# Supplementary material for: IDH2-mediated regulation of the biogenesis of the oxidative phosphorylation system
Source: Sci Adv. 2022 May 11;8(19):eabl8716. doi: 10.1126/sciadv.abl8716 (PMC9094667; doi:10.1126/sciadv.abl8716)
Supplement: Supplementary file 2 — Tables S1 to S8 [file sciadv.abl8716_tables_s1_to_s8.zip]

Archive with 8 entries (8 files):
- sciadv.abl8716_table_s1.xlsx
- sciadv.abl8716_table_s2.xlsx
- sciadv.abl8716_table_s3.xlsx
- sciadv.abl8716_table_s4.xlsx
- sciadv.abl8716_table_s5.xlsx
- sciadv.abl8716_table_s6.xlsx
- sciadv.abl8716_table_s7.xlsx
- sciadv.abl8716_table_s8.docx
