# Supplementary material for: IDH2-mediated regulation of the biogenesis of the oxidative phosphorylation system
Source: Sci Adv. 2022 May 11;8(19):eabl8716. doi: 10.1126/sciadv.abl8716 (PMC9094667; doi:10.1126/sciadv.abl8716)
Supplement: Supplementary file 2 — Tables S1 to S8 [file sciadv.abl8716_tables_s1_to_s8.zip › sciadv.abl8716_table_s1.xlsx]

## Sheet: Sheet1
Table S1: Comparison of identified proteins and their relative quantitation among four A samples using the spectra counting method (sorted by protein name)
Description	Accession	Coverage [%]	MW [kDa]	Spectra counts (A1_wt)	Spectra counts (A2_wt)	Spectra counts (A4_IDH_kd)	Spectra counts (A5_IDH_kd)	Ratio (IDH_kd/wt)	T-test
14-3-3 protein zeta OS=Drosophila melanogaster OX=7227 GN=14-3-3zeta PE=1 SV=1	P29310	30.6452	28.2	4	2	5	3	1.25	0.552786
1-Acylglycerol-3-phosphate O-acyltransferase 3, isoform A OS=Drosophila melanogaster OX=7227 GN=Agpat3 PE=1 SV=1	Q9VV51	14.7668	44.4	1	0	1	3	2	0.311753
26S proteasome non-ATPase regulatory subunit 1 OS=Drosophila melanogaster OX=7227 GN=Rpn2 PE=1 SV=1	Q9V3P6	5.4902	113.1	2	0	2	1	1.25	0.698489
26S proteasome non-ATPase regulatory subunit 2 OS=Drosophila melanogaster OX=7227 GN=Rpn1 PE=1 SV=2	Q9VW54	6.74646	102.2	2	0	5	4	2.75	0.0886776
26S proteasome non-ATPase regulatory subunit 6 OS=Drosophila melanogaster OX=7227 GN=Rpn7 PE=2 SV=1	Q9V3G7	12.3393	45.4	1	1	2	2	1.5	#DIV/0!
26S proteasome non-ATPase regulatory subunit 7 OS=Drosophila melanogaster OX=7227 GN=Rpn8 PE=1 SV=6	P26270	12.1302	38.1	0	0	1	1	2	#DIV/0!
26S proteasome regulatory complex subunit p48A OS=Drosophila melanogaster OX=7227 GN=Rpt3 PE=1 SV=1	Q9V405	12.8329	47	0	2	1	3	1.5	0.552786
26S proteasome regulatory complex subunit p50 OS=Drosophila melanogaster OX=7227 GN=Rpt5 PE=1 SV=1	Q9V3V6	2.33645	47.8	1	0	0	1	1	1
26S proteasome regulatory subunit 4 OS=Drosophila melanogaster OX=7227 GN=Rpt2 PE=1 SV=2	P48601	7.74487	49.3	1	0	1	1	1.33333	0.42265
26S proteasome regulatory subunit 7 OS=Drosophila melanogaster OX=7227 GN=Rpt1 PE=1 SV=1	Q7KMQ0	3.00231	48.5	0	0	1	1	2	#DIV/0!
26S proteasome regulatory subunit 8 OS=Drosophila melanogaster OX=7227 GN=Rpt6 PE=1 SV=2	O18413	5.4321	45.8	2	1	2	2	1.2	0.42265
28S ribosomal protein S10, mitochondrial OS=Drosophila melanogaster OX=7227 GN=mRpS10 PE=2 SV=2	Q9VFB2	36.4162	20	2	5	6	7	1.66667	0.198216
28S ribosomal protein S15, mitochondrial OS=Drosophila melanogaster OX=7227 GN=bonsai PE=2 SV=2	Q8WTC1	46.4286	33.5	11	9	14	15	1.40909	0.0565436
28S ribosomal protein S18-2, mitochondrial OS=Drosophila melanogaster OX=7227 GN=mRpS18B PE=1 SV=1	Q9VIN9	42.1569	23.2	4	7	12	10	1.84615	0.0927353
28S ribosomal protein S24, mitochondrial OS=Drosophila melanogaster OX=7227 GN=mRpS24 PE=3 SV=1	Q9VCC3	27.8788	19.2	3	2	5	7	2	0.0886776
28S ribosomal protein S31, mitochondrial OS=Drosophila melanogaster OX=7227 GN=mRpS31 PE=1 SV=1	Q9VUX1	52.6596	42.4	10	10	15	18	1.59091	0.0493458
28S ribosomal protein S7, mitochondrial OS=Drosophila melanogaster OX=7227 GN=mRpS7 PE=2 SV=1	Q9VKX4	29.8165	25.1	3	2	6	4	1.71429	0.154846
2-deoxy-D-ribose 5-phosphate aldolase OS=Drosophila melanogaster OX=7227 GN=Dera PE=1 SV=1	Q7K209	3.45821	38.5	0	0	0	1	1.5	0.42265
2-methoxy-6-polyprenyl-1,4-benzoquinol methylase, mitochondrial OS=Drosophila melanogaster OX=7227 GN=Coq5 PE=3 SV=1	X2JES4	42.8571	34.3	1	0	5	6	4.33333	0.0194193
2-phospho-D-glycerate hydro-lyase OS=Drosophila melanogaster OX=7227 GN=Eno PE=1 SV=1	E1JHR5	43.1871	46.6	11	10	18	14	1.47826	0.116459
39 kDa FK506-binding nuclear protein OS=Drosophila melanogaster OX=7227 GN=FK506-bp1 PE=1 SV=2	P54397	15.6863	39.3	0	1	5	4	3.66667	0.0298575
39S ribosomal protein L10, mitochondrial OS=Drosophila melanogaster OX=7227 GN=mRpL10 PE=2 SV=1	Q9VPL3	13.7097	28.3	0	0	1	0	1.5	0.42265
39S ribosomal protein L15, mitochondrial OS=Drosophila melanogaster OX=7227 GN=mRpL15 PE=1 SV=1	Q9VPF6	15.3846	32.6	0	0	2	2	3	#DIV/0!
39S ribosomal protein L17, mitochondrial OS=Drosophila melanogaster OX=7227 GN=mRpL17 PE=1 SV=2	Q9W0S6	21.0227	20.9	0	0	3	1	3	0.183503
39S ribosomal protein L19, mitochondrial OS=Drosophila melanogaster OX=7227 GN=mRpL19 PE=2 SV=1	Q9VHN6	19.281	36.2	0	0	3	4	4.5	0.0198039
39S ribosomal protein L22, mitochondrial OS=Drosophila melanogaster OX=7227 GN=mRpL22 PE=2 SV=2	Q9VXB5	10.7296	26.9	0	0	1	2	2.5	0.095466
39S ribosomal protein L51, mitochondrial OS=Drosophila melanogaster OX=7227 GN=mRpL51 PE=2 SV=2	Q9VLJ9	6.89655	20.2	0	0	1	1	2	#DIV/0!
39S ribosomal protein L9, mitochondrial OS=Drosophila melanogaster OX=7227 GN=mRpL9 PE=2 SV=1	Q9VF89	14.1129	28.8	0	0	3	1	3	0.183503
3-hydroxyacyl-CoA dehydrogenase type-2 OS=Drosophila melanogaster OX=7227 GN=scu PE=1 SV=1	O18404	45.8824	26.9	5	7	9	8	1.35714	0.154846
3-hydroxyisobutyrate dehydrogenase OS=Drosophila melanogaster OX=7227 GN=Dmel\CG15093 PE=1 SV=1	A0A0B4JCU8	7.40741	33.9	0	0	1	1	2	#DIV/0!
3-oxoacyl-[acyl-carrier-protein] reductase OS=Drosophila melanogaster OX=7227 GN=FASN1 PE=1 SV=1	Q9VQL7	55.3733	266.3	80	97	109	116	1.26816	0.120708
3-oxoacyl-[acyl-carrier-protein] reductase OS=Drosophila melanogaster OX=7227 GN=FASN2 PE=1 SV=1	Q9VQL6	46.4923	265.7	61	72	103	107	1.57037	0.0223355
3-oxoacyl-[acyl-carrier-protein] reductase OS=Drosophila melanogaster OX=7227 GN=FASN3 PE=1 SV=3	Q7PLB8	23.6424	266.7	35	35	42	35	1.09722	0.42265
40S ribosomal protein S10b OS=Drosophila melanogaster OX=7227 GN=RpS10b PE=1 SV=2	Q9VWG3	32.5	17.9	4	2	7	6	1.875	0.0886776
40S ribosomal protein S12 OS=Drosophila melanogaster OX=7227 GN=RpS12 PE=1 SV=2	P80455	71.223	15.2	5	5	6	9	1.41667	0.237507
40S ribosomal protein S14b OS=Drosophila melanogaster OX=7227 GN=RpS14b PE=2 SV=1	C0HKA1	25.8278	16.3	3	1	2	2	1	1
40S ribosomal protein S15 OS=Drosophila melanogaster OX=7227 GN=RpS15 PE=1 SV=1	Q7JZW2	22.2973	17	0	1	1	2	1.66667	0.292893
40S ribosomal protein S15Aa OS=Drosophila melanogaster OX=7227 GN=RpS15Aa PE=1 SV=2	P48149	38.4615	14.8	0	4	1	4	1.16667	0.859972
40S ribosomal protein S17 OS=Drosophila melanogaster OX=7227 GN=RpS17 PE=1 SV=2	P17704	35.8779	15.3	1	1	2	3	1.75	0.095466
40S ribosomal protein S18 OS=Drosophila melanogaster OX=7227 GN=RpS18 PE=1 SV=1	P41094	49.3421	17.6	3	0	5	6	2.6	0.127128
40S ribosomal protein S19a OS=Drosophila melanogaster OX=7227 GN=RpS19a PE=1 SV=3	P39018	44.8718	17.3	0	2	3	7	3	0.215535
40S ribosomal protein S2 OS=Drosophila melanogaster OX=7227 GN=RpS2 PE=3 SV=1	M9PB84	38.9513	28.9	2	3	5	6	1.85714	0.0513167
40S ribosomal protein S20 OS=Drosophila melanogaster OX=7227 GN=RpS20 PE=1 SV=1	P55828	22.5	13.5	3	3	4	3	1.125	0.42265
40S ribosomal protein S23 OS=Drosophila melanogaster OX=7227 GN=RpS23 PE=2 SV=1	A0A0B4LFD9	7.69231	16	0	1	1	1	1.33333	0.42265
40S ribosomal protein S25 OS=Drosophila melanogaster OX=7227 GN=RpS25 PE=1 SV=3	P48588	20.5128	13.2	0	0	1	2	2.5	0.095466
40S ribosomal protein S28 OS=Drosophila melanogaster OX=7227 GN=RpS28b PE=2 SV=1	X2JEM4	32.3077	7.5	2	1	1	2	1	1
40S ribosomal protein S29 OS=Drosophila melanogaster OX=7227 GN=RpS29 PE=1 SV=1	A0A0C4DHE8	16.0714	6.6	0	0	1	2	2.5	0.095466
40S ribosomal protein S3 OS=Drosophila melanogaster OX=7227 GN=RpS3 PE=1 SV=1	Q06559	60.9756	27.5	7	9	18	15	1.94444	0.0421585
40S ribosomal protein S3a OS=Drosophila melanogaster OX=7227 GN=RpS3A PE=1 SV=4	P55830	28.3582	30.3	4	3	5	3	1.11111	0.698489
40S ribosomal protein S4 OS=Drosophila melanogaster OX=7227 GN=RpS4 PE=1 SV=2	P41042	22.9885	29.1	2	2	5	3	1.66667	0.183503
40S ribosomal protein S5a OS=Drosophila melanogaster OX=7227 GN=RpS5a PE=1 SV=1	Q24186	21.0526	25.4	1	0	3	2	2.33333	0.105573
40S ribosomal protein S6 OS=Drosophila melanogaster OX=7227 GN=RpS6 PE=1 SV=1	P29327	17.7419	28.4	1	2	3	4	1.8	0.105573
40S ribosomal protein S8 OS=Drosophila melanogaster OX=7227 GN=RpS8 PE=3 SV=1	A0A0B4K6N1	40.3846	23.7	1	2	7	6	3	0.0194193
40S ribosomal protein S9 OS=Drosophila melanogaster OX=7227 GN=RpS9 PE=1 SV=1	C6SUW3	25.641	22.6	3	2	4	5	1.57143	0.105573
4-alpha-glucanotransferase OS=Drosophila melanogaster OX=7227 GN=BEST:GH22856 PE=1 SV=3	Q9W2H8	32.4125	183.1	19	19	30	31	1.575	0.00188502
5-demethoxyubiquinone hydroxylase, mitochondrial OS=Drosophila melanogaster OX=7227 GN=Coq7 PE=2 SV=2	Q9W3W4	35.6164	24.1	0	0	9	9	10	#DIV/0!
60S acidic ribosomal protein P0 OS=Drosophila melanogaster OX=7227 GN=RpLP0 PE=1 SV=1	P19889	40.0631	34.2	7	6	13	11	1.73333	0.0389255
60S acidic ribosomal protein P1 OS=Drosophila melanogaster OX=7227 GN=RpLP1 PE=1 SV=2	P08570	42.8571	11.5	0	2	2	3	1.75	0.311753
60S acidic ribosomal protein P2 OS=Drosophila melanogaster OX=7227 GN=RpLP2 PE=1 SV=1	P05389	17.6991	11.8	1	1	2	2	1.5	#DIV/0!
60S ribosomal protein L10a-2 OS=Drosophila melanogaster OX=7227 GN=RpL10Ab PE=1 SV=2	Q9VTP4	29.4931	24.3	2	1	3	4	1.8	0.105573
60S ribosomal protein L11 OS=Drosophila melanogaster OX=7227 GN=RpL11 PE=1 SV=2	P46222	7.6087	21.1	1	1	0	1	0.75	0.42265
60S ribosomal protein L12 OS=Drosophila melanogaster OX=7227 GN=RpL12 PE=1 SV=1	Q9W1B9	44.8485	17.7	4	3	6	5	1.44444	0.105573
60S ribosomal protein L13 OS=Drosophila melanogaster OX=7227 GN=RpL13 PE=1 SV=1	P41126	24.7706	24.9	5	3	4	3	0.9	0.698489
60S ribosomal protein L13a OS=Drosophila melanogaster OX=7227 GN=RpL13A PE=1 SV=1	Q9VNE9	21.4634	23.6	1	2	2	3	1.4	0.292893
60S ribosomal protein L14 OS=Drosophila melanogaster OX=7227 GN=RpL14 PE=1 SV=1	P55841	18.0723	19.2	3	0	3	4	1.8	0.333333
60S ribosomal protein L15 OS=Drosophila melanogaster OX=7227 GN=RpL15 PE=1 SV=1	O17445	31.8627	24.3	3	3	7	6	1.875	0.0198039
60S ribosomal protein L18 OS=Drosophila melanogaster OX=7227 GN=RpL18 PE=1 SV=1	Q9VS34	29.2553	21.7	2	2	5	8	2.5	0.095466
60S ribosomal protein L18a OS=Drosophila melanogaster OX=7227 GN=RpL18A PE=1 SV=1	P41093	26.5537	21	2	2	4	5	1.83333	0.0377496
60S ribosomal protein L19 OS=Drosophila melanogaster OX=7227 GN=RpL19 PE=1 SV=2	P36241	12.8079	24	1	1	4	3	2.25	0.0377496
60S ribosomal protein L22 OS=Drosophila melanogaster OX=7227 GN=RpL22 PE=1 SV=2	P50887	28.4281	30.6	3	4	5	5	1.33333	0.095466
60S ribosomal protein L23 OS=Drosophila melanogaster OX=7227 GN=RpL23 PE=1 SV=2	P48159	25.7143	14.9	1	1	3	2	1.75	0.095466
60S ribosomal protein L27 OS=Drosophila melanogaster OX=7227 GN=RpL27 PE=1 SV=1	Q9VBN5	31.1111	15.9	0	0	2	0	2	0.42265
60S ribosomal protein L27a OS=Drosophila melanogaster OX=7227 GN=RpL27A PE=2 SV=1	M9MRC9	11.4094	17	0	0	2	1	2.5	0.095466
60S ribosomal protein L28 OS=Drosophila melanogaster OX=7227 GN=RpL28 PE=1 SV=1	Q9VZS5	20.8333	16	0	0	2	2	3	#DIV/0!
60S ribosomal protein L3 OS=Drosophila melanogaster OX=7227 GN=RpL3 PE=1 SV=3	O16797	16.8269	46.9	4	3	4	5	1.22222	0.292893
60S ribosomal protein L30 OS=Drosophila melanogaster OX=7227 GN=RpL30 PE=1 SV=1	Q9VJ19	42.3423	12.2	0	0	2	3	3.5	0.0377496
60S ribosomal protein L31 OS=Drosophila melanogaster OX=7227 GN=RpL31 PE=1 SV=1	Q9V597	18.5484	14.5	1	1	0	1	0.75	0.42265
60S ribosomal protein L34 OS=Drosophila melanogaster OX=7227 GN=RpL34a PE=1 SV=2	Q9VBH8	12.3457	18.1	1	1	1	2	1.25	0.42265
60S ribosomal protein L35 OS=Drosophila melanogaster OX=7227 GN=RpL35 PE=1 SV=2	Q9W499	10.5691	14.4	0	1	1	1	1.33333	0.42265
60S ribosomal protein L35a OS=Drosophila melanogaster OX=7227 GN=RpL35A PE=1 SV=1	Q9VNB9	6.36943	17.6	0	1	1	1	1.33333	0.42265
60S ribosomal protein L36 OS=Drosophila melanogaster OX=7227 GN=RpL36 PE=2 SV=1	X2JC35	27.8261	13.5	4	4	6	3	1.1	0.770584
60S ribosomal protein L37a OS=Drosophila melanogaster OX=7227 GN=RpL37A PE=1 SV=3	Q9VMU4	38.0435	10.3	1	1	2	3	1.75	0.095466
60S ribosomal protein L4 OS=Drosophila melanogaster OX=7227 GN=RpL4 PE=1 SV=2	P09180	45.1372	45	8	8	16	18	2	0.0121217
60S ribosomal protein L5 OS=Drosophila melanogaster OX=7227 GN=RpL5 PE=1 SV=2	Q9W5R8	12.0401	34	0	0	3	0	2.5	0.42265
60S ribosomal protein L6 OS=Drosophila melanogaster OX=7227 GN=RpL6 PE=1 SV=1	Q9V9W2	17.284	27.7	1	1	6	3	2.75	0.144814
60S ribosomal protein L7a OS=Drosophila melanogaster OX=7227 GN=RpL7A PE=3 SV=1	X2JCS6	30.6273	30.7	5	4	9	10	1.90909	0.0194193
60S ribosomal protein L8 OS=Drosophila melanogaster OX=7227 GN=RpL8 PE=1 SV=1	Q9V3G1	17.1875	27.9	1	2	3	3	1.6	0.095466
60S ribosomal protein L9 OS=Drosophila melanogaster OX=7227 GN=RpL9 PE=1 SV=2	P50882	50.5263	21.4	0	1	5	5	4	0.0121217
A kinase anchor protein 200, isoform D OS=Drosophila melanogaster OX=7227 GN=Akap200 PE=1 SV=1	Q86BM5	5.25687	88.1	0	0	1	3	3	0.183503
AarF domain containing kinase 5, isoform A OS=Drosophila melanogaster OX=7227 GN=Adck5 PE=3 SV=1	Q9VTG5	5.386	64.2	0	0	1	2	2.5	0.095466
AarF domain-containing kinase 1 OS=Drosophila melanogaster OX=7227 GN=Adck1 PE=1 SV=2	Q9W133	11.39	59.8	1	0	3	3	2.66667	0.0377496
AaRS-interacting multifunctional protein 2, isoform B OS=Drosophila melanogaster OX=7227 GN=AIMP2 PE=1 SV=3	Q8T060	11.6279	33.2	3	3	4	5	1.375	0.095466
AaRS-interacting multifunctional protein 3 OS=Drosophila melanogaster OX=7227 GN=AIMP3 PE=1 SV=1	Q8MKK1	14.5251	20	0	0	1	1	2	#DIV/0!
Acetylcholine receptor subunit beta-like 1 OS=Drosophila melanogaster OX=7227 GN=nAChRbeta1 PE=2 SV=1	P04755	2.4952	59.9	0	0	0	1	1.5	0.42265
Acetyl-CoA carboxylase OS=Drosophila melanogaster OX=7227 GN=ACC PE=1 SV=1	Q7JV23	50.9686	261.8	70	81	95	84	1.18301	0.213682
Acetyl-CoA carboxylase OS=Drosophila melanogaster OX=7227 GN=ACC PE=1 SV=1	A1Z784	46.9782	278.4	70	81	96	83	1.18301	0.241857
Acetyl-CoA deacylase OS=Drosophila melanogaster OX=7227 GN=anon-WO0153538.36 PE=1 SV=1	Q9VAC1	81.761	51.8	63	61	84	101	1.48413	0.070515
Aconitate hydratase, mitochondrial OS=Drosophila melanogaster OX=7227 GN=mAcon1 PE=1 SV=2	Q9VIE8	47.7764	85.3	22	24	30	35	1.39583	0.0717893
Actin, indirect flight muscle OS=Drosophila melanogaster OX=7227 GN=Act88F PE=1 SV=1	P83967	33.2447	41.7	5	5	6	7	1.25	0.095466
Actin-5C OS=Drosophila melanogaster OX=7227 GN=Act5C PE=1 SV=4	P10987	30.5851	41.8	6	4	6	6	1.16667	0.42265
Actin-related protein 1 OS=Drosophila melanogaster OX=7227 GN=Arp1 PE=2 SV=2	P45889	29.5213	42.7	7	7	10	9	1.3125	0.0377496
Acyl carrier protein OS=Drosophila melanogaster OX=7227 GN=ND-ACP PE=1 SV=1	M9PDU4	27.6243	20.6	8	9	5	8	0.789474	0.333333
Acyl-CoA synthetase long-chain, isoform J OS=Drosophila melanogaster OX=7227 GN=Acsl PE=1 SV=1	A0A0B4KFE4	40.522	81.8	11	18	18	17	1.19355	0.485504
Acyl-coenzyme A oxidase OS=Drosophila melanogaster OX=7227 GN=Dmel\CG9527 PE=1 SV=3	Q9VMD7	29.1607	79.3	7	8	16	16	2	0.00344235
Adaptor protein complex 2, mu subunit, isoform A OS=Drosophila melanogaster OX=7227 GN=AP-2mu PE=1 SV=1	O62530	23.1121	49.8	2	1	4	3	1.8	0.105573
Adenosine deaminase OS=Drosophila melanogaster OX=7227 GN=Adgf-D PE=1 SV=3	Q9VFS1	4.98008	58	0	0	2	0	2	0.42265
Adenylate kinase 1, isoform B OS=Drosophila melanogaster OX=7227 GN=Ak1 PE=1 SV=1	Q8IQG9	5.67686	25.3	0	0	1	1	2	#DIV/0!
Adipocyte plasma membrane-associated protein OS=Drosophila melanogaster OX=7227 GN=Hmu PE=1 SV=1	Q9VB46	17.6166	63.4	6	2	10	7	1.9	0.213666
ADP-ribosylation factor-like protein 6-interacting protein 1 OS=Drosophila melanogaster OX=7227 GN=Arl6IP1 PE=2 SV=1	Q9VES1	12.6904	22.2	1	1	1	1	1	#DIV/0!
Alcohol dehydrogenase OS=Drosophila melanogaster OX=7227 GN=Adh PE=1 SV=2	P00334	86.3281	27.7	12	18	24	22	1.5	0.127128
Aldehyde dehydrogenase 7 family member A1 OS=Drosophila melanogaster OX=7227 GN=Aldh7A1 PE=1 SV=1	Q8SXQ1	29.2593	58.3	4	3	5	9	1.77778	0.23165
Aldehyde dehydrogenase OS=Drosophila melanogaster OX=7227 GN=Aldh PE=1 SV=1	Q9VLC5	28.4615	57	4	1	7	5	2	0.19171
Aldehyde dehydrogenase OS=Drosophila melanogaster OX=7227 GN=Aldh-III PE=1 SV=1	A0A0B4KEL0	30.7229	55.8	7	5	10	6	1.28571	0.465478
Alicorn, isoform B OS=Drosophila melanogaster OX=7227 GN=alc PE=2 SV=1	Q95SG9	18.6364	24.8	0	0	3	2	3.5	0.0377496
Alpha spectrin, isoform B OS=Drosophila melanogaster OX=7227 GN=alpha-Spec PE=3 SV=1	M9PGV6	14.2857	282.4	3	3	19	16	4.625	0.0105328
alpha-1,2-Mannosidase OS=Drosophila melanogaster OX=7227 GN=Edem1 PE=1 SV=1	M9PG98	1.29482	114.2	0	0	0	1	1.5	0.42265
alpha-1,2-Mannosidase OS=Drosophila melanogaster OX=7227 GN=Edem2 PE=1 SV=1	M9PCV1	5.05051	89.3	0	1	3	2	2.33333	0.105573
Alpha-1,4 glucan phosphorylase OS=Drosophila melanogaster OX=7227 GN=GlyP PE=1 SV=1	A4UZZ4	2.60664	96.9	0	0	2	2	3	#DIV/0!
Alpha-actinin, sarcomeric OS=Drosophila melanogaster OX=7227 GN=Actn PE=1 SV=2	P18091	2.27273	107	0	0	1	1	2	#DIV/0!
Alpha-dystroglycan OS=Drosophila melanogaster OX=7227 GN=Dg PE=1 SV=1	Q8WR08	2.03562	129.5	0	0	2	0	2	0.42265
Alpha-soluble NSF attachment protein OS=Drosophila melanogaster OX=7227 GN=alphaSnap PE=1 SV=1	Q23983	8.56164	33	0	0	1	1	2	#DIV/0!
Aluminum tubes, isoform A OS=Drosophila melanogaster OX=7227 GN=alt PE=1 SV=1	Q9VEH0	14.133	95	0	3	7	8	3.4	0.0629574
Amidophosphoribosyltransferase OS=Drosophila melanogaster OX=7227 GN=Prat2 PE=2 SV=1	Q967S0	10.4205	59.4	3	3	0	0	0.25	#DIV/0!
Amino acid transporter OS=Drosophila melanogaster OX=7227 GN=Eaat1 PE=1 SV=1	A0A6H2EJK0	4.39771	57.5	0	1	2	1	1.66667	0.292893
Aminopeptidase OS=Drosophila melanogaster OX=7227 GN=CG11688 PE=1 SV=1	Q8INH5	2.54707	102.6	0	0	2	2	3	#DIV/0!
Aminopeptidase OS=Drosophila melanogaster OX=7227 GN=CG5839 PE=1 SV=1	Q8MRN5	11.8697	106.8	0	0	4	7	6.5	0.0669922
Aminopeptidase OS=Drosophila melanogaster OX=7227 GN=CG5839 PE=1 SV=1	Q8SWX4	22.2685	108.3	2	3	16	16	4.85714	0.00136893
Aminopeptidase OS=Drosophila melanogaster OX=7227 GN=Dmel\CG31198 PE=1 SV=1	Q8IN25	16.0638	106.7	4	6	11	10	1.91667	0.0389255
Aminopeptidase OS=Drosophila melanogaster OX=7227 GN=Dmel\CG8773 PE=1 SV=2	Q9VFX0	8.65191	111.2	0	0	5	6	6.5	0.0081634
Aminopeptidase OS=Drosophila melanogaster OX=7227 GN=Dmel\CG8774 PE=1 SV=2	Q9VFW8	2.14689	100.4	0	0	2	1	2.5	0.095466
AMP deaminase OS=Drosophila melanogaster OX=7227 GN=AMPdeam PE=1 SV=1	X2JEY5	9.27318	91.5	5	4	4	8	1.27273	0.542504
AMP-activated protein kinase alpha subunit, isoform A OS=Drosophila melanogaster OX=7227 GN=AMPKalpha PE=1 SV=1	O18645	5.49828	64.6	0	0	3	1	3	0.183503
Ankyrin 2, isoform U OS=Drosophila melanogaster OX=7227 GN=Ank2 PE=1 SV=1	M9MRX4	8.4962	1487.5	1	3	5	3	1.66667	0.292893
Ankyrin, isoform B OS=Drosophila melanogaster OX=7227 GN=Ank PE=1 SV=1	Q0KIE7	2.25952	170.1	0	0	1	2	2.5	0.095466
AP complex subunit beta OS=Drosophila melanogaster OX=7227 GN=AP-1-2beta PE=1 SV=1	Q24253	23.3442	101.1	8	6	14	14	1.875	0.0198039
AP complex subunit sigma OS=Drosophila melanogaster OX=7227 GN=AP-2sigma PE=1 SV=1	Q9VDC3	13.3803	17	2	1	2	2	1.2	0.42265
AP-2 complex subunit alpha OS=Drosophila melanogaster OX=7227 GN=AP-2alpha PE=1 SV=1	P91926	23.7234	105.6	12	14	17	14	1.17857	0.29986
AP-3 complex subunit beta OS=Drosophila melanogaster OX=7227 GN=rb PE=1 SV=1	Q9W4K1	0.862069	127.1	0	0	0	1	1.5	0.42265
AP-3 complex subunit delta OS=Drosophila melanogaster OX=7227 GN=g PE=1 SV=4	P54362	2.41779	114.8	0	0	2	2	3	#DIV/0!
Apolipophorins OS=Drosophila melanogaster OX=7227 GN=apolpp PE=1 SV=2	Q9V496	60.9967	372.4	222	249	258	259	1.09725	0.230765
Apolipoprotein lipid transfer particle OS=Drosophila melanogaster OX=7227 GN=Apoltp PE=1 SV=2	Q7KTG2	22.7094	494	49	44	43	42	0.915789	0.257219
Apoptosis inducing factor, isoform C OS=Drosophila melanogaster OX=7227 GN=AIF PE=1 SV=1	M9PBQ4	22.4932	81.1	7	7	7	7	1	#DIV/0!
Aquaporin OS=Drosophila melanogaster OX=7227 GN=AQP PE=3 SV=1	E1JH55	6.76692	29	0	1	2	0	1.33333	0.698489
Aralar1, isoform F OS=Drosophila melanogaster OX=7227 GN=aralar1 PE=1 SV=1	A0A0B4KHW3	42.7954	76.6	20	17	19	22	1.10256	0.4453
Arginine kinase OS=Drosophila melanogaster OX=7227 GN=Argk PE=1 SV=1	A8JNP2	53.6	42.2	16	16	22	28	1.52941	0.095466
Argonaute protein OS=Drosophila melanogaster OX=7227 GN=AGO1 PE=1 SV=1	Q7KY08	1.78947	106.2	0	0	0	0	1	#DIV/0!
Armadillo segment polarity protein OS=Drosophila melanogaster OX=7227 GN=arm PE=4 SV=1	M9PGG4	4.98221	91.1	0	2	3	3	2	0.183503
Aspartate aminotransferase OS=Drosophila melanogaster OX=7227 GN=Got2 PE=1 SV=1	Q9VQ61	18.1604	47.2	2	2	5	6	2.16667	0.0198039
Aspartate carbamoyltransferase OS=Drosophila melanogaster OX=7227 GN=r PE=1 SV=1	X2JFG0	0.809353	246.5	0	0	0	1	1.5	0.42265
Aspartate transaminase OS=Drosophila melanogaster OX=7227 GN=Got1 PE=1 SV=1	Q7K221	47.1154	46.1	12	14	17	17	1.28571	0.057191
Aspartate--tRNA ligase, cytoplasmic OS=Drosophila melanogaster OX=7227 GN=AspRS PE=1 SV=1	Q7K0E6	17.8908	59	3	3	2	3	0.875	0.42265
Aspartyl beta-hydroxylase, isoform H OS=Drosophila melanogaster OX=7227 GN=Asph PE=1 SV=1	A0A0B4K7C1	6.47572	91.8	2	4	5	5	1.5	0.183503
Aspartyl beta-hydroxylase, isoform L OS=Drosophila melanogaster OX=7227 GN=Asph PE=1 SV=1	A0A0B4KFS5	5.44904	113.3	2	3	5	6	1.85714	0.0513167
Asrij, isoform B OS=Drosophila melanogaster OX=7227 GN=asrij PE=4 SV=1	A0A0B4KF31	35.6589	28.7	5	6	5	6	1	1
AT01533p OS=Drosophila melanogaster OX=7227 GN=CG6089 PE=1 SV=2	Q9VKM7	6.20384	75.6	2	1	4	5	2.2	0.0513167
AT02348p OS=Drosophila melanogaster OX=7227 GN=UQCR-C2 PE=1 SV=1	Q9VV75	82.2727	45.4	99	103	101	96	0.97549	0.516632
AT04676p OS=Drosophila melanogaster OX=7227 GN=ALT PE=1 SV=3	Q9VYD9	51.3043	64	27	32	37	35	1.21311	0.13716
AT07710p OS=Drosophila melanogaster OX=7227 GN=Dmel\CG7910 PE=2 SV=1	Q9VHW0	20.7547	58	3	5	9	9	2	0.0377496
AT09608p OS=Drosophila melanogaster OX=7227 GN=CG30491;CG30495 PE=1 SV=1	Q7JUS1	19.6375	37.1	4	4	2	4	0.8	0.42265
AT14148p OS=Drosophila melanogaster OX=7227 GN=Sccpdh1 PE=1 SV=1	Q9VN86	8.13953	47.2	3	2	3	3	1.14286	0.42265
AT18092p OS=Drosophila melanogaster OX=7227 GN=Akr1B PE=1 SV=1	Q8IQF8	6.28571	40.1	2	1	0	0	0.4	0.095466
AT19154p OS=Drosophila melanogaster OX=7227 GN=Scox PE=1 SV=1	Q9VMX4	10.757	28.2	2	1	1	1	0.8	0.42265
AT21416p OS=Drosophila melanogaster OX=7227 GN=Past1 PE=1 SV=1	Q8T8W3	5.92593	61.5	1	2	2	1	1	1
AT29239p OS=Drosophila melanogaster OX=7227 GN=mRpL47 PE=1 SV=1	Q8T3V6	7.38007	31.7	0	0	0	1	1.5	0.42265
Atlastin OS=Drosophila melanogaster OX=7227 GN=atl PE=1 SV=1	Q9VC57	27.1719	60.9	4	8	7	11	1.42857	0.4
ATP binding cassette subfamily B member 7, isoform B OS=Drosophila melanogaster OX=7227 GN=ABCB7 PE=1 SV=1	Q7KVB1	5.64175	76.7	0	0	2	3	3.5	0.0377496
ATP synthase protein 8 OS=Drosophila melanogaster OX=7227 GN=mt:ATPase8 PE=3 SV=1	P84345	18.8679	6.4	3	4	5	5	1.33333	0.095466
ATP synthase subunit a OS=Drosophila melanogaster OX=7227 GN=mt:ATPase6 PE=3 SV=4	P00850	6.25	25.1	3	4	5	6	1.44444	0.105573
ATP synthase subunit alpha, mitochondrial OS=Drosophila melanogaster OX=7227 GN=blw PE=1 SV=2	P35381	74.6377	59.4	386	406	538	552	1.37531	0.00664459
ATP synthase subunit b, mitochondrial OS=Drosophila melanogaster OX=7227 GN=ATPsynB PE=2 SV=2	Q94516	65.8436	27.3	63	65	87	92	1.39231	0.0109665
ATP synthase subunit beta, mitochondrial OS=Drosophila melanogaster OX=7227 GN=ATPsynbeta PE=1 SV=3	Q05825	88.7129	54.1	480	515	700	669	1.37513	0.0152711
ATP synthase subunit d, mitochondrial OS=Drosophila melanogaster OX=7227 GN=ATPsynD PE=3 SV=1	A0A0B4LHL7	93.8202	20.2	65	65	74	70	1.10606	0.0728274
ATP synthase subunit e, mitochondrial OS=Drosophila melanogaster OX=7227 GN=ATPsynE PE=1 SV=1	O77134	49.3827	9	9	7	13	18	1.83333	0.108343
ATP synthase subunit gamma, mitochondrial OS=Drosophila melanogaster OX=7227 GN=ATPsyngamma PE=2 SV=2	O01666	73.064	32.8	67	91	116	117	1.46875	0.0890838
ATP synthase subunit O, mitochondrial OS=Drosophila melanogaster OX=7227 GN=ATPsynO PE=2 SV=2	Q24439	72.7273	22.4	67	68	77	79	1.15328	0.0111486
ATP synthase subunit OS=Drosophila melanogaster OX=7227 GN=ATPsynG PE=1 SV=1	Q9VKM3	64.6465	10.9	13	16	18	12	1.03226	0.895172
ATP synthase, delta subunit, isoform A OS=Drosophila melanogaster OX=7227 GN=ATPsyndelta PE=1 SV=1	Q9W2X6	77.0701	16.7	31	30	35	32	1.09524	0.198216
ATP synthase-coupling factor 6, mitochondrial OS=Drosophila melanogaster OX=7227 GN=ATPsynCF6 PE=1 SV=1	D1Z3A2	42.4528	11.9	3	3	5	5	1.5	#DIV/0!
ATPase family AAA domain-containing protein 3A homolog OS=Drosophila melanogaster OX=7227 GN=bor PE=1 SV=2	Q9VEX6	64.7351	68.3	26	29	47	43	1.61404	0.0198039
ATPase protein 9 OS=Drosophila melanogaster OX=7227 GN=ATPsynC PE=2 SV=1	Q6NN09	27.5362	14.4	4	3	6	4	1.33333	0.311753
ATP-binding cassette sub-family D member OS=Drosophila melanogaster OX=7227 GN=ABCD PE=2 SV=1	Q7JUN3	4.10959	82.6	0	0	3	0	2.5	0.42265
ATP-citrate synthase OS=Drosophila melanogaster OX=7227 GN=ATPCL PE=1 SV=1	Q7KN85	35.7014	121.3	15	12	25	20	1.62069	0.0908627
ATP-citrate synthase OS=Drosophila melanogaster OX=7227 GN=ATPCL PE=1 SV=1	E2QCF1	36.895	119.7	16	13	24	22	1.54839	0.0421585
ATP-dependent 6-phosphofructokinase OS=Drosophila melanogaster OX=7227 GN=Pfk PE=1 SV=1	A0A0B4K7L1	19.5789	105.2	10	15	14	15	1.14815	0.514929
ATP-dependent Clp protease proteolytic subunit OS=Drosophila melanogaster OX=7227 GN=ClpP PE=1 SV=1	Q9VKY3	13.0435	27.6	1	1	1	0	0.75	0.42265
ATP-dependent zinc metalloprotease YME1L OS=Drosophila melanogaster OX=7227 GN=YME1L PE=2 SV=1	F3YDF1	25	81	5	5	11	11	2	#DIV/0!
Autophagy-related protein 9 OS=Drosophila melanogaster OX=7227 GN=Atg9 PE=1 SV=1	Q7JQL5	1.6568	95.4	0	0	0	1	1.5	0.42265
Axotactin, isoform I OS=Drosophila melanogaster OX=7227 GN=axo PE=4 SV=3	Q9VZ96	7.86517	226.7	7	6	6	6	0.933333	0.42265
Basigin, isoform A OS=Drosophila melanogaster OX=7227 GN=Bsg PE=1 SV=1	Q8IPG9	26.7925	29.2	3	1	3	5	1.66667	0.292893
Bax Inhibitor-1, isoform B OS=Drosophila melanogaster OX=7227 GN=BI-1 PE=3 SV=1	Q8IQA1	8.01688	26.5	0	0	2	1	2.5	0.095466
BcDNA.GH02220 OS=Drosophila melanogaster OX=7227 GN=OXA1L PE=2 SV=1	Q9Y171	7.48299	48.7	0	1	1	1	1.33333	0.42265
BcDNA.GH02431 OS=Drosophila melanogaster OX=7227 GN=Dic1 PE=1 SV=1	Q9Y166	5.71429	30.7	0	1	1	1	1.33333	0.42265
BcDNA.GH04962 OS=Drosophila melanogaster OX=7227 GN=GCS2alpha PE=1 SV=1	Q7KMM4	2.81385	105.7	2	2	2	2	1	#DIV/0!
BcDNA.GH08860 OS=Drosophila melanogaster OX=7227 GN=Tps1 PE=1 SV=1	Q9Y119	20.7664	91.1	6	5	9	8	1.46154	0.0513167
BCL2-associated athanogene 6 OS=Drosophila melanogaster OX=7227 GN=clone 2.45 PE=1 SV=1	M9ND57	23.8059	138	10	9	16	17	1.66667	0.0100505
BCS1-like protein OS=Drosophila melanogaster OX=7227 GN=Dmel\CG4908 PE=2 SV=1	Q9VL22	34.3387	48.5	4	6	12	9	1.91667	0.0927353
Beta hydroxy acid dehydrogenase 1, isoform A OS=Drosophila melanogaster OX=7227 GN=Had1 PE=1 SV=2	Q9VXI1	30.4762	34.8	3	1	3	4	1.5	0.311753
Beta-galactosidase OS=Drosophila melanogaster OX=7227 GN=Ect3 PE=1 SV=1	Q9VGE7	22.606	71.9	3	2	6	8	2.28571	0.0565436
Bicoid stability factor OS=Drosophila melanogaster OX=7227 GN=bsf PE=1 SV=2	Q9VJ86	50.3541	157.2	5	9	61	65	8	0.0025413
Bifunctional glutamate/proline--tRNA ligase OS=Drosophila melanogaster OX=7227 GN=GluProRS PE=1 SV=2	P28668	21.762	189.3	13	12	15	23	1.48148	0.248191
Bleomycin hydrolase OS=Drosophila melanogaster OX=7227 GN=Dmel\CG1440 PE=1 SV=1	A8JV22	6.84932	57.7	1	1	2	1	1.25	0.42265
Boudin OS=Drosophila melanogaster OX=7227 GN=bou PE=2 SV=1	Q9W3T7	6.71141	16.8	0	0	0	0	1	#DIV/0!
Bubblegum, isoform C OS=Drosophila melanogaster OX=7227 GN=bgm PE=1 SV=1	B5RIV0	2.4024	73.6	0	0	0	0	1	#DIV/0!
Ca[2+] channel Muscle-specific alpha2/delta subunit, isoform A OS=Drosophila melanogaster OX=7227 GN=Ca-Ma2d PE=2 SV=2	Q8IP22	10.1235	140.5	3	5	7	8	1.7	0.0886776
Ca2+-channel-protein-beta-subunit, isoform Q OS=Drosophila melanogaster OX=7227 GN=Ca-beta PE=3 SV=2	M9ND67	5.2349	83	2	1	3	2	1.4	0.292893
Cadherin-N, isoform I OS=Drosophila melanogaster OX=7227 GN=CadN PE=1 SV=1	Q4ABF0	0.387097	346.9	0	0	1	1	2	#DIV/0!
Calcium load-activated calcium channel OS=Drosophila melanogaster OX=7227 GN=anon-37B-2 PE=1 SV=1	Q9VJ11	7.65027	20.8	1	1	1	1	1	#DIV/0!
Calcium uniporter protein, mitochondrial OS=Drosophila melanogaster OX=7227 GN=MCU PE=1 SV=2	Q8IQ70	26.776	42.5	9	10	14	10	1.2381	0.349055
Calcium/calmodulin-dependent protein kinase type II alpha chain OS=Drosophila melanogaster OX=7227 GN=CaMKII PE=1 SV=1	Q00168	38.8679	59.9	9	11	16	13	1.40909	0.129937
Calcium-transporting ATPase OS=Drosophila melanogaster OX=7227 GN=PMCA PE=1 SV=5	Q9V4C7	20.6468	132.9	11	12	19	21	1.68	0.0168646
Calcium-transporting ATPase sarcoplasmic/endoplasmic reticulum type OS=Drosophila melanogaster OX=7227 GN=SERCA PE=1 SV=2	P22700	49.902	111.6	53	60	80	80	1.4087	0.0214702
Calmodulin OS=Drosophila melanogaster OX=7227 GN=Cam PE=1 SV=2	P62152	20.8054	16.8	1	1	2	2	1.5	#DIV/0!
Calnexin 99A, isoform A OS=Drosophila melanogaster OX=7227 GN=Cnx99A PE=1 SV=2	Q9VAL7	20.3306	68	5	5	9	5	1.33333	0.42265
Calpain-A, isoform C OS=Drosophila melanogaster OX=7227 GN=CalpA PE=1 SV=1	A8DYJ3	15.8213	93.9	2	1	10	6	3.6	0.0875789
cAMP-dependent protein kinase type II regulatory subunit OS=Drosophila melanogaster OX=7227 GN=Pka-R2 PE=1 SV=2	P81900	5.03979	42.7	0	1	1	2	1.66667	0.292893
Carbonic anhydrase OS=Drosophila melanogaster OX=7227 GN=CAH7 PE=3 SV=2	Q9VH26	3.61842	33.9	1	1	1	1	1	#DIV/0!
Carbonyl reductase, isoform A OS=Drosophila melanogaster OX=7227 GN=Dmel\CG11200 PE=1 SV=1	Q7K0F7	9.01408	39.6	2	2	2	2	1	#DIV/0!
Carnitine O-Acetyl-Transferase, isoform B OS=Drosophila melanogaster OX=7227 GN=CRAT PE=1 SV=1	Q0KIA8	8.82801	74.3	0	1	3	3	2.66667	0.0377496
Carnitine O-palmitoyltransferase OS=Drosophila melanogaster OX=7227 GN=whd PE=1 SV=1	Q7JQH9	19.4872	89.4	8	9	13	11	1.36842	0.0886776
Carnitine palmitoyltransferase 2 OS=Drosophila melanogaster OX=7227 GN=CPT2 PE=1 SV=1	Q9VZW7	5.69715	75.1	1	0	2	4	2.66667	0.154846
Catalase OS=Drosophila melanogaster OX=7227 GN=Cat PE=1 SV=2	P17336	56.5217	57.1	16	17	22	23	1.34286	0.0136061
Catenin alpha OS=Drosophila melanogaster OX=7227 GN=alpha-Cat PE=1 SV=2	P35220	2.83533	102.4	0	1	1	3	2	0.311753
CCHC-type zinc finger nucleic acid binding protein, isoform B OS=Drosophila melanogaster OX=7227 GN=CNBP PE=2 SV=1	A0A0B4JD46	5.45455	17.6	0	0	1	0	1.5	0.42265
CCT-alpha OS=Drosophila melanogaster OX=7227 GN=CCT1 PE=1 SV=1	A4V391	42.1903	59.5	15	15	13	16	0.96875	0.770584
CCT-beta OS=Drosophila melanogaster OX=7227 GN=CCT2 PE=1 SV=2	Q9W392	50.2804	58	13	11	17	21	1.53846	0.0886776
CCT-theta OS=Drosophila melanogaster OX=7227 GN=CCT8 PE=1 SV=1	Q7K3J0	51.6484	59.4	18	21	22	16	0.97561	0.895172
CDGSH iron-sulfur domain-containing protein 2 homolog OS=Drosophila melanogaster OX=7227 GN=Cisd2 PE=2 SV=1	Q9VAM6	18.797	14.6	1	3	2	1	0.833333	0.698489
Cellular repressor of E1A-stimulated genes, isoform C OS=Drosophila melanogaster OX=7227 GN=CREG PE=4 SV=1	Q8IN97	15.0289	19.7	1	2	2	1	1	1
Centromere/kinetochore protein zw10 OS=Drosophila melanogaster OX=7227 GN=Zw10 PE=1 SV=2	Q9W4X9	9.29265	82.2	1	2	2	4	1.6	0.311753
Centrosome-associated zinc finger protein CP190 OS=Drosophila melanogaster OX=7227 GN=Cp190 PE=1 SV=2	Q24478	6.20438	121.6	1	1	3	3	2	#DIV/0!
CG16985 protein OS=Drosophila melanogaster OX=7227 GN=BcDNA:RE30174 PE=1 SV=1	Q9VZZ6	9.39597	16.1	0	0	1	1	2	#DIV/0!
CG5915 protein OS=Drosophila melanogaster OX=7227 GN=Rab7 PE=1 SV=1	O76742	42.5121	23.3	4	2	4	4	1.25	0.42265
CG6459 protein OS=Drosophila melanogaster OX=7227 GN=P32 PE=1 SV=1	Q7JXC4	10.6464	29	0	0	1	1	2	#DIV/0!
Chaoptin, isoform C OS=Drosophila melanogaster OX=7227 GN=chp PE=1 SV=1	A0A0B4KHG5	13.1801	150.6	1	3	12	8	3.66667	0.0700189
Chaperonin containing TCP1 subunit 5, isoform A OS=Drosophila melanogaster OX=7227 GN=CCT5 PE=1 SV=1	Q7KKI0	41.3284	59.2	13	16	17	16	1.12903	0.333333
Chaperonin containing TCP1 subunit 6 OS=Drosophila melanogaster OX=7227 GN=CCT6 PE=1 SV=1	Q9VXQ5	40.5253	58.2	13	12	14	18	1.25926	0.23165
Cheerio, isoform O OS=Drosophila melanogaster OX=7227 GN=cher PE=1 SV=2	A0A0B4KHN1	1.39697	278.6	0	0	1	2	2.5	0.095466
Chitin-binding type-2 domain-containing protein OS=Drosophila melanogaster OX=7227 GN=Dmel\CG34220 PE=4 SV=1	A8DY89	5.78512	74.8	2	3	1	1	0.571429	0.095466
Chloride channel protein OS=Drosophila melanogaster OX=7227 GN=ClC-b PE=1 SV=1	Q7JZ25	7.25707	90.5	1	0	4	2	2.66667	0.154846
Clathrin heavy chain OS=Drosophila melanogaster OX=7227 GN=Chc PE=3 SV=1	X2JC31	17.2229	191.1	9	13	20	14	1.5	0.237999
Clumsy, isoform B OS=Drosophila melanogaster OX=7227 GN=clumsy PE=3 SV=1	Q0E8N6	3.79242	112.6	1	0	2	3	2.33333	0.105573
Coatomer subunit alpha OS=Drosophila melanogaster OX=7227 GN=alphaCOP PE=1 SV=1	Q9W0B8	48.2172	139.2	43	46	53	53	1.18681	0.0297588
Coatomer subunit beta OS=Drosophila melanogaster OX=7227 GN=betaCOP PE=2 SV=2	P45437	36.4108	107.3	25	24	28	25	1.07843	0.333333
Coatomer subunit beta' OS=Drosophila melanogaster OX=7227 GN=beta'COP PE=2 SV=2	O62621	37.6368	102.6	20	20	28	25	1.30952	0.0493458
Coatomer subunit delta OS=Drosophila melanogaster OX=7227 GN=deltaCOP PE=1 SV=1	Q9W555	37.782	57.9	13	9	12	13	1.125	0.542504
Coatomer subunit epsilon OS=Drosophila melanogaster OX=7227 GN=epsilonCOP PE=1 SV=1	Q9Y0Y5	28.7582	34.6	6	7	8	9	1.26667	0.105573
Coatomer subunit gamma OS=Drosophila melanogaster OX=7227 GN=gammaCOP PE=1 SV=1	A0A0B4KHL2	53.1773	99.4	29	24	30	29	1.10909	0.360398
Coenzyme Q8 OS=Drosophila melanogaster OX=7227 GN=Coq8 PE=1 SV=2	Q9VYI6	49.3192	74.4	0	0	25	27	27	0.00147602
Cofilin/actin-depolymerizing factor homolog OS=Drosophila melanogaster OX=7227 GN=tsr PE=1 SV=1	P45594	22.2973	17.1	2	0	1	3	1.5	0.552786
Coiled, isoform A OS=Drosophila melanogaster OX=7227 GN=cold PE=2 SV=1	Q9VPR7	9.15033	17.4	0	0	0	1	1.5	0.42265
Coiled-coil domain-containing protein 47 OS=Drosophila melanogaster OX=7227 GN=Dmel\CG17593 PE=1 SV=1	Q9VQR9	19.7479	54.1	3	3	7	7	2	#DIV/0!
Coiled-coil-helix-coiled-coil-helix domain containing 3 OS=Drosophila melanogaster OX=7227 GN=Chchd3 PE=1 SV=1	Q9VA18	71.3004	24.2	11	12	12	15	1.16	0.333333
Complex I intermediate-associated protein 30, mitochondrial OS=Drosophila melanogaster OX=7227 GN=CIA30 PE=2 SV=1	Q9VAI1	21.2838	34.2	1	1	5	4	2.75	0.0198039
Complex I-15 kDa OS=Drosophila melanogaster OX=7227 GN=ND-15 PE=1 SV=1	Q7K1C0	69.3069	12	32	32	27	24	0.80303	0.0493458
Complex I-49kD OS=Drosophila melanogaster OX=7227 GN=ND-49 PE=1 SV=2	Q9V4E0	83.9744	52.9	371	395	225	222	0.584635	0.00569966
Complex I-49kD OS=Drosophila melanogaster OX=7227 GN=ND-49L PE=3 SV=2	Q9VBR4	5.35373	60.1	17	17	6	10	0.5	0.0460019
Complex I-51kD OS=Drosophila melanogaster OX=7227 GN=ND-51L1 PE=3 SV=1	A1ZAW7	10.114	76.8	85	82	29	27	0.343195	0.00105344
Complex I-9kD OS=Drosophila melanogaster OX=7227 GN=anon-EST:Posey214 PE=1 SV=1	Q9VZ01	26.6055	10.9	5	7	5	6	0.928571	0.698489
Complex I-B12 OS=Drosophila melanogaster OX=7227 GN=ND-B12 PE=2 SV=1	Q9W2E8	81.8182	12.1	45	47	24	31	0.606383	0.0366021
Complex I-B14 OS=Drosophila melanogaster OX=7227 GN=ND-B14 PE=1 SV=1	Q7JZK1	69.3548	14.9	68	75	48	45	0.655172	0.0224226
Complex I-B14.5a OS=Drosophila melanogaster OX=7227 GN=ND-B14.5A PE=1 SV=1	O97418	72.8155	11.5	28	32	14	14	0.483871	0.0152681
Complex I-B14.7 OS=Drosophila melanogaster OX=7227 GN=ND-B14.7 PE=1 SV=1	Q7JYH3	97.0588	18.4	68	75	51	49	0.703448	0.0274878
Complex I-B15 OS=Drosophila melanogaster OX=7227 GN=ND-B15 PE=1 SV=1	Q6IDF5	82.3009	13.1	39	42	18	21	0.493976	0.0100505
Complex I-B16.6 OS=Drosophila melanogaster OX=7227 GN=ND-B16.6 PE=1 SV=1	Q9W402	61.039	17.7	114	113	51	57	0.480349	0.00260261
Complex I-B17 OS=Drosophila melanogaster OX=7227 GN=ND-B17 PE=1 SV=1	Q9V3W2	73.6527	19	116	121	61	59	0.51046	0.00211178
Complex I-ESSS OS=Drosophila melanogaster OX=7227 GN=NP15.6 PE=1 SV=1	Q9V3L7	30.6667	17	28	41	23	19	0.619718	0.185549
Complex III subunit 8 OS=Drosophila melanogaster OX=7227 GN=UQCR-Q PE=1 SV=1	Q9VVH5	70.7865	10.1	11	9	8	11	0.954545	0.80755
Complex I-MNLL OS=Drosophila melanogaster OX=7227 GN=ND-MNLL PE=2 SV=1	Q9W3N7	62.5	6.2	5	6	3	4	0.692308	0.105573
Complex I-MWFE OS=Drosophila melanogaster OX=7227 GN=ND-MWFE PE=2 SV=1	A8DYC5	38.3562	8.6	15	14	6	5	0.419355	0.00611627
Complex I-SGDH OS=Drosophila melanogaster OX=7227 GN=ND-SGDH PE=1 SV=1	Q9VTU2	41.3978	22	64	67	50	42	0.706767	0.0447945
Congested-like trachea protein OS=Drosophila melanogaster OX=7227 GN=colt PE=2 SV=1	Q9VQG4	7.84314	32.9	1	2	0	2	0.8	0.698489
Connector of kinase to AP-1, isoform F OS=Drosophila melanogaster OX=7227 GN=Cka PE=1 SV=1	M9NEC0	22.3561	79.8	10	11	12	11	1.08696	0.292893
Conserved oligomeric Golgi complex subunit 1 OS=Drosophila melanogaster OX=7227 GN=Cog1 PE=3 SV=1	A0A0B4KGW7	0.902935	99.7	0	0	1	0	1.5	0.42265
Conserved oligomeric Golgi complex subunit 5 OS=Drosophila melanogaster OX=7227 GN=fws PE=2 SV=1	Q9VJD3	2.52996	84.9	0	1	1	2	1.66667	0.292893
Conserved oligomeric Golgi complex subunit 6 OS=Drosophila melanogaster OX=7227 GN=Cog6 PE=2 SV=1	Q9V564	3.96825	71.2	0	0	2	0	2	0.42265
Conserved oligomeric Golgi complex subunit 7 OS=Drosophila melanogaster OX=7227 GN=Cog7 PE=2 SV=2	Q9VAD6	1.61725	84	0	0	1	2	2.5	0.095466
Conserved oligomeric Golgi complex subunit 8 OS=Drosophila melanogaster OX=7227 GN=Cog8 PE=2 SV=1	Q9VKH0	7.36842	64.9	0	0	3	3	4	#DIV/0!
Contactin OS=Drosophila melanogaster OX=7227 GN=Cont PE=1 SV=2	Q9VN14	39.2806	158.1	15	21	32	36	1.84211	0.0472139
COP9 signalosome complex subunit 7 OS=Drosophila melanogaster OX=7227 GN=CSN7 PE=1 SV=2	Q9V4S8	4.31655	31	0	0	1	0	1.5	0.42265
Coproporphyrinogen oxidase OS=Drosophila melanogaster OX=7227 GN=Coprox PE=3 SV=1	X2J9R2	4.87179	44.4	1	0	1	1	1.33333	0.42265
Coracle, isoform F OS=Drosophila melanogaster OX=7227 GN=cora PE=1 SV=1	A0A0B4LFX4	26.75	173.8	4	3	20	25	5.22222	0.0175334
Coronin OS=Drosophila melanogaster OX=7227 GN=coro PE=1 SV=1	A0A0B4KEU5	2.62172	58	0	0	0	0	1	#DIV/0!
Cyclope, isoform A OS=Drosophila melanogaster OX=7227 GN=cype PE=1 SV=3	Q9VMS1	75.3247	8.3	12	9	16	11	1.26087	0.411652
CYP6G1 OS=Drosophila melanogaster OX=7227 GN=Cyp6g1 PE=2 SV=1	B6IDY5	11.2595	59.8	3	5	2	3	0.7	0.311753
Cyp9f3 OS=Drosophila melanogaster OX=7227 GN=Cyp9f3 PE=3 SV=1	A0A2U8U1P3	13.8568	50.5	3	2	2	2	0.857143	0.42265
Cysteine desulfurase, mitochondrial OS=Drosophila melanogaster OX=7227 GN=Nfs1 PE=1 SV=1	Q9VKD3	14.9351	51	0	2	4	3	2.25	0.154846
Cytochrome b OS=Drosophila melanogaster OX=7227 GN=mt:Cyt-b PE=3 SV=2	P18935	6.87831	43.1	3	3	3	5	1.25	0.42265
Cytochrome b5 OS=Drosophila melanogaster OX=7227 GN=Cyt-b5 PE=2 SV=1	Q9V4N3	31.3433	15.2	3	4	2	2	0.666667	0.095466
Cytochrome b5-related protein OS=Drosophila melanogaster OX=7227 GN=Cyt-b5-r PE=2 SV=2	P19967	7.11009	50.3	2	2	2	3	1.16667	0.42265
Cytochrome b-c1 complex subunit 6 OS=Drosophila melanogaster OX=7227 GN=UQCR-11 PE=1 SV=2	A8Y535	10.5882	9.9	1	1	0	0	0.5	#DIV/0!
Cytochrome b-c1 complex subunit 7 OS=Drosophila melanogaster OX=7227 GN=UQCR-14 PE=1 SV=1	Q9VXI6	71.1712	13.6	15	13	16	20	1.26667	0.215535
Cytochrome b-c1 complex subunit 9 OS=Drosophila melanogaster OX=7227 GN=ox PE=3 SV=1	Q9XY35	81.8182	6.3	16	14	16	19	1.15625	0.29986
Cytochrome b-c1 complex subunit Rieske, mitochondrial OS=Drosophila melanogaster OX=7227 GN=RFeSP PE=1 SV=3	Q9VQ29	36.087	24.9	27	34	26	29	0.904762	0.513336
Cytochrome c heme lyase OS=Drosophila melanogaster OX=7227 GN=Cchl PE=1 SV=1	Q9VD55	16.3701	32	2	2	2	2	1	#DIV/0!
Cytochrome c oxidase assembly factor 3, mitochondrial OS=Drosophila melanogaster OX=7227 GN=Ccdc56 PE=3 SV=1	P0DKM0	10.3448	9.9	1	1	1	0	0.75	0.42265
Cytochrome c oxidase polypeptide VIIc OS=Drosophila melanogaster OX=7227 GN=COX7C PE=2 SV=1	Q7JW00	31.8182	7.2	2	1	2	2	1.2	0.42265
Cytochrome c oxidase subunit 1 OS=Drosophila melanogaster OX=7227 GN=mt:CoI PE=2 SV=2	P00399	13.1115	56.3	5	5	8	8	1.5	#DIV/0!
Cytochrome c oxidase subunit 2 OS=Drosophila melanogaster OX=7227 GN=mt:CoII PE=3 SV=1	P00408	26.3158	26.2	13	16	21	27	1.6129	0.105325
Cytochrome c oxidase subunit 3 OS=Drosophila melanogaster OX=7227 GN=mt:CoIII PE=3 SV=1	P00417	22.5191	30	3	4	4	7	1.44444	0.333333
Cytochrome c oxidase subunit 4, isoform A OS=Drosophila melanogaster OX=7227 GN=COX4 PE=1 SV=1	Q9VIQ8	53.2967	20.5	23	22	27	35	1.3617	0.169496
Cytochrome c oxidase subunit 5A, mitochondrial OS=Drosophila melanogaster OX=7227 GN=COX5A PE=2 SV=2	Q94514	47.651	16.6	30	26	31	34	1.15517	0.213666
Cytochrome c oxidase subunit 5B, isoform A OS=Drosophila melanogaster OX=7227 GN=COX5B PE=1 SV=1	Q9VMB9	59.1667	13.6	15	18	15	19	1.02857	0.859972
Cytochrome c oxidase subunit 7A, mitochondrial OS=Drosophila melanogaster OX=7227 GN=COX7A PE=3 SV=1	Q9VHS2	56.1798	9.9	6	3	4	2	0.727273	0.492907
Cytochrome c oxidase subunit OS=Drosophila melanogaster OX=7227 GN=COX6B PE=1 SV=2	Q9VWD1	40.625	11.4	2	3	3	2	1	1
Cytochrome c1, isoform A OS=Drosophila melanogaster OX=7227 GN=Cyt-c1 PE=1 SV=1	Q9VRL0	61.5635	33.7	38	36	46	49	1.27632	0.0282359
Cytochrome c-2 OS=Drosophila melanogaster OX=7227 GN=Cyt-c-p PE=1 SV=2	P84029	47.2222	11.7	2	1	4	5	2.2	0.0513167
Cytochrome P450 4g1 OS=Drosophila melanogaster OX=7227 GN=Cyp4g1 PE=2 SV=1	Q9V3S0	41.7266	62.9	13	12	25	22	1.81481	0.0200421
Cytochrome P450 6a2 OS=Drosophila melanogaster OX=7227 GN=Cyp6a2 PE=2 SV=2	P33270	3.55731	58.6	1	1	1	3	1.5	0.42265
Cytochrome P450 6a9 OS=Drosophila melanogaster OX=7227 GN=Cyp6a9 PE=2 SV=3	Q27594	3.76984	58	0	0	1	1	2	#DIV/0!
Cytochrome P450 9b2 OS=Drosophila melanogaster OX=7227 GN=Cyp9b2 PE=2 SV=1	Q9V4I1	23.5644	58.9	8	12	4	4	0.454545	0.095466
Cytochrome P450-4e2, isoform B OS=Drosophila melanogaster OX=7227 GN=Cyp4e2 PE=3 SV=1	A0A0B4LFT2	13.8783	60.7	1	0	2	0	1.33333	0.698489
D1 chromosomal protein, isoform C OS=Drosophila melanogaster OX=7227 GN=D1 PE=1 SV=1	A4V2K7	4.78873	37	1	0	0	0	0.666667	0.42265
Darkener of apricot, isoform X OS=Drosophila melanogaster OX=7227 GN=Doa PE=1 SV=1	A0A0B4K6R9	2.69966	100.6	0	0	1	2	2.5	0.095466
Dehydrogenase/reductase SDR family protein 7-like OS=Drosophila melanogaster OX=7227 GN=CG7601 PE=2 SV=1	Q9Y140	15.6442	35.7	0	0	3	3	4	#DIV/0!
Dek, isoform B OS=Drosophila melanogaster OX=7227 GN=Dek PE=1 SV=1	Q8T0D3	3.73692	72.5	0	0	1	1	2	#DIV/0!
Delta-1-pyrroline-5-carboxylate synthase OS=Drosophila melanogaster OX=7227 GN=P5CS PE=1 SV=1	Q9VNW6	20.3608	84	8	8	10	9	1.16667	0.095466
Dementin, isoform G OS=Drosophila melanogaster OX=7227 GN=Dmtn PE=3 SV=1	B7Z0W3	3.4	54.6	0	0	1	0	1.5	0.42265
Desaturase 1, isoform A OS=Drosophila melanogaster OX=7227 GN=Desat1 PE=1 SV=1	Q7K4Y0	7.5718	43.4	0	1	1	2	1.66667	0.292893
Dihydrolipoyl dehydrogenase OS=Drosophila melanogaster OX=7227 GN=E3 PE=1 SV=1	Q9VVL7	4.56349	53.1	0	1	3	1	2	0.311753
Dihydrolipoyllysine-residue acetyltransferase OS=Drosophila melanogaster OX=7227 GN=muc PE=1 SV=1	Q9VM14	23.4375	54.2	3	3	2	9	1.625	0.549165
Dihydrolipoyllysine-residue succinyltransferase component of 2-oxoglutarate dehydrogenase complex, mitochondrial OS=Drosophila melanogaster OX=7227 GN=alpha-KGDHC PE=1 SV=1	Q9VGQ1	13.6752	49.9	1	0	3	3	2.66667	0.0377496
Dihydroorotate dehydrogenase (quinone), mitochondrial OS=Drosophila melanogaster OX=7227 GN=Dhod PE=2 SV=2	P32748	15.3086	44.3	0	1	3	2	2.33333	0.105573
D-Importin 7/RanBP7 OS=Drosophila melanogaster OX=7227 GN=msk PE=1 SV=1	Q9VSD6	2.38322	119.2	0	0	1	2	2.5	0.095466
Dipeptidase B, isoform A OS=Drosophila melanogaster OX=7227 GN=Dip-B PE=1 SV=2	Q9VFQ9	27.3622	55.5	1	2	9	8	3.8	0.0100505
Disks large 1 tumor suppressor protein OS=Drosophila melanogaster OX=7227 GN=dlg1 PE=1 SV=2	P31007	22.268	106.6	5	8	10	15	1.8	0.175837
Division abnormally delayed protein OS=Drosophila melanogaster OX=7227 GN=dally PE=1 SV=1	Q24114	3.35463	69	0	0	0	2	2	0.42265
DNA-binding protein modulo OS=Drosophila melanogaster OX=7227 GN=mod PE=1 SV=2	P13469	9.7786	60.3	0	0	1	2	2.5	0.095466
DNA-directed RNA polymerase II subunit RPB2 OS=Drosophila melanogaster OX=7227 GN=RpII140 PE=2 SV=2	P08266	1.61565	134	0	1	0	1	1	1
DnaJ-like-2, isoform A OS=Drosophila melanogaster OX=7227 GN=Droj2 PE=1 SV=1	Q9VFV9	14.3921	45.2	1	0	2	4	2.66667	0.154846
DnaJ-like-60, isoform C OS=Drosophila melanogaster OX=7227 GN=DnaJ-60 PE=2 SV=3	Q9W1A1	17.0507	24.8	1	0	2	4	2.66667	0.154846
Dodeca-satellite-binding protein 1, isoform A OS=Drosophila melanogaster OX=7227 GN=Dp1 PE=1 SV=1	Q7KN75	7.22521	144.2	1	3	4	3	1.5	0.311753
Dolichyl-diphosphooligosaccharide--protein glycosyltransferase 48 kDa subunit OS=Drosophila melanogaster OX=7227 GN=Ost48 PE=2 SV=2	Q24319	35.412	50	15	11	10	13	0.892857	0.609433
Dolichyl-diphosphooligosaccharide--protein glycosyltransferase subunit 1 OS=Drosophila melanogaster OX=7227 GN=CG5364 PE=1 SV=1	Q76NQ0	39.5197	51.7	8	8	14	14	1.66667	#DIV/0!
Dolichyl-diphosphooligosaccharide--protein glycosyltransferase subunit 2 OS=Drosophila melanogaster OX=7227 GN=OstDelta PE=1 SV=1	Q7K110	42.9022	69.2	17	17	22	26	1.38889	0.0728274
Dolichyl-diphosphooligosaccharide--protein glycosyltransferase subunit DAD1 OS=Drosophila melanogaster OX=7227 GN=Dad1 PE=1 SV=1	Q9VLM5	18.75	12.5	1	1	2	3	1.75	0.095466
Dolichyl-diphosphooligosaccharide--protein glycotransferase OS=Drosophila melanogaster OX=7227 GN=Stt3B PE=1 SV=1	Q9XZ53	9.17313	87.6	4	2	2	5	1.125	0.80755
Dorsal, isoform F OS=Drosophila melanogaster OX=7227 GN=dl PE=1 SV=1	C7LA93	20.1201	111.5	5	2	13	9	2.66667	0.095466
Drab11 OS=Drosophila melanogaster OX=7227 GN=Rab11 PE=1 SV=1	O18335	15.8879	24.2	2	3	2	2	0.857143	0.42265
Drab5 OS=Drosophila melanogaster OX=7227 GN=Rab5 PE=1 SV=1	Q9V3I2	12.3288	23.9	2	2	2	2	1	#DIV/0!
DSec61alpha OS=Drosophila melanogaster OX=7227 GN=Sec61alpha PE=1 SV=1	Q8STG9	19.958	52.2	4	3	3	5	1.11111	0.698489
DUF753 domain-containing protein OS=Drosophila melanogaster OX=7227 GN=CT14230 PE=4 SV=1	Q9W2C5	7.53769	21.3	0	1	0	0	0.666667	0.42265
Dynactin 4, p62 subunit OS=Drosophila melanogaster OX=7227 GN=DCTN4-p62 PE=1 SV=1	Q7K130	6.80934	57.9	0	1	1	3	2	0.311753
Dynactin 5, p25 subunit OS=Drosophila melanogaster OX=7227 GN=DCTN5-p25 PE=1 SV=1	Q9VJQ6	5.29101	20.6	0	0	1	0	1.5	0.42265
Dynactin subunit 1 OS=Drosophila melanogaster OX=7227 GN=DCTN1-p150 PE=1 SV=2	P13496	12.253	141.1	3	7	7	6	1.25	0.542504
Dynactin subunit 2 OS=Drosophila melanogaster OX=7227 GN=DCTN2-p50 PE=1 SV=1	Q7K2D2	29.7368	42	3	3	6	5	1.625	0.0377496
Dynamin associated protein 160, isoform G OS=Drosophila melanogaster OX=7227 GN=Dap160 PE=1 SV=1	M9PBF6	19.3015	119.8	12	11	10	9	0.84	0.105573
Dynamin GTPase OS=Drosophila melanogaster OX=7227 GN=shi PE=1 SV=1	E1JJA4	15.9683	98.4	5	4	11	15	2.54545	0.0540947
Dynamin-1-like protein OS=Drosophila melanogaster OX=7227 GN=Drp1 PE=1 SV=1	Q9VQE0	5.98639	82.5	1	1	1	2	1.25	0.42265
Dynamin-like 120 kDa protein, form S1 OS=Drosophila melanogaster OX=7227 GN=Opa1 PE=1 SV=1	A0A0B4LGF5	16.3055	111.5	2	2	8	12	3.66667	0.057191
Dynein heavy chain 64C, isoform F OS=Drosophila melanogaster OX=7227 GN=Dhc64C PE=1 SV=1	M9PEN4	37.3818	531.3	80	70	130	128	1.71053	0.00879882
Dynein light intermediate chain OS=Drosophila melanogaster OX=7227 GN=Dlic PE=1 SV=2	Q9VZ20	16.8357	54.4	2	1	5	6	2.6	0.0298575
E3 SUMO-protein ligase RanBP2 OS=Drosophila melanogaster OX=7227 GN=Nup358 PE=1 SV=1	A0A0B4K7J2	2.09713	298.7	1	1	3	4	2.25	0.0377496
E3 ubiquitin-protein ligase Ufd4 OS=Drosophila melanogaster OX=7227 GN=Ufd4 PE=2 SV=1	Q9VL06	0.403374	302	0	0	0	1	1.5	0.42265
EG:100G10.3 protein OS=Drosophila melanogaster OX=7227 GN=eIF2Bbeta PE=1 SV=1	O76863	9.94318	39.1	0	1	1	1	1.33333	0.42265
EG:34F3.8 protein OS=Drosophila melanogaster OX=7227 GN=Sec22 PE=1 SV=2	O77434	30.3318	24.6	1	1	2	3	1.75	0.095466
EG:80H7.2 protein OS=Drosophila melanogaster OX=7227 GN=pck PE=4 SV=1	O76899	28.5156	29.7	2	2	4	5	1.83333	0.0377496
EG:BACR7A4.14 protein OS=Drosophila melanogaster OX=7227 GN=EG:BACR7A4.14 PE=1 SV=1	Q9U1L2	16.3347	26	0	1	1	2	1.66667	0.292893
eIF-2B GDP-GTP exchange factor subunit epsilon OS=Drosophila melanogaster OX=7227 GN=eIF2Bepsilon PE=1 SV=1	Q9W541	10.3139	75	2	1	4	3	1.8	0.105573
Electron transfer flavoprotein-ubiquinone oxidoreductase OS=Drosophila melanogaster OX=7227 GN=Etf-QO PE=1 SV=1	Q7JWF1	15.894	65.9	5	4	5	4	1	1
Elongation factor 1-alpha 1 OS=Drosophila melanogaster OX=7227 GN=eEF1alpha1 PE=1 SV=2	P08736	35.8531	50.3	13	12	15	12	1.07407	0.591752
Elongation factor 1-alpha OS=Drosophila melanogaster OX=7227 GN=eEF1alpha2 PE=1 SV=1	A4V3Q6	36.3636	50.6	11	11	15	12	1.20833	0.237507
Elongation factor 1-gamma OS=Drosophila melanogaster OX=7227 GN=eEF1gamma PE=2 SV=2	Q9NJH0	25.29	48.9	5	11	10	9	1.16667	0.670707
Elongation factor Ts, mitochondrial OS=Drosophila melanogaster OX=7227 GN=mEFTs PE=2 SV=1	Q9VJC7	3.77358	35.4	0	0	1	1	2	#DIV/0!
Elongation factor Tu OS=Drosophila melanogaster OX=7227 GN=mEFTu1 PE=1 SV=1	A1Z9E3	31.2883	54	9	12	8	11	0.913043	0.683772
Elongation factor Tu, mitochondrial OS=Drosophila melanogaster OX=7227 GN=mEFTu2 PE=1 SV=1	Q7K3V6	10.9649	49.6	1	2	2	2	1.2	0.42265
Elongation of very long chain fatty acids protein OS=Drosophila melanogaster OX=7227 GN=CG12138 PE=2 SV=1	Q8SXD1	7.5188	31.1	0	0	1	1	2	#DIV/0!
Elongation of very long chain fatty acids protein OS=Drosophila melanogaster OX=7227 GN=CG9798 PE=2 SV=1	Q95T98	9.32203	41.1	1	3	2	2	1	1
Elongation of very long chain fatty acids protein OS=Drosophila melanogaster OX=7227 GN=ELOVL PE=2 SV=2	Q9VHX7	2.43161	38.3	0	0	1	1	2	#DIV/0!
Elongator complex protein 5 OS=Drosophila melanogaster OX=7227 GN=Dmel\CG2034 PE=1 SV=1	Q24050	8.01527	28.9	1	1	2	0	1	1
Endonuclease OS=Drosophila melanogaster OX=7227 GN=EndoG PE=1 SV=1	Q7JXB9	22.5806	34.6	2	4	5	5	1.5	0.183503
Endophilin-A OS=Drosophila melanogaster OX=7227 GN=Amph PE=1 SV=1	A0A0B4KFR7	9.91957	42.3	0	1	1	2	1.66667	0.292893
Endoplasmic reticulum chaperone BiP OS=Drosophila melanogaster OX=7227 GN=Hsc70-3 PE=1 SV=2	P29844	46.9512	72.2	33	30	39	39	1.23077	0.0377496
Endoplasmic reticulum junction formation protein lunapark OS=Drosophila melanogaster OX=7227 GN=Lnpk PE=1 SV=1	Q7K2N0	10.8527	43.6	0	0	3	3	4	#DIV/0!
Endoplasmic reticulum transmembrane protein OS=Drosophila melanogaster OX=7227 GN=CG13887-RC PE=1 SV=1	B9EQV3	13.587	21	0	1	0	0	0.666667	0.42265
Endoplasmic reticulum transmembrane protein OS=Drosophila melanogaster OX=7227 GN=Dmel\CG13887 PE=1 SV=1	Q9W0M4	18.8596	26.1	4	4	4	3	0.9	0.42265
Enhancer of mRNA-decapping protein 4 homolog OS=Drosophila melanogaster OX=7227 GN=Ge-1 PE=1 SV=2	Q9VKK1	1.55096	149.2	0	0	1	2	2.5	0.095466
Enigma OS=Drosophila melanogaster OX=7227 GN=Egm PE=1 SV=1	Q5U117	54.1471	70.8	16	14	29	25	1.75	0.0330124
Enoyl-[acyl-carrier-protein] reductase, mitochondrial OS=Drosophila melanogaster OX=7227 GN=CG16935 PE=3 SV=2	Q9V6U9	28.8515	39.1	2	3	11	9	3.14286	0.0215079
Enoyl-CoA hydratase OS=Drosophila melanogaster OX=7227 GN=Mtpalpha PE=1 SV=1	Q9V397	50.1916	84	18	21	44	36	2	0.040788
Enoyl-CoA hydratase, short chain 1, isoform A OS=Drosophila melanogaster OX=7227 GN=Echs1 PE=1 SV=1	Q7JR58	42.0339	31.6	2	3	9	6	2.42857	0.0871291
Entomoglyceroporin 4, isoform A OS=Drosophila melanogaster OX=7227 GN=Eglp4 PE=1 SV=1	Q6NR72	8.43373	26.7	2	2	3	2	1.16667	0.42265
Epidermal growth factor receptor pathway substrate clone 15, isoform C OS=Drosophila melanogaster OX=7227 GN=Eps-15 PE=1 SV=1	Q8MMD3	25.9494	119.5	11	12	13	13	1.12	0.095466
ER lumen protein-retaining receptor OS=Drosophila melanogaster OX=7227 GN=KdelR PE=2 SV=1	O76767	8.96226	24.5	0	1	2	1	1.66667	0.292893
ER membrane protein complex subunit 1 OS=Drosophila melanogaster OX=7227 GN=EMC1 PE=1 SV=1	A0A0B4LGV1	31.4978	100	13	13	22	17	1.46429	0.121541
ER membrane protein complex subunit 10 OS=Drosophila melanogaster OX=7227 GN=EMC10 PE=1 SV=2	Q8IPT1	15.4206	23.7	2	1	1	3	1.2	0.698489
ER membrane protein complex subunit 2 OS=Drosophila melanogaster OX=7227 GN=EMC2B PE=2 SV=2	Q9VEQ2	24.1135	32.7	1	1	4	7	3.25	0.095466
ER membrane protein complex subunit 3 OS=Drosophila melanogaster OX=7227 GN=EMC3 PE=1 SV=1	Q9VKR0	20.6478	27.6	1	3	3	2	1.16667	0.698489
ER membrane protein complex subunit 4 OS=Drosophila melanogaster OX=7227 GN=EMC4 PE=1 SV=1	Q9VNQ3	25.9036	18.3	2	2	2	1	0.833333	0.42265
ER membrane protein complex subunit 6 OS=Drosophila melanogaster OX=7227 GN=EMC6 PE=1 SV=1	Q9VBZ8	20.354	12.8	1	1	1	1	1	#DIV/0!
ER membrane protein complex subunit 7 OS=Drosophila melanogaster OX=7227 GN=EMC7 PE=1 SV=1	A1ZA83	26.9388	27.8	1	1	3	1	1.5	0.42265
ER membrane protein complex subunit 8/9 homolog OS=Drosophila melanogaster OX=7227 GN=EMC8-9 PE=1 SV=1	Q9W1Y1	23.1527	22.8	2	0	3	1	1.5	0.552786
Ergic53, isoform A OS=Drosophila melanogaster OX=7227 GN=ergic53 PE=1 SV=1	Q9V3A8	42.5781	57.5	9	7	12	15	1.61111	0.0927353
Ethanol sensitive with low memory, isoform A OS=Drosophila melanogaster OX=7227 GN=elm PE=1 SV=1	Q9VNF9	6.34921	22	1	1	0	1	0.75	0.42265
Eukaryotic initiation factor 4A OS=Drosophila melanogaster OX=7227 GN=eIF4A PE=1 SV=3	Q02748	13.8958	45.8	2	1	2	4	1.6	0.311753
Eukaryotic translation elongation factor 1 beta, isoform C OS=Drosophila melanogaster OX=7227 GN=eEF1beta PE=3 SV=1	A0A0B4LFL3	30.1802	24.2	4	4	4	7	1.3	0.42265
Eukaryotic translation elongation factor 2 OS=Drosophila melanogaster OX=7227 GN=eEF2 PE=1 SV=4	P13060	6.51659	94.4	3	4	6	6	1.55556	0.0377496
Eukaryotic translation initiation factor 2 subunit 1 OS=Drosophila melanogaster OX=7227 GN=eIF2alpha PE=2 SV=1	P41374	9.97067	38.6	0	1	2	2	2	0.095466
Eukaryotic translation initiation factor 2 subunit 3 OS=Drosophila melanogaster OX=7227 GN=eIF2gamma PE=2 SV=1	Q24208	7.57895	51.5	0	1	1	2	1.66667	0.292893
Eukaryotic translation initiation factor 2B subunit delta, isoform B OS=Drosophila melanogaster OX=7227 GN=eIF2Bdelta PE=1 SV=1	Q0E8X6	15.4514	61.8	3	5	3	4	0.9	0.698489
Eukaryotic translation initiation factor 2B subunit gamma OS=Drosophila melanogaster OX=7227 GN=eIF2Bgamma PE=1 SV=1	A1ZA22	11.4286	50.6	0	1	3	2	2.33333	0.105573
Eukaryotic translation initiation factor 3 subunit A OS=Drosophila melanogaster OX=7227 GN=eIF3a PE=1 SV=1	Q9VN25	42.3684	133.8	30	46	46	51	1.26923	0.336916
Eukaryotic translation initiation factor 3 subunit B OS=Drosophila melanogaster OX=7227 GN=eIF3b PE=1 SV=1	E2QCG7	45.942	80.4	8	14	26	30	2.41667	0.0421585
Eukaryotic translation initiation factor 3 subunit C OS=Drosophila melanogaster OX=7227 GN=eIF3c PE=3 SV=1	A0A0B4LFL2	42.4176	105.6	26	25	38	43	1.56604	0.0276944
Eukaryotic translation initiation factor 3 subunit D-1 OS=Drosophila melanogaster OX=7227 GN=eIF3d1 PE=1 SV=1	Q9VCK0	38.0357	63.8	10	6	11	14	1.5	0.213666
Eukaryotic translation initiation factor 3 subunit E OS=Drosophila melanogaster OX=7227 GN=eIF3e PE=1 SV=1	O77410	36.7816	51.1	8	5	13	13	1.86667	0.0493458
Eukaryotic translation initiation factor 3 subunit F-1 OS=Drosophila melanogaster OX=7227 GN=eIF3f1 PE=2 SV=1	Q9VN50	63.9286	31.1	10	10	14	12	1.27273	0.095466
Eukaryotic translation initiation factor 3 subunit G-1 OS=Drosophila melanogaster OX=7227 GN=eIF3g1 PE=1 SV=1	Q9W4X7	11.8959	29.9	1	1	4	4	2.5	#DIV/0!
Eukaryotic translation initiation factor 3 subunit H OS=Drosophila melanogaster OX=7227 GN=eIF3h PE=1 SV=2	Q9U9Q4	49.7041	38.4	6	6	11	9	1.57143	0.057191
Eukaryotic translation initiation factor 3 subunit I OS=Drosophila melanogaster OX=7227 GN=eIF3i PE=1 SV=1	O02195	43.2515	36.1	4	3	5	6	1.44444	0.105573
Eukaryotic translation initiation factor 3 subunit K OS=Drosophila melanogaster OX=7227 GN=eIF3k PE=2 SV=1	Q9W2D9	21.1712	25.6	2	2	1	2	0.833333	0.42265
Eukaryotic translation initiation factor 3 subunit L OS=Drosophila melanogaster OX=7227 GN=eIF3l PE=2 SV=1	Q9VTU4	15.2134	63.2	4	4	8	4	1.4	0.42265
Eukaryotic translation initiation factor 3 subunit M OS=Drosophila melanogaster OX=7227 GN=eIF3m PE=2 SV=1	Q7JVI3	54.7804	44.1	13	11	18	15	1.34615	0.129937
Eukaryotic translation initiation factor 4G1, isoform B OS=Drosophila melanogaster OX=7227 GN=eIF4G1 PE=1 SV=1	A8DZ29	2.08442	211	1	2	1	1	0.8	0.42265
Evolutionarily conserved signaling intermediate in Toll pathway, mitochondrial OS=Drosophila melanogaster OX=7227 GN=ECSIT PE=1 SV=2	Q9U6M0	33.2518	47	4	4	10	7	1.9	0.095466
Exocyst complex component 2 OS=Drosophila melanogaster OX=7227 GN=Sec5 PE=2 SV=1	Q9VQQ9	4.80984	100.7	0	0	3	1	3	0.183503
Exocyst complex component 4 OS=Drosophila melanogaster OX=7227 GN=Sec8 PE=1 SV=3	Q9VNH6	2.03046	111.6	0	0	1	1	2	#DIV/0!
Extended synaptotagmin-like protein 2, isoform C OS=Drosophila melanogaster OX=7227 GN=Esyt2 PE=1 SV=1	A0A0B4K6F9	26.0258	94.8	4	8	16	17	2.5	0.0364539
Facilitated trehalose transporter Tret1-1 OS=Drosophila melanogaster OX=7227 GN=Tret1-1 PE=1 SV=1	A1Z8N1	7.35123	95.1	1	0	4	3	3	0.0513167
F-actin-capping protein subunit alpha OS=Drosophila melanogaster OX=7227 GN=cpa PE=2 SV=1	Q9W2N0	10.1399	32.7	1	1	0	1	0.75	0.42265
Fad2 OS=Drosophila melanogaster OX=7227 GN=Fad2 PE=3 SV=1	Q9VTD4	5.91549	41.1	0	0	0	2	2	0.42265
Failed axon connections OS=Drosophila melanogaster OX=7227 GN=fax PE=1 SV=1	Q95RI5	7.6555	47.1	0	0	1	1	2	#DIV/0!
Farjavit, isoform A OS=Drosophila melanogaster OX=7227 GN=frj PE=2 SV=1	Q9VMD5	2.65849	56.3	0	0	1	1	2	#DIV/0!
Fas-associated factor 2, isoform A OS=Drosophila melanogaster OX=7227 GN=Faf2 PE=1 SV=1	Q9VJ58	2.15517	52.9	0	0	0	1	1.5	0.42265
Fasciclin 1, isoform D OS=Drosophila melanogaster OX=7227 GN=Fas1 PE=1 SV=1	A8JR25	33.0816	73.7	11	10	18	14	1.47826	0.116459
Fasciclin-2 OS=Drosophila melanogaster OX=7227 GN=Fas2 PE=1 SV=1	P34082	8.82016	96.9	0	1	5	3	3.33333	0.0886776
Fatty acid transport protein 1, isoform A OS=Drosophila melanogaster OX=7227 GN=Fatp1 PE=1 SV=2	Q9VKU1	27.476	70.1	4	8	8	10	1.42857	0.311753
Fatty acyl-CoA reductase OS=Drosophila melanogaster OX=7227 GN=anon-WO0140519.58 PE=1 SV=3	Q9VG86	17.9641	57	7	6	7	6	1	1
Fatty acyl-CoA reductase OS=Drosophila melanogaster OX=7227 GN=Dmel\CG17560 PE=3 SV=2	Q9VES6	4.20842	55.9	0	1	1	1	1.33333	0.42265
Fatty acyl-CoA reductase OS=Drosophila melanogaster OX=7227 GN=Dmel\CG4020 PE=3 SV=1	Q9W459	15.9919	56.2	3	3	8	5	1.875	0.144814
Fatty acyl-CoA reductase OS=Drosophila melanogaster OX=7227 GN=Sgp PE=2 SV=2	Q9VLJ7	15.87	59.4	2	3	3	4	1.28571	0.292893
F-box involved in polyQ pathogenesis, isoform A OS=Drosophila melanogaster OX=7227 GN=FipoQ PE=4 SV=2	Q9VAK7	6.21359	58.8	0	0	5	4	5.5	0.0121217
Ferritin OS=Drosophila melanogaster OX=7227 GN=Fer1HCH PE=1 SV=1	Q7KRU8	73.1707	23.1	13	12	14	19	1.2963	0.257219
Ferritin OS=Drosophila melanogaster OX=7227 GN=Fer2LCH PE=1 SV=1	A0A0B4KHF0	67.3729	26.2	25	25	26	24	1	1
Ferrochelatase, mitochondrial OS=Drosophila melanogaster OX=7227 GN=FeCh PE=2 SV=1	Q9V9S8	8.85417	43.6	2	0	2	2	1.5	0.42265
FI01422p OS=Drosophila melanogaster OX=7227 GN=Spn43Ab PE=1 SV=1	A1Z6V5	37.9135	43.4	6	5	11	13	2	0.0283344
FI01544p OS=Drosophila melanogaster OX=7227 GN=Rab1 PE=1 SV=1	O18332	80.4878	22.7	14	10	11	7	0.769231	0.4
FI01658p OS=Drosophila melanogaster OX=7227 GN=RpL23A PE=1 SV=1	Q9W0A8	24.9097	29.4	5	6	10	10	1.69231	0.0121217
FI02982p OS=Drosophila melanogaster OX=7227 GN=Dmel\CG17221 PE=1 SV=1	Q8IPZ3	30.9927	44.5	0	0	10	11	11.5	0.00225989
FI02989p OS=Drosophila melanogaster OX=7227 GN=Ldsdh1 PE=1 SV=1	Q9W3K9	12.8125	35.6	2	3	4	3	1.28571	0.292893
FI03416p OS=Drosophila melanogaster OX=7227 GN=Ugt37D1 PE=1 SV=1	Q9VJH8	20.442	60.5	3	1	8	9	3.16667	0.0283344
FI03659p OS=Drosophila melanogaster OX=7227 GN=CG10616-RA PE=1 SV=1	C8VV60	2.84553	54.6	0	0	1	1	2	#DIV/0!
FI03688p OS=Drosophila melanogaster OX=7227 GN=Prm PE=1 SV=1	A4V1N8	2.84414	102.3	0	0	2	1	2.5	0.095466
FI04125p OS=Drosophila melanogaster OX=7227 GN=nrv1 PE=1 SV=1	B5RIR1	7.44337	35.3	0	0	1	1	2	#DIV/0!
FI04419p OS=Drosophila melanogaster OX=7227 GN=Lamp1 PE=1 SV=3	Q9V9S0	8.80503	34.8	0	0	1	0	1.5	0.42265
FI04421p OS=Drosophila melanogaster OX=7227 GN=Dmel\CG3246 PE=1 SV=1	Q9VQR0	13.9326	49.2	1	1	3	0	1.25	0.770584
FI04632p OS=Drosophila melanogaster OX=7227 GN=nrv3 PE=1 SV=1	Q7JS69	8.03859	36.2	2	2	3	2	1.16667	0.42265
FI05204p OS=Drosophila melanogaster OX=7227 GN=L2HGDH PE=1 SV=1	Q9VJ28	15.8242	50.1	3	5	0	2	0.4	0.16795
FI05212p OS=Drosophila melanogaster OX=7227 GN=Sodh-1 PE=1 SV=1	O97479	36.6667	38.6	13	10	16	16	1.36	0.095466
FI05451p OS=Drosophila melanogaster OX=7227 GN=SCaMC PE=1 SV=1	Q0E8F2	3.77358	65.4	0	0	2	2	3	#DIV/0!
FI06539p OS=Drosophila melanogaster OX=7227 GN=Dmel\CG18731 PE=2 SV=1	Q9VAI3	10.084	13.7	0	0	0	1	1.5	0.42265
FI07223p OS=Drosophila melanogaster OX=7227 GN=Dmel\CG4042 PE=1 SV=1	Q9VPC1	5.28169	32.9	0	0	1	2	2.5	0.095466
FI07234p OS=Drosophila melanogaster OX=7227 GN=mRpS28 PE=2 SV=1	A1ZBA5	35.567	21.3	3	1	5	4	1.83333	0.154846
FI07923p OS=Drosophila melanogaster OX=7227 GN=Karybeta3 PE=1 SV=1	Q9VN44	2.44344	123.5	0	0	1	2	2.5	0.095466
FI12817p OS=Drosophila melanogaster OX=7227 GN=Nrx-IV PE=1 SV=2	Q8IQH0	34.3458	145	19	14	25	32	1.68571	0.108047
FI14001p1 OS=Drosophila melanogaster OX=7227 GN=SNF4Agamma PE=2 SV=1	Q7JQX9	8.87012	103	2	3	7	7	2.28571	0.0121217
FI18012p1 OS=Drosophila melanogaster OX=7227 GN=Dmel\CG4984 PE=2 SV=1	E1JGK3	22.5951	51.4	3	3	9	7	2.25	0.0377496
FI19426p1 OS=Drosophila melanogaster OX=7227 GN=SP1173 PE=2 SV=1	Q0E8H7	1.34953	82.3	1	0	1	1	1.33333	0.42265
FI19713p1 OS=Drosophila melanogaster OX=7227 GN=Dmel\CG4557 PE=2 SV=1	Q9W3V2	7.50268	103.7	2	1	5	4	2.2	0.0513167
FI20903p1 OS=Drosophila melanogaster OX=7227 GN=CG40498-RF PE=2 SV=3	A8Y4V5	3.73134	29.8	0	0	1	1	2	#DIV/0!
FI22810p1 OS=Drosophila melanogaster OX=7227 GN=Dmel\CG5853 PE=2 SV=1	Q9VL61	3.0479	77.3	0	0	3	1	3	0.183503
FI23916p1 OS=Drosophila melanogaster OX=7227 GN=13506 PE=1 SV=2	Q9W259	4.97018	57	0	0	2	2	3	#DIV/0!
Flightin, isoform B OS=Drosophila melanogaster OX=7227 GN=fln PE=4 SV=1	M9PD14	40.6593	20.6	6	3	7	9	1.63636	0.19171
Fructose-bisphosphatase OS=Drosophila melanogaster OX=7227 GN=fbp PE=1 SV=1	Q9VIS3	5.98802	36.2	1	1	2	1	1.25	0.42265
Fructose-bisphosphate aldolase OS=Drosophila melanogaster OX=7227 GN=Ald1 PE=1 SV=1	C8VV14	90.3047	39	126	127	149	142	1.14902	0.0329255
Fumarate hydratase OS=Drosophila melanogaster OX=7227 GN=Fum1 PE=1 SV=3	Q9W3X6	38.7879	53.5	0	0	18	18	19	#DIV/0!
G protein alpha o subunit OS=Drosophila melanogaster OX=7227 GN=Galphao PE=1 SV=1	P16378	3.10734	40.4	1	1	2	1	1.25	0.42265
G protein alpha q subunit OS=Drosophila melanogaster OX=7227 GN=Galphaq PE=2 SV=2	P23625	4.53258	41.3	0	0	1	1	2	#DIV/0!
G protein alpha s subunit, isoform E OS=Drosophila melanogaster OX=7227 GN=Galphas PE=1 SV=1	A0A0B4LGI1	6.02094	44.7	0	0	1	1	2	#DIV/0!
Galactosylgalactosylxylosylprotein 3-beta-glucuronosyltransferase I OS=Drosophila melanogaster OX=7227 GN=GlcAT-I PE=2 SV=2	O97422	3.92157	35	0	0	1	0	1.5	0.42265
Galectin OS=Drosophila melanogaster OX=7227 GN=galectin PE=1 SV=1	Q9VPI6	20.6759	57.5	2	2	6	6	2.33333	#DIV/0!
Gamma-cystathionase OS=Drosophila melanogaster OX=7227 GN=Eip55E PE=1 SV=1	Q7JXZ2	10.687	43	0	1	3	2	2.33333	0.105573
GEO01111p1 OS=Drosophila melanogaster OX=7227 GN=SkpA PE=1 SV=1	O77430	17.284	18.6	0	0	2	1	2.5	0.095466
GEO01805p1 OS=Drosophila melanogaster OX=7227 GN=SkpB PE=2 SV=1	Q7KJ69	10.559	18.4	0	0	1	1	2	#DIV/0!
GEO04055p1 OS=Drosophila melanogaster OX=7227 GN=Dmel\CG15012 PE=1 SV=2	Q9VZE2	11.1842	16.9	0	0	1	1	2	#DIV/0!
GEO05070p1 OS=Drosophila melanogaster OX=7227 GN=Dmel\CG9628 PE=1 SV=1	Q7KUK8	15.4321	18.1	0	0	2	2	3	#DIV/0!
GEO06356p1 OS=Drosophila melanogaster OX=7227 GN=Uev1A PE=1 SV=1	Q9VRL1	8.96552	16.7	0	0	1	1	2	#DIV/0!
GEO07594p1 OS=Drosophila melanogaster OX=7227 GN=mRpS17 PE=2 SV=1	Q9W199	40	18	2	5	9	8	2.11111	0.0871291
GEO07624p1 OS=Drosophila melanogaster OX=7227 GN=RpL24 PE=1 SV=1	X2JE06	14.8387	17.5	1	1	3	3	2	#DIV/0!
GEO07841p1 OS=Drosophila melanogaster OX=7227 GN=D.M.UKP PE=2 SV=1	M9NDP2	19.4915	12.9	0	1	1	1	1.33333	0.42265
GEO08239p1 OS=Drosophila melanogaster OX=7227 GN=RpS16 PE=2 SV=1	A0A0B4LG52	43.2432	16.8	6	4	10	7	1.58333	0.19171
GEO08456p1 OS=Drosophila melanogaster OX=7227 GN=Dmel\CG30373 PE=2 SV=1	A1Z7B8	36.7089	17.9	0	0	5	3	5	0.057191
GEO09626p1 OS=Drosophila melanogaster OX=7227 GN=ND-MLRQ PE=1 SV=1	Q8SYJ2	43.3735	9.4	2	3	3	7	1.71429	0.349055
GEO09659p1 OS=Drosophila melanogaster OX=7227 GN=Dmel\CG13220 PE=1 SV=1	Q6NP72	30.0654	16.4	6	6	5	5	0.857143	#DIV/0!
GEO10158p1 OS=Drosophila melanogaster OX=7227 GN=mRpS14 PE=2 SV=2	Q9VWI3	22.6562	14.8	1	1	3	4	2.25	0.0377496
GEO10172p1 OS=Drosophila melanogaster OX=7227 GN=mRpS18C PE=2 SV=2	Q9VA81	43.5714	16.2	3	3	7	5	1.75	0.095466
GEO11417p1 OS=Drosophila melanogaster OX=7227 GN=ND-AGGG PE=2 SV=1	Q7PL91	19.1489	10.7	4	6	2	2	0.5	0.095466
GEO11443p1 OS=Drosophila melanogaster OX=7227 GN=UQCR-6.4 PE=2 SV=1	Q500Y7	40.3509	6.3	3	2	4	3	1.28571	0.292893
GEO12033p1 OS=Drosophila melanogaster OX=7227 GN=Dmel\CG16986 PE=1 SV=1	Q9VZZ5	32.8671	15.8	3	4	3	3	0.888889	0.42265
GEO12076p1 OS=Drosophila melanogaster OX=7227 GN=Dmel\CG15152 PE=2 SV=1	Q9VJA4	22.3214	12.6	0	0	0	1	1.5	0.42265
GEO12235p1 OS=Drosophila melanogaster OX=7227 GN=Dmel\CG7950 PE=2 SV=3	Q9VAA6	8.86076	16.7	1	1	1	1	1	#DIV/0!
GEO12522p1 OS=Drosophila melanogaster OX=7227 GN=mRpS33 PE=2 SV=1	Q9VEV5	30.9735	13.7	0	1	4	3	3	0.0513167
GEO13356p1 OS=Drosophila melanogaster OX=7227 GN=Dmel\CG34310 PE=2 SV=1	A8DYW4	13.5135	8.5	0	0	1	1	2	#DIV/0!
GEO13361p1 OS=Drosophila melanogaster OX=7227 GN=SLIRP1 PE=1 SV=1	Q0KHQ1	45.5556	10	0	0	3	2	3.5	0.0377496
GEO13367p1 OS=Drosophila melanogaster OX=7227 GN=Dmel\CG34200 PE=2 SV=1	Q6IGW6	44.2308	5.9	0	0	1	1	2	#DIV/0!
GH01077p OS=Drosophila melanogaster OX=7227 GN=UQCR-C1 PE=1 SV=2	Q9VFF0	79.1489	51.8	94	94	100	115	1.14211	0.213666
GH01619p OS=Drosophila melanogaster OX=7227 GN=Rab2 PE=1 SV=1	O18333	43.1925	23.5	6	6	4	5	0.785714	0.095466
GH02075p OS=Drosophila melanogaster OX=7227 GN=Tspo PE=1 SV=1	Q9VPR1	15.1351	20.1	0	0	0	2	2	0.42265
GH02741p2 OS=Drosophila melanogaster OX=7227 GN=Dmel\CG42379 PE=2 SV=1	B7YZN6	20.2381	10	0	0	1	0	1.5	0.42265
GH04081p OS=Drosophila melanogaster OX=7227 GN=wupA PE=1 SV=1	E4NKJ3	10.3846	29.1	1	0	2	2	2	0.095466
GH04863p OS=Drosophila melanogaster OX=7227 GN=Dmel\CG14997 PE=1 SV=1	Q9VZF6	10.9409	51.1	1	1	3	2	1.75	0.095466
GH05406p OS=Drosophila melanogaster OX=7227 GN=mRpS30 PE=1 SV=1	Q9VXP3	7.36086	65.1	0	0	1	3	3	0.183503
GH06117p OS=Drosophila melanogaster OX=7227 GN=pst PE=2 SV=2	Q8IQ80	1.55587	77.4	0	0	1	1	2	#DIV/0!
GH06474p OS=Drosophila melanogaster OX=7227 GN=Dmel\CG4377 PE=2 SV=1	Q9W2C4	16.4502	24.8	2	1	1	0	0.6	0.292893
GH07286p OS=Drosophila melanogaster OX=7227 GN=Dmel\CG13850 PE=1 SV=3	Q9VD14	1.59574	61.8	0	0	0	1	1.5	0.42265
GH07444p OS=Drosophila melanogaster OX=7227 GN=Dmel\CG1309 PE=1 SV=1	Q9VZF1	3.81679	58.4	0	0	1	1	2	#DIV/0!
GH07821p OS=Drosophila melanogaster OX=7227 GN=mRpS22 PE=1 SV=1	Q9VAY9	67.1756	45.8	23	21	43	49	2.04348	0.0169217
GH08630p OS=Drosophila melanogaster OX=7227 GN=Ktl PE=1 SV=1	Q9VDH3	32.8947	26	1	1	3	3	2	#DIV/0!
GH08677p OS=Drosophila melanogaster OX=7227 GN=nmd PE=2 SV=1	Q9VL02	27.3713	41.5	2	2	6	9	2.83333	0.0669922
GH09650p OS=Drosophila melanogaster OX=7227 GN=Dmel\CG8134 PE=1 SV=1	Q9VXR6	4.05797	38.8	0	1	0	0	0.666667	0.42265
GH10694p OS=Drosophila melanogaster OX=7227 GN=Grik PE=2 SV=2	Q9VDH2	10.219	92.6	1	2	3	5	2	0.154846
GH11193p OS=Drosophila melanogaster OX=7227 GN=Rab18 PE=1 SV=1	Q9W4A0	12.1827	22	1	1	0	1	0.75	0.42265
GH11519p OS=Drosophila melanogaster OX=7227 GN=mfas PE=1 SV=1	Q9VGE9	1.22549	90.6	0	0	1	0	1.5	0.42265
GH11935p OS=Drosophila melanogaster OX=7227 GN=Ostgamma PE=1 SV=1	Q8SY53	19.3939	37	0	2	3	3	2	0.183503
GH13256p OS=Drosophila melanogaster OX=7227 GN=Mtpbeta PE=1 SV=1	Q9W1H8	51.8124	50.6	12	10	18	14	1.41667	0.154846
GH13262p OS=Drosophila melanogaster OX=7227 GN=CG1814-RB PE=1 SV=1	Q7K3S2	23.4719	48.4	1	1	3	2	1.75	0.095466
GH14278p OS=Drosophila melanogaster OX=7227 GN=38C.55 PE=1 SV=1	Q9VIM0	5.68421	53.7	1	2	2	2	1.2	0.42265
GH15104p1 OS=Drosophila melanogaster OX=7227 GN=Dmel\CG42307 PE=2 SV=1	B7Z0C9	22.1053	11	1	1	2	2	1.5	#DIV/0!
GH15472p OS=Drosophila melanogaster OX=7227 GN=Slc25A46a PE=2 SV=1	Q9VXK8	8.07601	47.3	0	0	1	1	2	#DIV/0!
GH15728p OS=Drosophila melanogaster OX=7227 GN=Dmel\CG13917 PE=2 SV=1	Q9W0D3	0.544824	219.4	0	0	1	0	1.5	0.42265
GH17516p OS=Drosophila melanogaster OX=7227 GN=Dmel\CG8768 PE=1 SV=1	Q8T0N5	13.5762	32.8	2	3	1	1	0.571429	0.095466
GH17623p OS=Drosophila melanogaster OX=7227 GN=CG3364 PE=2 SV=1	Q7K332	23.0126	27.6	4	2	4	5	1.375	0.311753
GH17932p OS=Drosophila melanogaster OX=7227 GN=Dmel\CG3663 PE=1 SV=1	Q9W127	17.7885	23.3	1	3	1	4	1.16667	0.80755
GH19557p OS=Drosophila melanogaster OX=7227 GN=Dmel\CG42371 PE=2 SV=1	B7YZZ0	12.6437	10.2	0	0	2	1	2.5	0.095466
GH19726p OS=Drosophila melanogaster OX=7227 GN=Dmel\CG1824 PE=1 SV=1	Q9VYL5	38.6334	83.5	15	16	18	23	1.30303	0.188893
GH20802p OS=Drosophila melanogaster OX=7227 GN=Dmel\CG2233 PE=1 SV=1	Q9W3L4	27.2947	46.5	2	6	7	9	1.8	0.215535
GH21490p OS=Drosophila melanogaster OX=7227 GN=Dmel\CG6484 PE=1 SV=1	Q7K3P6	2.7957	50.2	0	0	0	0	1	#DIV/0!
GH22341p OS=Drosophila melanogaster OX=7227 GN=Dmel\CG13603 PE=1 SV=1	Q9VCF1	8.15451	26.1	0	0	0	1	1.5	0.42265
GH22922p OS=Drosophila melanogaster OX=7227 GN=Lapsyn PE=2 SV=2	Q9W2J7	3.49854	39.4	0	0	1	1	2	#DIV/0!
GH24192p OS=Drosophila melanogaster OX=7227 GN=Dmel\CG13671 PE=1 SV=2	Q9VSG9	1.43266	80.2	0	0	1	1	2	#DIV/0!
GH25379p OS=Drosophila melanogaster OX=7227 GN=Jafrac2 PE=1 SV=1	Q9V3Q4	26.0331	26.7	3	3	4	3	1.125	0.42265
GH25425p OS=Drosophila melanogaster OX=7227 GN=Dmel\CG6180 PE=1 SV=2	Q9VK60	16.7315	28.7	2	2	2	2	1	#DIV/0!
GH25683p OS=Drosophila melanogaster OX=7227 GN=Dmel\CG4239 PE=2 SV=1	Q9VXG9	22.1014	30.3	1	1	5	3	2.5	0.095466
GH25853p OS=Drosophila melanogaster OX=7227 GN=Dmel\CG10132 PE=1 SV=2	Q9VIU8	1.32256	152.3	0	0	1	1	2	#DIV/0!
GH26007p OS=Drosophila melanogaster OX=7227 GN=Dmel\CG14969 PE=1 SV=1	Q95SH7	8.57143	34.9	1	0	2	2	2	0.095466
GH26015p OS=Drosophila melanogaster OX=7227 GN=Dmel\CG8888 PE=1 SV=1	Q7K3N4	34.7938	43.5	5	5	9	8	1.58333	0.0198039
GH26270p OS=Drosophila melanogaster OX=7227 GN=Idh3b PE=1 SV=1	Q9VD58	44.3243	40.4	11	10	15	16	1.43478	0.0194193
GH26459p OS=Drosophila melanogaster OX=7227 GN=Dmel\CG5989 PE=2 SV=1	Q9VSM4	20.6422	50.3	1	1	4	5	2.75	0.0198039
GH27579p OS=Drosophila melanogaster OX=7227 GN=grsm PE=1 SV=1	Q9V3D8	9.13978	60.1	1	2	4	3	1.8	0.105573
GH28348p OS=Drosophila melanogaster OX=7227 GN=jp PE=2 SV=1	Q7JV09	5.02846	115.9	0	2	3	4	2.25	0.154846
Gilgamesh, isoform C OS=Drosophila melanogaster OX=7227 GN=gish PE=1 SV=2	Q8INB6	8.43091	48.7	1	2	3	3	1.6	0.095466
GILT-like protein 1 OS=Drosophila melanogaster OX=7227 GN=GILT1 PE=1 SV=1	Q95RA9	12	27.7	2	0	1	0	0.75	0.698489
GINS complex subunit 1 OS=Drosophila melanogaster OX=7227 GN=Psf1 PE=1 SV=2	Q9W0I7	7.42574	23.3	0	0	0	0	1	#DIV/0!
Glucose-6-phosphate isomerase OS=Drosophila melanogaster OX=7227 GN=Pgi PE=2 SV=2	P52029	50.1792	62.3	26	25	35	40	1.45283	0.0422957
Glutamate carrier 1, isoform A OS=Drosophila melanogaster OX=7227 GN=GC1 PE=1 SV=1	Q9VGF7	10.2804	34.5	1	1	2	3	1.75	0.095466
Glutamate dehydrogenase OS=Drosophila melanogaster OX=7227 GN=Gdh PE=1 SV=1	A0A0C4DHE7	52.6854	43	11	10	14	14	1.30435	0.0198039
Glutamate dehydrogenase, mitochondrial OS=Drosophila melanogaster OX=7227 GN=Gdh PE=1 SV=2	P54385	49.4662	62.5	16	16	20	24	1.35294	0.095466
Glutamine synthetase OS=Drosophila melanogaster OX=7227 GN=Gs1 PE=1 SV=1	E1JHQ1	8.27068	44.4	0	1	1	0	1	1
Glutamine synthetase OS=Drosophila melanogaster OX=7227 GN=Gs2 PE=1 SV=1	X2JDA5	5.09383	41.7	1	0	2	2	2	0.095466
Glutamine-dependent NAD(+) synthetase OS=Drosophila melanogaster OX=7227 GN=Nadsyn PE=1 SV=1	Q9VYA0	21.601	87.6	2	4	11	10	2.875	0.0215079
Glutathione peroxidase OS=Drosophila melanogaster OX=7227 GN=PHGPx PE=1 SV=1	Q9VZQ8	38.4615	18.7	3	3	4	7	1.625	0.237507
Glutathione S-transferase D1 OS=Drosophila melanogaster OX=7227 GN=GstD1 PE=1 SV=1	P20432	11.9617	23.9	2	1	0	1	0.6	0.292893
Glutathione S-transferase S1 OS=Drosophila melanogaster OX=7227 GN=GstS1 PE=1 SV=2	P41043	5.22088	27.6	0	0	1	1	2	#DIV/0!
Glyceraldehyde-3-phosphate dehydrogenase 1 OS=Drosophila melanogaster OX=7227 GN=Gapdh1 PE=2 SV=2	P07486	46.6867	35.3	6	11	8	12	1.15789	0.685515
Glyceraldehyde-3-phosphate dehydrogenase OS=Drosophila melanogaster OX=7227 GN=Gapdh2 PE=3 SV=1	M9PJN8	46.988	35.3	7	9	8	11	1.16667	0.492907
Glycerol kinase OS=Drosophila melanogaster OX=7227 GN=Dmel\CG8298 PE=2 SV=1	Q7JY99	16.6107	66.5	4	3	5	8	1.66667	0.198216
Glycerol kinase OS=Drosophila melanogaster OX=7227 GN=Gk1 PE=1 SV=1	Q9W0U0	24.3494	58.8	4	7	7	11	1.53846	0.296474
Glycerol kinase OS=Drosophila melanogaster OX=7227 GN=Gk2 PE=2 SV=2	Q9W095	34.8958	64.5	11	11	11	12	1.04167	0.42265
Glycerol-3-phosphate acyltransferase 4, isoform E OS=Drosophila melanogaster OX=7227 GN=Gpat4 PE=1 SV=1	A0A0B4LHH1	6.31579	43.5	1	1	1	2	1.25	0.42265
Glycerol-3-phosphate dehydrogenase [NAD(+)], cytoplasmic OS=Drosophila melanogaster OX=7227 GN=Gpdh1 PE=1 SV=3	P13706	34.1598	39.7	4	1	8	5	2.14286	0.2
Glycerol-3-phosphate dehydrogenase OS=Drosophila melanogaster OX=7227 GN=Gpo1 PE=1 SV=1	Q7K569	69.337	80.4	75	83	87	106	1.21875	0.23165
Glycogen [starch] synthase OS=Drosophila melanogaster OX=7227 GN=GlyS PE=1 SV=2	Q9VFC8	43.4415	81.7	18	17	18	16	0.972973	0.698489
Glycogen-binding subunit 76A OS=Drosophila melanogaster OX=7227 GN=Gbs-76A PE=1 SV=1	Q9VVY3	21.2922	73.9	4	8	8	7	1.21429	0.542504
Glycogenin, isoform B OS=Drosophila melanogaster OX=7227 GN=Gyg PE=1 SV=3	Q9W2J6	15.015	37.8	2	2	2	1	0.833333	0.42265
Glycosylphosphatidylinositol anchor attachment 1 OS=Drosophila melanogaster OX=7227 GN=GAA1 PE=1 SV=1	Q9W464	1.63205	75.3	1	1	1	1	1	#DIV/0!
GM02445p OS=Drosophila melanogaster OX=7227 GN=Dmel\CG11679 PE=2 SV=1	Q9VXQ8	24.2857	48.3	3	4	11	8	2.33333	0.0629574
GM03767p OS=Drosophila melanogaster OX=7227 GN=mRpL12 PE=1 SV=1	Q9VSR5	17.033	19.6	2	2	3	3	1.33333	#DIV/0!
GM04645p OS=Drosophila melanogaster OX=7227 GN=Ugt302C1 PE=1 SV=1	Q9VGT3	15.9091	60.1	2	2	4	6	2	0.095466
Golgi microtubule-associated protein, isoform A OS=Drosophila melanogaster OX=7227 GN=Gmap PE=1 SV=2	Q9VXU2	17.3104	158.4	6	7	11	16	1.93333	0.110999
Golgin-245 OS=Drosophila melanogaster OX=7227 GN=Golgin245 PE=1 SV=2	Q9W1R3	0.738751	170	0	1	0	1	1	1
Gone early, isoform B OS=Drosophila melanogaster OX=7227 GN=goe PE=1 SV=1	X2JFT2	1.48741	99.5	0	0	0	1	1.5	0.42265
GPI inositol-deacylase OS=Drosophila melanogaster OX=7227 GN=PGAP1 PE=2 SV=3	Q9W495	5	111.6	0	1	2	0	1.33333	0.698489
GTP cyclohydrolase 1 OS=Drosophila melanogaster OX=7227 GN=Pu PE=1 SV=3	P48596	3.7037	35.5	1	1	1	1	1	#DIV/0!
Guanine nucleotide-binding protein subunit beta-like protein OS=Drosophila melanogaster OX=7227 GN=Rack1 PE=1 SV=2	O18640	14.1509	35.6	2	1	3	2	1.4	0.292893
Guanylate kinase OS=Drosophila melanogaster OX=7227 GN=Dmel\CG11811 PE=1 SV=1	Q9VTB3	7.72532	25.9	0	1	1	0	1	1
H(+)-transporting two-sector ATPase OS=Drosophila melanogaster OX=7227 GN=Vha68-1 PE=1 SV=1	M9PD18	86.8078	68.3	57	55	71	71	1.26316	0.00441503
H(+)-transporting two-sector ATPase OS=Drosophila melanogaster OX=7227 GN=Vha68-2 PE=1 SV=1	A4V0N4	86.645	68.3	93	80	111	100	1.21714	0.155347
HDC00331 OS=Drosophila melanogaster OX=7227 GN=Dmel\CG34172 PE=1 SV=1	Q6IHY5	50	6.6	4	5	8	7	1.54545	0.0513167
Heat shock 70 kDa protein cognate 1 OS=Drosophila melanogaster OX=7227 GN=Hsc70-1 PE=1 SV=1	P29843	19.0328	70.6	4	7	7	9	1.38462	0.29986
Heat shock 70 kDa protein cognate 4 OS=Drosophila melanogaster OX=7227 GN=Hsc70-4 PE=1 SV=3	P11147	51.3057	71.1	33	32	40	48	1.34328	0.104047
Heat shock 70 kDa protein cognate 5 OS=Drosophila melanogaster OX=7227 GN=Hsc70-5 PE=1 SV=2	P29845	23.4694	74	3	0	9	12	4.6	0.0513167
Heat shock protein 23, isoform B OS=Drosophila melanogaster OX=7227 GN=Hsp23 PE=3 SV=1	M9NE68	23.6559	20.6	1	0	3	2	2.33333	0.105573
Heat shock protein 26 OS=Drosophila melanogaster OX=7227 GN=Hsp26 PE=1 SV=2	P02517	20.1923	23	0	2	1	2	1.25	0.698489
Heat shock protein 27 OS=Drosophila melanogaster OX=7227 GN=Hsp27 PE=1 SV=2	P02518	12.2066	23.6	2	2	1	2	0.833333	0.42265
Heat shock protein 60A OS=Drosophila melanogaster OX=7227 GN=Hsp60A PE=1 SV=3	O02649	52.8796	60.8	0	0	18	22	21	0.00985246
Heat shock protein 67B1 OS=Drosophila melanogaster OX=7227 GN=Hsp67Ba PE=2 SV=2	P05812	4.26966	46.9	1	0	0	1	1	1
Heavy metal tolerance factor 1 OS=Drosophila melanogaster OX=7227 GN=Hmt-1 PE=1 SV=1	Q9VF20	21.2471	97.8	7	7	15	13	1.875	0.0198039
Heme oxygenase OS=Drosophila melanogaster OX=7227 GN=Ho PE=1 SV=1	Q9VGJ9	7.43243	34.1	0	0	2	1	2.5	0.095466
High temperature requirement protein A2 OS=Drosophila melanogaster OX=7227 GN=HtrA2 PE=3 SV=1	A0A0B4KG52	1.89573	46	0	0	1	0	1.5	0.42265
Histone H4 OS=Drosophila melanogaster OX=7227 GN=His4 PE=1 SV=2	P84040	17.4757	11.4	2	1	1	1	0.8	0.42265
HL08109p OS=Drosophila melanogaster OX=7227 GN=yip2 PE=1 SV=1	Q9VL70	57.5377	41.6	16	17	20	22	1.25714	0.0565436
HMG-coA reductase degradation 3, isoform A OS=Drosophila melanogaster OX=7227 GN=Hrd3 PE=1 SV=1	Q9V415	1.4652	89.3	0	0	1	0	1.5	0.42265
Holocarboxylase synthetase, isoform D OS=Drosophila melanogaster OX=7227 GN=Hcs PE=1 SV=1	A0A0B4LGS6	2.1021	110.9	1	0	2	2	2	0.095466
HSP 82 OS=Drosophila melanogaster OX=7227 GN=Gp93 PE=1 SV=1	Q9VAY2	9.91105	90.2	3	1	5	5	2	0.095466
HSP 82 OS=Drosophila melanogaster OX=7227 GN=Hsp83 PE=3 SV=1	M9PBL3	14.3654	81.8	3	4	6	6	1.55556	0.0377496
Huntingtin, isoform A OS=Drosophila melanogaster OX=7227 GN=htt PE=1 SV=1	Q9V3N4	0.66983	395.6	0	1	0	1	1	1
Hyperkinetic, isoform M OS=Drosophila melanogaster OX=7227 GN=Hk PE=3 SV=1	M9PHI0	3.83315	95.5	0	1	3	3	2.66667	0.0377496
IA-2 protein tyrosine phosphatase, isoform D OS=Drosophila melanogaster OX=7227 GN=IA-2 PE=1 SV=2	Q59E11	1.7611	145.6	0	0	1	1	2	#DIV/0!
Icarus, isoform A OS=Drosophila melanogaster OX=7227 GN=ics PE=1 SV=2	Q9V428	15.1943	31.8	1	1	2	2	1.5	#DIV/0!
Imaginal disc growth factor 3, isoform D OS=Drosophila melanogaster OX=7227 GN=Idgf3 PE=3 SV=1	X2JA18	3.85488	49.2	0	0	1	2	2.5	0.095466
Imaginal disc growth factor 4, isoform C OS=Drosophila melanogaster OX=7227 GN=Idgf4 PE=1 SV=1	X2JEB6	20.362	48.6	4	5	7	5	1.27273	0.311753
Imaginal disk growth factor 6 OS=Drosophila melanogaster OX=7227 GN=Idgf6 PE=1 SV=2	Q23997	54.2035	50.3	17	14	25	27	1.63636	0.0282359
Innexin inx1 OS=Drosophila melanogaster OX=7227 GN=ogre PE=1 SV=1	P27716	30.9392	42.6	7	7	10	12	1.5	0.057191
Innexin inx3 OS=Drosophila melanogaster OX=7227 GN=Inx3 PE=1 SV=1	Q9VAS7	35.443	45.3	3	5	9	10	2.1	0.0389255
Innexin inx7 OS=Drosophila melanogaster OX=7227 GN=Inx7 PE=2 SV=1	Q9V3W6	12.7854	50.6	3	0	4	5	2.2	0.198216
Innexin OS=Drosophila melanogaster OX=7227 GN=Inx2 PE=1 SV=1	E1JJF3	40.0545	42.5	14	10	15	18	1.34615	0.213666
Insulin-like receptor OS=Drosophila melanogaster OX=7227 GN=InR PE=1 SV=3	P09208	0.606343	239.6	0	0	1	1	2	#DIV/0!
Inwardly rectifying potassium channel 1, isoform E OS=Drosophila melanogaster OX=7227 GN=Irk1 PE=1 SV=1	A0A0B4JCZ2	5.37037	60	0	0	1	1	2	#DIV/0!
Inwardly rectifying potassium channel 2, isoform C OS=Drosophila melanogaster OX=7227 GN=Irk2 PE=3 SV=1	E1JIU5	8.20399	51.6	0	0	3	2	3.5	0.0377496
IP10007p OS=Drosophila melanogaster OX=7227 GN=Dmel\CG14777 PE=2 SV=1	Q9W588	10.2041	22.1	0	0	1	1	2	#DIV/0!
IP11925p OS=Drosophila melanogaster OX=7227 GN=CT33083 PE=2 SV=1	Q9VBT8	2.61905	48.6	0	1	1	1	1.33333	0.42265
IP14232p OS=Drosophila melanogaster OX=7227 GN=CG18479 PE=2 SV=2	Q0KI81	0.769769	153.8	0	0	1	0	1.5	0.42265
IP16413p OS=Drosophila melanogaster OX=7227 GN=nrv2 PE=1 SV=1	Q1RL12	27.3292	36.9	2	3	4	6	1.71429	0.154846
IP17351p OS=Drosophila melanogaster OX=7227 GN=RpL36A PE=1 SV=2	Q9VLT7	12.5	12.5	0	0	1	1	2	#DIV/0!
IP18173p OS=Drosophila melanogaster OX=7227 GN=Sec20 PE=1 SV=1	Q9VNI9	24.2291	25.7	1	0	6	6	4.66667	0.0081634
IP19903p OS=Drosophila melanogaster OX=7227 GN=CG3884-RB PE=1 SV=1	C6SV36	3.0303	32	1	1	1	1	1	#DIV/0!
IP20706p OS=Drosophila melanogaster OX=7227 GN=l(2)SH0542 PE=2 SV=2	Q7KVF6	26.5116	24.8	0	1	7	6	5	0.0136061
Isoleucyl-tRNA synthetase OS=Drosophila melanogaster OX=7227 GN=IleRS PE=1 SV=1	Q8MSW0	16.2734	141	9	9	14	9	1.25	0.42265
Jabba, isoform E OS=Drosophila melanogaster OX=7227 GN=Jabba PE=1 SV=1	B7YZK4	6.621	49.3	0	0	1	3	3	0.183503
Jagunal, isoform B OS=Drosophila melanogaster OX=7227 GN=jagn PE=3 SV=1	E2QD00	14.2132	23	2	3	2	1	0.714286	0.292893
Kazachoc, isoform D OS=Drosophila melanogaster OX=7227 GN=kcc PE=1 SV=1	Q8MLQ5	13.1285	119.2	1	6	10	11	2.55556	0.110999
Kazachoc, isoform G OS=Drosophila melanogaster OX=7227 GN=kcc PE=1 SV=1	A0A0B4LGD3	12.6277	119.6	1	6	10	11	2.55556	0.110999
Kinesin heavy chain OS=Drosophila melanogaster OX=7227 GN=Khc PE=1 SV=2	P17210	29.4359	110.3	9	10	21	15	1.80952	0.107731
Kinesin light chain OS=Drosophila melanogaster OX=7227 GN=Klc PE=1 SV=1	P46824	23.8189	58	5	3	8	5	1.5	0.29986
Kruppel homolog 2, isoform C OS=Drosophila melanogaster OX=7227 GN=Kr-h2 PE=1 SV=1	X2J4W8	25.3623	31.2	3	6	9	7	1.63636	0.19171
Kune-kune OS=Drosophila melanogaster OX=7227 GN=kune PE=1 SV=1	A1Z6H0	24.6212	29.8	4	2	3	7	1.5	0.465478
La related protein, isoform F OS=Drosophila melanogaster OX=7227 GN=larp PE=1 SV=1	A0A0B4K6K9	1.70334	151.6	1	1	2	1	1.25	0.42265
Lachesin OS=Drosophila melanogaster OX=7227 GN=Lac PE=1 SV=2	Q24372	57.1031	39.9	13	12	18	19	1.44444	0.0136061
Laminin subunit alpha OS=Drosophila melanogaster OX=7227 GN=LanA PE=1 SV=2	Q00174	0.646552	410.9	0	0	2	1	2.5	0.095466
LD06441p OS=Drosophila melanogaster OX=7227 GN=mRpS35 PE=1 SV=1	Q9VZX6	42.9448	37.6	7	9	13	15	1.66667	0.0513167
LD06553p OS=Drosophila melanogaster OX=7227 GN=Dmel\CG3609 PE=1 SV=1	Q9VQB4	3.28358	37.3	0	0	1	1	2	#DIV/0!
LD08826p OS=Drosophila melanogaster OX=7227 GN=Dmel\CG12935 PE=1 SV=1	Q7JW07	12.1212	26.6	0	0	1	2	2.5	0.095466
LD12946p OS=Drosophila melanogaster OX=7227 GN=MSBP PE=1 SV=1	Q9VXM4	24.5968	27.9	3	3	3	3	1	#DIV/0!
LD18126p OS=Drosophila melanogaster OX=7227 GN=EG:171D11.2 PE=1 SV=1	Q8SWW9	7.94798	75.7	0	0	1	4	3.5	0.237507
LD21576p OS=Drosophila melanogaster OX=7227 GN=Nap1 PE=1 SV=1	Q9W1G7	14.0541	42.7	0	2	3	4	2.25	0.154846
LD21953p OS=Drosophila melanogaster OX=7227 GN=Rab35 PE=1 SV=1	Q9W5X0	15.4229	22.8	1	0	3	3	2.66667	0.0377496
LD22449p OS=Drosophila melanogaster OX=7227 GN=Tsf2 PE=1 SV=1	Q9VTZ5	52.6252	92.3	24	27	44	51	1.83019	0.0286763
LD23292p OS=Drosophila melanogaster OX=7227 GN=Mcr PE=1 SV=1	Q9VLT3	44.2614	202.7	43	47	74	75	1.6413	0.00484817
LD23856p OS=Drosophila melanogaster OX=7227 GN=FBgn 33734 PE=1 SV=1	Q7K4T8	3.27511	52.4	0	0	0	0	1	#DIV/0!
LD24105p OS=Drosophila melanogaster OX=7227 GN=154229_at PE=1 SV=1	Q9W3N9	8.78049	43.4	1	1	1	3	1.5	0.42265
LD24471p OS=Drosophila melanogaster OX=7227 GN=LD24471 PE=1 SV=1	O77477	51.4778	45.7	9	11	17	18	1.68182	0.0215079
LD24657p OS=Drosophila melanogaster OX=7227 GN=DmP29 PE=1 SV=1	Q9W0X3	6.08365	30.3	0	1	2	2	2	0.095466
LD24679p OS=Drosophila melanogaster OX=7227 GN=Dmel\CG2767 PE=1 SV=1	Q9VHX4	2.73556	36.8	0	0	1	0	1.5	0.42265
LD25118p OS=Drosophila melanogaster OX=7227 GN=mRpL37 PE=1 SV=3	Q9VGW9	6.12745	45.7	0	0	2	2	3	#DIV/0!
LD25952p OS=Drosophila melanogaster OX=7227 GN=DmCG8814 PE=2 SV=1	Q9VQI6	3.08642	36.2	0	0	1	1	2	#DIV/0!
LD27033p OS=Drosophila melanogaster OX=7227 GN=BcDNA:GH07921 PE=1 SV=1	Q9VT61	1.84984	102.9	0	0	0	2	2	0.42265
LD27406p OS=Drosophila melanogaster OX=7227 GN=Dmel\CG8531 PE=1 SV=1	Q7K0W1	21.1009	60.9	3	5	8	7	1.7	0.0886776
LD29159p OS=Drosophila melanogaster OX=7227 GN=CT34370 PE=1 SV=1	Q9VR55	14.1079	26.6	0	0	3	1	3	0.183503
LD30155p OS=Drosophila melanogaster OX=7227 GN=lost PE=1 SV=1	Q9VN21	5.87156	59.7	1	2	4	2	1.6	0.311753
LD30543p OS=Drosophila melanogaster OX=7227 GN=Dmel\CG7133 PE=2 SV=2	Q9VNW1	6.51558	38.3	0	0	2	1	2.5	0.095466
LD31474p OS=Drosophila melanogaster OX=7227 GN=ND-20 PE=2 SV=1	Q9VXK7	72.8507	24.6	111	105	58	70	0.59633	0.0224636
LD31571p OS=Drosophila melanogaster OX=7227 GN=mRpL1 PE=1 SV=2	Q9VHT5	6.49718	40.3	0	0	1	3	3	0.183503
LD32918p OS=Drosophila melanogaster OX=7227 GN=udt PE=2 SV=2	Q9VCI4	21.9709	71.1	4	8	9	13	1.71429	0.219131
LD33138p OS=Drosophila melanogaster OX=7227 GN=Dmel\CG8004 PE=1 SV=1	Q9VW58	30.4833	31.1	4	2	4	6	1.5	0.292893
LD33485p OS=Drosophila melanogaster OX=7227 GN=mRpL4 PE=1 SV=1	Q9V3D0	13.1757	32.8	0	0	1	1	2	#DIV/0!
LD34147p OS=Drosophila melanogaster OX=7227 GN=Dmel\CG5080 PE=1 SV=1	Q7K3E2	35.5596	61.2	9	7	15	13	1.66667	0.0513167
LD34461p OS=Drosophila melanogaster OX=7227 GN=Tom20 PE=1 SV=1	Q95RF6	41.5205	18.8	3	2	4	3	1.28571	0.292893
LD35927p OS=Drosophila melanogaster OX=7227 GN=Dmel\CG2258 PE=1 SV=1	Q9W3K6	1.49813	89.2	0	0	0	1	1.5	0.42265
LD37516p OS=Drosophila melanogaster OX=7227 GN=Dmel\CG11771 PE=1 SV=1	Q9VC06	5.89041	81.3	0	1	1	3	2	0.311753
LD38634p OS=Drosophila melanogaster OX=7227 GN=anon-WO0118547.426 PE=2 SV=1	Q9VHW5	18.1818	27.2	1	4	2	3	1	1
LD39232p2 OS=Drosophila melanogaster OX=7227 GN=Dmel\CG43346 PE=2 SV=1	M9NEW0	28.6667	17.6	2	2	3	3	1.33333	#DIV/0!
LD39986p OS=Drosophila melanogaster OX=7227 GN=Rab10 PE=1 SV=1	O15971	16.6667	23.3	2	0	2	1	1.25	0.698489
LD41023p OS=Drosophila melanogaster OX=7227 GN=mRpS29 PE=1 SV=1	Q9W253	38.2653	44.3	7	9	15	16	1.83333	0.0215079
LD41494p OS=Drosophila melanogaster OX=7227 GN=Dmel\CG9911 PE=1 SV=1	Q95TL8	8.00971	47	1	0	2	1	1.66667	0.292893
LD42063p OS=Drosophila melanogaster OX=7227 GN=Dmel\CG1636 PE=2 SV=3	Q9W3G7	4.18848	44.8	0	0	1	0	1.5	0.42265
LD42595p OS=Drosophila melanogaster OX=7227 GN=pasi2 PE=2 SV=1	Q9VHF5	8.52713	29.4	2	2	3	3	1.33333	#DIV/0!
LD42916p OS=Drosophila melanogaster OX=7227 GN=Dmel\CG7806 PE=1 SV=1	Q9VLP5	6.05245	165.5	2	3	4	5	1.57143	0.105573
LD43650p OS=Drosophila melanogaster OX=7227 GN=Mtch PE=1 SV=1	Q9V3Y4	66.7722	35	18	19	19	24	1.15385	0.360398
LD44267p OS=Drosophila melanogaster OX=7227 GN=Dmel\CG1105 PE=1 SV=1	Q9VI53	13.0332	46	1	1	3	3	2	#DIV/0!
LD44762p OS=Drosophila melanogaster OX=7227 GN=Rab8 PE=1 SV=1	O18338	16.4251	23.7	3	0	1	1	0.8	0.770584
LD44914p OS=Drosophila melanogaster OX=7227 GN=Dmel\CG1635 PE=1 SV=1	Q95TK5	6.02679	51.1	0	0	1	2	2.5	0.095466
LD46175p OS=Drosophila melanogaster OX=7227 GN=sea PE=1 SV=1	Q7KSQ0	21.7666	34.1	5	6	4	5	0.846154	0.292893
LD47843p OS=Drosophila melanogaster OX=7227 GN=Slmap PE=1 SV=2	Q9W5R5	9.0301	100.9	1	1	3	3	2	#DIV/0!
LDL receptor protein 1, isoform F OS=Drosophila melanogaster OX=7227 GN=LRP1 PE=1 SV=1	A0A0B4KFD1	4.39815	530.2	3	3	12	9	2.875	0.0377496
LDL receptor related protein 4, isoform B OS=Drosophila melanogaster OX=7227 GN=Lrp4 PE=4 SV=1	Q9VXM0	1.09507	225.8	0	0	1	1	2	#DIV/0!
Lectin type C OS=Drosophila melanogaster OX=7227 GN=lectin-28C PE=1 SV=2	Q9VLW1	8.67925	29.9	0	0	1	1	2	#DIV/0!
Lethal (1) G0193, isoform B OS=Drosophila melanogaster OX=7227 GN=l(1)G0193 PE=1 SV=1	Q7KVT8	6.65635	75.3	0	0	2	3	3.5	0.0377496
Lethal (2) 01289, isoform F OS=Drosophila melanogaster OX=7227 GN=l(2)01289 PE=1 SV=1	E1JGY6	50	204.6	58	69	95	96	1.49612	0.0285172
Lethal (2) 01289, isoform G OS=Drosophila melanogaster OX=7227 GN=l(2)01289 PE=1 SV=1	E1JGY7	38.2872	136.5	29	35	50	53	1.59091	0.0283344
Lethal (2) 37Bb OS=Drosophila melanogaster OX=7227 GN=l(2)37Bb PE=1 SV=1	Q9VJ10	23.8835	56.7	1	0	4	6	4	0.0565436
Lethal (2) k09913, isoform D OS=Drosophila melanogaster OX=7227 GN=l(2)k09913 PE=1 SV=1	Q8MLS7	19.3038	36.5	2	2	3	3	1.33333	#DIV/0!
Lethal (3) 80Fj, isoform A OS=Drosophila melanogaster OX=7227 GN=l(3)80Fj PE=1 SV=2	Q7PLL6	1.21673	293.7	0	1	3	2	2.33333	0.105573
Leucyl-tRNA synthetase OS=Drosophila melanogaster OX=7227 GN=LeuRS PE=1 SV=2	Q9VQR8	0.846024	134.8	0	0	1	1	2	#DIV/0!
Levy, isoform A OS=Drosophila melanogaster OX=7227 GN=levy PE=1 SV=1	Q9W1N3	60.5505	12.5	10	10	10	13	1.13636	0.42265
Limpet, isoform K OS=Drosophila melanogaster OX=7227 GN=Lmpt PE=1 SV=2	Q7KUQ6	20.5403	245.4	14	14	31	32	2.16667	0.000815328
Lipid droplet-associated hydrolase OS=Drosophila melanogaster OX=7227 GN=CG9186 PE=2 SV=1	Q9W0H3	3.58306	35.7	0	1	0	1	1	1
Lipid storage droplet-1, isoform D OS=Drosophila melanogaster OX=7227 GN=Lsd-1 PE=1 SV=1	A0A0B4KHZ1	18.7654	45.8	1	1	5	6	3.25	0.0121217
Lipin, isoform G OS=Drosophila melanogaster OX=7227 GN=Lpin PE=1 SV=1	A0A0B4JCS1	10.1378	112.6	2	3	7	6	2.14286	0.0298575
Liprin-alpha, isoform C OS=Drosophila melanogaster OX=7227 GN=Liprin-alpha PE=1 SV=1	M9PC73	1.5544	129.7	1	0	0	1	1	1
Lon protease homolog, mitochondrial OS=Drosophila melanogaster OX=7227 GN=Lon PE=1 SV=1	Q7KUT2	12.207	115	5	4	7	9	1.63636	0.0886776
LP01562p OS=Drosophila melanogaster OX=7227 GN=veil PE=1 SV=1	Q7K0L5	2.83806	65.4	0	0	0	0	1	#DIV/0!
LP01981p OS=Drosophila melanogaster OX=7227 GN=p24-2 PE=2 SV=1	Q86BA5	4.5082	28.2	0	0	1	1	2	#DIV/0!
LP04985p OS=Drosophila melanogaster OX=7227 GN=mRpL20 PE=1 SV=1	Q9VU36	8.66667	17.4	0	0	1	0	1.5	0.42265
LP07963p OS=Drosophila melanogaster OX=7227 GN=anon-WO0118547.344 PE=1 SV=3	Q9VHN7	55.7508	68	20	22	28	28	1.31818	0.0198039
LP17418p OS=Drosophila melanogaster OX=7227 GN=Dmel\CG9065 PE=1 SV=1	Q9VXY5	34.0909	8.8	2	1	0	1	0.6	0.292893
Lysine ketoglutarate reductase OS=Drosophila melanogaster OX=7227 GN=LKRSDH PE=1 SV=2	Q9VLX0	5.28017	103.1	2	2	3	3	1.33333	#DIV/0!
Lysine--tRNA ligase OS=Drosophila melanogaster OX=7227 GN=LysRS PE=1 SV=2	Q9W327	15.3213	68.5	3	2	6	5	1.85714	0.0513167
Mahjong, isoform B OS=Drosophila melanogaster OX=7227 GN=mahj PE=3 SV=1	A0A0B4K8A5	1.23057	172	0	0	1	2	2.5	0.095466
Malate dehydrogenase OS=Drosophila melanogaster OX=7227 GN=Mdh2 PE=1 SV=1	Q9VEB1	73.5119	35.3	36	35	40	43	1.16438	0.0629574
Malectin domain-containing protein OS=Drosophila melanogaster OX=7227 GN=Dmel\CG9257 PE=1 SV=1	Q9VIG0	7.4928	39.2	2	1	2	2	1.2	0.42265
Maltase A1 OS=Drosophila melanogaster OX=7227 GN=Mal-A1 PE=2 SV=2	P07190	14.3847	66.3	3	4	1	3	0.666667	0.311753
Maltase A7, isoform A OS=Drosophila melanogaster OX=7227 GN=Mal-A7 PE=4 SV=1	A1Z7F2	5.50918	67.2	1	2	3	2	1.4	0.292893
Maltase A8 OS=Drosophila melanogaster OX=7227 GN=Mal-A8 PE=3 SV=1	A1Z7F3	5.78231	67	1	2	1	1	0.8	0.42265
Mangetout, isoform G OS=Drosophila melanogaster OX=7227 GN=mtt PE=3 SV=1	A0A0B4KF15	1.83424	162.5	0	0	1	2	2.5	0.095466
Mec2 OS=Drosophila melanogaster OX=7227 GN=Mec2 PE=1 SV=1	Q9VWL0	7.42857	38.6	0	0	0	0	1	#DIV/0!
Megalin, isoform A OS=Drosophila melanogaster OX=7227 GN=mgl PE=1 SV=2	A8JTM7	7.75844	529.8	5	4	17	17	3.27273	0.00159617
Mesh, isoform E OS=Drosophila melanogaster OX=7227 GN=mesh PE=1 SV=1	A0A0B4LHZ4	3.53982	141.7	0	0	2	3	3.5	0.0377496
Metaxin-1 homolog OS=Drosophila melanogaster OX=7227 GN=CG9393 PE=1 SV=1	Q9VHB6	25.6881	37.2	3	2	3	5	1.42857	0.311753
Methionine--tRNA ligase, cytoplasmic OS=Drosophila melanogaster OX=7227 GN=MetRS PE=1 SV=1	A1ZBE9	1.95695	112.4	1	0	0	1	1	1
Methylcrotonoyl-CoA carboxylase 1, isoform B OS=Drosophila melanogaster OX=7227 GN=Mccc1 PE=1 SV=1	Q8I0S9	48.1073	69.4	9	18	20	17	1.34483	0.402386
Mi-2, isoform D OS=Drosophila melanogaster OX=7227 GN=Mi-2 PE=1 SV=1	M9PIA6	2.73695	223	1	1	4	3	2.25	0.0377496
MICOS complex subunit MIC10 OS=Drosophila melanogaster OX=7227 GN=RH61753p PE=2 SV=1	Q8SY69	77.7778	8	1	2	5	5	2.4	0.0198039
MICOS complex subunit MIC13 homolog QIL1 OS=Drosophila melanogaster OX=7227 GN=QIL1 PE=2 SV=1	Q9VVH3	86.0656	13.7	14	16	22	23	1.46875	0.0215079
MICOS complex subunit MIC60 OS=Drosophila melanogaster OX=7227 GN=Mitofilin PE=3 SV=1	A0A0B4KHL7	62.6522	82	54	55	84	87	1.55856	0.00259135
MICOS complex subunit MIC60 OS=Drosophila melanogaster OX=7227 GN=Mitofilin PE=3 SV=1	A0A0B4KGN2	62.7346	82.9	51	54	78	82	1.51402	0.0081634
MICOS complex subunit OS=Drosophila melanogaster OX=7227 GN=Dmel\CG5903 PE=1 SV=1	Q9VEY5	82.7434	24.5	26	24	36	38	1.46154	0.0136061
Microsomal glutathione S-transferase-like, isoform A OS=Drosophila melanogaster OX=7227 GN=Mgstl PE=1 SV=1	Q8SY19	24.3421	16.9	2	2	1	3	1	1
Microsomal prostaglandin E synthase 2 OS=Drosophila melanogaster OX=7227 GN=Su(P) PE=1 SV=1	Q9V420	9.35252	47.1	0	0	2	4	4	0.095466
Microtubule-associated protein 205, isoform C OS=Drosophila melanogaster OX=7227 GN=Map205 PE=1 SV=1	A0A0B4KI71	4.14788	118.1	1	2	2	2	1.2	0.42265
Microtubule-associated protein futsch OS=Drosophila melanogaster OX=7227 GN=futsch PE=1 SV=4	Q9W596	14.7589	591.7	15	15	28	32	1.9375	0.0173173
Minotaur, isoform B OS=Drosophila melanogaster OX=7227 GN=mino PE=1 SV=1	Q8IMM7	3.83091	84.9	1	0	1	3	2	0.311753
MIP03205p OS=Drosophila melanogaster OX=7227 GN=up PE=1 SV=1	B9EQV5	17.9625	44.8	1	0	3	5	3.33333	0.0886776
MIP05539p OS=Drosophila melanogaster OX=7227 GN=Dmel\CG31195 PE=1 SV=2	Q8IN49	45.7249	94.3	11	18	42	32	2.45161	0.0663418
MIP08013p1 OS=Drosophila melanogaster OX=7227 GN=Mpcp2 PE=1 SV=1	Q0E8E8	14.0449	38.8	3	2	3	3	1.14286	0.42265
MIP16231p OS=Drosophila melanogaster OX=7227 GN=tko PE=2 SV=1	D3DMP8	20.7792	17.1	0	0	1	2	2.5	0.095466
MIP16332p OS=Drosophila melanogaster OX=7227 GN=Mpcp1 PE=1 SV=1	Q7JUS9	42.7807	40.5	5	8	16	14	2.13333	0.0421585
Mitochondrial 18 kDa protein OS=Drosophila melanogaster OX=7227 GN=bs13c01.y1 PE=1 SV=1	Q9VX02	10.9756	18.3	0	1	0	0	0.666667	0.42265
Mitochondrial calcium uptake 3, isoform E OS=Drosophila melanogaster OX=7227 GN=MICU3 PE=1 SV=1	A0A0B4KGH7	5.46559	56.9	0	0	2	1	2.5	0.095466
Mitochondrial carrier protein Rim2 OS=Drosophila melanogaster OX=7227 GN=Rim2 PE=2 SV=2	Q9VQ37	6.57534	40.4	1	0	1	1	1.33333	0.42265
Mitochondrial E3 ubiquitin protein ligase 1 OS=Drosophila melanogaster OX=7227 GN=Mul1 PE=1 SV=1	Q9VZJ9	32.8402	37.8	6	5	7	5	1.07692	0.698489
Mitochondrial import inner membrane translocase subunit Tim16 OS=Drosophila melanogaster OX=7227 GN=blp PE=2 SV=1	Q9VF08	51.0638	15.7	4	4	5	7	1.4	0.183503
Mitochondrial import inner membrane translocase subunit TIM44 OS=Drosophila melanogaster OX=7227 GN=CG117799 PE=1 SV=1	Q9VDZ7	2.61438	52.8	0	0	0	1	1.5	0.42265
Mitochondrial import inner membrane translocase subunit TIM50 OS=Drosophila melanogaster OX=7227 GN=ttm50 PE=3 SV=1	A0A0S0X8K7	13.3178	49.6	0	1	5	3	3.33333	0.0886776
Mitochondrial import receptor subunit TOM22 homolog OS=Drosophila melanogaster OX=7227 GN=mge PE=1 SV=1	Q9VZL1	49.3243	16.1	5	3	4	4	1	1
Mitochondrial inner membrane protease ATP23 OS=Drosophila melanogaster OX=7227 GN=Dmel\CG5131 PE=1 SV=2	Q9VJD0	4.59364	31.9	0	0	1	0	1.5	0.42265
Mitochondrial inner membrane protease subunit 2 OS=Drosophila melanogaster OX=7227 GN=Dmel\CG11110 PE=2 SV=1	Q4QQ12	5.84795	19.2	0	0	1	1	2	#DIV/0!
Mitochondrial proton/calcium exchanger protein OS=Drosophila melanogaster OX=7227 GN=Letm1 PE=2 SV=2	P91927	35.538	113.5	10	13	25	29	2.24	0.0250415
Mitochondrial pyruvate carrier 1 OS=Drosophila melanogaster OX=7227 GN=Mpc1 PE=3 SV=1	Q7KSC4	28.0374	12.3	3	5	5	4	1.1	0.698489
Mitochondrial pyruvate carrier OS=Drosophila melanogaster OX=7227 GN=Dmel\CG9399 PE=1 SV=1	Q9VHB1	26.6234	16.6	2	1	2	2	1.2	0.42265
Mitochondrial Rho GTPase OS=Drosophila melanogaster OX=7227 GN=Miro PE=3 SV=1	A0A0B4J3Z9	1.65414	75.4	0	0	1	1	2	#DIV/0!
Mitochondrial ribosomal protein L2 OS=Drosophila melanogaster OX=7227 GN=mRpL2 PE=1 SV=1	Q9VTF8	3.7415	32.8	0	0	1	1	2	#DIV/0!
Mitochondrial ribosomal protein L3 OS=Drosophila melanogaster OX=7227 GN=mRpL3 PE=1 SV=2	Q9VXQ0	20.7182	40.5	0	0	4	5	5.5	0.0121217
Mitochondrial ribosomal protein L38 OS=Drosophila melanogaster OX=7227 GN=mRpL38 PE=1 SV=2	Q9VY48	5.52885	47.7	0	0	2	1	2.5	0.095466
Mitochondrial ribosomal protein L43 OS=Drosophila melanogaster OX=7227 GN=mRpL43 PE=1 SV=1	Q9W1L1	6.25	22	0	0	2	1	2.5	0.095466
Mitochondrial ribosomal protein L44 OS=Drosophila melanogaster OX=7227 GN=mRpL44 PE=1 SV=1	Q9VNC1	13.0841	36.2	0	0	2	2	3	#DIV/0!
Mitochondrial ribosomal protein L53 OS=Drosophila melanogaster OX=7227 GN=mRpL53 PE=1 SV=1	A1Z9J6	29.0323	16.8	0	0	3	4	4.5	0.0198039
Mitochondrial ribosomal protein S11 OS=Drosophila melanogaster OX=7227 GN=mRpS11 PE=1 SV=1	Q9VEN6	50	21.8	3	2	10	9	3	0.0100505
Mitochondrial ribosomal protein S2 OS=Drosophila melanogaster OX=7227 GN=mRpS2 PE=2 SV=1	Q8MSS7	51.5152	30.2	12	13	19	18	1.44444	0.0136061
Mitochondrial ribosomal protein S21, isoform A OS=Drosophila melanogaster OX=7227 GN=mRpS21 PE=1 SV=1	Q8I0J3	40.2299	10.6	3	2	6	4	1.71429	0.154846
Mitochondrial ribosomal protein S23 OS=Drosophila melanogaster OX=7227 GN=mRpS23 PE=1 SV=1	Q8IP62	72.4868	21.5	10	9	15	18	1.66667	0.0474207
Mitochondrial ribosomal protein S34 OS=Drosophila melanogaster OX=7227 GN=mRpS34 PE=1 SV=2	Q9VV39	52.1277	21.6	10	6	14	13	1.61111	0.116459
Mitochondrial ribosomal protein S5, isoform A OS=Drosophila melanogaster OX=7227 GN=mRpS5 PE=1 SV=1	Q8SYP9	29.484	46	6	8	13	11	1.625	0.0715233
Mitochondrial ribosomal protein S6, isoform B OS=Drosophila melanogaster OX=7227 GN=mRpS6 PE=3 SV=1	M9NDH8	59.1837	17	8	5	8	5	1	1
Mitochondrial ribosomal protein S9 OS=Drosophila melanogaster OX=7227 GN=mRpS9 PE=1 SV=1	Q8SXF0	33.6709	45.2	6	6	15	14	2.21429	0.00344235
Mitoferrin OS=Drosophila melanogaster OX=7227 GN=mfrn PE=2 SV=1	Q9VAY3	5.01319	41.8	1	1	1	1	1	#DIV/0!
Mitoguardin OS=Drosophila melanogaster OX=7227 GN=Miga PE=1 SV=2	Q9W3F7	12.1905	59	2	2	4	4	1.66667	#DIV/0!
MOB kinase activator 4, isoform B OS=Drosophila melanogaster OX=7227 GN=Mob4 PE=4 SV=1	A0A0B4K6X9	10.1322	26.1	2	3	3	2	1	1
Moesin/ezrin/radixin homolog 1 OS=Drosophila melanogaster OX=7227 GN=Moe PE=1 SV=1	M9PHG2	3.08219	68.8	1	1	2	1	1.25	0.42265
Multidrug-Resistance like protein 1, isoform A OS=Drosophila melanogaster OX=7227 GN=MRP PE=1 SV=4	Q9VK56	11.7495	173.3	4	5	10	11	2.09091	0.0136061
Multifunctional fusion protein OS=Drosophila melanogaster OX=7227 GN=P5CDh1 PE=1 SV=1	Q9VNX4	66.7247	63.6	34	34	49	43	1.34286	0.057191
Multifunctional protein ADE2 OS=Drosophila melanogaster OX=7227 GN=Paics PE=2 SV=2	Q9I7S8	48.4848	47.3	22	26	22	21	0.9	0.349055
Multiple inositol polyphosphate phosphatase 1 OS=Drosophila melanogaster OX=7227 GN=Mipp1 PE=1 SV=2	Q9VV72	29.9786	53.5	4	4	8	6	1.6	0.095466
Muscle LIM protein 1 OS=Drosophila melanogaster OX=7227 GN=Mlp60A PE=2 SV=1	P53777	47.8261	10	1	3	2	2	1	1
Muscle-specific protein 20 OS=Drosophila melanogaster OX=7227 GN=Mp20 PE=2 SV=2	P14318	13.587	20.2	0	0	0	1	1.5	0.42265
Muscle-specific protein 300 kDa, isoform D OS=Drosophila melanogaster OX=7227 GN=Msp300 PE=1 SV=1	M9MRD1	1.96031	1404.3	0	0	11	15	14	0.0228602
Mustard, isoform X OS=Drosophila melanogaster OX=7227 GN=mtd PE=1 SV=3	Q9VNA2	8.16327	121.8	2	3	5	3	1.42857	0.311753
Myosin heavy chain, isoform T OS=Drosophila melanogaster OX=7227 GN=Mhc PE=1 SV=1	M9NEP1	12.3344	224.1	2	4	10	17	3.625	0.102105
Myosin light chain alkali OS=Drosophila melanogaster OX=7227 GN=Mlc1 PE=1 SV=4	P06742	8.3871	17.5	1	1	1	1	1	#DIV/0!
N-acetylgalactosaminide beta-1,3-galactosyltransferase OS=Drosophila melanogaster OX=7227 GN=Dmel\CG8708 PE=2 SV=1	Q7JRF9	18	51.8	1	1	4	5	2.75	0.0198039
N-acetylgalactosaminyltransferase 4 OS=Drosophila melanogaster OX=7227 GN=Pgant4 PE=1 SV=3	Q8IA42	9.31677	74	2	1	3	6	2.2	0.198216
NADH dehydrogenase (Ubiquinone) 13 kDa B subunit OS=Drosophila melanogaster OX=7227 GN=ND-13B PE=1 SV=2	Q9VTB4	93.5484	13.8	58	59	39	34	0.630252	0.0131651
NADH dehydrogenase (ubiquinone) 23 kDa subunit OS=Drosophila melanogaster OX=7227 GN=ND-23 PE=1 SV=1	Q9VF27	78.8018	24.6	153	160	96	98	0.622222	0.00372179
NADH dehydrogenase (Ubiquinone) 24 kDa subunit, isoform A OS=Drosophila melanogaster OX=7227 GN=ND-24 PE=1 SV=1	Q9VX36	81.405	26.8	247	260	148	150	0.589391	0.00393716
NADH dehydrogenase (Ubiquinone) 39 kDa subunit, isoform A OS=Drosophila melanogaster OX=7227 GN=ND-39 PE=1 SV=1	Q9VPE2	71.875	46.8	228	226	97	114	0.467105	0.00492535
NADH dehydrogenase (ubiquinone) complex I, assembly factor 6 homolog OS=Drosophila melanogaster OX=7227 GN=sicily PE=1 SV=1	Q9VYS5	11.6766	38.2	1	0	2	0	1.33333	0.698489
NADH dehydrogenase [ubiquinone] 1 alpha subcomplex assembly factor 3 OS=Drosophila melanogaster OX=7227 GN=Dmel\CG5569 PE=2 SV=1	Q9W1H9	8.16327	22.2	1	1	2	1	1.25	0.42265
NADH dehydrogenase [ubiquinone] 1 alpha subcomplex subunit 10, mitochondrial OS=Drosophila melanogaster OX=7227 GN=ND-42 PE=1 SV=2	P91929	76.4128	46.9	304	339	171	173	0.536434	0.0134699
NADH dehydrogenase [ubiquinone] 1 alpha subcomplex subunit 12 OS=Drosophila melanogaster OX=7227 GN=ND-B17.2 PE=1 SV=1	Q9VQD7	71.831	16.8	85	90	35	35	0.40678	0.00225989
NADH dehydrogenase [ubiquinone] 1 alpha subcomplex subunit 8 OS=Drosophila melanogaster OX=7227 GN=ND-19 PE=1 SV=1	Q9W125	82.8571	19.8	66	67	35	37	0.548148	0.00134102
NADH dehydrogenase [ubiquinone] 1 beta subcomplex subunit 10 OS=Drosophila melanogaster OX=7227 GN=ND-PDSW PE=1 SV=1	Q9VQR2	81.761	18.9	57	58	37	37	0.649573	0.000594354
NADH dehydrogenase [ubiquinone] 1 beta subcomplex subunit 7 OS=Drosophila melanogaster OX=7227 GN=ND-B18 PE=1 SV=1	Q9VXZ0	53.8462	13.9	50	52	26	31	0.567308	0.0140205
NADH dehydrogenase [ubiquinone] 1 beta subcomplex subunit 8, mitochondrial OS=Drosophila melanogaster OX=7227 GN=ND-ASHI PE=1 SV=1	Q9W3X7	61.7143	20.2	62	68	41	46	0.674242	0.0314431
NADH dehydrogenase [ubiquinone] 1 beta subcomplex subunit 9 OS=Drosophila melanogaster OX=7227 GN=ND-B22 PE=1 SV=1	Q9VJZ4	65.9722	17.4	75	64	40	36	0.553191	0.0328273
NADH dehydrogenase [ubiquinone] 1 subunit C2 OS=Drosophila melanogaster OX=7227 GN=ND-B14.5B PE=1 SV=1	Q9VQM2	66.3793	12.9	109	117	48	56	0.464912	0.00849047
NADH dehydrogenase [ubiquinone] flavoprotein 1, mitochondrial OS=Drosophila melanogaster OX=7227 GN=ND-51 PE=1 SV=1	Q9VMI3	82.7004	51.8	317	319	167	181	0.548589	0.00240258
NADH dehydrogenase [ubiquinone] iron-sulfur protein 3, mitochondrial OS=Drosophila melanogaster OX=7227 GN=ND-30 PE=1 SV=1	Q9VZU4	81.8868	30	262	274	129	140	0.503717	0.00369666
NADH dehydrogenase [ubiquinone] iron-sulfur protein 4, mitochondrial OS=Drosophila melanogaster OX=7227 GN=ND-18 PE=1 SV=2	Q9VWI0	63.388	20.7	60	75	33	42	0.562044	0.0754997
NADH dehydrogenase [ubiquinone] iron-sulfur protein 6, mitochondrial OS=Drosophila melanogaster OX=7227 GN=ND-13A PE=1 SV=1	Q9VMU0	60.3175	14.3	56	49	31	36	0.64486	0.0476161
NADH-cytochrome b5 reductase OS=Drosophila melanogaster OX=7227 GN=Dmel\CG5946 PE=1 SV=2	Q9I7R1	37.0607	35.3	13	18	15	12	0.878788	0.563564
NADH-ubiquinone oxidoreductase 75 kDa subunit, mitochondrial OS=Drosophila melanogaster OX=7227 GN=ND-75 PE=2 SV=3	Q94511	90.2873	78.6	685	705	353	370	0.520833	0.00154511
NADH-ubiquinone oxidoreductase chain 1 OS=Drosophila melanogaster OX=7227 GN=mt:ND1 PE=3 SV=3	P18929	10.8974	35.9	23	22	11	11	0.510638	0.00188502
NADH-ubiquinone oxidoreductase chain 2 OS=Drosophila melanogaster OX=7227 GN=mt:ND2 PE=2 SV=3	P03896	22.2874	39.8	7	5	0	1	0.214286	0.0389255
NADH-ubiquinone oxidoreductase chain 3 OS=Drosophila melanogaster OX=7227 GN=mt:ND3 PE=3 SV=1	P18930	11.1111	13.6	4	3	2	2	0.666667	0.095466
NADH-ubiquinone oxidoreductase chain 4 OS=Drosophila melanogaster OX=7227 GN=mt:ND4 PE=3 SV=3	P18931	13.9013	51.4	35	45	20	26	0.585366	0.100265
NADH-ubiquinone oxidoreductase chain 4L OS=Drosophila melanogaster OX=7227 GN=mt:ND4L PE=3 SV=1	P18934	13.5417	11.4	5	3	3	5	1	1
NADH-ubiquinone oxidoreductase chain 5 OS=Drosophila melanogaster OX=7227 GN=mt:ND5 PE=3 SV=4	P18932	28.1469	65.1	24	32	22	21	0.775862	0.248191
NADPH--cytochrome P450 reductase OS=Drosophila melanogaster OX=7227 GN=Cpr PE=1 SV=1	M9PCQ1	24.0059	76.3	13	6	15	11	1.33333	0.476795
Nascent polypeptide associated complex protein alpha subunit, isoform D OS=Drosophila melanogaster OX=7227 GN=Nacalpha PE=4 SV=1	A0A0B4LEY6	20.7373	23	0	2	2	4	2	0.292893
Neb-cGP, isoform A OS=Drosophila melanogaster OX=7227 GN=Neb-cGP PE=1 SV=1	Q9W2U8	68.75	5.1	4	3	2	3	0.777778	0.292893
Nervana 2, isoform F OS=Drosophila melanogaster OX=7227 GN=nrv2 PE=1 SV=1	A4V0B5	25.387	37.3	3	3	4	5	1.375	0.095466
Neural conserved at 73EF, isoform F OS=Drosophila melanogaster OX=7227 GN=Nc73EF PE=1 SV=1	Q8IQQ0	51.5241	113.6	23	35	45	44	1.51667	0.123538
Neural conserved at 73EF, isoform I OS=Drosophila melanogaster OX=7227 GN=Nc73EF PE=1 SV=1	A8JNU6	49.5928	122.8	25	35	48	48	1.58065	0.0692422
Neuroglian, isoform G OS=Drosophila melanogaster OX=7227 GN=Nrg PE=1 SV=1	M9NEZ5	42.3224	145.4	37	37	56	54	1.47368	0.0030722
Neuromusculin, isoform A OS=Drosophila melanogaster OX=7227 GN=nrm PE=1 SV=4	Q9VNP2	7.72769	121.6	2	2	4	4	1.66667	#DIV/0!
Neuropathy target esterase sws OS=Drosophila melanogaster OX=7227 GN=sws PE=1 SV=1	E1JJF4	5.82456	160.6	0	1	5	3	3.33333	0.0886776
NF-kappa-B inhibitor cactus OS=Drosophila melanogaster OX=7227 GN=cact PE=1 SV=2	Q03017	11.4	53.8	1	3	3	3	1.33333	0.42265
Nicalin OS=Drosophila melanogaster OX=7227 GN=Q9VKZ7_DROME PE=1 SV=2	Q9VKZ7	23.3512	63.1	9	8	12	10	1.26316	0.154846
Non-specific lipid-transfer protein OS=Drosophila melanogaster OX=7227 GN=ScpX PE=1 SV=1	Q9VJ43	5.69853	59	0	0	2	2	3	#DIV/0!
Non-specific serine/threonine protein kinase OS=Drosophila melanogaster OX=7227 GN=Rok PE=1 SV=1	X2JKQ8	2.82404	159	0	1	3	2	2.33333	0.105573
Not1, isoform C OS=Drosophila melanogaster OX=7227 GN=Not1 PE=1 SV=1	A8DY81	1.79641	281	0	1	2	1	1.66667	0.292893
NPC intracellular cholesterol transporter 1 homolog 1b OS=Drosophila melanogaster OX=7227 GN=Npc1b PE=2 SV=2	Q9VRC9	0.717703	139.5	0	0	0	1	1.5	0.42265
NTPase, isoform F OS=Drosophila melanogaster OX=7227 GN=NTPase PE=1 SV=1	M9PBV2	45.4198	57.8	9	10	20	12	1.61905	0.248191
NtR, isoform B OS=Drosophila melanogaster OX=7227 GN=NtR PE=1 SV=1	A0A0B4K8A6	5.36332	66.2	0	1	1	1	1.33333	0.42265
Nuclear pore complex protein Nup107 OS=Drosophila melanogaster OX=7227 GN=Nup107 PE=1 SV=1	Q9V466	6.0355	97.3	0	0	3	2	3.5	0.0377496
Nuclear pore complex protein Nup133 OS=Drosophila melanogaster OX=7227 GN=Nup133 PE=2 SV=2	Q9VCW3	2.41667	135.1	0	1	1	1	1.33333	0.42265
Nuclear protein MDM1 OS=Drosophila melanogaster OX=7227 GN=Dmel\CG17816 PE=1 SV=1	A0A0C4DHE0	5.47731	70.7	0	0	1	2	2.5	0.095466
Nucleoporin 160kD, isoform B OS=Drosophila melanogaster OX=7227 GN=Nup160 PE=4 SV=1	X2J9F3	0.921332	160.2	0	0	0	1	1.5	0.42265
Nucleoside diphosphate kinase OS=Drosophila melanogaster OX=7227 GN=awd PE=1 SV=1	A0A0B4LJ12	46.4052	17.2	5	5	20	19	3.41667	0.00118694
Obscurin OS=Drosophila melanogaster OX=7227 GN=Unc-89 PE=1 SV=1	A8DYP0	15.2916	475.4	5	7	41	40	5.92857	0.00104855
Odorant-binding protein 44a, isoform A OS=Drosophila melanogaster OX=7227 GN=Obp44a PE=1 SV=1	Q7K084	36.3636	15.8	3	3	4	3	1.125	0.42265
Otopetrin-like a, isoform A OS=Drosophila melanogaster OX=7227 GN=OtopLa PE=1 SV=1	Q9W4A6	11.1354	99.3	5	7	10	12	1.71429	0.0715233
Oxysterol-binding protein OS=Drosophila melanogaster OX=7227 GN=CG5077 PE=1 SV=4	Q7KSB3	6.05428	107.2	0	1	4	3	3	0.0513167
Papilin OS=Drosophila melanogaster OX=7227 GN=Ppn PE=1 SV=2	Q868Z9	13.9061	312.8	11	17	23	28	1.76667	0.0985589
Paraplegin, isoform A OS=Drosophila melanogaster OX=7227 GN=Spg7 PE=1 SV=1	Q9W4W8	18.4371	90	1	3	6	11	3.16667	0.13716
PDGF-and VEGF-receptor related, isoform E OS=Drosophila melanogaster OX=7227 GN=Pvr PE=1 SV=1	Q7KTI8	1.92947	169.4	0	1	2	2	2	0.095466
Peptidyl-prolyl cis-trans isomerase Fkbp12 OS=Drosophila melanogaster OX=7227 GN=Fkbp12 PE=3 SV=2	P48375	12.963	11.7	0	0	1	1	2	#DIV/0!
Peptidyl-prolyl cis-trans isomerase OS=Drosophila melanogaster OX=7227 GN=Dmel\CG2852 PE=1 SV=1	Q9W227	44.3902	22.2	3	4	6	9	1.88889	0.127128
Peptidylprolyl isomerase OS=Drosophila melanogaster OX=7227 GN=zda PE=1 SV=1	Q7K3D4	6.29723	44.8	0	0	1	1	2	#DIV/0!
Peroxidasin OS=Drosophila melanogaster OX=7227 GN=Pxn PE=1 SV=1	Q9VZZ4	3.86379	170.4	2	3	0	0	0.285714	0.0377496
Peroxiredoxin 3 OS=Drosophila melanogaster OX=7227 GN=Prx3 PE=1 SV=2	Q9VEJ0	47.4359	26.4	2	4	6	11	2.375	0.177821
Peroxiredoxin-5 OS=Drosophila melanogaster OX=7227 GN=Prx5 PE=1 SV=1	Q960M4	61.5789	19.9	12	4	6	9	0.944444	0.917521
Peroxisomal membrane protein 70 kDa, isoform C OS=Drosophila melanogaster OX=7227 GN=Pmp70 PE=1 SV=1	M9PF96	23.7129	72.8	9	5	10	10	1.375	0.272393
Peroxisomal multifunctional enzyme type 2 OS=Drosophila melanogaster OX=7227 GN=Mfe2 PE=1 SV=1	Q9VXJ0	33.4448	64	6	4	10	12	2	0.0513167
Phenoloxidase 2 OS=Drosophila melanogaster OX=7227 GN=PPO2 PE=1 SV=1	Q9V521	45.4678	79.2	25	16	27	21	1.16279	0.583893
Phosphatidylinositol 4-kinase III alpha, isoform D OS=Drosophila melanogaster OX=7227 GN=Pi4KIIIalpha PE=1 SV=1	M9PDM4	0.97493	241.9	0	0	1	1	2	#DIV/0!
Phosphatidylinositol 4-kinase type 2 OS=Drosophila melanogaster OX=7227 GN=Pi4KIIalpha PE=3 SV=1	A0A6F7SG83	6.25	54.3	0	0	3	3	4	#DIV/0!
Phosphatidylinositol 5-phosphate 4-kinase, isoform A OS=Drosophila melanogaster OX=7227 GN=PIP4K PE=1 SV=1	Q8SXX1	2.22772	47	0	0	1	1	2	#DIV/0!
Phosphatidylinositol glycan anchor biosynthesis class S OS=Drosophila melanogaster OX=7227 GN=PIG-S PE=1 SV=2	Q9VC10	6.15672	60.4	0	1	3	2	2.33333	0.105573
Phosphatidylinositol glycan anchor biosynthesis class T OS=Drosophila melanogaster OX=7227 GN=PIG-T PE=2 SV=1	Q9W3G0	3.47551	71.2	0	0	2	0	2	0.42265
Phosphatidylserine decarboxylase proenzyme, mitochondrial OS=Drosophila melanogaster OX=7227 GN=Pisd PE=1 SV=1	Q9VCE0	12.0805	50.5	1	1	2	4	2	0.183503
Phosphodiesterase OS=Drosophila melanogaster OX=7227 GN=dnc PE=1 SV=1	E2QD73	7.57009	115	0	0	5	3	5	0.057191
Phosphoglucomutase OS=Drosophila melanogaster OX=7227 GN=Pgm1 PE=1 SV=1	Q9VUY9	49.4643	60.7	11	8	19	14	1.66667	0.13836
Phosphoglycerate kinase OS=Drosophila melanogaster OX=7227 GN=Pgk PE=2 SV=2	Q01604	17.5904	43.8	1	2	7	6	3	0.0194193
Phosphoglycerate mutase OS=Drosophila melanogaster OX=7227 GN=Pglym78 PE=1 SV=2	Q9VAN7	18.4314	28.6	0	1	3	3	2.66667	0.0377496
Phosphoinositide 5-phosphatase OS=Drosophila melanogaster OX=7227 GN=Synj PE=1 SV=1	Q5U0V7	1.23153	134.5	1	1	0	2	1	1
Phospholipid-transporting ATPase OS=Drosophila melanogaster OX=7227 GN=DmCG31729 PE=1 SV=1	X2JDZ6	3.81041	121.3	1	1	5	2	2.25	0.237507
Phosphorylase b kinase regulatory subunit OS=Drosophila melanogaster OX=7227 GN=Dmel\CG8475 PE=3 SV=1	M9PCI5	17.122	125.2	10	9	14	11	1.28571	0.198216
Phosphorylase kinase OS=Drosophila melanogaster OX=7227 GN=PhKgamma PE=2 SV=1	Q961E7	26.253	48.4	3	4	4	5	1.22222	0.292893
pH-sensitive chloride channel 1, isoform N OS=Drosophila melanogaster OX=7227 GN=pHCl-1 PE=4 SV=1	M9PI70	7.36196	108.1	3	1	4	5	1.83333	0.154846
Plexin A, isoform A OS=Drosophila melanogaster OX=7227 GN=PlexA PE=1 SV=1	Q9V491	3.49614	218.2	1	0	7	3	4	0.160746
Poly(A)-specific ribonuclease OS=Drosophila melanogaster OX=7227 GN=Pop2 PE=1 SV=1	E1JHY7	3.08123	40.2	0	0	1	1	2	#DIV/0!
Poly(A)-specific ribonuclease OS=Drosophila melanogaster OX=7227 GN=twin PE=1 SV=1	Q7K112	3.62319	63.2	1	0	0	2	1.33333	0.698489
Poly(U)-specific endoribonuclease homolog OS=Drosophila melanogaster OX=7227 GN=CG2145 PE=2 SV=1	Q9VZ49	8.78378	63.6	0	0	1	2	2.5	0.095466
Polypeptide N-acetylgalactosaminyltransferase 5 OS=Drosophila melanogaster OX=7227 GN=Pgant5 PE=1 SV=2	Q6WV17	3.01587	72.1	0	0	0	1	1.5	0.42265
Polypeptide N-acetylgalactosaminyltransferase OS=Drosophila melanogaster OX=7227 GN=Pgant7 PE=3 SV=1	X2JEA3	2.03046	68.3	0	0	2	1	2.5	0.095466
PRA1 family protein OS=Drosophila melanogaster OX=7227 GN=Jwa PE=1 SV=5	Q9VJ59	15.261	27.8	1	3	3	3	1.33333	0.42265
Pre-mRNA processing factor 8 OS=Drosophila melanogaster OX=7227 GN=Prp8 PE=1 SV=1	A1Z8U0	0.792988	279.4	0	1	0	1	1	1
Pre-mRNA-processing factor 39 OS=Drosophila melanogaster OX=7227 GN=CG1646 PE=1 SV=1	Q7KRW8	4.87805	120.5	2	1	2	3	1.4	0.292893
Presequence protease, mitochondrial OS=Drosophila melanogaster OX=7227 GN=Dmel\CG3107 PE=3 SV=1	A0A0B4LES3	2.22437	119.2	0	0	0	0	1	#DIV/0!
Probable 28S ribosomal protein S16, mitochondrial OS=Drosophila melanogaster OX=7227 GN=mRpS16 PE=2 SV=1	Q9V6Y3	68.9922	14.5	1	1	7	8	4.25	0.00586515
Probable 28S ribosomal protein S25, mitochondrial OS=Drosophila melanogaster OX=7227 GN=mRpS25 PE=1 SV=1	Q9VY28	40.1198	19.1	6	7	6	6	0.933333	0.42265
Probable 28S ribosomal protein S26, mitochondrial OS=Drosophila melanogaster OX=7227 GN=mRpS26 PE=2 SV=1	Q9VVN2	37.3333	26.2	1	0	3	7	4	0.160746
Probable 39S ribosomal protein L24, mitochondrial OS=Drosophila melanogaster OX=7227 GN=mRpL24 PE=2 SV=1	Q9VMY1	6.88259	29.2	0	0	1	1	2	#DIV/0!
Probable 39S ribosomal protein L45, mitochondrial OS=Drosophila melanogaster OX=7227 GN=mRpL45 PE=2 SV=1	Q9VCX3	5.54017	41.6	0	0	2	2	3	#DIV/0!
Probable 6-phosphogluconolactonase OS=Drosophila melanogaster OX=7227 GN=CG17333 PE=2 SV=1	Q9VZ64	9.0535	26.7	0	1	2	1	1.66667	0.292893
Probable arginine--tRNA ligase, cytoplasmic OS=Drosophila melanogaster OX=7227 GN=ArgRS PE=2 SV=1	Q9VXN4	9.02256	75.5	0	1	3	4	3	0.0513167
Probable citrate synthase, mitochondrial OS=Drosophila melanogaster OX=7227 GN=kdn PE=2 SV=1	Q9W401	71.5517	51.5	69	75	124	121	1.69178	0.00438236
Probable cytochrome P450 12a5, mitochondrial OS=Drosophila melanogaster OX=7227 GN=Cyp12a5 PE=2 SV=1	Q9VE01	2.23881	61.3	0	0	0	1	1.5	0.42265
Probable cytochrome P450 28a5 OS=Drosophila melanogaster OX=7227 GN=Cyp28a5 PE=2 SV=1	Q9V419	7.52475	57.7	0	1	3	4	3	0.0513167
Probable cytochrome P450 28d1 OS=Drosophila melanogaster OX=7227 GN=Cyp28d1 PE=2 SV=1	Q9VMT5	25.498	57.2	5	2	6	7	1.66667	0.198216
Probable cytochrome P450 6a20 OS=Drosophila melanogaster OX=7227 GN=Cyp6a20 PE=2 SV=2	Q9V773	13.1737	57.7	0	0	3	4	4.5	0.0198039
Probable cytochrome P450 6a23 OS=Drosophila melanogaster OX=7227 GN=Cyp6a23 PE=2 SV=2	Q9V771	8.76494	58.1	0	0	3	3	4	#DIV/0!
Probable cytochrome P450 6d5 OS=Drosophila melanogaster OX=7227 GN=Cyp6d5 PE=2 SV=1	Q9VFP1	19.4882	57.3	4	8	5	7	1	1
Probable cytochrome P450 9f2 OS=Drosophila melanogaster OX=7227 GN=Cyp9f2 PE=2 SV=1	Q9VG82	12.7907	60.2	4	3	2	4	0.888889	0.698489
Probable elongation factor 1-delta OS=Drosophila melanogaster OX=7227 GN=eEF1delta PE=1 SV=1	Q9VL18	24.6094	28.9	3	3	1	2	0.625	0.095466
Probable glutamine--tRNA ligase OS=Drosophila melanogaster OX=7227 GN=GlnRS PE=2 SV=1	Q9Y105	1.15681	87.5	0	1	1	0	1	1
Probable isocitrate dehydrogenase [NAD] subunit alpha, mitochondrial OS=Drosophila melanogaster OX=7227 GN=Idh3a PE=2 SV=1	Q9VWH4	55.1724	40.8	16	13	19	25	1.48387	0.154846
Probable medium-chain specific acyl-CoA dehydrogenase, mitochondrial OS=Drosophila melanogaster OX=7227 GN=CG12262 PE=2 SV=1	Q9VSA3	7.63723	45.8	0	0	3	1	3	0.183503
Probable methylcrotonoyl-CoA carboxylase beta chain, mitochondrial OS=Drosophila melanogaster OX=7227 GN=Mccc2 PE=2 SV=1	Q9V9A7	40.1384	62.6	14	13	15	16	1.13793	0.105573
Probable methylmalonate-semialdehyde dehydrogenase [acylating], mitochondrial OS=Drosophila melanogaster OX=7227 GN=CG17896 PE=2 SV=1	Q7KW39	22.1154	55.9	3	5	7	8	1.7	0.0886776
Probable phosphorylase b kinase regulatory subunit alpha OS=Drosophila melanogaster OX=7227 GN=CG7766 PE=1 SV=2	Q9W391	28.0674	140.4	14	17	23	13	1.15152	0.67925
Probable transaldolase OS=Drosophila melanogaster OX=7227 GN=Taldo PE=2 SV=2	Q9W1G0	23.8671	36.7	5	1	6	4	1.5	0.465478
Probable V-type proton ATPase subunit D 2 OS=Drosophila melanogaster OX=7227 GN=Vha36-3 PE=3 SV=1	Q9NEF6	22.0884	28.1	7	6	11	8	1.4	0.198216
Prohibitin OS=Drosophila melanogaster OX=7227 GN=l(2)37Cc PE=1 SV=1	A0A023GQA5	62.3188	30.4	26	23	19	14	0.686275	0.111111
Prohibitin OS=Drosophila melanogaster OX=7227 GN=Phb2 PE=1 SV=1	A8DYI6	67.1598	37.3	23	23	22	17	0.854167	0.296474
Proline dehydrogenase OS=Drosophila melanogaster OX=7227 GN=slgA PE=1 SV=1	M9NFJ2	54.7085	75.8	28	29	39	36	1.30508	0.029505
Proline dehydrogenase OS=Drosophila melanogaster OX=7227 GN=slgA PE=1 SV=1	A4V4U5	55.0075	75.9	28	29	38	35	1.27119	0.0369132
Proteasome subunit alpha type OS=Drosophila melanogaster OX=7227 GN=Prosalpha6 PE=2 SV=1	I0DHK3	70.2509	31	6	11	14	9	1.31579	0.485504
Proteasome subunit alpha type-2 OS=Drosophila melanogaster OX=7227 GN=Prosalpha2 PE=1 SV=1	P40301	27.3504	25.9	5	3	5	4	1.1	0.698489
Proteasome subunit alpha type-3 OS=Drosophila melanogaster OX=7227 GN=Prosalpha7 PE=1 SV=1	Q9V5C6	46.2451	27.7	10	10	5	7	0.636364	0.057191
Proteasome subunit alpha type-4 OS=Drosophila melanogaster OX=7227 GN=Prosalpha3 PE=1 SV=2	P18053	43.5606	29.4	7	7	6	8	1	1
Proteasome subunit alpha type-5 OS=Drosophila melanogaster OX=7227 GN=Prosalpha5 PE=2 SV=2	Q95083	31.1475	26.9	7	6	5	6	0.866667	0.292893
Proteasome subunit alpha type-6 OS=Drosophila melanogaster OX=7227 GN=Prosalpha1 PE=1 SV=2	Q9XZJ4	37.7049	27.1	4	6	8	9	1.58333	0.0886776
Proteasome subunit alpha type-7-1 OS=Drosophila melanogaster OX=7227 GN=Prosalpha4 PE=1 SV=2	P22769	35.3414	28	5	6	7	5	1.07692	0.698489
Proteasome subunit beta OS=Drosophila melanogaster OX=7227 GN=Prosbeta1 PE=1 SV=1	A0AQH0	37.5	24.2	2	4	3	5	1.25	0.552786
Proteasome subunit beta OS=Drosophila melanogaster OX=7227 GN=Prosbeta2 PE=1 SV=1	Q9VUJ1	41.5441	29.8	3	3	5	3	1.25	0.42265
Proteasome subunit beta OS=Drosophila melanogaster OX=7227 GN=Prosbeta4 PE=1 SV=1	Q9VJJ0	17.4129	22.5	3	6	7	4	1.18182	0.683772
Proteasome subunit beta OS=Drosophila melanogaster OX=7227 GN=Prosbeta5 PE=1 SV=1	Q7K148	16.3121	31.1	3	4	3	3	0.888889	0.42265
Proteasome subunit beta type-1 OS=Drosophila melanogaster OX=7227 GN=Prosbeta6 PE=2 SV=2	P40304	29.3617	25.8	3	7	5	6	1.08333	0.830969
Proteasome subunit beta type-3 OS=Drosophila melanogaster OX=7227 GN=Prosbeta3 PE=1 SV=1	Q9XYN7	6.82927	23.2	0	1	2	2	2	0.095466
Proteasome subunit beta type-4 OS=Drosophila melanogaster OX=7227 GN=Prosbeta7 PE=2 SV=1	Q9VNA5	19.7761	30	2	6	6	6	1.4	0.42265
Protein borderless OS=Drosophila melanogaster OX=7227 GN=bdl PE=1 SV=1	Q9U4G1	10.8484	81.2	2	3	4	4	1.42857	0.095466
Protein catecholamines up OS=Drosophila melanogaster OX=7227 GN=Catsup PE=2 SV=1	Q9V3A4	2.22717	48.6	0	1	1	0	1	1
Protein clueless OS=Drosophila melanogaster OX=7227 GN=clu PE=1 SV=1	A0A0B4KEX0	6.98216	144.7	2	1	9	7	3.6	0.0283344
Protein crumbs OS=Drosophila melanogaster OX=7227 GN=crb PE=1 SV=3	P10040	3.21528	233.4	1	3	5	5	2	0.095466
Protein cueball OS=Drosophila melanogaster OX=7227 GN=cue PE=1 SV=1	Q95RU0	5.12422	72.6	1	0	2	3	2.33333	0.105573
Protein dispatched OS=Drosophila melanogaster OX=7227 GN=disp PE=1 SV=1	Q9VNJ5	1.31363	138.9	0	0	0	0	1	#DIV/0!
Protein disulfide-isomerase (Fragment) OS=Drosophila melanogaster OX=7227 GN=ERp60 PE=1 SV=1	Q3YMU0	5.31697	55.3	0	0	1	0	1.5	0.42265
Protein disulfide-isomerase A6 homolog OS=Drosophila melanogaster OX=7227 GN=CaBP1 PE=1 SV=1	Q9V438	13.8568	46.7	2	4	3	3	1	1
Protein disulfide-isomerase OS=Drosophila melanogaster OX=7227 GN=Pdi PE=2 SV=1	P54399	12.2984	55.7	0	1	2	2	2	0.095466
Protein MGR2 homolog OS=Drosophila melanogaster OX=7227 GN=Dmel\CG6878 PE=1 SV=1	Q9VUM2	58.2278	8.2	2	3	4	4	1.42857	0.095466
Protein NDUFAF4 homolog OS=Drosophila melanogaster OX=7227 GN=CG11722 PE=2 SV=1	Q9VH39	33.9901	23.7	2	2	1	4	1.16667	0.770584
Protein nervous wreck OS=Drosophila melanogaster OX=7227 GN=nwk PE=1 SV=1	X2JAU8	27.6279	117.2	21	23	33	32	1.45652	0.0111486
Protein NipSnap OS=Drosophila melanogaster OX=7227 GN=Nipsnap PE=2 SV=2	Q9VXK0	14.652	31.9	1	1	1	4	1.75	0.42265
Protein PTCD3 homolog, mitochondrial OS=Drosophila melanogaster OX=7227 GN=CG4679 PE=2 SV=1	A1Z9A8	57.0552	74.2	16	15	40	40	2.48485	0.000416233
Protein purity of essence OS=Drosophila melanogaster OX=7227 GN=poe PE=1 SV=1	Q9VLT5	5.9752	590.3	5	9	20	15	2.3125	0.0817341
Protein quiver OS=Drosophila melanogaster OX=7227 GN=crim PE=2 SV=1	Q9VTM6	34.1772	17.7	1	1	3	4	2.25	0.0377496
Protein quiver OS=Drosophila melanogaster OX=7227 GN=Dmel\CG6329 PE=2 SV=1	Q7K188	8.3871	17.3	0	1	1	0	1	1
Protein rogdi OS=Drosophila melanogaster OX=7227 GN=rogdi PE=2 SV=2	Q9VVE2	8.20896	30.5	0	1	2	1	1.66667	0.292893
Protein SDA1 homolog OS=Drosophila melanogaster OX=7227 GN=Mys45A PE=1 SV=1	Q7KKH3	1.54494	81.9	0	0	1	0	1.5	0.42265
Protein SEC13 homolog OS=Drosophila melanogaster OX=7227 GN=Sec13 PE=1 SV=1	Q9V3J4	6.17978	39.5	0	1	3	2	2.33333	0.105573
Protein sly1 homolog OS=Drosophila melanogaster OX=7227 GN=Slh PE=2 SV=4	Q24179	13.7715	72.3	1	2	5	5	2.4	0.0198039
Protein spinster OS=Drosophila melanogaster OX=7227 GN=spin PE=1 SV=1	Q9GQQ0	3.80165	65.8	0	0	0	2	2	0.42265
Protein stunted OS=Drosophila melanogaster OX=7227 GN=sun PE=1 SV=1	Q9VXN2	24.5902	6.8	3	3	2	4	1	1
Protein transport protein Sec61 subunit beta OS=Drosophila melanogaster OX=7227 GN=Sec61beta PE=1 SV=1	Q7JZN0	37	10.2	3	3	2	2	0.75	#DIV/0!
Protein tumorous imaginal discs, mitochondrial OS=Drosophila melanogaster OX=7227 GN=l(2)tid PE=1 SV=2	Q27237	18.8462	56.1	4	5	4	3	0.818182	0.292893
Protein VAC14 homolog OS=Drosophila melanogaster OX=7227 GN=Dmel\CG5608 PE=1 SV=1	Q9VG59	5.5313	78	1	0	1	3	2	0.311753
Protein windpipe OS=Drosophila melanogaster OX=7227 GN=wdp PE=1 SV=1	Q9W266	7.0901	74.7	2	3	1	3	0.857143	0.698489
P-type Cu(+) transporter OS=Drosophila melanogaster OX=7227 GN=ATP7 PE=3 SV=3	Q9VYT4	0.877193	136	1	0	0	0	0.666667	0.42265
Putative alpha-L-fucosidase OS=Drosophila melanogaster OX=7227 GN=Fuca PE=2 SV=2	Q9VTJ4	7.28745	57.7	4	4	3	5	1	1
Putative ATP synthase subunit f, mitochondrial OS=Drosophila melanogaster OX=7227 GN=ATPsynF PE=3 SV=1	Q9W141	55.1402	12.5	21	18	27	24	1.29268	0.105573
Putative elongator complex protein 1 OS=Drosophila melanogaster OX=7227 GN=Elp1 PE=1 SV=2	Q9VGK7	1.99681	142.7	1	0	1	2	1.66667	0.292893
Putative fatty acyl-CoA reductase CG8306 OS=Drosophila melanogaster OX=7227 GN=CG8306 PE=2 SV=1	Q960W6	13.7597	58.4	2	2	2	4	1.33333	0.42265
Putative ferric-chelate reductase 1 homolog OS=Drosophila melanogaster OX=7227 GN=CG8399 PE=2 SV=1	Q8MSU3	2.62751	70.2	0	0	0	1	1.5	0.42265
Putative OPA3-like protein CG13603 OS=Drosophila melanogaster OX=7227 GN=CG13601 PE=2 SV=1	Q9VCG3	38.0392	28.7	1	1	4	6	3	0.057191
Putative vitellogenin receptor OS=Drosophila melanogaster OX=7227 GN=yl PE=1 SV=2	P98163	2.41935	219.4	0	3	2	2	1.2	0.770584
Pyrroline-5-carboxylate reductase OS=Drosophila melanogaster OX=7227 GN=P5cr-2 PE=1 SV=1	Q8IN96	22.4138	18	2	1	2	4	1.6	0.311753
Pyruvate carboxylase OS=Drosophila melanogaster OX=7227 GN=PCB PE=1 SV=1	Q7KN97	31.4141	130.8	6	10	24	20	2.55556	0.0384761
Pyruvate dehydrogenase E1 component subunit alpha OS=Drosophila melanogaster OX=7227 GN=Pdha PE=1 SV=1	Q7KVX1	47.1783	48.8	21	20	19	20	0.953488	0.292893
Pyruvate dehydrogenase E1 component subunit beta OS=Drosophila melanogaster OX=7227 GN=Pdhb PE=1 SV=1	Q7K5K3	53.1507	39.3	17	24	16	25	1	1
Pyruvate dehydrogenase E1 component subunit beta OS=Drosophila melanogaster OX=7227 GN=Pdhb PE=1 SV=1	Q8IML6	23.4432	31.2	5	8	5	8	1	1
Pyruvate kinase OS=Drosophila melanogaster OX=7227 GN=PyK PE=2 SV=2	O62619	84.0525	57.4	74	77	91	97	1.24183	0.031334
Rab4 protein OS=Drosophila melanogaster OX=7227 GN=Rab4 PE=1 SV=1	Q7KY04	11.7371	23.6	2	0	1	1	1	1
Rabconnectin-3A OS=Drosophila melanogaster OX=7227 GN=Rbcn-3A PE=1 SV=3	Q9W425	16.1413	377.1	7	10	34	33	3.63158	0.00397616
Rabconnectin-3B, isoform A OS=Drosophila melanogaster OX=7227 GN=Rbcn-3B PE=1 SV=1	Q9W543	16.459	168.4	6	6	10	19	2.21429	0.199501
RALBP1 associated Eps domain containing, isoform B OS=Drosophila melanogaster OX=7227 GN=Reps PE=1 SV=1	M9NDL7	1.02506	93.3	0	0	0	1	1.5	0.42265
Ran-binding protein M, isoform G OS=Drosophila melanogaster OX=7227 GN=RanBPM PE=1 SV=1	A0A126GUM4	3.81544	123.7	2	1	3	2	1.4	0.292893
Ras-related protein Rab-14 OS=Drosophila melanogaster OX=7227 GN=Rab14 PE=1 SV=1	Q86BK8	9.20502	27.1	1	0	1	2	1.66667	0.292893
RE10231p OS=Drosophila melanogaster OX=7227 GN=Dmel\CG4658 PE=1 SV=1	Q9VL57	8.36502	58.4	1	2	3	1	1.2	0.698489
RE14039p OS=Drosophila melanogaster OX=7227 GN=osy PE=2 SV=1	Q86P18	3.3462	85.9	0	0	1	1	2	#DIV/0!
RE14391p OS=Drosophila melanogaster OX=7227 GN=Sec63 PE=1 SV=1	Q9VS57	8.23373	85.8	0	0	5	2	4.5	0.144814
RE16337p OS=Drosophila melanogaster OX=7227 GN=Dmel\CG9921 PE=1 SV=1	Q9VXH4	36.2745	11.4	1	0	0	1	1	1
RE20510p OS=Drosophila melanogaster OX=7227 GN=Dmel\CG9297 PE=1 SV=1	Q8I0D4	11.6597	106	3	4	9	6	1.88889	0.127128
RE22677p OS=Drosophila melanogaster OX=7227 GN=Dmel\CG9577 PE=1 SV=2	Q9W5W8	34.9359	33.8	6	5	8	8	1.38462	0.0377496
RE23139p1 OS=Drosophila melanogaster OX=7227 GN=CG32920 PE=1 SV=1	Q9VEC8	49.2308	14.7	1	1	3	5	2.5	0.095466
RE23632p OS=Drosophila melanogaster OX=7227 GN=Dmel\CG12746 PE=2 SV=1	Q8IGV3	5.78512	41.2	0	0	1	2	2.5	0.095466
RE36666p OS=Drosophila melanogaster OX=7227 GN=Dmel\CG1092 PE=1 SV=5	Q9VMZ9	3.04569	46.8	0	0	1	0	1.5	0.42265
RE41154p1 OS=Drosophila melanogaster OX=7227 GN=Dmel\CG17508 PE=1 SV=1	A1Z6G4	8.72274	35.2	1	0	2	2	2	0.095466
RE45833p OS=Drosophila melanogaster OX=7227 GN=Dmel\CG5676 PE=2 SV=1	Q9VL16	28.8462	17.3	1	1	4	5	2.75	0.0198039
RE49860p OS=Drosophila melanogaster OX=7227 GN=Dmel\CG12338 PE=1 SV=1	Q7JZB1	3.58209	37.8	1	0	1	1	1.33333	0.42265
RE54691p OS=Drosophila melanogaster OX=7227 GN=Dmel\CG3803 PE=2 SV=1	Q9W1F5	6.10687	44.3	0	0	2	2	3	#DIV/0!
RE57459p OS=Drosophila melanogaster OX=7227 GN=CG6922 PE=2 SV=2	Q9VMQ6	5.80913	27.3	0	0	0	1	1.5	0.42265
RE68357p OS=Drosophila melanogaster OX=7227 GN=Dmel\CG10075 PE=2 SV=1	Q9VRZ7	6.17761	29.4	0	0	1	0	1.5	0.42265
RE71331p OS=Drosophila melanogaster OX=7227 GN=BcDNA:RH54117 PE=1 SV=1	Q9VGQ2	69.3069	10.9	2	3	6	3	1.57143	0.333333
Receptor expression-enhancing protein OS=Drosophila melanogaster OX=7227 GN=ReepB PE=3 SV=1	A1Z9M2	4.49438	20.3	1	2	1	1	0.8	0.42265
Receptor mediated endocytosis 8, isoform A OS=Drosophila melanogaster OX=7227 GN=Rme-8 PE=1 SV=1	A1Z7S0	0.872093	272.4	0	0	1	1	2	#DIV/0!
Receptor protein-tyrosine kinase OS=Drosophila melanogaster OX=7227 GN=Alk PE=2 SV=1	Q7KJ08	0.881834	185.5	1	1	1	1	1	#DIV/0!
Reduction of Rh1, isoform A OS=Drosophila melanogaster OX=7227 GN=roh PE=1 SV=1	Q0E8X7	60.9756	9.5	10	9	8	9	0.904762	0.292893
Regucalcin homologue OS=Drosophila melanogaster OX=7227 GN=regucalcin PE=1 SV=1	Q9VYR1	13.5314	33.6	0	1	0	1	1	1
Regulatory particle non-ATPase 3, isoform B OS=Drosophila melanogaster OX=7227 GN=Rpn3 PE=1 SV=1	M9PG62	2.22672	56	1	1	1	0	0.75	0.42265
Regulatory particle triple-A ATPase 4 OS=Drosophila melanogaster OX=7227 GN=Rpt4 PE=1 SV=3	Q9W414	9.57179	44.9	2	0	1	1	1	1
Regulatory protein zeste OS=Drosophila melanogaster OX=7227 GN=CG14771 PE=4 SV=2	Q9W5A0	1.92308	59.1	1	1	0	0	0.5	#DIV/0!
Reticulon-like protein OS=Drosophila melanogaster OX=7227 GN=Rtnl1 PE=1 SV=1	Q9VMW2	46.0396	22.6	11	9	9	14	1.13636	0.633492
Reticulon-like protein OS=Drosophila melanogaster OX=7227 GN=Rtnl1 PE=1 SV=1	Q9VMW4	42.3423	24.7	12	10	9	14	1.04167	0.869811
Reticulon-like protein OS=Drosophila melanogaster OX=7227 GN=Rtnl1 PE=1 SV=1	E1JHT6	44.4811	65.4	20	24	21	21	0.956522	0.666667
Reticulon-like protein OS=Drosophila melanogaster OX=7227 GN=Rtnl1 PE=1 SV=2	Q9VMW1	45.9821	24.9	11	11	10	14	1.08333	0.666667
Retinal degeneration B, isoform G OS=Drosophila melanogaster OX=7227 GN=rdgB PE=1 SV=1	E1JJK8	2.50606	136.4	1	2	2	1	1	1
RH02475p OS=Drosophila melanogaster OX=7227 GN=Dmel\CG9394 PE=1 SV=1	Q9W2L6	6.03829	76.7	0	0	3	3	4	#DIV/0!
RH07106p OS=Drosophila melanogaster OX=7227 GN=Dmel\CG3061 PE=1 SV=1	Q9VFP0	3.78378	41.7	0	0	0	0	1	#DIV/0!
RH15778p OS=Drosophila melanogaster OX=7227 GN=Vamp7 PE=1 SV=1	Q7JYX5	8.7156	24.9	0	1	2	1	1.66667	0.292893
RH19679p OS=Drosophila melanogaster OX=7227 GN=Dmel\CG7630 PE=1 SV=2	Q9VVG5	36.6667	9.6	4	4	4	4	1	#DIV/0!
RH33377p OS=Drosophila melanogaster OX=7227 GN=anon-WO0172774.52 PE=1 SV=1	Q9VTY5	6.78851	43.1	0	0	2	2	3	#DIV/0!
RH45008p OS=Drosophila melanogaster OX=7227 GN=Dmel\CG9034 PE=2 SV=1	Q9W380	72.7273	8.4	5	4	0	1	0.272727	0.0298575
RH47216p OS=Drosophila melanogaster OX=7227 GN=CG10220 PE=2 SV=1	A1Z9W2	13.75	36.4	0	0	3	2	3.5	0.0377496
RH49330p OS=Drosophila melanogaster OX=7227 GN=Sccpdh2 PE=1 SV=1	Q9VG81	16.2413	47.2	1	1	3	3	2	#DIV/0!
RH59310p OS=Drosophila melanogaster OX=7227 GN=spidey PE=1 SV=1	Q9W3N1	29.9065	35.1	3	2	7	9	2.57143	0.0389255
RH64870p OS=Drosophila melanogaster OX=7227 GN=Ucp4A PE=1 SV=1	Q9VX14	29.1176	37.1	6	5	4	3	0.692308	0.105573
RH72958p OS=Drosophila melanogaster OX=7227 GN=Dmel\CG2076 PE=1 SV=1	Q9VZ34	23.7537	35.8	4	4	6	6	1.4	#DIV/0!
RH73277p OS=Drosophila melanogaster OX=7227 GN=Dmel\CG4598 PE=1 SV=2	Q9VL68	24.911	31	4	4	3	6	1.1	0.770584
Rhomboid-7, isoform A OS=Drosophila melanogaster OX=7227 GN=rho-7 PE=4 SV=1	A1Z8R8	5.12821	38.9	0	0	2	1	2.5	0.095466
Ribosomal protein L10, isoform E OS=Drosophila melanogaster OX=7227 GN=RpL10 PE=4 SV=1	M9PIM0	5.50459	25.5	1	2	1	2	1	1
Ribosomal protein L37 OS=Drosophila melanogaster OX=7227 GN=RpL37a PE=2 SV=1	M9PH59	12.9032	10.6	0	1	0	0	0.666667	0.42265
Ribosomal protein L7, isoform B OS=Drosophila melanogaster OX=7227 GN=RpL7 PE=3 SV=1	X2J5G6	18.6508	29.5	3	2	4	6	1.71429	0.154846
RIC3 acetylcholine receptor chaperone, isoform N OS=Drosophila melanogaster OX=7227 GN=RIC-3 PE=1 SV=1	E1JGP2	16.4557	51.8	3	1	5	5	2	0.095466
RINT1-like protein OS=Drosophila melanogaster OX=7227 GN=Rint1 PE=2 SV=2	Q9VS46	2.90055	83.5	1	1	2	2	1.5	#DIV/0!
RPII140-upstream gene protein OS=Drosophila melanogaster OX=7227 GN=140up PE=2 SV=2	P81928	22.2222	29.2	2	2	4	4	1.66667	#DIV/0!
Rugose, isoform P OS=Drosophila melanogaster OX=7227 GN=rg PE=1 SV=1	X2JE60	1.74115	380.8	3	2	4	5	1.57143	0.105573
RutC family protein UK114 OS=Drosophila melanogaster OX=7227 GN=UK114 PE=2 SV=1	Q9V3W0	15.942	14.9	1	2	0	1	0.6	0.292893
Ryanodine receptor OS=Drosophila melanogaster OX=7227 GN=RyR PE=1 SV=3	Q24498	30.5247	580.6	32	39	109	117	3.12329	0.00467051
Ryanodine receptor, isoform E OS=Drosophila melanogaster OX=7227 GN=RyR PE=1 SV=1	A0A0B4K837	29.5095	579.6	30	37	107	114	3.23188	0.00410679
S)-3-amino-2-methylpropionate transaminase OS=Drosophila melanogaster OX=7227 GN=Gabat PE=1 SV=1	Q9VW68	61.5226	54.6	19	17	23	26	1.34211	0.0690507
Sac1 phosphatase, isoform B OS=Drosophila melanogaster OX=7227 GN=Sac1 PE=4 SV=1	M9MRM4	9.7973	67.7	1	1	3	5	2.5	0.095466
Sallimus, isoform Y OS=Drosophila melanogaster OX=7227 GN=sls PE=3 SV=1	M9PDS8	9.76	1206.5	30	34	32	47	1.22727	0.435867
SAM50-like protein CG7639 OS=Drosophila melanogaster OX=7227 GN=CG7639 PE=2 SV=2	Q9V784	39.7291	49	12	12	13	17	1.23077	0.272393
SD01613p OS=Drosophila melanogaster OX=7227 GN=AFG3L2 PE=1 SV=1	Q8T4G5	63.4383	89.6	44	50	83	88	1.80208	0.0101323
SD02021p OS=Drosophila melanogaster OX=7227 GN=Dmel\CG10672 PE=1 SV=1	Q9VRJ4	9.46372	33.6	0	0	1	2	2.5	0.095466
SD02261p OS=Drosophila melanogaster OX=7227 GN=Trpml PE=1 SV=1	Q9VW35	1.38037	74.2	0	0	1	1	2	#DIV/0!
SD07518p OS=Drosophila melanogaster OX=7227 GN=Spp PE=1 SV=1	Q9VPQ7	6.94087	43.2	1	1	2	2	1.5	#DIV/0!
SD09259p OS=Drosophila melanogaster OX=7227 GN=Dmel\CG1907 PE=1 SV=1	Q9VAJ9	12.3028	34.6	1	2	0	1	0.6	0.292893
SD19278p OS=Drosophila melanogaster OX=7227 GN=Tim23 PE=1 SV=1	Q8MRW1	37.3786	22.1	2	4	4	5	1.375	0.311753
Secretory 16, isoform E OS=Drosophila melanogaster OX=7227 GN=Sec16 PE=1 SV=1	A8JUU1	8.90648	220	5	9	7	8	1.0625	0.830969
Serine hydroxymethyltransferase OS=Drosophila melanogaster OX=7227 GN=Shmt PE=1 SV=1	Q9W457	44.1341	58.8	7	8	16	16	2	0.00344235
Serine/threonine-protein kinase Genghis Khan OS=Drosophila melanogaster OX=7227 GN=gek PE=1 SV=1	Q9W1B0	2.44349	186.6	1	0	1	3	2	0.311753
Serine/threonine-protein kinase Tor OS=Drosophila melanogaster OX=7227 GN=Tor PE=1 SV=1	Q9VK45	1.78138	280.9	0	0	2	2	3	#DIV/0!
Serine/threonine-protein phosphatase Pgam5, mitochondrial OS=Drosophila melanogaster OX=7227 GN=Pgam5 PE=1 SV=1	O46084	34.6021	33.1	5	6	6	8	1.23077	0.311753
Serine-arginine protein 55 OS=Drosophila melanogaster OX=7227 GN=B52 PE=1 SV=4	P26686	2.39362	42.8	0	0	1	1	2	#DIV/0!
Serine-arginine protein kinase at 79D, isoform J OS=Drosophila melanogaster OX=7227 GN=Srpk79D PE=4 SV=1	M9NEI4	0.932642	103.4	0	1	0	0	0.666667	0.42265
SET and MYND domain containing, arthropod-specific, member 9, isoform A OS=Drosophila melanogaster OX=7227 GN=SmydA-9 PE=4 SV=1	Q9W373	7.6	56	0	0	3	3	4	#DIV/0!
Shaggy, isoform J OS=Drosophila melanogaster OX=7227 GN=sgg PE=1 SV=1	A4V3W1	22.087	58.7	2	3	9	9	2.85714	0.00586515
Shaker, isoform H OS=Drosophila melanogaster OX=7227 GN=Sh PE=4 SV=1	E1JJQ5	15.4605	34.9	0	0	1	2	2.5	0.095466
Short stop, isoform AA OS=Drosophila melanogaster OX=7227 GN=shot PE=1 SV=1	A0A0B4K7Y9	0.998521	617.1	0	1	3	4	3	0.0513167
Sideroflexin-1-3 OS=Drosophila melanogaster OX=7227 GN=Sfxn1-3 PE=2 SV=1	Q9VN13	20.5607	35.7	0	2	4	2	2	0.292893
Signal peptidase complex catalytic subunit SEC11 OS=Drosophila melanogaster OX=7227 GN=twr PE=1 SV=1	O97066	14.5946	21	0	0	1	1	2	#DIV/0!
Signal peptidase complex subunit 2 OS=Drosophila melanogaster OX=7227 GN=Spase25 PE=2 SV=1	Q9VYY2	20.1005	22.2	1	0	2	4	2.66667	0.154846
Signal peptidase complex subunit 3 OS=Drosophila melanogaster OX=7227 GN=Spase22-23 PE=3 SV=1	A0A0B4K7R1	10.0559	20.3	1	1	0	2	1	1
Signal recognition particle subunit SRP68 OS=Drosophila melanogaster OX=7227 GN=Srp68 PE=2 SV=1	Q9VSS2	4.80132	69	2	1	2	1	1	1
Signal sequence receptor subunit alpha OS=Drosophila melanogaster OX=7227 GN=l(1)G0320 PE=1 SV=1	Q9W335	12.9139	33	0	1	3	3	2.66667	0.0377496
Signal sequence receptor subunit delta OS=Drosophila melanogaster OX=7227 GN=Tapdelta PE=1 SV=1	Q7KLX3	27.7108	17.6	4	3	4	4	1.11111	0.42265
Signal sequence receptor subunit gamma OS=Drosophila melanogaster OX=7227 GN=CK01296 PE=1 SV=1	Q9VL69	10	21.6	1	1	1	0	0.75	0.42265
Sinuous OS=Drosophila melanogaster OX=7227 GN=sinu PE=1 SV=3	Q9VRM3	13.7652	27.7	0	1	4	2	2.66667	0.154846
Small integral membrane protein 4 OS=Drosophila melanogaster OX=7227 GN=CG32736 PE=3 SV=1	Q9W3T5	15.1899	9.3	0	0	1	1	2	#DIV/0!
Small ubiquitin-related modifier OS=Drosophila melanogaster OX=7227 GN=smt3 PE=1 SV=1	O97102	23.3333	10.1	1	1	1	1	1	#DIV/0!
Sodium chloride cotransporter 69, isoform E OS=Drosophila melanogaster OX=7227 GN=Ncc69 PE=1 SV=1	M9PI37	4.3082	133.4	0	0	3	1	3	0.183503
Sodium/potassium-transporting ATPase subunit alpha OS=Drosophila melanogaster OX=7227 GN=Atpalpha PE=1 SV=3	P13607	43.9001	115.5	24	32	41	44	1.5	0.0769198
Spectrin beta chain OS=Drosophila melanogaster OX=7227 GN=beta-Spec PE=3 SV=1	M9PF16	6.97574	267.5	1	0	10	7	6.33333	0.0369132
Sphingosine-1-phosphate lyase OS=Drosophila melanogaster OX=7227 GN=Sply PE=1 SV=1	Q9V7Y2	22.2018	60.3	3	4	6	5	1.44444	0.105573
Splicing factor 3b subunit 1, isoform A OS=Drosophila melanogaster OX=7227 GN=Sf3b1 PE=1 SV=2	Q9VPR5	0.671642	149.5	0	0	0	1	1.5	0.42265
Stoned B, isoform G OS=Drosophila melanogaster OX=7227 GN=stnB PE=3 SV=1	X2JGF5	12.8368	137.7	2	7	6	11	1.72727	0.375305
Stranded at second, isoform C OS=Drosophila melanogaster OX=7227 GN=sas PE=1 SV=1	A0A0B4KFQ8	0.816024	147.2	0	0	1	0	1.5	0.42265
Stress-sensitive B, isoform E OS=Drosophila melanogaster OX=7227 GN=sesB PE=1 SV=1	X2JB48	75.5853	32.9	57	57	76	75	1.31897	0.000729661
Stretchin-Mlck, isoform R OS=Drosophila melanogaster OX=7227 GN=Strn-Mlck PE=1 SV=2	A1ZA73	36.2878	214.9	28	32	47	52	1.62903	0.0259128
Stretchin-Mlck, isoform S OS=Drosophila melanogaster OX=7227 GN=Strn-Mlck PE=1 SV=1	A0A0B4KF84	8.31305	918.8	6	6	15	13	2.14286	0.0152681
Stromal interaction molecule homolog OS=Drosophila melanogaster OX=7227 GN=Stim PE=1 SV=1	P83094	23.1579	64.8	5	4	5	7	1.27273	0.311753
Succinate dehydrogenase [ubiquinone] flavoprotein subunit, mitochondrial OS=Drosophila melanogaster OX=7227 GN=SdhA PE=2 SV=3	Q94523	54.4629	72.3	30	36	21	30	0.779412	0.29986
Succinate dehydrogenase [ubiquinone] iron-sulfur subunit, mitochondrial OS=Drosophila melanogaster OX=7227 GN=SdhB PE=2 SV=2	P21914	55.5556	33.7	19	21	13	10	0.595238	0.0421585
Succinate dehydrogenase cytochrome b560 subunit, mitochondrial OS=Drosophila melanogaster OX=7227 GN=SdhC PE=1 SV=2	Q9VGS3	28.655	18.5	6	9	5	3	0.588235	0.19171
Succinate--CoA ligase [ADP/GDP-forming] subunit alpha, mitochondrial OS=Drosophila melanogaster OX=7227 GN=Scsalpha1 PE=2 SV=3	Q94522	37.8049	34.4	5	6	11	13	2	0.0283344
Succinate--CoA ligase [ADP-forming] subunit beta, mitochondrial OS=Drosophila melanogaster OX=7227 GN=ScsbetaA PE=1 SV=1	A0A0B4JCW4	21.0643	49	3	5	8	7	1.7	0.0886776
Succinate-semialdehyde dehydrogenase OS=Drosophila melanogaster OX=7227 GN=Ssadh PE=1 SV=1	Q9VBP6	13.7525	54.9	1	2	5	5	2.4	0.0198039
Sunday driver, isoform C OS=Drosophila melanogaster OX=7227 GN=syd PE=1 SV=1	E1JI66	6.58436	135.2	4	5	3	2	0.636364	0.105573
Superoxide dismutase [Cu-Zn] OS=Drosophila melanogaster OX=7227 GN=Sod1 PE=1 SV=2	P61851	17.6471	15.7	1	1	2	0	1	1
Superoxide dismutase OS=Drosophila melanogaster OX=7227 GN=Sod2 PE=3 SV=1	A0A0B4LGQ1	27.1889	24.6	7	6	5	6	0.866667	0.292893
SURF1-like protein OS=Drosophila melanogaster OX=7227 GN=Surf1 PE=2 SV=1	Q9U4F3	6	34	1	1	0	0	0.5	#DIV/0!
Synapsin, isoform E OS=Drosophila melanogaster OX=7227 GN=Syn PE=1 SV=1	E2QCZ0	6.19765	64.1	1	1	1	1	1	#DIV/0!
Synaptosomal-associated protein 25 OS=Drosophila melanogaster OX=7227 GN=Snap25 PE=2 SV=1	P36975	38.6792	23.7	5	3	6	5	1.3	0.311753
Synaptosomal-associated protein OS=Drosophila melanogaster OX=7227 GN=Snap24 PE=1 SV=1	Q9VH76	10.8491	23.5	1	1	1	2	1.25	0.42265
Synaptotagmin 1 OS=Drosophila melanogaster OX=7227 GN=Syt1 PE=1 SV=3	P21521	32.0675	53.2	9	8	14	13	1.52632	0.0194193
Syncrip, isoform J OS=Drosophila melanogaster OX=7227 GN=Syp PE=1 SV=1	A0A0B4KHT5	3.28515	83.2	1	0	2	0	1.33333	0.698489
Syntaxin 1A, isoform C OS=Drosophila melanogaster OX=7227 GN=Syx1A PE=3 SV=1	A0A126GV04	25.7732	33.6	3	4	5	4	1.22222	0.292893
T-complex protein 1 subunit delta OS=Drosophila melanogaster OX=7227 GN=CCT4 PE=1 SV=1	Q9VK69	42.7767	57.1	6	14	17	14	1.5	0.326811
T-complex protein 1 subunit eta OS=Drosophila melanogaster OX=7227 GN=CCT7 PE=1 SV=2	Q9VHL2	41.7279	59.3	8	11	15	15	1.52381	0.0669922
T-complex protein 1 subunit gamma OS=Drosophila melanogaster OX=7227 GN=CCT3 PE=1 SV=1	A4V303	43.5662	59.4	17	20	29	22	1.35897	0.207406
Terribly reduced optic lobes, isoform AI OS=Drosophila melanogaster OX=7227 GN=trol PE=1 SV=2	M9NET2	28.5348	431.4	40	46	69	60	1.48864	0.0578418
Tetraspanin OS=Drosophila melanogaster OX=7227 GN=Tsp42Ea PE=1 SV=1	Q7K1I4	4.86726	25.9	0	0	1	1	2	#DIV/0!
Tetraspanin OS=Drosophila melanogaster OX=7227 GN=Tsp42Ed PE=1 SV=1	Q7JWV7	3.96476	24.8	0	0	0	1	1.5	0.42265
Tetraspanin OS=Drosophila melanogaster OX=7227 GN=Tsp42Ee PE=1 SV=1	Q7KJ73	7.01754	24.8	0	0	1	0	1.5	0.42265
Thioredoxin peroxidase 1, isoform C OS=Drosophila melanogaster OX=7227 GN=Jafrac1 PE=1 SV=1	X2JF59	71.134	21.7	6	7	12	13	1.8	0.0136061
Thioredoxin-related transmembrane protein 2 homolog OS=Drosophila melanogaster OX=7227 GN=CG11007 PE=2 SV=1	Q7JW12	7.38007	31.3	0	0	1	2	2.5	0.095466
Threonyl-tRNA synthetase OS=Drosophila melanogaster OX=7227 GN=ThrRS PE=1 SV=1	Q8IP94	20	79.3	7	9	10	7	1.05556	0.80755
TIM21-like protein, mitochondrial OS=Drosophila melanogaster OX=7227 GN=Dmel\CG7382 PE=1 SV=1	Q9VMR0	27.1186	26.6	3	3	3	4	1.125	0.42265
Tomosyn, isoform H OS=Drosophila melanogaster OX=7227 GN=Tomosyn PE=1 SV=1	A4V4D2	1.5949	136.5	1	0	2	0	1.33333	0.698489
Transcription factor BTF3 OS=Drosophila melanogaster OX=7227 GN=Dmel\CG11835 PE=1 SV=1	Q9VPR2	5.40881	82.6	1	1	2	2	1.5	#DIV/0!
Transferrin OS=Drosophila melanogaster OX=7227 GN=Tsf1 PE=1 SV=1	Q9VWV6	3.12012	71.8	0	1	1	0	1	1
Transient receptor potential cation channel protein painless OS=Drosophila melanogaster OX=7227 GN=pain PE=1 SV=1	Q9W0Y6	4.27163	103.4	2	2	4	4	1.66667	#DIV/0!
Transient receptor potential, isoform B OS=Drosophila melanogaster OX=7227 GN=trp PE=4 SV=1	A0A0B4KHH9	6.50407	27.9	0	0	1	0	1.5	0.42265
Transitional endoplasmic reticulum ATPase TER94 OS=Drosophila melanogaster OX=7227 GN=TER94 PE=1 SV=1	Q7KN62	22.2222	88.8	5	6	10	7	1.46154	0.198216
Translocase of outer membrane 40, isoform C OS=Drosophila melanogaster OX=7227 GN=Tom40 PE=3 SV=1	M9PGL7	49.7093	36.3	8	10	13	20	1.75	0.175525
Translocase of the inner mitochondrial membrane 17b, isoform A OS=Drosophila melanogaster OX=7227 GN=Tim17b PE=1 SV=1	Q7PLT4	27.7457	18.2	1	1	3	2	1.75	0.095466
Translocating chain-associated membrane protein OS=Drosophila melanogaster OX=7227 GN=TRAM PE=1 SV=1	Q9W5C2	7.33696	41.8	0	0	1	1	2	#DIV/0!
Translocation protein SEC62 OS=Drosophila melanogaster OX=7227 GN=Trp1 PE=1 SV=1	Q9VL50	2.89157	47	0	0	1	1	2	#DIV/0!
Translocon-associated protein subunit beta OS=Drosophila melanogaster OX=7227 GN=SsRbeta PE=1 SV=2	Q9VUZ0	35.2632	21.2	4	3	6	5	1.44444	0.105573
Transmembrane 9 superfamily member OS=Drosophila melanogaster OX=7227 GN=TM9SF4 PE=1 SV=1	Q9V3N6	2.69841	72.5	0	0	1	1	2	#DIV/0!
Transmembrane emp24 domain-containing protein bai OS=Drosophila melanogaster OX=7227 GN=bai PE=2 SV=1	Q8SXY6	5.33981	23.7	2	0	1	1	1	1
Transmembrane GTPase Marf OS=Drosophila melanogaster OX=7227 GN=Marf PE=1 SV=1	Q7YU24	5.80247	91.3	0	0	4	1	3.5	0.237507
Transmembrane protein 11 homolog, mitochondrial OS=Drosophila melanogaster OX=7227 GN=Pmi PE=1 SV=3	Q8IQ56	26.3736	20.3	3	4	4	2	0.888889	0.698489
Transmembrane protein 120 homolog OS=Drosophila melanogaster OX=7227 GN=CG32795 PE=1 SV=1	Q9U1M2	8.78553	45.5	1	2	3	2	1.4	0.292893
Transmembrane protein 186 OS=Drosophila melanogaster OX=7227 GN=Dmel\CG4627 PE=2 SV=1	Q059A4	19.1176	22.8	1	1	3	3	2	#DIV/0!
Transmembrane protein 208 OS=Drosophila melanogaster OX=7227 GN=Dmel\CG8320 PE=1 SV=1	A1ZA77	6.89655	19.6	1	1	0	0	0.5	#DIV/0!
Transmembrane protein 70 homolog, mitochondrial OS=Drosophila melanogaster OX=7227 GN=CG7506 PE=2 SV=1	Q95SS8	19.9153	26.6	5	4	7	4	1.18182	0.591752
Transport and golgi organization 11, isoform B OS=Drosophila melanogaster OX=7227 GN=Tango11 PE=1 SV=1	E2QCK0	26.3538	31.5	1	2	5	4	2.2	0.0513167
Transport and Golgi organization protein 1 OS=Drosophila melanogaster OX=7227 GN=Tango1 PE=1 SV=2	Q9VMA7	5.66434	159	0	1	6	6	4.66667	0.0081634
Transporter OS=Drosophila melanogaster OX=7227 GN=Gat PE=1 SV=2	Q8IMC1	5.51181	56.7	0	0	1	1	2	#DIV/0!
Trehalase OS=Drosophila melanogaster OX=7227 GN=Treh PE=1 SV=1	A4UZR3	29.4643	63.5	19	19	18	18	0.95	#DIV/0!
Trehalose 6-phosphate phosphatase OS=Drosophila melanogaster OX=7227 GN=21430192 PE=1 SV=1	Q9VM18	26.8116	31.2	3	3	2	2	0.75	#DIV/0!
Triosephosphate isomerase OS=Drosophila melanogaster OX=7227 GN=Tpi PE=1 SV=3	P29613	44.5344	26.6	8	6	9	7	1.125	0.552786
Tripeptidyl-peptidase 2 OS=Drosophila melanogaster OX=7227 GN=TppII PE=4 SV=1	A0A0B4LGC0	17.2083	148.8	7	7	14	12	1.75	0.0266715
Tropomyosin 2, isoform E OS=Drosophila melanogaster OX=7227 GN=Tm2 PE=1 SV=1	A0A0B4KHJ9	27.4648	32.8	4	6	6	9	1.41667	0.29986
Tropomyosin-1, isoforms 33/34 OS=Drosophila melanogaster OX=7227 GN=Tm1 PE=2 SV=2	P49455	27.6062	54.6	12	13	10	15	1	1
Tubulin alpha-3 chain OS=Drosophila melanogaster OX=7227 GN=alphaTub84D PE=2 SV=1	P06605	50.4444	49.9	13	12	19	22	1.59259	0.0369132
Tubulin beta chain OS=Drosophila melanogaster OX=7227 GN=betaTub97EF PE=1 SV=3	Q9VAX7	34.7921	51.3	7	6	9	11	1.46667	0.0886776
Tubulin beta-1 chain OS=Drosophila melanogaster OX=7227 GN=betaTub56D PE=1 SV=2	Q24560	70.2461	50.1	17	17	19	19	1.11111	#DIV/0!
Tyrosine--tRNA ligase OS=Drosophila melanogaster OX=7227 GN=TyrRS PE=1 SV=1	Q9VV60	4.95238	58.1	0	0	1	2	2.5	0.095466
Ubiquinol-cytochrome-c reductase complex assembly factor 3 OS=Drosophila melanogaster OX=7227 GN=Dmel\CG15386 PE=3 SV=1	Q9VQ88	16.8831	8.6	0	0	1	1	2	#DIV/0!
Ubiquinone biosynthesis monooxygenase COQ6, mitochondrial OS=Drosophila melanogaster OX=7227 GN=Coq6 PE=2 SV=1	Q9VMQ5	35.0105	52	1	1	11	15	7	0.0266715
Ubiquinone biosynthesis O-methyltransferase, mitochondrial OS=Drosophila melanogaster OX=7227 GN=Coq3 PE=3 SV=1	E1JHN2	34.6021	32	0	0	6	4	6	0.0377496
Ubiquinone biosynthesis protein COQ4 homolog, mitochondrial OS=Drosophila melanogaster OX=7227 GN=Coq4 PE=3 SV=3	Q9VVG6	28.7313	30.7	0	0	8	7	8.5	0.00441503
Ubiquinone biosynthesis protein COQ9, mitochondrial OS=Drosophila melanogaster OX=7227 GN=Coq9 PE=2 SV=1	Q8MKN0	34.9693	36.3	0	0	13	11	13	0.00687293
Ubiquitin-40S ribosomal protein S27a OS=Drosophila melanogaster OX=7227 GN=RpS27A PE=1 SV=2	P15357	48.0769	17.9	5	6	6	10	1.38462	0.349055
Ubiquitin-conjugating enzyme E2-17 kDa OS=Drosophila melanogaster OX=7227 GN=eff PE=2 SV=1	P25867	7.48299	16.7	0	1	1	1	1.33333	0.42265
UDP-glucose:glycoprotein glucosyltransferase OS=Drosophila melanogaster OX=7227 GN=Uggt PE=1 SV=2	Q09332	1.22739	174.2	0	0	1	2	2.5	0.095466
UDP-glucuronosyltransferase OS=Drosophila melanogaster OX=7227 GN=Ugt35C1 PE=3 SV=2	Q9VGT8	9.28433	58.7	1	0	1	0	1	1
UDP-glucuronosyltransferase OS=Drosophila melanogaster OX=7227 GN=Ugt36D1 PE=2 SV=1	Q9VJ46	16.5703	58.2	4	2	5	7	1.75	0.16795
UDP-glucuronosyltransferase OS=Drosophila melanogaster OX=7227 GN=Ugt49B1 PE=1 SV=2	Q9W2J4	9.02256	60.1	2	1	4	4	2	0.0377496
Uncharacterized protein OS=Drosophila melanogaster OX=7227 GN=Dmel\CG13404 PE=4 SV=2	Q9VY41	6.49351	17.9	0	0	1	1	2	#DIV/0!
Uncharacterized protein OS=Drosophila melanogaster OX=7227 GN=Dmel\CG13492 PE=4 SV=3	Q8MLU9	14.8036	321.1	7	7	18	22	2.625	0.0228602
Uncharacterized protein OS=Drosophila melanogaster OX=7227 GN=Dmel\CG1371 PE=1 SV=1	A1Z843	37.0309	130.8	18	24	25	29	1.27273	0.237999
Uncharacterized protein OS=Drosophila melanogaster OX=7227 GN=Dmel\CG15531 PE=3 SV=1	Q9VA93	29.6407	38.1	6	4	5	5	1	1
Uncharacterized protein OS=Drosophila melanogaster OX=7227 GN=Dmel\CG31548 PE=1 SV=1	Q8IPP8	16.0156	27.1	1	0	4	4	3.33333	0.0198039
Uncharacterized protein OS=Drosophila melanogaster OX=7227 GN=Dmel\CG8607 PE=1 SV=2	Q9VS44	8.72727	30.5	0	0	1	0	1.5	0.42265
Uncharacterized protein, isoform A OS=Drosophila melanogaster OX=7227 GN=BEST:CK00496 PE=1 SV=1	Q9VRP2	17.3913	42.7	2	3	4	6	1.71429	0.154846
Uncharacterized protein, isoform A OS=Drosophila melanogaster OX=7227 GN=Dmel\CG13284 PE=3 SV=1	Q86BQ3	11.6923	36.6	3	4	2	2	0.666667	0.095466
Uncharacterized protein, isoform A OS=Drosophila melanogaster OX=7227 GN=Dmel\CG16826 PE=1 SV=1	Q9VK00	25.8065	37.8	3	3	3	3	1	#DIV/0!
Uncharacterized protein, isoform A OS=Drosophila melanogaster OX=7227 GN=Dmel\CG31075 PE=1 SV=2	Q9VB96	28.866	52.6	6	5	6	5	1	1
Uncharacterized protein, isoform A OS=Drosophila melanogaster OX=7227 GN=Dmel\CG45089 PE=4 SV=1	X2JCX4	35.1852	6.2	0	0	2	1	2.5	0.095466
Uncharacterized protein, isoform B OS=Drosophila melanogaster OX=7227 GN=cg7461 PE=1 SV=2	A1ZBJ2	45.614	68.3	16	9	23	21	1.7037	0.120785
Uncharacterized protein, isoform B OS=Drosophila melanogaster OX=7227 GN=CK02656 PE=1 SV=2	Q9VPJ9	10.4585	78.1	2	3	5	4	1.57143	0.105573
Uncharacterized protein, isoform B OS=Drosophila melanogaster OX=7227 GN=CT15890 PE=4 SV=2	Q9VV09	2.43902	65	0	0	1	1	2	#DIV/0!
Uncharacterized protein, isoform B OS=Drosophila melanogaster OX=7227 GN=Dmel\CG12355 PE=3 SV=1	A8JNT1	15.6863	23.2	0	0	1	2	2.5	0.095466
Uncharacterized protein, isoform B OS=Drosophila melanogaster OX=7227 GN=Dmel\CG12576 PE=1 SV=1	Q8IQ25	6.55172	31.4	0	0	0	1	1.5	0.42265
Uncharacterized protein, isoform B OS=Drosophila melanogaster OX=7227 GN=Dmel\CG5554 PE=1 SV=1	A0A0B4LHC9	10.6061	37.2	1	3	2	2	1	1
Uncharacterized protein, isoform B OS=Drosophila melanogaster OX=7227 GN=Dmel\CG5793 PE=1 SV=3	Q9VDE2	17.7273	23.6	2	2	2	2	1	#DIV/0!
Uncharacterized protein, isoform B OS=Drosophila melanogaster OX=7227 GN=DS05899.7 PE=4 SV=1	M9MSI4	4.96454	64.5	0	0	2	2	3	#DIV/0!
Uncharacterized protein, isoform C OS=Drosophila melanogaster OX=7227 GN=BcDNA:RE30346 PE=1 SV=3	Q9VCD9	12.3377	17.4	1	1	1	1	1	#DIV/0!
Uncharacterized protein, isoform C OS=Drosophila melanogaster OX=7227 GN=CG1819 PE=4 SV=1	Q0KHQ2	1.05158	224.2	0	1	2	1	1.66667	0.292893
Uncharacterized protein, isoform C OS=Drosophila melanogaster OX=7227 GN=Dmel\CG11857 PE=1 SV=1	A0A140SRF8	4.15094	29.7	0	0	1	1	2	#DIV/0!
Uncharacterized protein, isoform C OS=Drosophila melanogaster OX=7227 GN=Dmel\CG12945 PE=4 SV=1	A0A0B4KFJ0	2.95455	49.6	0	0	0	1	1.5	0.42265
Uncharacterized protein, isoform C OS=Drosophila melanogaster OX=7227 GN=Dmel\CG30122 PE=1 SV=1	E1JGL8	8.6478	140.5	0	1	3	5	3.33333	0.0886776
Uncharacterized protein, isoform C OS=Drosophila melanogaster OX=7227 GN=Dmel\CG4928 PE=1 SV=1	X2JFT8	6.26263	54.4	1	0	0	2	1.33333	0.698489
Uncharacterized protein, isoform C OS=Drosophila melanogaster OX=7227 GN=Dmel\CG9853 PE=3 SV=1	A0A0B4LGQ8	29.2035	38.5	5	3	6	10	1.8	0.215535
Uncharacterized protein, isoform D OS=Drosophila melanogaster OX=7227 GN=BcDNA:RH45308 PE=1 SV=1	M9NEX3	59.434	11.6	4	8	4	5	0.785714	0.542504
Uncharacterized protein, isoform D OS=Drosophila melanogaster OX=7227 GN=Dmel\CG14445 PE=4 SV=1	X2JCR6	12.3596	39.3	0	0	1	1	2	#DIV/0!
Uncharacterized protein, isoform D OS=Drosophila melanogaster OX=7227 GN=Dmel\CG5028 PE=1 SV=1	A8JRC1	35.6234	43.4	7	5	11	11	1.71429	0.0377496
Uncharacterized protein, isoform D OS=Drosophila melanogaster OX=7227 GN=Dmel\CG9380 PE=1 SV=2	Q8MLN4	2.7381	92.6	0	0	0	2	2	0.42265
Uncharacterized protein, isoform E OS=Drosophila melanogaster OX=7227 GN=ACSL1 PE=1 SV=1	M9PCX4	24.9249	74.6	5	7	14	13	2.07143	0.0215079
Uncharacterized protein, isoform E OS=Drosophila melanogaster OX=7227 GN=BcDNA:AT13707 PE=1 SV=2	A1Z8I8	9.28571	15.6	0	1	2	1	1.66667	0.292893
Uncharacterized protein, isoform E OS=Drosophila melanogaster OX=7227 GN=Dmel\CG4562 PE=4 SV=1	A0A0B4KGI0	2.91193	157.8	0	1	2	2	2	0.095466
Uncharacterized protein, isoform F OS=Drosophila melanogaster OX=7227 GN=CG10977 PE=1 SV=1	M9PBR6	3.51682	73.1	0	0	2	1	2.5	0.095466
Uncharacterized protein, isoform F OS=Drosophila melanogaster OX=7227 GN=Dmel\CG42354 PE=1 SV=1	M9PHV4	20.0795	56.7	3	5	5	9	1.6	0.311753
Uncharacterized protein, isoform H OS=Drosophila melanogaster OX=7227 GN=Dmel\CG11891 PE=4 SV=1	A0A1Z1CH25	7.43405	48.4	0	1	0	0	0.666667	0.42265
Uncharacterized protein, isoform I OS=Drosophila melanogaster OX=7227 GN=CG7468 PE=3 SV=1	M9PEB7	14.6699	46	1	1	5	2	2.25	0.237507
Uncharacterized protein, isoform I OS=Drosophila melanogaster OX=7227 GN=Dmel\CG2698 PE=3 SV=2	B7Z0V2	14.1439	90.5	4	5	9	7	1.63636	0.0886776
Uncharacterized protein, isoform L OS=Drosophila melanogaster OX=7227 GN=CG13520 PE=4 SV=3	Q8MME7	1.01167	150.2	0	0	1	1	2	#DIV/0!
Uncharacterized protein, isoform L OS=Drosophila melanogaster OX=7227 GN=CG32352 PE=1 SV=1	M9PHT9	8.51233	283	2	4	8	12	2.75	0.0886776
Uncharacterized protein, isoform V OS=Drosophila melanogaster OX=7227 GN=Dmel\CG10737 PE=1 SV=1	A0A0B4J401	14.2019	92.7	3	4	8	7	1.88889	0.0298575
Unextended, isoform E OS=Drosophila melanogaster OX=7227 GN=uex PE=1 SV=1	A0A0B7P9G0	31.4149	93.2	15	9	18	24	1.69231	0.16795
Uninflatable, isoform C OS=Drosophila melanogaster OX=7227 GN=uif PE=1 SV=1	E1JHA6	0.724436	390.3	0	0	0	2	2	0.42265
UPF0389 protein CG9231 OS=Drosophila melanogaster OX=7227 GN=CG9231 PE=1 SV=1	Q9VW12	32.8	14.1	4	1	5	3	1.42857	0.492907
Upheld, isoform H OS=Drosophila melanogaster OX=7227 GN=up PE=1 SV=1	E1JJP0	18.1818	44.9	1	0	3	4	3	0.0513167
Uricase OS=Drosophila melanogaster OX=7227 GN=Uro PE=2 SV=2	P16163	13.3523	40	0	0	0	1	1.5	0.42265
UT01133p OS=Drosophila melanogaster OX=7227 GN=Dmel\CG13392 PE=1 SV=1	Q9VLM7	35.426	25.5	2	3	7	9	2.57143	0.0389255
UTP--glucose-1-phosphate uridylyltransferase OS=Drosophila melanogaster OX=7227 GN=UGP PE=1 SV=2	Q9VSW1	66.1538	58.7	36	45	44	43	1.07229	0.575736
Vacuolar protein sorting-associated protein 13 OS=Drosophila melanogaster OX=7227 GN=Vps13 PE=1 SV=2	A1Z713	19.6326	374.3	18	23	43	42	2.02326	0.0131651
Vacuolar protein sorting-associated protein 13D OS=Drosophila melanogaster OX=7227 GN=Vps13D PE=1 SV=3	Q9VU08	1.3779	444.8	0	0	1	3	3	0.183503
Vacuolar protein sorting-associated protein 29 OS=Drosophila melanogaster OX=7227 GN=Vps29 PE=1 SV=1	Q9VPX5	6.04396	20.5	0	0	1	1	2	#DIV/0!
Vacuolar protein sorting-associated protein 35 OS=Drosophila melanogaster OX=7227 GN=Vps35 PE=1 SV=2	Q7KVL7	11.0834	91.1	2	4	3	1	0.75	0.552786
Vacuolar protein sorting-associated protein 53 homolog OS=Drosophila melanogaster OX=7227 GN=Vps53 PE=1 SV=2	Q9VQY8	6.5389	99.8	0	4	2	3	1.16667	0.830969
Vacuolar proton pump subunit B OS=Drosophila melanogaster OX=7227 GN=Vha55 PE=1 SV=1	E1JIJ5	69.3878	54.5	63	43	64	61	1.17593	0.446654
VAMP-associated protein 33kDa, isoform A OS=Drosophila melanogaster OX=7227 GN=Vap33 PE=1 SV=1	Q7KVX5	25.9574	26.8	1	2	2	2	1.2	0.42265
Varicose, isoform C OS=Drosophila melanogaster OX=7227 GN=vari PE=1 SV=1	Q2PDR9	8.31557	53.4	0	0	3	3	4	#DIV/0!
Very-long-chain (3R)-3-hydroxyacyl-CoA dehydratase OS=Drosophila melanogaster OX=7227 GN=Hacd2 PE=1 SV=1	Q9VJX8	3.2345	43.7	1	0	0	0	0.666667	0.42265
Very-long-chain enoyl-CoA reductase OS=Drosophila melanogaster OX=7227 GN=Sc2 PE=1 SV=1	Q9VZL3	19.2053	34.2	1	1	7	9	4.5	0.0198039
Vesicle transport protein USE1 OS=Drosophila melanogaster OX=7227 GN=Use1 PE=2 SV=3	Q9VSU7	10.8	28.3	0	1	1	2	1.66667	0.292893
Vesicle-fusing ATPase OS=Drosophila melanogaster OX=7227 GN=comt PE=1 SV=1	M9PH10	20	82.5	7	6	11	10	1.53333	0.0298575
Vitellogenin-1 OS=Drosophila melanogaster OX=7227 GN=Yp1 PE=1 SV=1	P02843	36.9021	48.7	13	12	7	9	0.666667	0.0565436
Voltage-dependent anion-selective channel OS=Drosophila melanogaster OX=7227 GN=porin PE=1 SV=3	Q94920	87.234	30.5	31	32	36	37	1.15385	0.0194193
Voltage-dependent L-type calcium channel subunit alpha OS=Drosophila melanogaster OX=7227 GN=Ca-alpha1D PE=3 SV=1	M9PD04	3.50444	224.7	1	1	5	2	2.25	0.237507
V-type proton ATPase 16 kDa proteolipid subunit OS=Drosophila melanogaster OX=7227 GN=Vha16-1 PE=2 SV=1	P23380	35.2201	16.3	3	2	1	2	0.714286	0.292893
V-type proton ATPase subunit a OS=Drosophila melanogaster OX=7227 GN=Vha100-1 PE=1 SV=1	Q8IML4	13.4118	96.5	3	2	4	5	1.57143	0.105573
V-type proton ATPase subunit a OS=Drosophila melanogaster OX=7227 GN=Vha100-1 PE=1 SV=1	Q8IML5	12.7251	94.6	4	3	5	5	1.33333	0.095466
V-type proton ATPase subunit a OS=Drosophila melanogaster OX=7227 GN=Vha100-2 PE=1 SV=2	Q9VE75	37.53	94.8	28	29	41	33	1.28814	0.169496
V-type proton ATPase subunit a OS=Drosophila melanogaster OX=7227 GN=Vha100-4 PE=2 SV=1	Q9VE77	1.77725	96.6	0	0	1	0	1.5	0.42265
V-type proton ATPase subunit a OS=Drosophila melanogaster OX=7227 GN=Vha100-5 PE=1 SV=1	Q9VKF6	16.0934	93	8	6	8	10	1.25	0.292893
V-type proton ATPase subunit C OS=Drosophila melanogaster OX=7227 GN=Vha44 PE=2 SV=5	Q9V7N5	24.7608	92.3	31	27	36	28	1.1	0.571429
V-type proton ATPase subunit D 1 OS=Drosophila melanogaster OX=7227 GN=Vha36-1 PE=2 SV=1	Q9V7D2	51.626	27.6	13	11	19	14	1.34615	0.23663
V-type proton ATPase subunit d 1 OS=Drosophila melanogaster OX=7227 GN=VhaAC39-1 PE=2 SV=1	Q9W4P5	51.1429	39.8	16	16	21	19	1.23529	0.057191
V-type proton ATPase subunit E OS=Drosophila melanogaster OX=7227 GN=Vha26 PE=2 SV=1	P54611	72.1239	26.1	34	26	40	36	1.25806	0.215535
V-type proton ATPase subunit F 1 OS=Drosophila melanogaster OX=7227 GN=Vha14-1 PE=1 SV=1	Q24583	68.5484	13.8	13	11	10	8	0.769231	0.16795
V-type proton ATPase subunit G OS=Drosophila melanogaster OX=7227 GN=Vha13 PE=3 SV=1	Q9XZH6	42.735	13.6	5	3	4	4	1	1
V-type proton ATPase subunit H OS=Drosophila melanogaster OX=7227 GN=VhaSFD PE=2 SV=2	Q9V3J1	72.2222	53.7	32	30	33	35	1.09375	0.16795
V-type proton ATPase subunit OS=Drosophila melanogaster OX=7227 GN=VhaM9.7-b PE=1 SV=2	Q9VP18	12.3596	10.1	1	0	2	1	1.66667	0.292893
V-type proton ATPase subunit S1 OS=Drosophila melanogaster OX=7227 GN=VhaAC45 PE=1 SV=1	Q7JR49	6.59631	41.1	1	2	4	2	1.6	0.311753
Water witch, isoform D OS=Drosophila melanogaster OX=7227 GN=wtrw PE=4 SV=1	A0A0B4LGT2	8.46233	108.5	1	0	4	5	3.66667	0.0298575
WD repeat domain 62, isoform D OS=Drosophila melanogaster OX=7227 GN=Wdr62 PE=4 SV=1	A8DYT1	0.649773	166.8	0	0	0	1	1.5	0.42265
WD repeat-containing protein 26 homolog OS=Drosophila melanogaster OX=7227 GN=CG7611 PE=1 SV=1	Q7K0L4	6.03175	69.6	1	0	1	2	1.66667	0.292893
Yolk protein 2, isoform B OS=Drosophila melanogaster OX=7227 GN=Yp2 PE=1 SV=1	X2JB25	47.9638	49.6	15	11	16	16	1.21429	0.272393
Yolk protein 3, isoform B OS=Drosophila melanogaster OX=7227 GN=Yp3 PE=1 SV=1	X2JEX8	39.0476	46.1	9	9	6	7	0.75	0.0377496
Zinc finger protein on ecdysone puffs OS=Drosophila melanogaster OX=7227 GN=Pep PE=1 SV=1	P41073	4.60894	78	1	1	3	3	2	#DIV/0!
Zinc transporter ZIP13 homolog OS=Drosophila melanogaster OX=7227 GN=Zip99C PE=2 SV=1	Q9VAF0	4.50704	38.8	0	0	1	1	2	#DIV/0!
