# Supplementary material for: IDH2-mediated regulation of the biogenesis of the oxidative phosphorylation system
Source: Sci Adv. 2022 May 11;8(19):eabl8716. doi: 10.1126/sciadv.abl8716 (PMC9094667; doi:10.1126/sciadv.abl8716)
Supplement: Supplementary file 2 — Tables S1 to S8 [file sciadv.abl8716_tables_s1_to_s8.zip › sciadv.abl8716_table_s2.xlsx]

## Sheet: Sheet1
Table S2: Comparison of identified proteins and their relative quantitation among four B samples using the spectra counting method (sorted by protein name)
Description	Accession	Coverage [%]	MW [kDa]	Spectra counts (B1_wt)	Spectra counts (B2_wt)	Spectra counts (B4_IDH_kd)	Spectra counts (B5_IDH_kd)	Ratio (IDH_kd/wt)	T-test
10-formyltetrahydrofolate dehydrogenase OS=Drosophila melanogaster OX=7227 GN=Dmel\CG8665 PE=1 SV=3	Q9VIC9	33.0778	100.2	4	15	4	8	0.666667	0.61051
14-3-3 protein zeta OS=Drosophila melanogaster OX=7227 GN=14-3-3zeta PE=1 SV=1	P29310	34.2742	28.2	7	4	5	4	0.846154	0.591752
18 wheeler OS=Drosophila melanogaster OX=7227 GN=18w PE=3 SV=1	A1ZBR2	3.03249	154.7	0	2	2	3	1.75	0.311753
1-Acylglycerol-3-phosphate O-acyltransferase 3, isoform A OS=Drosophila melanogaster OX=7227 GN=Agpat3 PE=1 SV=1	Q9VV51	23.8342	44.4	3	5	3	3	0.8	0.42265
1-Acylglycerol-3-phosphate O-acyltransferase 4, isoform A OS=Drosophila melanogaster OX=7227 GN=Agpat4 PE=2 SV=1	Q9VV49	3.68421	43.5	1	0	1	1	1.33333	0.42265
1-phosphatidylinositol 4,5-bisphosphate phosphodiesterase classes I and II OS=Drosophila melanogaster OX=7227 GN=Plc21C PE=2 SV=3	P25455	4.24886	146.3	3	3	1	1	0.5	#DIV/0!
1-phosphatidylinositol 4,5-bisphosphate phosphodiesterase OS=Drosophila melanogaster OX=7227 GN=norpA PE=1 SV=4	P13217	0.913242	124.8	0	0	0	0	1	#DIV/0!
205 kDa microtubule-associated protein OS=Drosophila melanogaster OX=7227 GN=Map205 PE=1 SV=2	P23226	12.7426	126.6	4	6	4	3	0.75	0.311753
26-29kD-proteinase OS=Drosophila melanogaster OX=7227 GN=26-29-p PE=1 SV=1	Q9V3U6	8.74317	62.1	3	5	2	3	0.7	0.311753
26S proteasome non-ATPase regulatory subunit 1 OS=Drosophila melanogaster OX=7227 GN=Rpn2 PE=1 SV=1	Q9V3P6	4.90196	113.1	1	3	1	1	0.666667	0.42265
26S proteasome non-ATPase regulatory subunit 13 OS=Drosophila melanogaster OX=7227 GN=Rpn9 PE=1 SV=1	Q7KMP8	3.14136	43.7	0	0	0	0	1	#DIV/0!
26S proteasome non-ATPase regulatory subunit 14 OS=Drosophila melanogaster OX=7227 GN=Rpn11 PE=1 SV=1	Q9V3H2	4.22078	34.4	1	1	1	1	1	#DIV/0!
26S proteasome non-ATPase regulatory subunit 2 OS=Drosophila melanogaster OX=7227 GN=Rpn1 PE=1 SV=2	Q9VW54	15.778	102.2	8	9	6	3	0.578947	0.127128
26S proteasome non-ATPase regulatory subunit 4 OS=Drosophila melanogaster OX=7227 GN=Rpn10 PE=1 SV=2	P55035	11.8687	42.6	3	4	1	2	0.555556	0.105573
26S proteasome non-ATPase regulatory subunit 7 OS=Drosophila melanogaster OX=7227 GN=Rpn8 PE=1 SV=6	P26270	14.7929	38.1	2	2	1	0	0.5	0.095466
26S proteasome regulatory complex subunit p50 OS=Drosophila melanogaster OX=7227 GN=Rpt5 PE=1 SV=1	Q9V3V6	5.14019	47.8	2	1	1	2	1	1
26S proteasome regulatory subunit 4 OS=Drosophila melanogaster OX=7227 GN=Rpt2 PE=1 SV=2	P48601	11.1617	49.3	1	3	0	0	0.333333	0.183503
26S proteasome regulatory subunit 7 OS=Drosophila melanogaster OX=7227 GN=Rpt1 PE=1 SV=1	Q7KMQ0	3.00231	48.5	1	1	0	0	0.5	#DIV/0!
26S proteasome regulatory subunit 8 OS=Drosophila melanogaster OX=7227 GN=Rpt6 PE=1 SV=2	O18413	6.17284	45.8	2	1	2	1	1	1
28S ribosomal protein S15, mitochondrial OS=Drosophila melanogaster OX=7227 GN=bonsai PE=2 SV=2	Q8WTC1	8.21429	33.5	1	2	2	2	1.2	0.42265
28S ribosomal protein S18-2, mitochondrial OS=Drosophila melanogaster OX=7227 GN=mRpS18B PE=1 SV=1	Q9VIN9	20.098	23.2	1	4	2	1	0.714286	0.591752
2-deoxy-D-ribose 5-phosphate aldolase OS=Drosophila melanogaster OX=7227 GN=Dera PE=1 SV=1	Q7K209	3.45821	38.5	1	1	0	1	0.75	0.42265
2-hydroxyacyl-CoA lyase OS=Drosophila melanogaster OX=7227 GN=Hacl PE=1 SV=1	Q7K3B7	32.9225	62.2	12	11	9	8	0.76	0.0513167
2-methoxy-6-polyprenyl-1,4-benzoquinol methylase, mitochondrial OS=Drosophila melanogaster OX=7227 GN=Coq5 PE=3 SV=1	X2JES4	35.5482	34.3	2	3	4	3	1.28571	0.292893
2-oxoisovalerate dehydrogenase subunit alpha OS=Drosophila melanogaster OX=7227 GN=Dmel\CG8199 PE=1 SV=1	Q9VHB8	2.96128	49.7	1	1	0	1	0.75	0.42265
2-phospho-D-glycerate hydro-lyase OS=Drosophila melanogaster OX=7227 GN=Eno PE=1 SV=1	E1JHR5	76.9053	46.6	125	101	120	118	1.05263	0.667691
39 kDa FK506-binding nuclear protein OS=Drosophila melanogaster OX=7227 GN=FK506-bp1 PE=1 SV=2	P54397	3.64146	39.3	0	0	1	0	1.5	0.42265
39S ribosomal protein L10, mitochondrial OS=Drosophila melanogaster OX=7227 GN=mRpL10 PE=2 SV=1	Q9VPL3	32.2581	28.3	2	3	7	2	1.57143	0.514929
39S ribosomal protein L17, mitochondrial OS=Drosophila melanogaster OX=7227 GN=mRpL17 PE=1 SV=2	Q9W0S6	25	20.9	0	2	3	1	1.5	0.552786
39S ribosomal protein L19, mitochondrial OS=Drosophila melanogaster OX=7227 GN=mRpL19 PE=2 SV=1	Q9VHN6	28.4314	36.2	3	2	2	4	1.14286	0.698489
39S ribosomal protein L39, mitochondrial OS=Drosophila melanogaster OX=7227 GN=mRpL39 PE=2 SV=2	Q9VUJ0	11.1111	37.3	0	0	1	3	3	0.183503
39S ribosomal protein L46, mitochondrial OS=Drosophila melanogaster OX=7227 GN=mRpL46 PE=1 SV=1	Q9W086	14.7287	29.7	0	0	2	1	2.5	0.095466
39S ribosomal protein L55, mitochondrial OS=Drosophila melanogaster OX=7227 GN=mRpL55 PE=1 SV=1	Q9VE04	28.0374	12.6	1	0	1	1	1.33333	0.42265
3-hydroxyacyl-CoA dehydrogenase type-2 OS=Drosophila melanogaster OX=7227 GN=scu PE=1 SV=1	O18404	72.549	26.9	30	33	22	24	0.738462	0.0421585
3-hydroxyisobutyrate dehydrogenase OS=Drosophila melanogaster OX=7227 GN=Dmel\CG15093 PE=1 SV=1	A0A0B4JCU8	25	33.9	3	5	4	3	0.9	0.698489
3-hydroxyisobutyryl-CoA hydrolase, mitochondrial OS=Drosophila melanogaster OX=7227 GN=Dmel\CG5044 PE=1 SV=1	Q86BP1	14.2487	42.8	2	3	3	1	0.857143	0.698489
3-oxoacyl-[acyl-carrier-protein] reductase OS=Drosophila melanogaster OX=7227 GN=FASN1 PE=1 SV=1	Q9VQL7	36.3413	266.3	29	48	36	37	0.949367	0.852957
3-oxoacyl-[acyl-carrier-protein] reductase OS=Drosophila melanogaster OX=7227 GN=FASN2 PE=1 SV=1	Q9VQL6	13.6571	265.7	11	14	13	14	1.07407	0.591752
3-oxoacyl-[acyl-carrier-protein] reductase OS=Drosophila melanogaster OX=7227 GN=FASN3 PE=1 SV=3	Q7PLB8	9.31495	266.7	5	9	9	6	1.0625	0.859972
3-oxoacyl-[acyl-carrier-protein] synthase OS=Drosophila melanogaster OX=7227 GN=anon-WO0118547.367 PE=1 SV=1	Q9VNF5	31.2785	46.4	6	6	3	5	0.714286	0.183503
3'-phosphoadenosine-5'-phosphosulfate synthase OS=Drosophila melanogaster OX=7227 GN=Papss PE=1 SV=1	Q8IQV1	4.414	74	1	1	1	2	1.25	0.42265
40S ribosomal protein S10b OS=Drosophila melanogaster OX=7227 GN=RpS10b PE=1 SV=2	Q9VWG3	37.5	17.9	6	7	8	8	1.2	0.095466
40S ribosomal protein S11 OS=Drosophila melanogaster OX=7227 GN=RpS11 PE=1 SV=1	Q0E9B6	18.7097	18.1	3	3	4	2	1	1
40S ribosomal protein S11 OS=Drosophila melanogaster OX=7227 GN=RpS11 PE=1 SV=1	A1Z8U9	20.7792	18.1	2	3	2	1	0.714286	0.292893
40S ribosomal protein S12 OS=Drosophila melanogaster OX=7227 GN=RpS12 PE=1 SV=2	P80455	31.6547	15.2	0	1	0	1	1	1
40S ribosomal protein S13 OS=Drosophila melanogaster OX=7227 GN=RpS13 PE=1 SV=3	Q03334	6.62252	17.2	0	0	1	0	1.5	0.42265
40S ribosomal protein S14b OS=Drosophila melanogaster OX=7227 GN=RpS14b PE=2 SV=1	C0HKA1	25.8278	16.3	3	4	4	4	1.11111	0.42265
40S ribosomal protein S15 OS=Drosophila melanogaster OX=7227 GN=RpS15 PE=1 SV=1	Q7JZW2	15.5405	17	0	1	1	2	1.66667	0.292893
40S ribosomal protein S15Aa OS=Drosophila melanogaster OX=7227 GN=RpS15Aa PE=1 SV=2	P48149	53.8462	14.8	4	6	7	5	1.16667	0.552786
40S ribosomal protein S17 OS=Drosophila melanogaster OX=7227 GN=RpS17 PE=1 SV=2	P17704	27.4809	15.3	1	3	0	1	0.5	0.311753
40S ribosomal protein S18 OS=Drosophila melanogaster OX=7227 GN=RpS18 PE=1 SV=1	P41094	45.3947	17.6	5	4	4	5	1	1
40S ribosomal protein S19a OS=Drosophila melanogaster OX=7227 GN=RpS19a PE=1 SV=3	P39018	36.5385	17.3	4	1	5	1	1.14286	0.859972
40S ribosomal protein S2 OS=Drosophila melanogaster OX=7227 GN=RpS2 PE=3 SV=1	M9PB84	34.0824	28.9	9	7	7	6	0.833333	0.311753
40S ribosomal protein S20 OS=Drosophila melanogaster OX=7227 GN=RpS20 PE=1 SV=1	P55828	28.3333	13.5	2	6	5	5	1.2	0.666667
40S ribosomal protein S23 OS=Drosophila melanogaster OX=7227 GN=RpS23 PE=2 SV=1	A0A0B4LFD9	23.7762	16	2	1	2	2	1.2	0.42265
40S ribosomal protein S24 OS=Drosophila melanogaster OX=7227 GN=RpS24 PE=1 SV=1	Q9W229	25.9542	15	0	2	2	1	1.25	0.698489
40S ribosomal protein S25 OS=Drosophila melanogaster OX=7227 GN=RpS25 PE=1 SV=3	P48588	11.1111	13.2	1	0	1	1	1.33333	0.42265
40S ribosomal protein S28 OS=Drosophila melanogaster OX=7227 GN=RpS28b PE=2 SV=1	X2JEM4	32.3077	7.5	2	4	1	1	0.5	0.183503
40S ribosomal protein S29 OS=Drosophila melanogaster OX=7227 GN=RpS29 PE=1 SV=1	A0A0C4DHE8	37.5	6.6	3	0	3	2	1.4	0.591752
40S ribosomal protein S3 OS=Drosophila melanogaster OX=7227 GN=RpS3 PE=1 SV=1	Q06559	71.1382	27.5	24	18	23	25	1.13636	0.442914
40S ribosomal protein S30 OS=Drosophila melanogaster OX=7227 GN=RpS30 PE=1 SV=1	Q9VDH8	7.57576	14.6	1	1	1	1	1	#DIV/0!
40S ribosomal protein S3a OS=Drosophila melanogaster OX=7227 GN=RpS3A PE=1 SV=4	P55830	58.209	30.3	11	10	11	6	0.826087	0.514929
40S ribosomal protein S4 OS=Drosophila melanogaster OX=7227 GN=RpS4 PE=1 SV=2	P41042	50.5747	29.1	16	16	19	16	1.08824	0.42265
40S ribosomal protein S5a OS=Drosophila melanogaster OX=7227 GN=RpS5a PE=1 SV=1	Q24186	36.4035	25.4	2	1	1	1	0.8	0.42265
40S ribosomal protein S5b OS=Drosophila melanogaster OX=7227 GN=RpS5b PE=2 SV=1	Q9VFE4	17.8261	25.7	2	0	2	1	1.25	0.698489
40S ribosomal protein S6 OS=Drosophila melanogaster OX=7227 GN=RpS6 PE=1 SV=1	P29327	26.2097	28.4	3	4	6	5	1.44444	0.105573
40S ribosomal protein S7 OS=Drosophila melanogaster OX=7227 GN=RpS7 PE=1 SV=1	Q9VA91	10.8247	22.2	2	2	1	1	0.666667	#DIV/0!
40S ribosomal protein S8 OS=Drosophila melanogaster OX=7227 GN=RpS8 PE=3 SV=1	A0A0B4K6N1	46.6346	23.7	7	8	6	4	0.705882	0.154846
40S ribosomal protein S9 OS=Drosophila melanogaster OX=7227 GN=RpS9 PE=1 SV=1	C6SUW3	41.0256	22.6	11	13	15	13	1.15385	0.292893
40S ribosomal protein SA OS=Drosophila melanogaster OX=7227 GN=sta PE=1 SV=3	P38979	32.2222	30.2	4	4	3	2	0.7	0.095466
4-alpha-glucanotransferase OS=Drosophila melanogaster OX=7227 GN=BEST:GH22856 PE=1 SV=3	Q9W2H8	70.3499	183.1	136	134	155	131	1.05882	0.574805
4-alpha-glucanotransferase OS=Drosophila melanogaster OX=7227 GN=Dmel\CG9485 PE=1 SV=1	Q86BS7	71.0867	173.9	128	124	147	123	1.07087	0.536476
5'-3' exoribonuclease 1 OS=Drosophila melanogaster OX=7227 GN=pcm PE=1 SV=1	E1JJR3	0.743955	184.5	0	1	0	0	0.666667	0.42265
5-aminoimidazole-4-carboxamide ribonucleotide formyltransferase OS=Drosophila melanogaster OX=7227 GN=BEST:GH11240 PE=1 SV=1	Q9VC18	37.4576	63.3	12	15	16	13	1.06897	0.683772
5-demethoxyubiquinone hydroxylase, mitochondrial OS=Drosophila melanogaster OX=7227 GN=Coq7 PE=2 SV=2	Q9W3W4	35.6164	24.1	3	3	6	4	1.5	0.183503
5-hydroxyisourate hydrolase OS=Drosophila melanogaster OX=7227 GN=anon-AE003828.1 PE=2 SV=1	A1Z8C9	28.3186	12.7	3	1	2	2	1	1
60 kDa heat shock protein homolog 2, mitochondrial OS=Drosophila melanogaster OX=7227 GN=Hsp60C PE=2 SV=2	Q9VMN5	28.9931	61.5	25	21	32	33	1.39583	0.0440062
60S acidic ribosomal protein P0 OS=Drosophila melanogaster OX=7227 GN=RpLP0 PE=1 SV=1	P19889	43.8486	34.2	16	12	10	11	0.766667	0.23165
60S acidic ribosomal protein P1 OS=Drosophila melanogaster OX=7227 GN=RpLP1 PE=1 SV=2	P08570	43.75	11.5	3	3	3	4	1.125	0.42265
60S acidic ribosomal protein P2 OS=Drosophila melanogaster OX=7227 GN=RpLP2 PE=1 SV=1	P05389	30.9735	11.8	3	2	4	4	1.42857	0.095466
60S ribosomal protein L10a-2 OS=Drosophila melanogaster OX=7227 GN=RpL10Ab PE=1 SV=2	Q9VTP4	29.9539	24.3	1	3	4	1	1.16667	0.80755
60S ribosomal protein L11 OS=Drosophila melanogaster OX=7227 GN=RpL11 PE=1 SV=2	P46222	7.6087	21.1	1	2	1	1	0.8	0.42265
60S ribosomal protein L12 OS=Drosophila melanogaster OX=7227 GN=RpL12 PE=1 SV=1	Q9W1B9	26.0606	17.7	2	1	2	3	1.4	0.292893
60S ribosomal protein L13 OS=Drosophila melanogaster OX=7227 GN=RpL13 PE=1 SV=1	P41126	33.0275	24.9	5	4	5	5	1.09091	0.42265
60S ribosomal protein L14 OS=Drosophila melanogaster OX=7227 GN=RpL14 PE=1 SV=1	P55841	13.253	19.2	1	2	1	2	1	1
60S ribosomal protein L15 OS=Drosophila melanogaster OX=7227 GN=RpL15 PE=1 SV=1	O17445	31.8627	24.3	5	4	5	6	1.18182	0.292893
60S ribosomal protein L17 OS=Drosophila melanogaster OX=7227 GN=RpL17 PE=3 SV=1	X2JIQ5	5.91398	21.6	2	1	2	1	1	1
60S ribosomal protein L18 OS=Drosophila melanogaster OX=7227 GN=RpL18 PE=1 SV=1	Q9VS34	30.3191	21.7	4	3	5	4	1.22222	0.292893
60S ribosomal protein L18a OS=Drosophila melanogaster OX=7227 GN=RpL18A PE=1 SV=1	P41093	12.9944	21	0	1	1	1	1.33333	0.42265
60S ribosomal protein L19 OS=Drosophila melanogaster OX=7227 GN=RpL19 PE=1 SV=2	P36241	25.1232	24	3	3	4	5	1.375	0.095466
60S ribosomal protein L22 OS=Drosophila melanogaster OX=7227 GN=RpL22 PE=1 SV=2	P50887	28.4281	30.6	4	2	4	2	1	1
60S ribosomal protein L23 OS=Drosophila melanogaster OX=7227 GN=RpL23 PE=1 SV=2	P48159	19.2857	14.9	2	2	1	1	0.666667	#DIV/0!
60S ribosomal protein L27 OS=Drosophila melanogaster OX=7227 GN=RpL27 PE=1 SV=1	Q9VBN5	21.4815	15.9	0	1	1	1	1.33333	0.42265
60S ribosomal protein L27a OS=Drosophila melanogaster OX=7227 GN=RpL27A PE=2 SV=1	M9MRC9	17.4497	17	2	1	0	0	0.4	0.095466
60S ribosomal protein L28 OS=Drosophila melanogaster OX=7227 GN=RpL28 PE=1 SV=1	Q9VZS5	14.5833	16	2	2	0	0	0.333333	#DIV/0!
60S ribosomal protein L3 OS=Drosophila melanogaster OX=7227 GN=RpL3 PE=1 SV=3	O16797	23.7981	46.9	6	3	9	5	1.45455	0.42265
60S ribosomal protein L30 OS=Drosophila melanogaster OX=7227 GN=RpL30 PE=1 SV=1	Q9VJ19	42.3423	12.2	2	2	3	1	1	1
60S ribosomal protein L31 OS=Drosophila melanogaster OX=7227 GN=RpL31 PE=1 SV=1	Q9V597	18.5484	14.5	0	1	1	1	1.33333	0.42265
60S ribosomal protein L34 OS=Drosophila melanogaster OX=7227 GN=RpL34a PE=1 SV=2	Q9VBH8	17.9012	18.1	3	0	3	1	1.2	0.80755
60S ribosomal protein L35 OS=Drosophila melanogaster OX=7227 GN=RpL35 PE=1 SV=2	Q9W499	10.5691	14.4	1	1	0	1	0.75	0.42265
60S ribosomal protein L36 OS=Drosophila melanogaster OX=7227 GN=RpL36 PE=2 SV=1	X2JC35	27.8261	13.5	4	2	8	4	1.75	0.311753
60S ribosomal protein L37a OS=Drosophila melanogaster OX=7227 GN=RpL37A PE=1 SV=3	Q9VMU4	38.0435	10.3	2	1	2	2	1.2	0.42265
60S ribosomal protein L4 OS=Drosophila melanogaster OX=7227 GN=RpL4 PE=1 SV=2	P09180	31.1721	45	5	10	6	5	0.764706	0.514929
60S ribosomal protein L5 OS=Drosophila melanogaster OX=7227 GN=RpL5 PE=1 SV=2	Q9W5R8	25.4181	34	7	4	4	3	0.692308	0.333333
60S ribosomal protein L7a OS=Drosophila melanogaster OX=7227 GN=RpL7A PE=3 SV=1	X2JCS6	16.2362	30.7	2	1	3	4	1.8	0.105573
60S ribosomal protein L8 OS=Drosophila melanogaster OX=7227 GN=RpL8 PE=1 SV=1	Q9V3G1	10.1562	27.9	2	2	1	1	0.666667	#DIV/0!
60S ribosomal protein L9 OS=Drosophila melanogaster OX=7227 GN=RpL9 PE=1 SV=2	P50882	9.47368	21.4	2	0	2	0	1	1
6-phosphofructo-2-kinase OS=Drosophila melanogaster OX=7227 GN=Pfrx PE=1 SV=2	Q9VWH7	18.7151	79.1	7	6	8	2	0.8	0.670707
6-pyruvoyl tetrahydrobiopterin synthase OS=Drosophila melanogaster OX=7227 GN=pr PE=1 SV=1	P48611	11.9048	19.3	2	1	1	1	0.8	0.42265
A kinase anchor protein 200, isoform D OS=Drosophila melanogaster OX=7227 GN=Akap200 PE=1 SV=1	Q86BM5	10.3943	88.1	5	4	5	5	1.09091	0.42265
AarF domain containing kinase 5, isoform A OS=Drosophila melanogaster OX=7227 GN=Adck5 PE=3 SV=1	Q9VTG5	11.8492	64.2	3	3	4	3	1.125	0.42265
AarF domain-containing kinase 1 OS=Drosophila melanogaster OX=7227 GN=Adck1 PE=1 SV=2	Q9W133	24.5174	59.8	6	9	6	8	0.941176	0.80755
AaRS-interacting multifunctional protein 1 OS=Drosophila melanogaster OX=7227 GN=AIMP1 PE=1 SV=1	A1Z7K8	5.26316	34.4	1	1	1	0	0.75	0.42265
AaRS-interacting multifunctional protein 2, isoform B OS=Drosophila melanogaster OX=7227 GN=AIMP2 PE=1 SV=3	Q8T060	6.31229	33.2	0	1	1	0	1	1
Acetyl-CoA carboxylase OS=Drosophila melanogaster OX=7227 GN=ACC PE=1 SV=1	A1Z784	18.7752	278.4	18	26	11	22	0.76087	0.503577
Acetyl-CoA deacylase OS=Drosophila melanogaster OX=7227 GN=anon-WO0153538.36 PE=1 SV=1	Q9VAC1	79.8742	51.8	65	80	59	62	0.836735	0.257219
Acetyl-coenzyme A synthetase OS=Drosophila melanogaster OX=7227 GN=AcCoAS PE=2 SV=1	Q9VP61	6.41791	75.9	2	1	1	1	0.8	0.42265
Acid beta-galactosidase OS=Drosophila melanogaster OX=7227 GN=Gal PE=1 SV=1	M9PCA6	8.20896	75.1	3	2	4	3	1.28571	0.292893
Acid phosphatase 1, isoform A OS=Drosophila melanogaster OX=7227 GN=Acph-1 PE=1 SV=1	Q9VAD0	34.9315	50.1	16	12	10	9	0.7	0.160746
Aconitate hydratase, mitochondrial OS=Drosophila melanogaster OX=7227 GN=mAcon1 PE=1 SV=2	Q9VIE8	60.9911	85.3	61	66	52	44	0.75969	0.0814563
Actin, indirect flight muscle OS=Drosophila melanogaster OX=7227 GN=Act88F PE=1 SV=1	P83967	56.6489	41.7	29	23	28	20	0.925926	0.727834
Actin, larval muscle OS=Drosophila melanogaster OX=7227 GN=Act79B PE=1 SV=2	P02574	53.1915	41.8	29	21	24	20	0.884615	0.571429
Actin-57B OS=Drosophila melanogaster OX=7227 GN=Act57B PE=1 SV=1	P53501	47.8723	41.8	26	19	23	16	0.87234	0.606081
Actin-5C OS=Drosophila melanogaster OX=7227 GN=Act5C PE=1 SV=4	P10987	56.383	41.8	33	27	28	20	0.806452	0.353003
Actin-interacting protein 1 OS=Drosophila melanogaster OX=7227 GN=flr PE=2 SV=1	Q9VU68	61.6776	66.5	33	30	23	20	0.692308	0.0421737
Actin-related protein 1 OS=Drosophila melanogaster OX=7227 GN=Arp1 PE=2 SV=2	P45889	14.0957	42.7	0	2	2	0	1	1
Actin-related protein 10, isoform A OS=Drosophila melanogaster OX=7227 GN=Arp10 PE=1 SV=1	Q9VWE8	3.43915	42.2	1	0	0	0	0.666667	0.42265
Actin-related protein 2 OS=Drosophila melanogaster OX=7227 GN=Arp2 PE=2 SV=3	P45888	38.0952	45.3	6	6	8	8	1.28571	#DIV/0!
Actin-related protein 2/3 complex subunit 3 OS=Drosophila melanogaster OX=7227 GN=Arpc3A PE=1 SV=4	Q9VF28	48.5876	20.2	5	2	5	4	1.22222	0.591752
Actin-related protein 2/3 complex subunit 4 OS=Drosophila melanogaster OX=7227 GN=Arpc4 PE=1 SV=1	Q9VMH2	41.6667	19.6	5	5	3	3	0.666667	#DIV/0!
Actin-related protein 2/3 complex subunit 5 OS=Drosophila melanogaster OX=7227 GN=Arpc5 PE=1 SV=1	Q9VQD8	43.7086	16.7	2	0	2	1	1.25	0.698489
Actin-related protein 2/3 complex subunit OS=Drosophila melanogaster OX=7227 GN=Arpc1 PE=1 SV=1	O97182	33.4218	41.6	12	7	14	8	1.14286	0.737889
Actin-related protein 3 OS=Drosophila melanogaster OX=7227 GN=Arp3 PE=2 SV=3	P32392	38.5167	47	10	11	9	10	0.913043	0.292893
Acyl carrier protein OS=Drosophila melanogaster OX=7227 GN=ND-ACP PE=1 SV=1	M9PDU4	13.8122	20.6	0	1	1	2	1.66667	0.292893
Acyl-CoA synthetase long-chain, isoform J OS=Drosophila melanogaster OX=7227 GN=Acsl PE=1 SV=1	A0A0B4KFE4	51.3736	81.8	35	40	35	30	0.87013	0.292893
Acyl-coenzyme A oxidase OS=Drosophila melanogaster OX=7227 GN=Acox57D-d PE=1 SV=1	Q9W2G8	17.5775	75.4	4	6	5	6	1.08333	0.698489
Acyl-coenzyme A oxidase OS=Drosophila melanogaster OX=7227 GN=Dmel\CG17544 PE=1 SV=2	Q9VIX4	6.92641	77.2	1	1	2	2	1.5	#DIV/0!
Acyl-coenzyme A oxidase OS=Drosophila melanogaster OX=7227 GN=Dmel\CG4586 PE=1 SV=1	Q9W3U0	11.3737	76.6	4	1	1	0	0.428571	0.333333
Acyl-coenzyme A oxidase OS=Drosophila melanogaster OX=7227 GN=Dmel\CG9527 PE=1 SV=3	Q9VMD7	37.5533	79.3	18	20	11	16	0.725	0.177821
Acyltransferase OS=Drosophila melanogaster OX=7227 GN=Dmel\CG1941 PE=1 SV=1	Q7JYK2	7.38636	40.1	2	2	1	1	0.666667	#DIV/0!
Adaptor protein complex 1, mu subunit OS=Drosophila melanogaster OX=7227 GN=AP-1mu PE=1 SV=1	O62531	17.8404	48.9	2	3	2	2	0.857143	0.42265
Adaptor protein complex 2, mu subunit, isoform A OS=Drosophila melanogaster OX=7227 GN=AP-2mu PE=1 SV=1	O62530	43.0206	49.8	15	15	13	18	1.03125	0.859972
Adenosine deaminase OS=Drosophila melanogaster OX=7227 GN=Adgf-A PE=1 SV=1	Q9VVK5	11.7541	62.8	7	6	2	1	0.333333	0.0194193
Adenosine deaminase OS=Drosophila melanogaster OX=7227 GN=Adgf-D PE=1 SV=3	Q9VFS1	3.18725	58	0	0	1	0	1.5	0.42265
Adenosylhomocysteinase OS=Drosophila melanogaster OX=7227 GN=Ahcy PE=1 SV=2	Q27580	2.08333	47.3	0	0	0	1	1.5	0.42265
Adenosylhomocysteinase-like 1 OS=Drosophila melanogaster OX=7227 GN=AhcyL1 PE=1 SV=1	Q9VZX9	12.6679	56.9	6	5	3	5	0.769231	0.311753
Adenylate cyclase type 2 OS=Drosophila melanogaster OX=7227 GN=Ac76E PE=2 SV=3	Q9VW60	2.98393	142.7	0	0	0	0	1	#DIV/0!
Adenylate cyclase type 3 OS=Drosophila melanogaster OX=7227 GN=Ac3 PE=3 SV=1	Q9V9R3	8.48329	130.3	4	3	4	5	1.22222	0.292893
Adenylate kinase OS=Drosophila melanogaster OX=7227 GN=Adk2 PE=1 SV=1	Q9U915	30.8333	26.5	1	3	4	1	1.16667	0.80755
Adipocyte plasma membrane-associated protein OS=Drosophila melanogaster OX=7227 GN=Hmu PE=1 SV=1	Q9VB46	26.943	63.4	13	16	14	13	0.935484	0.591752
ADP-ribosylation factor 1 OS=Drosophila melanogaster OX=7227 GN=Arf79F PE=1 SV=2	P61209	23.6264	20.7	4	3	4	3	1	1
ADP-ribosylation factor 2 OS=Drosophila melanogaster OX=7227 GN=Arf102F PE=2 SV=2	P40945	11.6667	20.6	2	1	1	2	1	1
ADP-ribosylation factor 6 OS=Drosophila melanogaster OX=7227 GN=Arf51F PE=1 SV=3	P40946	5.71429	20	1	1	1	1	1	#DIV/0!
ADP-ribosylation factor-like 5 OS=Drosophila melanogaster OX=7227 GN=Arl5 PE=2 SV=1	Q9VSG8	5.02793	20.6	0	1	1	0	1	1
ADP-ribosylation factor-like protein 6-interacting protein 1 OS=Drosophila melanogaster OX=7227 GN=Arl6IP1 PE=2 SV=1	Q9VES1	7.61421	22.2	0	0	0	0	1	#DIV/0!
ADP-ribosylation factor-like protein 8 OS=Drosophila melanogaster OX=7227 GN=Arl8 PE=1 SV=1	Q9VHV5	32.7957	21.2	2	1	1	1	0.8	0.42265
Alcohol dehydrogenase OS=Drosophila melanogaster OX=7227 GN=Adh PE=1 SV=2	P00334	69.5312	27.7	12	12	9	11	0.846154	0.183503
Aldehyde dehydrogenase 7 family member A1 OS=Drosophila melanogaster OX=7227 GN=Aldh7A1 PE=1 SV=1	Q8SXQ1	40.5556	58.3	15	17	8	7	0.5	0.0168646
Aldehyde dehydrogenase OS=Drosophila melanogaster OX=7227 GN=Aldh PE=1 SV=1	Q9VLC5	63.2692	57	22	23	27	20	1.04255	0.803884
Aldehyde dehydrogenase OS=Drosophila melanogaster OX=7227 GN=Aldh-III PE=1 SV=1	A0A0B4KEL0	51.8072	55.8	27	25	22	16	0.740741	0.157299
Aldehyde oxidase 1 OS=Drosophila melanogaster OX=7227 GN=AOX1 PE=1 SV=1	Q9VF53	40.6913	139	37	33	25	27	0.75	0.0565436
Aldehyde oxidase 3, isoform A OS=Drosophila melanogaster OX=7227 GN=AOX3 PE=1 SV=1	Q9VF51	43.4609	137.8	50	46	35	31	0.693878	0.0337651
Aldose 1-epimerase OS=Drosophila melanogaster OX=7227 GN=CG12562 PE=1 SV=3	Q9VP02	41.8919	41.6	9	7	4	2	0.444444	0.0715233
ALG-2 interacting protein X OS=Drosophila melanogaster OX=7227 GN=ALiX PE=1 SV=1	Q9VB05	3.82775	92.5	2	2	1	0	0.5	0.095466
Alicorn, isoform A OS=Drosophila melanogaster OX=7227 GN=alc PE=1 SV=1	A1Z7Q8	41.6422	36.4	8	8	8	6	0.888889	0.42265
Alkaline phosphatase 4 OS=Drosophila melanogaster OX=7227 GN=Alp4 PE=2 SV=3	Q24238	36.0738	65.2	11	10	10	7	0.826087	0.333333
Alkaline phosphatase OS=Drosophila melanogaster OX=7227 GN=Alp12 PE=1 SV=1	Q9VIW9	8.55705	65.4	2	1	3	2	1.4	0.292893
Alkyldihydroxyacetonephosphate synthase OS=Drosophila melanogaster OX=7227 GN=ADPS PE=2 SV=1	Q9V778	37.401	70.8	13	15	9	8	0.633333	0.0389255
Alpha actinin, isoform D OS=Drosophila melanogaster OX=7227 GN=Actn PE=1 SV=1	M9MS06	74.8603	103.8	93	86	96	96	1.07182	0.204413
Alpha/beta hydrolase 1, isoform B OS=Drosophila melanogaster OX=7227 GN=Hydr1 PE=3 SV=1	E2QCN3	13.0137	49.2	1	2	0	1	0.6	0.292893
Alpha-1,4 glucan phosphorylase OS=Drosophila melanogaster OX=7227 GN=GlyP PE=1 SV=1	A4UZZ4	58.8863	96.9	79	55	59	57	0.867647	0.532743
Alpha-dystroglycan OS=Drosophila melanogaster OX=7227 GN=Dg PE=1 SV=1	Q8WR08	5.7676	129.5	2	4	5	6	1.625	0.154846
Alpha-Esterase-1 OS=Drosophila melanogaster OX=7227 GN=alpha-Est1 PE=2 SV=1	Q9VIC3	5.13274	64.8	2	2	2	1	0.833333	0.42265
Alpha-galactosidase OS=Drosophila melanogaster OX=7227 GN=Dmel\CG7997 PE=1 SV=1	Q7K127	25.6595	47.4	6	8	6	7	0.9375	0.698489
Alpha-mannosidase OS=Drosophila melanogaster OX=7227 GN=LManII PE=1 SV=2	Q9VKV1	25	122.6	19	13	11	12	0.735294	0.277103
Alpha-soluble NSF attachment protein OS=Drosophila melanogaster OX=7227 GN=alphaSnap PE=1 SV=1	Q23983	33.9041	33	4	4	7	4	1.3	0.42265
Alpha-tubulin N-acetyltransferase 1 OS=Drosophila melanogaster OX=7227 GN=CG3967 PE=2 SV=2	Q9VSY4	2.81996	50.5	1	1	1	1	1	#DIV/0!
Amidase domain-containing protein OS=Drosophila melanogaster OX=7227 GN=Dmel\CG7900 PE=4 SV=3	Q9VHV9	9.70149	58.8	2	2	2	1	0.833333	0.42265
Amidophosphoribosyltransferase OS=Drosophila melanogaster OX=7227 GN=Prat PE=1 SV=2	Q27601	13.7363	59.5	2	2	2	3	1.16667	0.42265
Amidophosphoribosyltransferase OS=Drosophila melanogaster OX=7227 GN=Prat2 PE=2 SV=1	Q967S0	25.0457	59.4	8	7	4	6	0.705882	0.154846
Amino acid transporter OS=Drosophila melanogaster OX=7227 GN=Eaat1 PE=1 SV=1	O77062	34.238	52.3	27	24	24	28	1.01887	0.859972
Amino acid transporter protein JHI-21 OS=Drosophila melanogaster OX=7227 GN=JhI-21 PE=1 SV=1	Q9VKC2	4.6	54.8	2	0	1	0	0.75	0.698489
Aminoacyl-tRNA hydrolase OS=Drosophila melanogaster OX=7227 GN=Dmel\CG1307 PE=1 SV=1	E1JJ73	41.3978	19.9	5	4	2	1	0.454545	0.0513167
Aminoacyl-tRNA hydrolase OS=Drosophila melanogaster OX=7227 GN=Dmel\CG17327 PE=1 SV=2	Q9VG06	16.5468	15	1	2	0	1	0.6	0.292893
Aminomethyltransferase OS=Drosophila melanogaster OX=7227 GN=Dmel\CG6415 PE=1 SV=1	Q9VKR4	28.642	43.4	6	4	5	2	0.75	0.492907
Aminopeptidase OS=Drosophila melanogaster OX=7227 GN=CG11688 PE=1 SV=1	Q8INH5	8.08416	102.6	2	3	0	2	0.571429	0.311753
Aminopeptidase OS=Drosophila melanogaster OX=7227 GN=CG11955 PE=2 SV=1	Q95SR0	2.26537	107.4	0	2	0	0	0.5	0.42265
Aminopeptidase OS=Drosophila melanogaster OX=7227 GN=CG5839 PE=1 SV=1	Q8SWX4	38.9178	108.3	25	28	32	29	1.14545	0.2
Aminopeptidase OS=Drosophila melanogaster OX=7227 GN=CG5839 PE=1 SV=1	Q8MRN5	46.5336	106.8	41	31	40	39	1.09459	0.558164
Aminopeptidase OS=Drosophila melanogaster OX=7227 GN=Dmel\CG31198 PE=1 SV=1	Q8IN25	23.5106	106.7	15	16	16	16	1.0303	0.42265
Aminopeptidase OS=Drosophila melanogaster OX=7227 GN=Dmel\CG8773 PE=1 SV=2	Q9VFX0	9.15493	111.2	0	0	4	5	5.5	0.0121217
Aminopeptidase OS=Drosophila melanogaster OX=7227 GN=Dmel\CG8774 PE=1 SV=2	Q9VFW8	4.29379	100.4	0	0	2	1	2.5	0.095466
Aminopeptidase OS=Drosophila melanogaster OX=7227 GN=SP1029 PE=1 SV=1	Q0KI00	9.54936	108	3	4	3	3	0.888889	0.42265
Aminopeptidase OS=Drosophila melanogaster OX=7227 GN=superdeath PE=1 SV=2	Q9VAP0	2.12121	114.1	0	0	0	1	1.5	0.42265
AMP deaminase OS=Drosophila melanogaster OX=7227 GN=AMPdeam PE=1 SV=1	X2JEY5	35.213	91.5	18	23	21	21	1.02326	0.859972
AMP deaminase OS=Drosophila melanogaster OX=7227 GN=AMPdeam PE=1 SV=2	D0IQK3	29.0862	89.6	16	22	19	18	0.975	0.88453
AMP-activated protein kinase alpha subunit, isoform A OS=Drosophila melanogaster OX=7227 GN=AMPKalpha PE=1 SV=1	O18645	28.3505	64.6	11	12	6	8	0.64	0.0565436
Amun, isoform A OS=Drosophila melanogaster OX=7227 GN=Amun PE=1 SV=1	Q9VYV4	17.2727	58.4	5	6	4	4	0.769231	0.095466
Angiotensin-converting enzyme OS=Drosophila melanogaster OX=7227 GN=Ance PE=3 SV=1	X2J8C3	23.4146	70.9	6	6	13	9	1.71429	0.129612
Ankyrin 2, isoform U OS=Drosophila melanogaster OX=7227 GN=Ank2 PE=1 SV=1	M9MRX4	5.3175	1487.5	2	5	3	2	0.777778	0.591752
Ankyrin, isoform B OS=Drosophila melanogaster OX=7227 GN=Ank PE=1 SV=1	Q0KIE7	14.1382	170.1	9	16	9	7	0.666667	0.341855
Annexin B11 OS=Drosophila melanogaster OX=7227 GN=AnxB11 PE=2 SV=2	Q9VXG4	8.80626	56.2	1	1	3	5	2.5	0.095466
Anoctamin OS=Drosophila melanogaster OX=7227 GN=Axs PE=3 SV=1	O97132	1.39319	75.2	0	0	0	1	1.5	0.42265
Anoctamin OS=Drosophila melanogaster OX=7227 GN=Dmel\CG10353 PE=3 SV=1	M9PGX9	4.1461	115.8	0	1	2	1	1.66667	0.292893
AP complex subunit beta OS=Drosophila melanogaster OX=7227 GN=AP-1-2beta PE=1 SV=1	Q24253	43.5396	101.1	21	27	26	25	1.06	0.670707
AP complex subunit sigma OS=Drosophila melanogaster OX=7227 GN=AP-1sigma PE=2 SV=1	B8A403	17.8344	18.5	1	1	1	2	1.25	0.42265
AP complex subunit sigma OS=Drosophila melanogaster OX=7227 GN=AP-2sigma PE=1 SV=1	Q9VDC3	29.5775	17	5	6	5	5	0.923077	0.42265
AP-1 complex subunit gamma OS=Drosophila melanogaster OX=7227 GN=AP-1gamma PE=1 SV=1	Q7KVR8	10.2851	106.9	6	8	6	6	0.875	0.42265
AP-2 complex subunit alpha OS=Drosophila melanogaster OX=7227 GN=AP-2alpha PE=1 SV=1	P91926	35	105.6	23	24	21	28	1.04082	0.803884
AP-3 complex subunit beta OS=Drosophila melanogaster OX=7227 GN=rb PE=1 SV=1	Q9W4K1	0.862069	127.1	0	1	0	0	0.666667	0.42265
AP-3 complex subunit delta OS=Drosophila melanogaster OX=7227 GN=g PE=1 SV=1	M9PJM7	1.24095	106.9	0	1	0	1	1	1
Apolipophorins OS=Drosophila melanogaster OX=7227 GN=apolpp PE=1 SV=2	Q9V496	11.9666	372.4	17	19	8	10	0.526316	0.0238129
Apoptosis inducing factor, isoform C OS=Drosophila melanogaster OX=7227 GN=AIF PE=1 SV=1	M9PBQ4	42.1409	81.1	24	16	25	20	1.11905	0.649069
Apoptosis inhibitor 5 homolog OS=Drosophila melanogaster OX=7227 GN=cass PE=2 SV=1	Q9V431	2.23881	59.9	0	0	1	0	1.5	0.42265
Apoptosis-linked gene-2 OS=Drosophila melanogaster OX=7227 GN=Alg-2 PE=1 SV=2	A8Y589	11.236	20.8	2	2	1	2	0.833333	0.42265
Aquaporin OS=Drosophila melanogaster OX=7227 GN=AQP PE=3 SV=1	E1JH55	19.1729	29	3	1	3	1	1	1
Aralar1, isoform F OS=Drosophila melanogaster OX=7227 GN=aralar1 PE=1 SV=1	A0A0B4KHW3	75.7925	76.6	88	82	81	77	0.930233	0.237999
Arc42 OS=Drosophila melanogaster OX=7227 GN=Arc42 PE=1 SV=1	Q9VDT1	22.716	43.6	7	4	6	2	0.769231	0.609433
ArfGAP with SH3 domain, ANK repeat and PH domain-containing protein OS=Drosophila melanogaster OX=7227 GN=Asap PE=1 SV=1	A1Z7A6	1.7316	127.2	0	0	0	0	1	#DIV/0!
Arginine kinase OS=Drosophila melanogaster OX=7227 GN=Argk PE=1 SV=1	A8JNP2	64.5333	42.2	54	62	51	49	0.864407	0.191878
Arginine kinase OS=Drosophila melanogaster OX=7227 GN=Argk PE=1 SV=2	A8JNP1	66.8539	39.8	50	58	48	46	0.872727	0.23165
Argininosuccinate lyase, isoform B OS=Drosophila melanogaster OX=7227 GN=Argl PE=1 SV=3	Q9VLG9	22.1748	52.2	6	8	8	6	1	1
Argininosuccinate synthase OS=Drosophila melanogaster OX=7227 GN=Ass PE=2 SV=1	O97069	5.2506	46.6	1	2	0	0	0.4	0.095466
Argonaute protein OS=Drosophila melanogaster OX=7227 GN=AGO1 PE=1 SV=1	Q7KY08	19.2632	106.2	7	7	8	6	1	1
Arp2/3 complex 34 kDa subunit OS=Drosophila melanogaster OX=7227 GN=Arpc2 PE=3 SV=1	X2JAI2	55.4817	35.1	11	11	13	10	1.04167	0.770584
Artemis, isoform B OS=Drosophila melanogaster OX=7227 GN=Arts PE=4 SV=1	M9PFR8	5.74074	120.8	3	0	2	2	1.2	0.770584
Aspartate aminotransferase OS=Drosophila melanogaster OX=7227 GN=Got2 PE=1 SV=1	Q9VQ61	2.83019	47.2	0	0	1	0	1.5	0.42265
Aspartate transaminase OS=Drosophila melanogaster OX=7227 GN=Got1 PE=1 SV=1	Q7K221	38.4615	46.1	14	14	12	15	0.966667	0.770584
Aspartate--tRNA ligase, cytoplasmic OS=Drosophila melanogaster OX=7227 GN=AspRS PE=1 SV=1	Q7K0E6	48.2109	59	16	12	16	14	1.06667	0.698489
Aspartyl beta-hydroxylase, isoform H OS=Drosophila melanogaster OX=7227 GN=Asph PE=1 SV=1	A0A0B4K7C1	6.47572	91.8	4	1	4	3	1.28571	0.591752
Aspartyl-tRNA synthetase, mitochondrial, isoform A OS=Drosophila melanogaster OX=7227 GN=AspRS-m PE=1 SV=3	Q9VJH2	8.04067	121.4	4	5	6	6	1.27273	0.095466
Asrij, isoform B OS=Drosophila melanogaster OX=7227 GN=asrij PE=4 SV=1	A0A0B4KF31	51.5504	28.7	10	9	12	10	1.14286	0.311753
AT01533p OS=Drosophila melanogaster OX=7227 GN=CG6089 PE=1 SV=2	Q9VKM7	13.2939	75.6	6	5	9	8	1.46154	0.0513167
AT02348p OS=Drosophila melanogaster OX=7227 GN=UQCR-C2 PE=1 SV=1	Q9VV75	77.0455	45.4	17	14	31	32	1.9697	0.00962486
AT03632p OS=Drosophila melanogaster OX=7227 GN=Dmel\CG6310 PE=1 SV=1	Q8T4C9	5.18135	22.4	1	1	1	1	1	#DIV/0!
AT04676p OS=Drosophila melanogaster OX=7227 GN=ALT PE=1 SV=3	Q9VYD9	40	64	12	13	15	15	1.18519	0.0377496
AT06125p OS=Drosophila melanogaster OX=7227 GN=Dmel\CG6195 PE=1 SV=1	Q9VDV2	3.0303	40.6	1	1	1	1	1	#DIV/0!
AT07459p OS=Drosophila melanogaster OX=7227 GN=Calx PE=1 SV=1	Q9VDG5	25.7895	106.1	18	21	20	19	1	1
AT07710p OS=Drosophila melanogaster OX=7227 GN=Dmel\CG7910 PE=2 SV=1	Q9VHW0	43.9623	58	26	25	27	24	1	1
AT09608p OS=Drosophila melanogaster OX=7227 GN=CG30491;CG30495 PE=1 SV=1	Q7JUS1	35.0453	37.1	11	16	12	8	0.758621	0.388407
AT10584p OS=Drosophila melanogaster OX=7227 GN=Mulk PE=1 SV=2	Q9VL10	36.0294	45.7	5	10	10	7	1.11765	0.764298
AT14148p OS=Drosophila melanogaster OX=7227 GN=Sccpdh1 PE=1 SV=1	Q9VN86	53.7209	47.2	15	11	6	11	0.678571	0.295066
AT18092p OS=Drosophila melanogaster OX=7227 GN=Akr1B PE=1 SV=1	Q8IQF8	14.5714	40.1	4	1	4	2	1.14286	0.80755
AT19154p OS=Drosophila melanogaster OX=7227 GN=Scox PE=1 SV=1	Q9VMX4	32.2709	28.2	6	8	6	6	0.875	0.42265
AT21416p OS=Drosophila melanogaster OX=7227 GN=Past1 PE=1 SV=1	Q8T8W3	43.5185	61.5	17	16	17	11	0.857143	0.497481
AT25873p OS=Drosophila melanogaster OX=7227 GN=puml PE=1 SV=1	Q7JQU9	2.32558	43.2	1	1	1	1	1	#DIV/0!
AT27578p OS=Drosophila melanogaster OX=7227 GN=rin PE=1 SV=1	Q9VFT4	11.8841	74.9	3	1	4	3	1.5	0.311753
AT30002p OS=Drosophila melanogaster OX=7227 GN=sda PE=2 SV=2	Q9VBA3	4.94865	121.6	1	1	2	3	1.75	0.095466
Atlastin OS=Drosophila melanogaster OX=7227 GN=atl PE=1 SV=1	Q9VC57	28.8355	60.9	7	10	6	6	0.736842	0.237507
ATP binding cassette subfamily A, isoform C OS=Drosophila melanogaster OX=7227 GN=ABCA PE=4 SV=1	M9PFD0	14.8625	192.5	2	4	13	8	2.875	0.108343
ATP binding cassette subfamily B member 7, isoform B OS=Drosophila melanogaster OX=7227 GN=ABCB7 PE=1 SV=1	Q7KVB1	48.0959	76.7	27	26	31	22	1	1
ATP synthase protein 8 OS=Drosophila melanogaster OX=7227 GN=mt:ATPase8 PE=3 SV=1	P84345	18.8679	6.4	1	1	1	1	1	#DIV/0!
ATP synthase subunit a OS=Drosophila melanogaster OX=7227 GN=mt:ATPase6 PE=3 SV=4	P00850	6.25	25.1	0	0	1	1	2	#DIV/0!
ATP synthase subunit alpha, mitochondrial OS=Drosophila melanogaster OX=7227 GN=blw PE=1 SV=2	P35381	69.9275	59.4	71	64	247	255	3.67883	0.000837915
ATP synthase subunit b, mitochondrial OS=Drosophila melanogaster OX=7227 GN=ATPsynB PE=2 SV=2	Q94516	46.9136	27.3	14	15	23	21	1.48387	0.0215079
ATP synthase subunit beta OS=Drosophila melanogaster OX=7227 GN=ATPsynbetaL PE=2 SV=1	Q8T4C4	11.7363	67.7	31	26	54	58	1.9322	0.0132842
ATP synthase subunit beta, mitochondrial OS=Drosophila melanogaster OX=7227 GN=ATPsynbeta PE=1 SV=3	Q05825	87.1287	54.1	195	203	370	411	1.9575	0.0116878
ATP synthase subunit d, mitochondrial OS=Drosophila melanogaster OX=7227 GN=ATPsynD PE=3 SV=1	A0A0B4LHL7	73.0337	20.2	16	17	15	17	0.971429	0.698489
ATP synthase subunit e, mitochondrial OS=Drosophila melanogaster OX=7227 GN=ATPsynE PE=1 SV=1	O77134	22.2222	9	2	2	2	3	1.16667	0.42265
ATP synthase subunit gamma, mitochondrial OS=Drosophila melanogaster OX=7227 GN=ATPsyngamma PE=2 SV=2	O01666	65.6566	32.8	21	22	64	63	2.86667	0.000283326
ATP synthase subunit O, mitochondrial OS=Drosophila melanogaster OX=7227 GN=ATPsynO PE=2 SV=2	Q24439	50.2392	22.4	7	8	8	9	1.11765	0.292893
ATP synthase subunit OS=Drosophila melanogaster OX=7227 GN=ATPsynG PE=1 SV=1	Q9VKM3	37.3737	10.9	2	1	3	4	1.8	0.105573
ATP synthase, delta subunit, isoform A OS=Drosophila melanogaster OX=7227 GN=ATPsyndelta PE=1 SV=1	Q9W2X6	75.1592	16.7	9	13	19	15	1.5	0.16795
ATP:glycerol 3-phosphotransferase 5 OS=Drosophila melanogaster OX=7227 GN=Dmel\CG1271 PE=2 SV=2	Q9VZV9	3.59712	62	2	1	1	1	0.8	0.42265
ATPase family AAA domain-containing protein 3A homolog OS=Drosophila melanogaster OX=7227 GN=bor PE=1 SV=2	Q9VEX6	21.6887	68.3	8	9	10	5	0.894737	0.732739
ATPase H(+)-transporting accessory protein 2 OS=Drosophila melanogaster OX=7227 GN=ATP6AP2 PE=1 SV=1	Q9VHG4	10.625	34.4	1	1	2	1	1.25	0.42265
ATPase protein 9 OS=Drosophila melanogaster OX=7227 GN=ATPsynC PE=2 SV=1	Q6NN09	22.4638	14.4	1	1	2	2	1.5	#DIV/0!
ATP-binding cassette sub-family D member OS=Drosophila melanogaster OX=7227 GN=ABCD PE=2 SV=1	Q7JUN3	4.24658	82.6	2	3	0	2	0.571429	0.311753
ATP-citrate synthase OS=Drosophila melanogaster OX=7227 GN=ATPCL PE=1 SV=1	E2QCF1	32.6941	119.7	23	18	13	16	0.72093	0.175837
ATP-dependent 6-phosphofructokinase OS=Drosophila melanogaster OX=7227 GN=Pfk PE=2 SV=2	P52034	51.5228	86.6	51	45	47	47	0.979592	0.770584
ATP-dependent Clp protease proteolytic subunit OS=Drosophila melanogaster OX=7227 GN=ClpP PE=1 SV=1	Q9VKY3	32.4111	27.6	1	6	3	0	0.555556	0.563564
ATP-dependent RNA helicase bel OS=Drosophila melanogaster OX=7227 GN=bel PE=1 SV=1	Q9VHP0	9.77444	85	3	3	4	1	0.875	0.770584
ATP-dependent RNA helicase Ddx1 OS=Drosophila melanogaster OX=7227 GN=Ddx1 PE=2 SV=1	Q9VNV3	2.88858	80.8	0	1	1	2	1.66667	0.292893
ATP-dependent RNA helicase me31b OS=Drosophila melanogaster OX=7227 GN=me31B PE=1 SV=3	P23128	15.2505	51.9	4	2	2	1	0.625	0.311753
ATP-dependent zinc metalloprotease YME1L OS=Drosophila melanogaster OX=7227 GN=YME1L PE=2 SV=1	F3YDF1	3.91892	81	0	1	0	1	1	1
Autophagy protein 5 OS=Drosophila melanogaster OX=7227 GN=Atg5 PE=1 SV=2	Q9W3R7	7.80669	31.4	0	1	1	1	1.33333	0.42265
Autophagy-related 3 OS=Drosophila melanogaster OX=7227 GN=Atg3 PE=1 SV=1	Q9VVS6	6.66667	37	0	1	0	0	0.666667	0.42265
Babos, isoform A OS=Drosophila melanogaster OX=7227 GN=babos PE=2 SV=2	Q9W258	11.2245	20.5	0	1	1	2	1.66667	0.292893
Bacchus OS=Drosophila melanogaster OX=7227 GN=Bacc PE=2 SV=1	Q9VQF7	30.2632	15.5	3	4	2	2	0.666667	0.095466
Basigin, isoform A OS=Drosophila melanogaster OX=7227 GN=Bsg PE=1 SV=1	Q8IPG9	61.8868	29.2	22	25	29	30	1.2449	0.0629574
Basigin, isoform G OS=Drosophila melanogaster OX=7227 GN=Bsg PE=1 SV=1	Q7KTJ7	25.6173	70.5	25	28	29	33	1.16364	0.213666
Basigin, isoform J OS=Drosophila melanogaster OX=7227 GN=Bsg PE=1 SV=1	M9PCW5	62.0301	29.3	21	25	28	30	1.25	0.115348
Bax inhibitor 1 OS=Drosophila melanogaster OX=7227 GN=BI-1 PE=2 SV=1	Q9VSH3	8.97959	27.6	3	3	1	1	0.5	#DIV/0!
Bb in a boxcar, isoform A OS=Drosophila melanogaster OX=7227 GN=bbc PE=1 SV=1	A1Z9D9	11.5108	46.3	2	3	1	2	0.714286	0.292893
BcDNA.GH02220 OS=Drosophila melanogaster OX=7227 GN=OXA1L PE=2 SV=1	Q9Y171	22.449	48.7	9	9	9	4	0.75	0.42265
BcDNA.GH02384 OS=Drosophila melanogaster OX=7227 GN=BcDNA.GH02384 PE=2 SV=1	Q9Y168	5.46318	48.1	1	1	0	0	0.5	#DIV/0!
BcDNA.GH02431 OS=Drosophila melanogaster OX=7227 GN=Dic1 PE=1 SV=1	Q9Y166	30.7143	30.7	6	7	7	5	0.933333	0.698489
BcDNA.GH02636 OS=Drosophila melanogaster OX=7227 GN=hoe1 PE=1 SV=1	Q9Y163	9.09091	89.6	1	5	2	4	1	1
BcDNA.GH03016 OS=Drosophila melanogaster OX=7227 GN=Rh50 PE=2 SV=1	Q9V3T3	13.8085	48.2	2	2	3	2	1.16667	0.42265
BcDNA.GH04962 OS=Drosophila melanogaster OX=7227 GN=GCS2alpha PE=1 SV=1	Q7KMM4	59.4156	105.7	60	56	45	45	0.779661	0.0228602
BcDNA.GH07066 OS=Drosophila melanogaster OX=7227 GN=mino PE=1 SV=1	Q9Y137	17.5294	95.1	10	11	9	6	0.73913	0.198216
BcDNA.GH08312 OS=Drosophila melanogaster OX=7227 GN=Sap-r PE=1 SV=1	Q9Y125	13.4313	105.9	7	7	6	2	0.625	0.272393
BcDNA.GH08860 OS=Drosophila melanogaster OX=7227 GN=Tps1 PE=1 SV=1	Q9Y119	54.2645	91.1	30	47	37	31	0.886076	0.667123
BcDNA.GH10229 OS=Drosophila melanogaster OX=7227 GN=anon-WO0172774.24 PE=1 SV=1	Q9Y114	11.2805	71.2	5	1	2	2	0.75	0.666667
BcDNA.GH10614 OS=Drosophila melanogaster OX=7227 GN=dm1 PE=1 SV=1	Q9Y112	11.7089	36.3	0	3	2	2	1.2	0.770584
BcDNA.HL02693 OS=Drosophila melanogaster OX=7227 GN=CRMP PE=1 SV=1	Q9V3N7	29.5416	64.4	9	9	11	8	1.05	0.770584
BcDNA.LD28120 OS=Drosophila melanogaster OX=7227 GN=out PE=2 SV=1	Q9V3F9	7.78626	72.9	1	3	2	1	0.833333	0.698489
Bent, isoform C OS=Drosophila melanogaster OX=7227 GN=bt PE=1 SV=1	Q7KQP6	1.50324	967.6	3	4	7	6	1.66667	0.0513167
Beta hydroxy acid dehydrogenase 1, isoform A OS=Drosophila melanogaster OX=7227 GN=Had1 PE=1 SV=2	Q9VXI1	54.9206	34.8	13	10	10	12	0.96	0.80755
Beta-alanine synthase OS=Drosophila melanogaster OX=7227 GN=pyd3 PE=1 SV=2	Q9VI04	48.1865	43.8	10	8	5	7	0.7	0.16795
Beta-galactosidase OS=Drosophila melanogaster OX=7227 GN=Ect3 PE=1 SV=1	Q9VGE7	32.4961	71.9	14	13	17	17	1.24138	0.0198039
Beta-glucuronidase OS=Drosophila melanogaster OX=7227 GN=Dmel\CG15117 PE=1 SV=1	A0A0B4LFU6	10.4334	71.5	3	4	1	3	0.666667	0.311753
Beta-hexosaminidase OS=Drosophila melanogaster OX=7227 GN=fdl PE=1 SV=1	A0A4P7VJW3	1.65663	76	2	0	1	0	0.75	0.698489
Beta-N-acetylhexosaminidase OS=Drosophila melanogaster OX=7227 GN=Hexo2 PE=1 SV=1	Q9W3C4	36.0129	70.6	13	18	10	8	0.606061	0.13716
BetaTrypsin, isoform B OS=Drosophila melanogaster OX=7227 GN=betaTry PE=4 SV=1	A0A0B4LF52	17.7866	25.7	0	3	2	3	1.4	0.591752
Bicaudal D, isoform B OS=Drosophila melanogaster OX=7227 GN=BicD PE=1 SV=1	M9NDR2	24.9333	85.5	7	5	6	6	1	1
Bicoid stability factor OS=Drosophila melanogaster OX=7227 GN=bsf PE=1 SV=2	Q9VJ86	68.3428	157.2	140	120	150	139	1.11069	0.331698
Bifunctional glutamate/proline--tRNA ligase OS=Drosophila melanogaster OX=7227 GN=GluProRS PE=1 SV=2	P28668	27.5963	189.3	23	22	22	25	1.04255	0.591752
Bifunctional methylenetetrahydrofolate dehydrogenase/cyclohydrolase, mitochondrial OS=Drosophila melanogaster OX=7227 GN=Nmdmc PE=2 SV=2	Q04448	9.06149	33.5	1	1	2	1	1.25	0.42265
Biogenesis of lysosome-related organelles complex 1 subunit 4 OS=Drosophila melanogaster OX=7227 GN=Blos4 PE=1 SV=1	Q9VTC2	8.28402	18.8	0	1	0	0	0.666667	0.42265
Black, isoform C OS=Drosophila melanogaster OX=7227 GN=b PE=1 SV=1	X2J8B3	8.17121	58.4	1	2	2	1	1	1
Bleomycin hydrolase OS=Drosophila melanogaster OX=7227 GN=Dmel\CG1440 PE=1 SV=1	A8JV22	41.8787	57.7	25	20	30	28	1.2766	0.13716
Breast carcinoma-amplified sequence 3 homolog OS=Drosophila melanogaster OX=7227 GN=rudhira PE=1 SV=1	Q8SY41	7.48663	117.5	4	3	3	3	0.888889	0.42265
Bubblegum, isoform C OS=Drosophila melanogaster OX=7227 GN=bgm PE=1 SV=1	B5RIV0	18.6186	73.6	6	6	4	2	0.571429	0.095466
Bunker gear OS=Drosophila melanogaster OX=7227 GN=bug PE=2 SV=1	Q7JXE1	4.74576	33.6	0	1	0	1	1	1
Butyryl-CoA dehydrogenase OS=Drosophila melanogaster OX=7227 GN=Dmel\CG6638 PE=1 SV=1	Q9VSL9	16.9048	46.2	3	3	2	1	0.625	0.095466
C11.1, isoform A OS=Drosophila melanogaster OX=7227 GN=c11.1 PE=1 SV=2	Q9W350	16.5901	193	15	10	11	15	1.03704	0.890236
C12.2, isoform A OS=Drosophila melanogaster OX=7227 GN=c12.2 PE=1 SV=3	Q9W347	41.0534	155.6	42	39	39	46	1.04819	0.651845
C-1-tetrahydrofolate synthase, cytoplasmic OS=Drosophila melanogaster OX=7227 GN=pug PE=1 SV=1	A0A0B4K623	37.3057	103.1	30	31	19	12	0.52381	0.0513167
Ca[2+] channel Muscle-specific alpha2/delta subunit, isoform A OS=Drosophila melanogaster OX=7227 GN=Ca-Ma2d PE=2 SV=2	Q8IP22	5.18519	140.5	2	1	1	0	0.6	0.292893
CAAX prenyl protease OS=Drosophila melanogaster OX=7227 GN=ste24a PE=1 SV=1	Q7K172	14.6341	51.6	4	3	5	3	1.11111	0.698489
Calbindin 53E, isoform B OS=Drosophila melanogaster OX=7227 GN=Cbp53E PE=4 SV=1	A0A0B4LFM0	3.87097	35.7	0	1	0	0	0.666667	0.42265
Calcineurin B2, isoform B OS=Drosophila melanogaster OX=7227 GN=CanB2 PE=4 SV=1	A0A0B4K833	5.88235	19.3	1	0	0	0	0.666667	0.42265
Calcium uniporter protein, mitochondrial OS=Drosophila melanogaster OX=7227 GN=MCU PE=1 SV=2	Q8IQ70	17.2131	42.5	1	2	4	5	2.2	0.0513167
Calcium uptake protein 1 homolog, mitochondrial OS=Drosophila melanogaster OX=7227 GN=MICU1 PE=2 SV=1	A2VEI2	7.42857	60.3	1	2	1	1	0.8	0.42265
Calcium-dependent secretion activator OS=Drosophila melanogaster OX=7227 GN=Cadps PE=1 SV=3	Q9NHE5	30.2695	163	35	25	25	23	0.806452	0.360398
Calcium-independent phospholipase A2 VIA, isoform B OS=Drosophila melanogaster OX=7227 GN=iPLA2-VIA PE=1 SV=1	Q7KUD4	19.9549	97.7	10	10	6	5	0.590909	0.0121217
Calcium-transporting ATPase OS=Drosophila melanogaster OX=7227 GN=PMCA PE=1 SV=1	E6EK18	48.1818	133.3	102	111	122	109	1.08372	0.37294
Calcium-transporting ATPase OS=Drosophila melanogaster OX=7227 GN=PMCA PE=1 SV=3	Q59DP9	42.9482	138.6	98	104	113	102	1.06373	0.40848
Calcium-transporting ATPase OS=Drosophila melanogaster OX=7227 GN=PMCA PE=1 SV=3	Q59DP8	45.625	123.3	98	105	114	99	1.04878	0.607163
Calcium-transporting ATPase OS=Drosophila melanogaster OX=7227 GN=PMCA PE=1 SV=5	Q9V4C7	48.01	132.9	103	111	123	109	1.08333	0.380414
Calcium-transporting ATPase OS=Drosophila melanogaster OX=7227 GN=SERCA PE=1 SV=1	A0A0B4LGB7	58.1582	109.3	217	216	250	195	1.02759	0.847551
Calcium-transporting ATPase sarcoplasmic/endoplasmic reticulum type OS=Drosophila melanogaster OX=7227 GN=SERCA PE=1 SV=2	P22700	57.2549	111.6	217	217	253	195	1.03211	0.831752
Calmodulin OS=Drosophila melanogaster OX=7227 GN=Cam PE=1 SV=2	P62152	37.5839	16.8	2	2	2	3	1.16667	0.42265
Calmodulin OS=Drosophila melanogaster OX=7227 GN=CG10022 PE=2 SV=1	Q8IQ15	8.78378	17.2	0	0	0	0	1	#DIV/0!
Calnexin 99A, isoform A OS=Drosophila melanogaster OX=7227 GN=Cnx99A PE=1 SV=2	Q9VAL7	38.6777	68	23	25	22	20	0.88	0.16795
Calpain-A, isoform C OS=Drosophila melanogaster OX=7227 GN=CalpA PE=1 SV=1	A8DYJ3	39.4928	93.9	22	20	25	24	1.15909	0.0886776
cAMP-dependent protein kinase catalytic subunit 1 OS=Drosophila melanogaster OX=7227 GN=Pka-C1 PE=1 SV=3	P12370	34.2776	40.8	10	7	13	5	1.05263	0.917521
cAMP-dependent protein kinase catalytic subunit 3 OS=Drosophila melanogaster OX=7227 GN=Pka-C3 PE=2 SV=2	P16912	3.25901	65.4	2	0	0	0	0.5	0.42265
cAMP-dependent protein kinase type II regulatory subunit OS=Drosophila melanogaster OX=7227 GN=Pka-R2 PE=1 SV=2	P81900	35.809	42.7	6	5	10	6	1.38462	0.349055
cAMP-specific 3',5'-cyclic phosphodiesterase, isoform F OS=Drosophila melanogaster OX=7227 GN=dnc PE=3 SV=1	Q8IRU4	15.4079	72.9	5	5	3	3	0.666667	#DIV/0!
cAMP-specific 3',5'-cyclic phosphodiesterase, isoform I OS=Drosophila melanogaster OX=7227 GN=dnc PE=1 SV=2	Q9W4T4	9.26385	129.3	5	6	4	3	0.692308	0.105573
Caprin homolog OS=Drosophila melanogaster OX=7227 GN=Capr PE=1 SV=1	Q9I7D3	3.95421	103.5	0	1	1	3	2	0.311753
Capulet, isoform A OS=Drosophila melanogaster OX=7227 GN=capt PE=1 SV=2	Q9VPX7	67.9245	45.6	27	22	23	15	0.784314	0.363854
Carbonic anhydrase 2, isoform A OS=Drosophila melanogaster OX=7227 GN=CAH2 PE=2 SV=1	Q9VTU8	6.86567	37.7	1	1	1	1	1	#DIV/0!
Carbonic anhydrase OS=Drosophila melanogaster OX=7227 GN=CAH7 PE=3 SV=2	Q9VH26	17.7632	33.9	4	3	7	5	1.55556	0.154846
Carbonyl reductase, isoform A OS=Drosophila melanogaster OX=7227 GN=Dmel\CG11200 PE=1 SV=1	Q7K0F7	23.662	39.6	6	6	2	6	0.714286	0.42265
Carboxylic ester hydrolase OS=Drosophila melanogaster OX=7227 GN=Ace PE=1 SV=1	A0A0B4KGI5	34.1195	70.7	18	20	13	11	0.65	0.0384761
Carboxylic ester hydrolase OS=Drosophila melanogaster OX=7227 GN=alpha-Est7 PE=1 SV=1	Q9VIB5	5.06993	65.4	1	0	1	0	1	1
Carboxypeptidase D OS=Drosophila melanogaster OX=7227 GN=svr PE=1 SV=2	P42787	0.56899	158.7	0	1	0	0	0.666667	0.42265
Carboxypeptidase OS=Drosophila melanogaster OX=7227 GN=anon-WO02059370.13 PE=1 SV=1	Q9VDT5	25.9336	54.4	5	5	5	5	1	#DIV/0!
Carnitine O-Acetyl-Transferase, isoform B OS=Drosophila melanogaster OX=7227 GN=CRAT PE=1 SV=1	Q0KIA8	36.9863	74.3	7	4	15	10	2.07692	0.13836
Carnitine O-palmitoyltransferase OS=Drosophila melanogaster OX=7227 GN=whd PE=1 SV=1	Q7JQH9	50	89.4	38	38	33	37	0.923077	0.272393
Carnitine palmitoyltransferase 2 OS=Drosophila melanogaster OX=7227 GN=CPT2 PE=1 SV=1	Q9VZW7	42.1289	75.1	14	18	14	17	0.970588	0.859972
Casein kinase II beta subunit, isoform K OS=Drosophila melanogaster OX=7227 GN=CkIIbeta PE=1 SV=1	M9PHA6	4.70085	26.8	1	0	1	2	1.66667	0.292893
Casein kinase IIalpha, isoform C OS=Drosophila melanogaster OX=7227 GN=CkIIalpha PE=1 SV=1	A4V2B8	32.7381	39.9	4	6	6	4	1	1
CASK, isoform F OS=Drosophila melanogaster OX=7227 GN=CASK PE=1 SV=1	E1JIS7	1.41921	102.4	1	1	0	0	0.5	#DIV/0!
Catalase OS=Drosophila melanogaster OX=7227 GN=Cat PE=1 SV=2	P17336	33.3992	57.1	11	14	12	15	1.07407	0.683772
Cathepsin B1, isoform A OS=Drosophila melanogaster OX=7227 GN=CtsB1 PE=1 SV=1	Q9VY87	8.52941	37.4	2	1	1	0	0.6	0.292893
Cathepsin D OS=Drosophila melanogaster OX=7227 GN=cathD PE=1 SV=1	Q7K485	11.2245	42.4	2	2	2	2	1	#DIV/0!
Cation-transporting ATPase OS=Drosophila melanogaster OX=7227 GN=anne PE=3 SV=1	A8DZ26	0.68918	164.1	0	0	0	0	1	#DIV/0!
Cation-transporting ATPase OS=Drosophila melanogaster OX=7227 GN=Dmel\CG6230 PE=1 SV=1	Q9VKJ6	16.6531	136.3	13	9	13	8	0.958333	0.890236
CCHC-type zinc finger nucleic acid binding protein, isoform B OS=Drosophila melanogaster OX=7227 GN=CNBP PE=2 SV=1	A0A0B4JD46	12.7273	17.6	0	1	0	1	1	1
CCT-alpha OS=Drosophila melanogaster OX=7227 GN=CCT1 PE=1 SV=1	A4V391	8.61759	59.5	1	3	1	1	0.666667	0.42265
CCT-beta OS=Drosophila melanogaster OX=7227 GN=CCT2 PE=1 SV=2	Q9W392	5.23364	58	1	1	2	1	1.25	0.42265
CD98 heavy chain, isoform G OS=Drosophila melanogaster OX=7227 GN=CD98hc PE=1 SV=1	A0A0B4KGE4	39.7456	69.3	26	28	27	22	0.910714	0.451179
CDGSH iron-sulfur domain-containing protein 2 homolog OS=Drosophila melanogaster OX=7227 GN=Cisd2 PE=2 SV=1	Q9VAM6	45.8647	14.6	7	7	7	6	0.9375	0.42265
CDK5RAP3-like protein OS=Drosophila melanogaster OX=7227 GN=CG30291 PE=2 SV=1	Q95SK3	18.2711	57.7	5	6	4	4	0.769231	0.095466
CDP-diacylglycerol--glycerol-3-phosphate 3-phosphatidyltransferase OS=Drosophila melanogaster OX=7227 GN=Dmel\CG7718 PE=2 SV=1	Q8SYL0	14.17	56.4	3	3	1	1	0.5	#DIV/0!
CDP-diacylglycerol--inositol 3-phosphatidyltransferase OS=Drosophila melanogaster OX=7227 GN=Pis PE=1 SV=1	Q8SX37	6.69643	25.5	0	0	1	1	2	#DIV/0!
Ced-6, isoform D OS=Drosophila melanogaster OX=7227 GN=ced-6 PE=1 SV=1	E0R983	10.1313	57.9	3	4	1	0	0.333333	0.0513167
Cell cycle control protein 50A OS=Drosophila melanogaster OX=7227 GN=CDC50 PE=2 SV=1	Q9VXG0	6.44258	39.7	2	2	2	2	1	#DIV/0!
Cellular repressor of E1A-stimulated genes, isoform A OS=Drosophila melanogaster OX=7227 GN=CREG PE=1 SV=1	Q9VEK7	17.5355	24	1	2	1	2	1	1
Centromere/kinetochore protein zw10 OS=Drosophila melanogaster OX=7227 GN=Zw10 PE=1 SV=2	Q9W4X9	1.94175	82.2	1	1	0	0	0.5	#DIV/0!
Centrosome-associated zinc finger protein CP190 OS=Drosophila melanogaster OX=7227 GN=Cp190 PE=1 SV=2	Q24478	3.64964	121.6	1	1	2	1	1.25	0.42265
Ceramide phosphoethanolamine synthase OS=Drosophila melanogaster OX=7227 GN=Cpes PE=1 SV=1	O77475	2.29592	43.8	1	1	1	0	0.75	0.42265
Ceramide transfer protein OS=Drosophila melanogaster OX=7227 GN=cert PE=1 SV=1	Q9Y128	24.9584	68.5	11	5	11	6	1.05556	0.909833
CFAP91 domain-containing protein OS=Drosophila melanogaster OX=7227 GN=Dmel\CG15145 PE=4 SV=3	Q9VJC3	0.913242	102.8	3	0	1	2	1	1
CG10206-PA OS=Drosophila melanogaster OX=7227 GN=nop5 PE=1 SV=2	Q9VM69	28.3757	57.1	4	8	9	5	1.14286	0.757464
CG16985 protein OS=Drosophila melanogaster OX=7227 GN=BcDNA:RE30174 PE=1 SV=1	Q9VZZ6	67.1141	16.1	9	6	9	5	0.941176	0.859972
CG3835-RA OS=Drosophila melanogaster OX=7227 GN=D2hgdh PE=1 SV=1	Q7K511	2.62664	58.3	1	1	1	0	0.75	0.42265
CG5915 protein OS=Drosophila melanogaster OX=7227 GN=Rab7 PE=1 SV=1	O76742	51.2077	23.3	10	6	6	4	0.666667	0.311753
CG6459 protein OS=Drosophila melanogaster OX=7227 GN=P32 PE=1 SV=1	Q7JXC4	35.3612	29	8	5	6	7	1	1
CG7484 protein OS=Drosophila melanogaster OX=7227 GN=Sep15 PE=1 SV=2	Q9VVJ7	48.8764	19.9	7	8	7	4	0.764706	0.333333
cGMP-dependent protein kinase, isozyme 2 forms cD4/T1/T3A/T3B OS=Drosophila melanogaster OX=7227 GN=for PE=1 SV=3	Q03043	7.07721	121.3	4	3	5	3	1.11111	0.698489
Chaoptin, isoform C OS=Drosophila melanogaster OX=7227 GN=chp PE=1 SV=1	A0A0B4KHG5	12.7203	150.6	11	8	6	6	0.666667	0.144814
Chaperonin containing TCP1 subunit 6 OS=Drosophila melanogaster OX=7227 GN=CCT6 PE=1 SV=1	Q9VXQ5	6.5666	58.2	1	1	0	1	0.75	0.42265
Chaski, isoform A OS=Drosophila melanogaster OX=7227 GN=chk PE=2 SV=1	Q8T043	13.5347	98.8	4	6	8	5	1.25	0.492907
Cheerio, isoform H OS=Drosophila melanogaster OX=7227 GN=cher PE=1 SV=1	A4V310	50.9918	92.5	29	26	29	19	0.877193	0.571607
Cheerio, isoform O OS=Drosophila melanogaster OX=7227 GN=cher PE=1 SV=2	A0A0B4KHN1	19.8681	278.6	29	31	32	22	0.903226	0.615889
Chitinase-like protein Idgf1 OS=Drosophila melanogaster OX=7227 GN=Idgf1 PE=1 SV=2	Q8MM24	4.7836	49.3	1	1	2	2	1.5	#DIV/0!
Chitinase-like protein Idgf2 OS=Drosophila melanogaster OX=7227 GN=Idgf2 PE=1 SV=1	Q9V3D4	33.4091	49.1	8	9	8	7	0.894737	0.292893
Chitinase-like protein Idgf3 OS=Drosophila melanogaster OX=7227 GN=Idgf3 PE=1 SV=3	Q8MLZ7	26.3039	49.2	7	8	8	7	1	1
Chitinase-like protein Idgf5 OS=Drosophila melanogaster OX=7227 GN=Idgf5 PE=2 SV=3	Q8T0R7	9.68468	50.1	4	2	2	0	0.5	0.292893
CHOp24, isoform A OS=Drosophila melanogaster OX=7227 GN=CHOp24 PE=1 SV=1	Q9W4K0	42.7885	23.2	7	6	9	8	1.26667	0.105573
Chorion peroxidase OS=Drosophila melanogaster OX=7227 GN=Pxt PE=2 SV=3	Q9VEG6	2.71941	90.5	1	0	0	0	0.666667	0.42265
Claret, isoform A OS=Drosophila melanogaster OX=7227 GN=ca PE=1 SV=4	Q9VAG5	1.7848	217.8	0	1	0	0	0.666667	0.42265
Clathrin heavy chain OS=Drosophila melanogaster OX=7227 GN=Chc PE=3 SV=1	X2JC31	24.4338	191.1	22	29	21	20	0.811321	0.292893
Cleft lip and palate transmembrane protein 1-like protein OS=Drosophila melanogaster OX=7227 GN=Dmel\CG4332 PE=1 SV=1	Q9VYG3	5.16014	64.3	3	2	1	1	0.571429	0.095466
Coatomer subunit alpha OS=Drosophila melanogaster OX=7227 GN=alphaCOP PE=1 SV=1	Q9W0B8	24.6353	139.2	13	16	13	12	0.870968	0.333333
Coatomer subunit beta OS=Drosophila melanogaster OX=7227 GN=betaCOP PE=2 SV=2	P45437	14.5228	107.3	8	8	5	7	0.777778	0.183503
Coatomer subunit beta' OS=Drosophila melanogaster OX=7227 GN=beta'COP PE=2 SV=2	O62621	14.5514	102.6	5	7	7	5	1	1
Coatomer subunit delta OS=Drosophila melanogaster OX=7227 GN=deltaCOP PE=1 SV=1	Q9W555	17.1053	57.9	2	6	2	2	0.6	0.42265
Coatomer subunit epsilon OS=Drosophila melanogaster OX=7227 GN=epsilonCOP PE=1 SV=1	Q9Y0Y5	22.2222	34.6	3	3	2	2	0.75	#DIV/0!
Coatomer subunit gamma OS=Drosophila melanogaster OX=7227 GN=gammaCOP PE=1 SV=1	A0A0B4KHL2	15.6076	99.4	6	8	7	7	1	1
Coenzyme Q8 OS=Drosophila melanogaster OX=7227 GN=Coq8 PE=1 SV=2	Q9VYI6	58.3964	74.4	23	28	26	27	1.03774	0.732739
COesterase domain-containing protein OS=Drosophila melanogaster OX=7227 GN=Dmel\CG10339 PE=4 SV=1	Q9W1B3	3.64842	68.2	1	0	1	0	1	1
Cofilin/actin-depolymerizing factor homolog OS=Drosophila melanogaster OX=7227 GN=tsr PE=1 SV=1	P45594	50	17.1	9	8	9	7	0.947368	0.698489
Coiled-coil and C2 domain-containing protein 1-like OS=Drosophila melanogaster OX=7227 GN=l(2)gd1 PE=1 SV=1	Q9VKJ9	7.59804	89	2	2	3	2	1.16667	0.42265
Coiled-coil domain-containing protein 128 OS=Drosophila melanogaster OX=7227 GN=Dmel\CG6607 PE=1 SV=1	Q9VC66	7.63547	45.6	0	2	0	1	0.75	0.698489
Coiled-coil domain-containing protein 47 OS=Drosophila melanogaster OX=7227 GN=Dmel\CG17593 PE=1 SV=1	Q9VQR9	16.5966	54.1	5	5	5	3	0.833333	0.42265
Coiled-coil-helix-coiled-coil-helix domain containing 3 OS=Drosophila melanogaster OX=7227 GN=Chchd3 PE=1 SV=1	Q9VA18	52.9148	24.2	8	7	6	8	0.941176	0.698489
Complex I-49kD OS=Drosophila melanogaster OX=7227 GN=ND-49 PE=1 SV=2	Q9V4E0	67.3077	52.9	34	27	8	10	0.31746	0.0274878
Complex I-49kD OS=Drosophila melanogaster OX=7227 GN=ND-49L PE=3 SV=2	Q9VBR4	4.39771	60.1	1	2	0	0	0.4	0.095466
Complex I-9kD OS=Drosophila melanogaster OX=7227 GN=anon-EST:Posey214 PE=1 SV=1	Q9VZ01	19.2661	10.9	0	2	0	0	0.5	0.42265
Complex I-B12 OS=Drosophila melanogaster OX=7227 GN=ND-B12 PE=2 SV=1	Q9W2E8	40.9091	12.1	2	2	0	3	0.833333	0.770584
Complex I-B14.5a OS=Drosophila melanogaster OX=7227 GN=ND-B14.5A PE=1 SV=1	O97418	37.8641	11.5	1	2	1	0	0.6	0.292893
Complex I-B14.7 OS=Drosophila melanogaster OX=7227 GN=ND-B14.7 PE=1 SV=1	Q7JYH3	9.41176	18.4	1	0	0	0	0.666667	0.42265
Complex I-B15 OS=Drosophila melanogaster OX=7227 GN=ND-B15 PE=1 SV=1	Q6IDF5	42.4779	13.1	1	0	2	6	3.33333	0.23165
Complex I-B16.6 OS=Drosophila melanogaster OX=7227 GN=ND-B16.6 PE=1 SV=1	Q9W402	35.0649	17.7	3	3	3	2	0.875	0.42265
Complex I-B17 OS=Drosophila melanogaster OX=7227 GN=ND-B17 PE=1 SV=1	Q9V3W2	68.8623	19	3	5	8	16	2.6	0.191878
Complex I-ESSS OS=Drosophila melanogaster OX=7227 GN=NP15.6 PE=1 SV=1	Q9V3L7	30	17	2	2	2	4	1.33333	0.42265
Complex III subunit 8 OS=Drosophila melanogaster OX=7227 GN=UQCR-Q PE=1 SV=1	Q9VVH5	16.8539	10.1	4	3	2	3	0.777778	0.292893
Complex I-SGDH OS=Drosophila melanogaster OX=7227 GN=ND-SGDH PE=1 SV=1	Q9VTU2	30.1075	22	8	5	6	8	1.06667	0.80755
Congested-like trachea protein OS=Drosophila melanogaster OX=7227 GN=colt PE=2 SV=1	Q9VQG4	24.8366	32.9	4	3	2	1	0.555556	0.105573
Contactin OS=Drosophila melanogaster OX=7227 GN=Cont PE=1 SV=2	Q9VN14	23.2374	158.1	11	13	12	18	1.23077	0.442914
Copper transporter OS=Drosophila melanogaster OX=7227 GN=Ctr1A PE=3 SV=1	M9NE97	19.5021	26.8	1	1	1	1	1	#DIV/0!
Coproporphyrinogen oxidase OS=Drosophila melanogaster OX=7227 GN=Coprox PE=3 SV=1	X2J9R2	45.1282	44.4	8	6	7	6	0.9375	0.698489
Cornichon, isoform C OS=Drosophila melanogaster OX=7227 GN=cni PE=2 SV=1	M9PDJ6	12.5	16.9	0	1	1	1	1.33333	0.42265
Coronin OS=Drosophila melanogaster OX=7227 GN=coro PE=1 SV=1	A0A0B4KEJ7	47.4766	58	16	18	19	17	1.05556	0.552786
Crossveinless d OS=Drosophila melanogaster OX=7227 GN=cv-d PE=1 SV=2	Q9VF24	7.89116	167.7	3	4	3	2	0.777778	0.292893
C-terminal binding protein, isoform F OS=Drosophila melanogaster OX=7227 GN=CtBP PE=1 SV=1	A0A0B4KGG9	5.74413	41.9	1	2	1	1	0.8	0.42265
CTP synthase OS=Drosophila melanogaster OX=7227 GN=CTPsyn PE=1 SV=2	Q9VUL1	10.8453	69.4	6	5	2	3	0.538462	0.0513167
CTTNBP2 N-terminal-like protein OS=Drosophila melanogaster OX=7227 GN=Naus PE=1 SV=1	Q8SX68	11.6585	65.4	3	5	3	2	0.7	0.311753
Cullin 2, isoform A OS=Drosophila melanogaster OX=7227 GN=Cul2 PE=1 SV=3	Q9V9R2	6.1089	87.3	3	3	2	2	0.75	#DIV/0!
Cullin 3, isoform C OS=Drosophila melanogaster OX=7227 GN=Cul3 PE=1 SV=1	Q9V475	2.58732	89.5	0	2	0	0	0.5	0.42265
Cullin 4, isoform A OS=Drosophila melanogaster OX=7227 GN=Cul4 PE=1 SV=1	Q5BI50	5.35932	94.3	1	2	3	2	1.4	0.292893
Cullin homolog 1 OS=Drosophila melanogaster OX=7227 GN=Cul1 PE=1 SV=2	Q24311	1.42119	89.5	0	1	0	0	0.666667	0.42265
Cullin-associated and neddylation-dissociated 1, isoform B OS=Drosophila melanogaster OX=7227 GN=Cand1 PE=1 SV=1	M9PB90	29.7276	139.3	24	31	29	24	0.964912	0.837779
Cyclope, isoform A OS=Drosophila melanogaster OX=7227 GN=cype PE=1 SV=3	Q9VMS1	87.013	8.3	78	85	85	83	1.0303	0.563148
Cyp12c1, isoform B OS=Drosophila melanogaster OX=7227 GN=Cyp12c1 PE=3 SV=1	X2JB94	2.09924	60.6	0	1	0	0	0.666667	0.42265
CYP6G1 OS=Drosophila melanogaster OX=7227 GN=Cyp6g1 PE=2 SV=1	B6IDY5	26.9084	59.8	8	8	6	4	0.666667	0.095466
Cysteine desulfurase, mitochondrial OS=Drosophila melanogaster OX=7227 GN=Nfs1 PE=1 SV=1	Q9VKD3	41.9913	51	12	10	19	15	1.5	0.115348
Cysteine proteinase-1, isoform D OS=Drosophila melanogaster OX=7227 GN=Cp1 PE=1 SV=1	A0A0B4JD48	12.8514	27	2	2	1	1	0.666667	#DIV/0!
Cysteine string protein, isoform D OS=Drosophila melanogaster OX=7227 GN=Csp PE=1 SV=1	M9PG83	13.5246	26.2	0	1	1	1	1.33333	0.42265
Cysteinyl-tRNA synthetase OS=Drosophila melanogaster OX=7227 GN=CysRS-m PE=2 SV=1	Q7K3P0	3.40502	63.5	1	0	2	1	1.66667	0.292893
Cytochrome b OS=Drosophila melanogaster OX=7227 GN=mt:Cyt-b PE=3 SV=2	P18935	4.2328	43.1	1	2	2	1	1	1
Cytochrome b5 OS=Drosophila melanogaster OX=7227 GN=Cyt-b5 PE=2 SV=1	Q9V4N3	36.5672	15.2	5	7	4	5	0.785714	0.311753
Cytochrome b5-related protein OS=Drosophila melanogaster OX=7227 GN=Cyt-b5-r PE=2 SV=2	P19967	15.8257	50.3	11	5	5	3	0.555556	0.333333
Cytochrome b-c1 complex subunit 7 OS=Drosophila melanogaster OX=7227 GN=UQCR-14 PE=1 SV=1	Q9VXI6	39.6396	13.6	3	3	4	4	1.25	#DIV/0!
Cytochrome b-c1 complex subunit 9 OS=Drosophila melanogaster OX=7227 GN=ox PE=3 SV=1	Q9XY35	80	6.3	5	4	16	10	2.54545	0.107731
Cytochrome b-c1 complex subunit Rieske, mitochondrial OS=Drosophila melanogaster OX=7227 GN=RFeSP PE=1 SV=3	Q9VQ29	35.2174	24.9	22	21	15	15	0.711111	0.00586515
Cytochrome c heme lyase OS=Drosophila melanogaster OX=7227 GN=Cchl PE=1 SV=1	Q9VD55	33.452	32	9	5	10	7	1.1875	0.609433
Cytochrome c oxidase assembly factor 3, mitochondrial OS=Drosophila melanogaster OX=7227 GN=Ccdc56 PE=3 SV=1	P0DKM0	32.1839	9.9	1	2	2	3	1.4	0.292893
Cytochrome c oxidase assembly factor 8, isoform B OS=Drosophila melanogaster OX=7227 GN=Coa8 PE=3 SV=1	M9PG94	10.2273	20.8	0	0	1	1	2	#DIV/0!
Cytochrome c oxidase assembly protein COX16 homolog, mitochondrial OS=Drosophila melanogaster OX=7227 GN=l(3)neo43 PE=2 SV=3	Q9VF98	20.9524	12.4	1	0	2	1	1.66667	0.292893
Cytochrome c oxidase assembly protein COX20, mitochondrial OS=Drosophila melanogaster OX=7227 GN=l(3)87Df PE=2 SV=1	Q9VG00	17.2727	12.6	0	1	1	1	1.33333	0.42265
Cytochrome c oxidase polypeptide VIIc OS=Drosophila melanogaster OX=7227 GN=COX7C PE=2 SV=1	Q7JW00	31.8182	7.2	2	2	2	2	1	#DIV/0!
Cytochrome c oxidase subunit 1 OS=Drosophila melanogaster OX=7227 GN=mt:CoI PE=2 SV=2	P00399	18.3953	56.3	11	10	15	11	1.21739	0.349055
Cytochrome c oxidase subunit 2 OS=Drosophila melanogaster OX=7227 GN=mt:CoII PE=3 SV=1	P00408	26.3158	26.2	157	149	133	124	0.840909	0.0554189
Cytochrome c oxidase subunit 3 OS=Drosophila melanogaster OX=7227 GN=mt:CoIII PE=3 SV=1	P00417	22.5191	30	18	10	18	17	1.23333	0.476795
Cytochrome c oxidase subunit 4, isoform A OS=Drosophila melanogaster OX=7227 GN=COX4 PE=1 SV=1	Q9VIQ8	56.5934	20.5	164	185	164	172	0.962963	0.621395
Cytochrome c oxidase subunit 5A, mitochondrial OS=Drosophila melanogaster OX=7227 GN=COX5A PE=2 SV=2	Q94514	60.4027	16.6	170	178	150	153	0.871429	0.0342102
Cytochrome c oxidase subunit 5B, isoform A OS=Drosophila melanogaster OX=7227 GN=COX5B PE=1 SV=1	Q9VMB9	67.5	13.6	104	105	88	76	0.78673	0.06473
Cytochrome c oxidase subunit 7A, mitochondrial OS=Drosophila melanogaster OX=7227 GN=COX7A PE=3 SV=1	Q9VHS2	71.9101	9.9	16	13	20	18	1.29032	0.129937
Cytochrome c oxidase subunit 8, isoform A OS=Drosophila melanogaster OX=7227 GN=COX8 PE=2 SV=1	Q9VP19	33.8235	7.4	2	2	2	2	1	#DIV/0!
Cytochrome c oxidase subunit OS=Drosophila melanogaster OX=7227 GN=COX6B PE=1 SV=1	Q8IQW2	85.7143	9.3	10	12	7	7	0.666667	0.057191
Cytochrome c1, isoform A OS=Drosophila melanogaster OX=7227 GN=Cyt-c1 PE=1 SV=1	Q9VRL0	59.2834	33.7	14	13	37	28	2.31034	0.0523661
Cytochrome c-2 OS=Drosophila melanogaster OX=7227 GN=Cyt-c-p PE=1 SV=2	P84029	54.6296	11.7	8	9	10	7	1	1
Cytochrome P450 4g1 OS=Drosophila melanogaster OX=7227 GN=Cyp4g1 PE=2 SV=1	Q9V3S0	52.3381	62.9	46	54	48	34	0.823529	0.380414
Cytochrome P450 6a2 OS=Drosophila melanogaster OX=7227 GN=Cyp6a2 PE=2 SV=2	P33270	14.2292	58.6	6	6	0	0	0.142857	#DIV/0!
Cytochrome P450 6a8 OS=Drosophila melanogaster OX=7227 GN=Cyp6a8 PE=2 SV=2	Q27593	3.35968	58.1	0	1	0	0	0.666667	0.42265
Cytochrome P450 6a9 OS=Drosophila melanogaster OX=7227 GN=Cyp6a9 PE=2 SV=3	Q27594	7.7381	58	3	1	2	1	0.833333	0.698489
Cytochrome P450 9b2 OS=Drosophila melanogaster OX=7227 GN=Cyp9b2 PE=2 SV=1	Q9V4I1	37.8218	58.9	13	14	7	3	0.413793	0.0540947
Cytochrome P450-4e2, isoform B OS=Drosophila melanogaster OX=7227 GN=Cyp4e2 PE=3 SV=1	A0A0B4LFT2	24.5247	60.7	7	5	3	4	0.642857	0.154846
Darkener of apricot, isoform X OS=Drosophila melanogaster OX=7227 GN=Doa PE=1 SV=1	A0A0B4K6R9	4.94938	100.6	2	2	2	2	1	#DIV/0!
DDRGK domain-containing protein 1 OS=Drosophila melanogaster OX=7227 GN=CG5862 PE=2 SV=1	Q9VDD1	8.73786	34.3	2	1	0	0	0.4	0.095466
Decapping protein 1, isoform A OS=Drosophila melanogaster OX=7227 GN=DCP1 PE=1 SV=1	Q9W1H5	7.52688	41.3	0	2	0	0	0.5	0.42265
Degringolade, isoform D OS=Drosophila melanogaster OX=7227 GN=dgrn PE=4 SV=1	A0A0B4LHT4	8.29268	23.4	0	0	0	1	1.5	0.42265
Dehydrogenase/reductase SDR family protein 7-like OS=Drosophila melanogaster OX=7227 GN=CG7601 PE=2 SV=1	Q9Y140	21.7791	35.7	3	4	4	2	0.888889	0.698489
Dek, isoform B OS=Drosophila melanogaster OX=7227 GN=Dek PE=1 SV=1	Q8T0D3	20.7773	72.5	11	8	8	8	0.857143	0.42265
Delta-1-pyrroline-5-carboxylate synthase OS=Drosophila melanogaster OX=7227 GN=P5CS PE=1 SV=1	Q9VNW6	51.1598	84	53	56	48	42	0.828829	0.105325
Delta-aminolevulinic acid dehydratase OS=Drosophila melanogaster OX=7227 GN=Pbgs PE=1 SV=1	Q9VTV9	26.9113	35.9	4	7	3	3	0.615385	0.237507
DENN domain-containing protein Crag OS=Drosophila melanogaster OX=7227 GN=Crag PE=1 SV=3	Q9W3D3	22.5613	186.9	17	19	12	12	0.684211	0.0266715
Deoxyribonuclease II OS=Drosophila melanogaster OX=7227 GN=DNaseII PE=1 SV=1	Q9VED8	25.4098	41.3	7	6	5	6	0.866667	0.292893
Dephosphocoenzyme A carrier, isoform A OS=Drosophila melanogaster OX=7227 GN=DPCoAC PE=2 SV=2	Q9VDL7	20.8219	40.3	2	4	2	3	0.875	0.698489
Desaturase 1, isoform A OS=Drosophila melanogaster OX=7227 GN=Desat1 PE=1 SV=1	Q7K4Y0	39.1645	43.4	5	7	11	8	1.5	0.19171
Diadenosine tetraphosphate synthetase OS=Drosophila melanogaster OX=7227 GN=GlyRS PE=1 SV=1	Q9VUK8	6.79739	85.1	1	2	1	0	0.6	0.292893
Diamond OS=Drosophila melanogaster OX=7227 GN=dind PE=2 SV=1	E2QCZ3	8.44595	68.1	0	3	1	2	1	1
Dicer-2, isoform A OS=Drosophila melanogaster OX=7227 GN=Dcr-2 PE=1 SV=1	A1ZAW0	30.4297	197.6	34	33	26	24	0.753623	0.0168646
Differentially expressed in FDCP 8 homolog OS=Drosophila melanogaster OX=7227 GN=DEF8 PE=2 SV=1	Q9VTT9	4.06504	55.4	1	0	1	0	1	1
Dihydrolipoyl dehydrogenase OS=Drosophila melanogaster OX=7227 GN=E3 PE=1 SV=1	Q9VVL7	27.9762	53.1	5	8	8	7	1.13333	0.591752
Dihydrolipoyllysine-residue acetyltransferase OS=Drosophila melanogaster OX=7227 GN=muc PE=1 SV=1	Q9VM14	14.2578	54.2	5	5	4	3	0.75	0.095466
Dihydrolipoyllysine-residue succinyltransferase component of 2-oxoglutarate dehydrogenase complex, mitochondrial OS=Drosophila melanogaster OX=7227 GN=alpha-KGDHC PE=1 SV=1	Q9VGQ1	20.0855	49.9	7	7	10	10	1.375	#DIV/0!
Dihydroorotate dehydrogenase (quinone), mitochondrial OS=Drosophila melanogaster OX=7227 GN=Dhod PE=2 SV=2	P32748	47.6543	44.3	14	14	12	13	0.9	0.095466
Dihydropyrimidine dehydrogenase [NADP(+)] OS=Drosophila melanogaster OX=7227 GN=su(r) PE=1 SV=2	Q9W374	2.13385	111.2	2	1	0	0	0.4	0.095466
D-Importin 7/RanBP7 OS=Drosophila melanogaster OX=7227 GN=msk PE=1 SV=1	Q9VSD6	41.1821	119.2	34	33	31	29	0.898551	0.0886776
Dipeptidase B, isoform A OS=Drosophila melanogaster OX=7227 GN=Dip-B PE=1 SV=2	Q9VFQ9	26.9685	55.5	5	9	3	4	0.5625	0.23165
Disks large 1 tumor suppressor protein OS=Drosophila melanogaster OX=7227 GN=dlg1 PE=1 SV=2	P31007	29.2784	106.6	13	14	13	14	1	1
Division abnormally delayed protein OS=Drosophila melanogaster OX=7227 GN=dally PE=1 SV=1	Q24114	10.5431	69	5	4	5	5	1.09091	0.42265
DNA damage-binding protein 1 OS=Drosophila melanogaster OX=7227 GN=pic PE=1 SV=1	Q9XYZ5	3.42105	126	1	0	1	1	1.33333	0.42265
DNA repair protein complementing XP-C cells homolog OS=Drosophila melanogaster OX=7227 GN=Xpc PE=1 SV=2	Q24595	0.773395	144.1	1	0	0	0	0.666667	0.42265
DNA replication licensing factor Mcm2 OS=Drosophila melanogaster OX=7227 GN=Mcm2 PE=1 SV=1	P49735	1.46561	100.4	1	0	0	0	0.666667	0.42265
DNA replication-related element factor, isoform A OS=Drosophila melanogaster OX=7227 GN=Dref PE=1 SV=2	Q94883	1.26939	80.7	0	0	0	1	1.5	0.42265
DNA-binding protein modulo OS=Drosophila melanogaster OX=7227 GN=mod PE=1 SV=2	P13469	30.8118	60.3	12	11	9	11	0.88	0.311753
DnaJ homolog shv OS=Drosophila melanogaster OX=7227 GN=shv PE=1 SV=1	Q9VPQ2	12.7119	40.2	4	1	2	1	0.714286	0.591752
DnaJ-like-2, isoform A OS=Drosophila melanogaster OX=7227 GN=Droj2 PE=1 SV=1	Q9VFV9	45.6576	45.2	16	15	16	13	0.939394	0.591752
DnaJ-like-60, isoform C OS=Drosophila melanogaster OX=7227 GN=DnaJ-60 PE=2 SV=3	Q9W1A1	36.4055	24.8	6	3	2	3	0.636364	0.333333
Dodeca-satellite-binding protein 1, isoform A OS=Drosophila melanogaster OX=7227 GN=Dp1 PE=1 SV=1	Q7KN75	48.9623	144.2	68	65	65	61	0.948148	0.296474
Dolichol kinase OS=Drosophila melanogaster OX=7227 GN=Dmel\CG8311 PE=3 SV=1	A1ZAI1	3.77734	54.8	2	2	1	0	0.5	0.095466
Dolichol-phosphate mannosyltransferase subunit 1 OS=Drosophila melanogaster OX=7227 GN=Dpm1 PE=3 SV=1	Q9VIU7	24.4813	27	2	3	1	1	0.571429	0.095466
Dolichyl-diphosphooligosaccharide--protein glycosyltransferase 48 kDa subunit OS=Drosophila melanogaster OX=7227 GN=Ost48 PE=2 SV=2	Q24319	27.1715	50	7	5	6	6	1	1
Dolichyl-diphosphooligosaccharide--protein glycosyltransferase subunit 2 OS=Drosophila melanogaster OX=7227 GN=OstDelta PE=1 SV=1	Q7K110	24.9211	69.2	7	6	9	6	1.13333	0.591752
Dolichyl-diphosphooligosaccharide--protein glycosyltransferase subunit DAD1 OS=Drosophila melanogaster OX=7227 GN=Dad1 PE=1 SV=1	Q9VLM5	18.75	12.5	1	2	1	1	0.8	0.42265
Drab11 OS=Drosophila melanogaster OX=7227 GN=Rab11 PE=1 SV=1	O18335	19.6262	24.2	5	4	4	3	0.818182	0.292893
Drab5 OS=Drosophila melanogaster OX=7227 GN=Rab5 PE=1 SV=1	Q9V3I2	28.7671	23.9	3	3	3	2	0.875	0.42265
Draper, isoform E OS=Drosophila melanogaster OX=7227 GN=drpr PE=4 SV=1	M9PGU6	1.53551	114.3	0	0	1	0	1.5	0.42265
Drip, isoform F OS=Drosophila melanogaster OX=7227 GN=Drip PE=3 SV=1	A0A0B4KFD6	15.1079	29.3	3	3	4	4	1.25	#DIV/0!
DSec61alpha OS=Drosophila melanogaster OX=7227 GN=Sec61alpha PE=1 SV=1	Q8STG9	21.8487	52.2	5	4	6	6	1.27273	0.095466
DUF753 domain-containing protein OS=Drosophila melanogaster OX=7227 GN=BP1015 PE=4 SV=1	Q2PE19	3.91459	30.3	1	0	0	0	0.666667	0.42265
DUF753 domain-containing protein OS=Drosophila melanogaster OX=7227 GN=CT14230 PE=4 SV=1	Q9W2C5	19.598	21.3	2	1	0	0	0.4	0.095466
Dynactin 4, p62 subunit OS=Drosophila melanogaster OX=7227 GN=DCTN4-p62 PE=1 SV=1	Q7K130	1.75097	57.9	1	1	0	0	0.5	#DIV/0!
Dynactin subunit 2 OS=Drosophila melanogaster OX=7227 GN=DCTN2-p50 PE=1 SV=1	Q7K2D2	11.3158	42	2	3	0	0	0.285714	0.0377496
Dynamin GTPase OS=Drosophila melanogaster OX=7227 GN=shi PE=1 SV=1	E1JJA4	66.0249	98.4	101	100	82	91	0.862069	0.0906023
Dynamin-1-like protein OS=Drosophila melanogaster OX=7227 GN=Drp1 PE=1 SV=1	Q9VQE0	23.9456	82.5	15	13	9	6	0.566667	0.0690507
Dynamin-like 120 kDa protein, form S1 OS=Drosophila melanogaster OX=7227 GN=Opa1 PE=1 SV=1	A0A0B4LGF5	33.1269	111.5	21	21	21	20	0.977273	0.42265
Dynein light chain 2, cytoplasmic OS=Drosophila melanogaster OX=7227 GN=Cdlc2 PE=1 SV=1	O96860	12.3596	10.4	2	0	1	0	0.75	0.698489
E3 SUMO-protein ligase RanBP2 OS=Drosophila melanogaster OX=7227 GN=Nup358 PE=1 SV=1	A0A0B4K7J2	6.10743	298.7	4	6	5	3	0.833333	0.552786
E3 ubiquitin-protein ligase listerin OS=Drosophila melanogaster OX=7227 GN=Ltn1 PE=1 SV=2	Q9VW09	9.27304	198.5	5	3	6	6	1.4	0.183503
E3 ubiquitin-protein ligase OS=Drosophila melanogaster OX=7227 GN=Ubr3 PE=1 SV=1	M9PDZ8	2.59392	248.9	2	2	0	1	0.5	0.095466
E3 ubiquitin-protein ligase UBR1 OS=Drosophila melanogaster OX=7227 GN=Ubr1 PE=2 SV=2	Q9VX91	2.24781	208.2	1	3	0	0	0.333333	0.183503
E3 UFM1-protein ligase 1 homolog OS=Drosophila melanogaster OX=7227 GN=Ufl1 PE=3 SV=1	A0A0B4K6K7	22.7621	87.4	11	10	8	6	0.695652	0.0886776
Eb1, isoform E OS=Drosophila melanogaster OX=7227 GN=Eb1 PE=1 SV=1	Q9XZ57	21.0345	32.5	2	3	2	1	0.714286	0.292893
Eb1, isoform F OS=Drosophila melanogaster OX=7227 GN=Eb1 PE=1 SV=2	A1Z6P3	18.5185	33.3	3	2	2	1	0.714286	0.292893
Ecotropic viral integration site 5 ortholog OS=Drosophila melanogaster OX=7227 GN=Evi5 PE=1 SV=3	Q9VYY9	4.46097	92.7	0	0	0	0	1	#DIV/0!
Ecto-5'-nucleotidase 2, isoform A OS=Drosophila melanogaster OX=7227 GN=NT5E-2 PE=1 SV=1	Q8SZY4	26.6667	64.4	10	11	11	12	1.08696	0.292893
EG:100G10.3 protein OS=Drosophila melanogaster OX=7227 GN=eIF2Bbeta PE=1 SV=1	O76863	26.4205	39.1	1	5	2	4	1	1
EG:103B4.3 protein OS=Drosophila melanogaster OX=7227 GN=Mct1 PE=1 SV=2	Q9W509	3.35463	67.9	0	1	1	1	1.33333	0.42265
EG:25E8.1 protein OS=Drosophila melanogaster OX=7227 GN=GRP170 PE=1 SV=1	O46067	30.9859	103.4	18	21	16	14	0.780488	0.129937
EG:34F3.8 protein OS=Drosophila melanogaster OX=7227 GN=Sec22 PE=1 SV=2	O77434	30.3318	24.6	4	3	2	4	0.888889	0.698489
EG:65F1.1 protein OS=Drosophila melanogaster OX=7227 GN=EG:65F1.1 PE=2 SV=1	O76896	4.30839	49.5	1	1	1	1	1	#DIV/0!
EG:BACN32G11.3 protein OS=Drosophila melanogaster OX=7227 GN=Lrpprc2 PE=1 SV=1	Q9W592	15.9515	120.1	6	8	8	7	1.0625	0.698489
EG:BACR19J1.2 protein OS=Drosophila melanogaster OX=7227 GN=Dmel\CG5254 PE=1 SV=1	Q9V3T2	16.3399	33.6	4	1	1	2	0.714286	0.591752
EG:BACR7A4.14 protein OS=Drosophila melanogaster OX=7227 GN=EG:BACR7A4.14 PE=1 SV=1	Q9U1L2	89.243	26	28	26	23	22	0.839286	0.0565436
eIF-2B GDP-GTP exchange factor subunit epsilon OS=Drosophila melanogaster OX=7227 GN=eIF2Bepsilon PE=1 SV=1	Q9W541	26.9058	75	10	11	5	10	0.73913	0.360398
eIF-4F 25 kDa subunit OS=Drosophila melanogaster OX=7227 GN=eIF4E1 PE=1 SV=1	M9PBZ9	11.9691	29.2	0	2	1	0	0.75	0.698489
Electron transfer flavoprotein subunit alpha OS=Drosophila melanogaster OX=7227 GN=wal PE=1 SV=1	Q7KN94	30.303	34.2	6	3	4	4	0.909091	0.770584
Electron transfer flavoprotein subunit beta OS=Drosophila melanogaster OX=7227 GN=ETFB PE=1 SV=1	Q0KHZ6	58.1028	27.2	9	12	13	9	1.04348	0.859972
Electron transfer flavoprotein-ubiquinone oxidoreductase OS=Drosophila melanogaster OX=7227 GN=Etf-QO PE=1 SV=1	Q7JWF1	37.5828	65.9	22	22	14	9	0.543478	0.0522833
Elongation factor 1-alpha 1 OS=Drosophila melanogaster OX=7227 GN=eEF1alpha1 PE=1 SV=2	P08736	49.676	50.3	38	31	40	29	1	1
Elongation factor 1-alpha OS=Drosophila melanogaster OX=7227 GN=eEF1alpha2 PE=1 SV=1	A4V3Q6	54.1126	50.6	35	29	40	29	1.07576	0.728437
Elongation factor 1-gamma OS=Drosophila melanogaster OX=7227 GN=eEF1gamma PE=2 SV=2	Q9NJH0	32.0186	48.9	11	8	14	12	1.33333	0.19171
Elongation factor G, mitochondrial OS=Drosophila melanogaster OX=7227 GN=mEFG1 PE=2 SV=2	Q9VM33	19.7315	83.5	5	3	10	3	1.5	0.563148
Elongation factor Tu OS=Drosophila melanogaster OX=7227 GN=mEFTu1 PE=1 SV=1	A1Z9E3	64.0082	54	37	32	33	27	0.873239	0.368324
Elongation factor Tu, mitochondrial OS=Drosophila melanogaster OX=7227 GN=mEFTu2 PE=1 SV=1	Q7K3V6	30.9211	49.6	6	7	7	6	1	1
Elongation of very long chain fatty acids protein 6 OS=Drosophila melanogaster OX=7227 GN=Baldspot PE=1 SV=2	Q9VV87	11.0759	36.8	1	1	1	1	1	#DIV/0!
Elongation of very long chain fatty acids protein F OS=Drosophila melanogaster OX=7227 GN=eloF PE=1 SV=1	Q9VH58	3.89105	29.9	0	0	0	1	1.5	0.42265
Elongation of very long chain fatty acids protein OS=Drosophila melanogaster OX=7227 GN=BcDNA:GH22993 PE=1 SV=1	A0A0B4KF65	2.55102	44.9	0	1	0	0	0.666667	0.42265
Elongation of very long chain fatty acids protein OS=Drosophila melanogaster OX=7227 GN=CG12138 PE=2 SV=1	Q8SXD1	7.5188	31.1	2	0	1	2	1.25	0.698489
Elongation of very long chain fatty acids protein OS=Drosophila melanogaster OX=7227 GN=CG9798 PE=2 SV=1	Q95T98	9.32203	41.1	2	2	2	2	1	#DIV/0!
Elongation of very long chain fatty acids protein OS=Drosophila melanogaster OX=7227 GN=Dmel\CG16904 PE=2 SV=1	Q9VH57	17.1756	30.9	1	3	3	2	1.16667	0.698489
Elongator complex protein 3 OS=Drosophila melanogaster OX=7227 GN=Elp3 PE=2 SV=1	Q9VQZ6	19.2029	62.8	4	5	6	4	1.09091	0.698489
Elongator complex protein 5 OS=Drosophila melanogaster OX=7227 GN=Dmel\CG2034 PE=1 SV=1	Q24050	14.8855	28.9	2	1	2	1	1	1
Elongator complex protein 6 OS=Drosophila melanogaster OX=7227 GN=poly PE=1 SV=1	Q9VFW4	12.3506	27.9	0	1	0	1	1	1
Elongin-C OS=Drosophila melanogaster OX=7227 GN=EloC PE=1 SV=1	Q7JWD6	17.094	13.1	1	1	0	1	0.75	0.42265
Endonuclease OS=Drosophila melanogaster OX=7227 GN=EndoG PE=1 SV=1	Q7JXB9	28.0645	34.6	6	8	8	4	0.875	0.698489
Endophilin-A OS=Drosophila melanogaster OX=7227 GN=Amph PE=1 SV=1	Q7KLE5	22.9236	65.9	13	11	7	7	0.615385	0.0377496
Endophilin-A OS=Drosophila melanogaster OX=7227 GN=EndoA PE=1 SV=1	Q8T390	4.06504	41.4	1	1	1	1	1	#DIV/0!
Endophilin-A OS=Drosophila melanogaster OX=7227 GN=EndoB PE=1 SV=1	Q8SYD9	11.2821	43.6	2	3	2	1	0.714286	0.292893
Endoplasmic reticulum chaperone BiP OS=Drosophila melanogaster OX=7227 GN=Hsc70-3 PE=1 SV=2	P29844	63.872	72.2	57	71	65	50	0.9	0.591146
Endoplasmic reticulum junction formation protein lunapark OS=Drosophila melanogaster OX=7227 GN=Lnpk PE=1 SV=1	Q7K2N0	4.39276	43.6	2	2	1	1	0.666667	#DIV/0!
Endoplasmic reticulum transmembrane protein OS=Drosophila melanogaster OX=7227 GN=CG13887-RC PE=1 SV=1	B9EQV3	8.15217	21	0	0	0	0	1	#DIV/0!
Endoplasmic reticulum transmembrane protein OS=Drosophila melanogaster OX=7227 GN=Dmel\CG13887 PE=1 SV=1	Q9W0M4	20.614	26.1	9	6	8	6	0.941176	0.80755
Engulfment ABC transporter in the ovary, isoform B OS=Drosophila melanogaster OX=7227 GN=Eato PE=1 SV=1	Q0E8Q7	6.57483	182.6	3	4	5	4	1.22222	0.292893
Enigma OS=Drosophila melanogaster OX=7227 GN=Egm PE=1 SV=1	Q5U117	32.5509	70.8	8	12	8	11	0.954545	0.859972
Enoyl-[acyl-carrier-protein] reductase, mitochondrial OS=Drosophila melanogaster OX=7227 GN=CG16935 PE=3 SV=2	Q9V6U9	36.1345	39.1	9	9	6	7	0.75	0.0377496
Enoyl-CoA hydratase OS=Drosophila melanogaster OX=7227 GN=Mtpalpha PE=1 SV=1	Q8IPE8	73.5215	79.6	136	190	124	140	0.810976	0.385747
Enoyl-CoA hydratase, short chain 1, isoform A OS=Drosophila melanogaster OX=7227 GN=Echs1 PE=1 SV=1	Q7JR58	51.5254	31.6	21	21	21	17	0.909091	0.42265
Ensconsin, isoform J OS=Drosophila melanogaster OX=7227 GN=ens PE=1 SV=1	M9PBN6	3.5124	106.2	0	0	1	0	1.5	0.42265
Entomoglyceroporin 4, isoform A OS=Drosophila melanogaster OX=7227 GN=Eglp4 PE=1 SV=1	Q6NR72	18.4739	26.7	6	6	8	6	1.14286	0.42265
Epidermal growth factor receptor pathway substrate clone 15, isoform C OS=Drosophila melanogaster OX=7227 GN=Eps-15 PE=1 SV=1	Q8MMD3	4.33996	119.5	0	1	0	1	1	1
Epithelial membrane protein, isoform B OS=Drosophila melanogaster OX=7227 GN=emp PE=3 SV=2	Q9W0X0	10.8893	62	5	3	3	2	0.7	0.311753
Epoxide hydrolase OS=Drosophila melanogaster OX=7227 GN=Jheh1 PE=2 SV=1	Q7JRC3	32.0675	54.7	13	10	12	7	0.84	0.563564
Epoxide hydrolase OS=Drosophila melanogaster OX=7227 GN=Jheh2 PE=1 SV=1	Q7KB18	46.2203	52	11	10	10	7	0.826087	0.333333
Epoxide hydrolase OS=Drosophila melanogaster OX=7227 GN=Jheh3 PE=2 SV=1	Q7K1W4	24.1453	53.7	10	10	6	7	0.681818	0.0198039
Eps15 homology domain containing protein-binding protein 1, isoform B OS=Drosophila melanogaster OX=7227 GN=Ehbp1 PE=1 SV=1	A4UZL2	6.38298	111.2	2	1	1	1	0.8	0.42265
ER lumen protein-retaining receptor OS=Drosophila melanogaster OX=7227 GN=KdelR PE=2 SV=1	O76767	8.96226	24.5	1	0	1	1	1.33333	0.42265
Ergic53, isoform A OS=Drosophila melanogaster OX=7227 GN=ergic53 PE=1 SV=1	Q9V3A8	11.5234	57.5	0	2	1	0	0.75	0.698489
Esterase-6 OS=Drosophila melanogaster OX=7227 GN=Est-6 PE=1 SV=2	P08171	9.375	61.1	4	2	3	3	1	1
Ethanol sensitive with low memory, isoform A OS=Drosophila melanogaster OX=7227 GN=elm PE=1 SV=1	Q9VNF9	27.5132	22	1	2	1	3	1.2	0.698489
Eukaryotic initiation factor 4A OS=Drosophila melanogaster OX=7227 GN=eIF4A PE=1 SV=3	Q02748	19.3548	45.8	2	3	2	2	0.857143	0.42265
Eukaryotic peptide chain release factor subunit 1 OS=Drosophila melanogaster OX=7227 GN=eRF1 PE=1 SV=1	M9PFR9	7.38255	49.7	1	1	2	0	1	1
Eukaryotic translation elongation factor 1 beta, isoform C OS=Drosophila melanogaster OX=7227 GN=eEF1beta PE=3 SV=1	A0A0B4LFL3	39.1892	24.2	6	4	6	6	1.16667	0.42265
Eukaryotic translation elongation factor 2 OS=Drosophila melanogaster OX=7227 GN=eEF2 PE=1 SV=4	P13060	65.5213	94.4	44	34	54	32	1.1	0.772079
Eukaryotic translation initiation factor 2 subunit 1 OS=Drosophila melanogaster OX=7227 GN=eIF2alpha PE=2 SV=1	P41374	39.8827	38.6	13	10	9	10	0.84	0.333333
Eukaryotic translation initiation factor 2 subunit 2 OS=Drosophila melanogaster OX=7227 GN=eIF2beta PE=1 SV=1	P41375	14.4231	35.2	1	5	3	1	0.75	0.698489
Eukaryotic translation initiation factor 2 subunit 3 OS=Drosophila melanogaster OX=7227 GN=eIF2gamma PE=2 SV=1	Q24208	41.0526	51.5	12	12	8	14	0.923077	0.770584
Eukaryotic translation initiation factor 2B subunit delta, isoform B OS=Drosophila melanogaster OX=7227 GN=eIF2Bdelta PE=1 SV=1	Q0E8X6	27.9514	61.8	6	4	9	9	1.66667	0.057191
Eukaryotic translation initiation factor 2B subunit gamma OS=Drosophila melanogaster OX=7227 GN=eIF2Bgamma PE=1 SV=1	A1ZA22	33.8462	50.6	9	7	7	6	0.833333	0.311753
Eukaryotic translation initiation factor 3 subunit A OS=Drosophila melanogaster OX=7227 GN=eIF3a PE=1 SV=1	Q9VN25	1.05263	133.8	0	1	1	2	1.66667	0.292893
Eukaryotic translation initiation factor 3 subunit B OS=Drosophila melanogaster OX=7227 GN=eIF3b PE=1 SV=1	E2QCG7	9.85507	80.4	2	2	1	1	0.666667	#DIV/0!
Eukaryotic translation initiation factor 3 subunit C OS=Drosophila melanogaster OX=7227 GN=eIF3c PE=3 SV=1	A0A0B4LFL2	2.52747	105.6	1	2	1	2	1	1
Eukaryotic translation initiation factor 3 subunit D-1 OS=Drosophila melanogaster OX=7227 GN=eIF3d1 PE=1 SV=1	Q9VCK0	10.8929	63.8	3	3	2	0	0.5	0.183503
Eukaryotic translation initiation factor 3 subunit E OS=Drosophila melanogaster OX=7227 GN=eIF3e PE=1 SV=1	O77410	8.04598	51.1	3	2	2	0	0.571429	0.311753
Eukaryotic translation initiation factor 3 subunit F-1 OS=Drosophila melanogaster OX=7227 GN=eIF3f1 PE=2 SV=1	Q9VN50	5.35714	31.1	0	0	0	0	1	#DIV/0!
Eukaryotic translation initiation factor 3 subunit I OS=Drosophila melanogaster OX=7227 GN=eIF3i PE=1 SV=1	O02195	4.29448	36.1	0	0	0	0	1	#DIV/0!
Eukaryotic translation initiation factor 3 subunit J OS=Drosophila melanogaster OX=7227 GN=eIF3j PE=3 SV=1	A0A0B4LF26	21.6102	26.6	3	2	1	1	0.571429	0.095466
Eukaryotic translation initiation factor 3 subunit K OS=Drosophila melanogaster OX=7227 GN=eIF3k PE=2 SV=1	Q9W2D9	4.05405	25.6	1	0	1	0	1	1
Eukaryotic translation initiation factor 3 subunit L OS=Drosophila melanogaster OX=7227 GN=eIF3l PE=2 SV=1	Q9VTU4	8.16327	63.2	3	3	1	0	0.375	0.0377496
Eukaryotic translation initiation factor 3 subunit M OS=Drosophila melanogaster OX=7227 GN=eIF3m PE=2 SV=1	Q7JVI3	3.87597	44.1	0	0	0	1	1.5	0.42265
Eukaryotic translation initiation factor 4G1, isoform B OS=Drosophila melanogaster OX=7227 GN=eIF4G1 PE=1 SV=1	A8DZ29	8.02501	211	10	8	5	4	0.55	0.0565436
Eukaryotic translation initiation factor 5 OS=Drosophila melanogaster OX=7227 GN=eIF5 PE=1 SV=1	Q9VXK6	9.05172	51.7	2	2	1	1	0.666667	#DIV/0!
Eukaryotic translation initiation factor 5A OS=Drosophila melanogaster OX=7227 GN=eEF5 PE=2 SV=2	Q9GU68	33.3333	17.6	2	2	2	2	1	#DIV/0!
Eukaryotic translation initiation factor 5B OS=Drosophila melanogaster OX=7227 GN=eIF5B PE=1 SV=2	Q9VZP5	22.028	127.1	17	12	19	17	1.22581	0.323284
Evolutionarily conserved signaling intermediate in Toll pathway, mitochondrial OS=Drosophila melanogaster OX=7227 GN=ECSIT PE=1 SV=2	Q9U6M0	7.33496	47	0	1	0	0	0.666667	0.42265
Extended synaptotagmin-like protein 2, isoform C OS=Drosophila melanogaster OX=7227 GN=Esyt2 PE=1 SV=1	A0A0B4K6F9	1.64127	94.8	0	0	0	1	1.5	0.42265
Facilitated trehalose transporter Tret1-1 OS=Drosophila melanogaster OX=7227 GN=Tret1-1 PE=1 SV=1	A1Z8N1	19.8366	95.1	12	11	14	11	1.08	0.591752
FACT complex subunit spt16 OS=Drosophila melanogaster OX=7227 GN=dre4 PE=1 SV=2	Q8IRG6	4.89381	123.5	3	2	2	1	0.714286	0.292893
FACT complex subunit Ssrp1 OS=Drosophila melanogaster OX=7227 GN=Ssrp PE=1 SV=2	Q05344	4.70263	81.5	0	2	0	0	0.5	0.42265
Factor of interpulse interval OS=Drosophila melanogaster OX=7227 GN=fipi PE=1 SV=2	Q9VR25	10	50.7	2	3	3	3	1.14286	0.42265
Fad2 OS=Drosophila melanogaster OX=7227 GN=Fad2 PE=3 SV=1	Q9VTD4	15.493	41.1	0	3	3	3	1.6	0.42265
Failed axon connections OS=Drosophila melanogaster OX=7227 GN=fax PE=1 SV=1	Q95RI5	45.2153	47.1	17	16	14	14	0.857143	0.0377496
Farjavit, isoform A OS=Drosophila melanogaster OX=7227 GN=frj PE=2 SV=1	Q9VMD5	8.38446	56.3	2	1	3	3	1.6	0.095466
Fas-associated factor 2, isoform A OS=Drosophila melanogaster OX=7227 GN=Faf2 PE=1 SV=1	Q9VJ58	9.69828	52.9	3	2	4	2	1.14286	0.698489
Fasciclin 1, isoform C OS=Drosophila melanogaster OX=7227 GN=Fas1 PE=1 SV=1	Q8INA9	37.8626	72.9	25	23	25	14	0.82	0.505315
Fasciclin 3, isoform G OS=Drosophila melanogaster OX=7227 GN=Fas3 PE=4 SV=1	X2JAT7	10.772	60.6	3	2	3	0	0.714286	0.591752
Fasciclin-2 OS=Drosophila melanogaster OX=7227 GN=Fas2 PE=1 SV=1	P34082	42.7262	96.9	23	31	20	20	0.75	0.222222
Fat storage-inducing transmembrane protein OS=Drosophila melanogaster OX=7227 GN=Fitm PE=1 SV=1	Q9VRJ2	9.45626	47.9	1	3	1	2	0.833333	0.698489
Fatty acid transport protein 1, isoform A OS=Drosophila melanogaster OX=7227 GN=Fatp1 PE=1 SV=2	Q9VKU1	45.2077	70.1	26	22	22	22	0.92	0.42265
Fatty acid transport protein 3, isoform A OS=Drosophila melanogaster OX=7227 GN=Fatp3 PE=1 SV=1	Q8SXR7	3.93013	76.6	2	1	1	1	0.8	0.42265
Fatty acyl-CoA reductase OS=Drosophila melanogaster OX=7227 GN=anon-WO0140519.58 PE=1 SV=3	Q9VG86	49.501	57	37	35	31	24	0.77027	0.144637
Fatty acyl-CoA reductase OS=Drosophila melanogaster OX=7227 GN=CG18680 PE=2 SV=1	Q8MMC6	7.90514	58.4	1	1	1	1	1	#DIV/0!
Fatty acyl-CoA reductase OS=Drosophila melanogaster OX=7227 GN=Dmel\CG1441 PE=1 SV=1	Q7K3T3	8.51064	59.1	1	3	1	1	0.666667	0.42265
Fatty acyl-CoA reductase OS=Drosophila melanogaster OX=7227 GN=Dmel\CG17560 PE=3 SV=2	Q9VES6	10.8216	55.9	2	3	4	5	1.57143	0.105573
Fatty acyl-CoA reductase OS=Drosophila melanogaster OX=7227 GN=Dmel\CG17562 PE=2 SV=2	Q9VES7	12.2244	56.9	3	1	3	4	1.5	0.311753
Fatty acyl-CoA reductase OS=Drosophila melanogaster OX=7227 GN=Dmel\CG4020 PE=3 SV=1	Q9W459	17.6113	56.2	3	5	3	6	1.1	0.80755
Fatty acyl-CoA reductase OS=Drosophila melanogaster OX=7227 GN=Dmel\CG5065 PE=3 SV=1	E1JH83	10.08	69.6	4	1	0	0	0.285714	0.237507
Fatty acyl-CoA reductase OS=Drosophila melanogaster OX=7227 GN=FarO PE=2 SV=3	Q9W508	2.18254	57.6	0	1	1	1	1.33333	0.42265
Fatty acyl-CoA reductase OS=Drosophila melanogaster OX=7227 GN=Sgp PE=2 SV=2	Q9VLJ7	46.2715	59.4	20	21	11	8	0.488372	0.0200421
Fatty acyl-CoA reductase wat OS=Drosophila melanogaster OX=7227 GN=wat PE=1 SV=1	Q8MS59	5.99613	59.5	2	1	2	1	1	1
Ferrochelatase, mitochondrial OS=Drosophila melanogaster OX=7227 GN=FeCh PE=2 SV=1	Q9V9S8	27.6042	43.6	8	6	6	5	0.8125	0.311753
Fezzik, isoform A OS=Drosophila melanogaster OX=7227 GN=fiz PE=3 SV=1	Q9VY04	4.64396	70.8	1	1	0	0	0.5	#DIV/0!
FI01422p OS=Drosophila melanogaster OX=7227 GN=Spn43Ab PE=1 SV=1	A1Z6V5	61.0687	43.4	17	36	19	27	0.872727	0.766537
FI01544p OS=Drosophila melanogaster OX=7227 GN=Rab1 PE=1 SV=1	O18332	77.561	22.7	10	14	8	8	0.692308	0.183503
FI01658p OS=Drosophila melanogaster OX=7227 GN=RpL23A PE=1 SV=1	Q9W0A8	24.9097	29.4	6	8	11	8	1.3125	0.29986
FI02011p OS=Drosophila melanogaster OX=7227 GN=Dmel\CG7800 PE=1 SV=2	Q9VHV3	4.12758	60.3	0	0	1	2	2.5	0.095466
FI02061p OS=Drosophila melanogaster OX=7227 GN=vimar PE=1 SV=1	A1Z6S7	2.99213	70.3	1	2	0	1	0.6	0.292893
FI02074p OS=Drosophila melanogaster OX=7227 GN=CG7346 PE=2 SV=2	Q9VTL3	2.88925	70.2	0	0	1	1	2	#DIV/0!
FI02094p OS=Drosophila melanogaster OX=7227 GN=cg9657 PE=2 SV=2	Q9W3R0	2.16306	66.3	1	0	0	0	0.666667	0.42265
FI02132p OS=Drosophila melanogaster OX=7227 GN=Dmel\CG8249 PE=1 SV=1	A1ZA52	3.45489	57.7	1	0	0	0	0.666667	0.42265
FI02892p OS=Drosophila melanogaster OX=7227 GN=Marc PE=1 SV=1	A1Z803	17.6471	38.1	4	2	1	1	0.5	0.183503
FI02982p OS=Drosophila melanogaster OX=7227 GN=Dmel\CG17221 PE=1 SV=1	Q8IPZ3	15.7385	44.5	1	1	7	2	2.75	0.296474
FI02989p OS=Drosophila melanogaster OX=7227 GN=Ldsdh1 PE=1 SV=1	Q9W3K9	35.9375	35.6	13	11	5	8	0.576923	0.0927353
FI03238p OS=Drosophila melanogaster OX=7227 GN=Dmel\CG10361 PE=1 SV=2	Q9VTN9	8.39329	45.5	2	2	1	0	0.5	0.095466
FI03324p OS=Drosophila melanogaster OX=7227 GN=Dmel\CG4752 PE=1 SV=2	Q9W247	6.4915	139.5	5	5	3	3	0.666667	#DIV/0!
FI03373p OS=Drosophila melanogaster OX=7227 GN=Mco1 PE=2 SV=2	Q9VLC3	12.3045	108.4	8	7	3	2	0.411765	0.0194193
FI03416p OS=Drosophila melanogaster OX=7227 GN=Ugt37D1 PE=1 SV=1	Q9VJH8	37.5691	60.5	13	14	11	17	1.03448	0.88453
FI03495p OS=Drosophila melanogaster OX=7227 GN=Tom70 PE=1 SV=2	Q9VKC8	26.146	66.3	9	10	8	5	0.714286	0.198216
FI03626p OS=Drosophila melanogaster OX=7227 GN=Dmel\CG1317 PE=1 SV=2	Q9W023	0.910931	111	0	0	1	1	2	#DIV/0!
FI03659p OS=Drosophila melanogaster OX=7227 GN=CG10616-RA PE=1 SV=1	C8VV60	15.4472	54.6	4	4	3	3	0.8	#DIV/0!
FI03672p OS=Drosophila melanogaster OX=7227 GN=Dmel\CG9855 PE=2 SV=1	Q9VN18	9.1623	41.9	2	3	4	2	1.14286	0.698489
FI03680p OS=Drosophila melanogaster OX=7227 GN=Dmel\CG8128 PE=2 SV=1	Q9VXR9	2.72727	38.1	1	1	0	0	0.5	#DIV/0!
FI04125p OS=Drosophila melanogaster OX=7227 GN=nrv1 PE=1 SV=1	B5RIR1	70.5502	35.3	29	19	26	22	1	1
FI04419p OS=Drosophila melanogaster OX=7227 GN=Lamp1 PE=1 SV=3	Q9V9S0	8.80503	34.8	3	4	2	2	0.666667	0.095466
FI04486p OS=Drosophila melanogaster OX=7227 GN=Mvl PE=1 SV=1	A4V370	2.68456	65.4	0	1	1	0	1	1
FI04781p OS=Drosophila melanogaster OX=7227 GN=Nop56 PE=1 SV=1	Q95WY3	15.9274	54.8	2	2	5	3	1.66667	0.183503
FI05204p OS=Drosophila melanogaster OX=7227 GN=L2HGDH PE=1 SV=1	Q9VJ28	35.1648	50.1	10	9	9	5	0.761905	0.349055
FI05212p OS=Drosophila melanogaster OX=7227 GN=Sodh-1 PE=1 SV=1	O97479	68.3333	38.6	15	16	18	18	1.15152	0.0377496
FI05221p OS=Drosophila melanogaster OX=7227 GN=Dmel\CG15814 PE=2 SV=1	Q9VX13	3.11526	37.6	1	1	1	1	1	#DIV/0!
FI05267p OS=Drosophila melanogaster OX=7227 GN=Dmel\CG4822 PE=1 SV=2	Q9VPJ7	1.92024	76.1	1	1	1	1	1	#DIV/0!
FI05352p OS=Drosophila melanogaster OX=7227 GN=PIP5K59B PE=1 SV=2	Q9W1Y2	2.19479	80.2	1	0	1	1	1.33333	0.42265
FI05451p OS=Drosophila melanogaster OX=7227 GN=SCaMC PE=1 SV=1	Q0E8F2	10.1201	65.4	1	3	3	2	1.16667	0.698489
FI05614p OS=Drosophila melanogaster OX=7227 GN=Dmel\CG5758 PE=2 SV=1	Q0E8P5	4.32	70.5	0	0	1	0	1.5	0.42265
FI05907p1 OS=Drosophila melanogaster OX=7227 GN=Dmel\CG4984 PE=2 SV=1	A1ZAY4	35.2273	50.6	11	15	18	15	1.25	0.296474
FI06405p OS=Drosophila melanogaster OX=7227 GN=SP108 PE=2 SV=1	Q9W453	3.03867	38.2	1	1	1	1	1	#DIV/0!
FI06460p OS=Drosophila melanogaster OX=7227 GN=mRpS18A PE=1 SV=3	Q9VHQ0	14.8387	17.8	0	0	1	1	2	#DIV/0!
FI06463p OS=Drosophila melanogaster OX=7227 GN=l(2)SH0834 PE=1 SV=1	Q9VKZ9	5.39216	22.8	1	1	1	0	0.75	0.42265
FI06595p OS=Drosophila melanogaster OX=7227 GN=Dmel\CG11241 PE=1 SV=3	Q9VNR7	17.5197	55.8	4	2	1	1	0.5	0.183503
FI07231p OS=Drosophila melanogaster OX=7227 GN=TpnC4 PE=1 SV=1	Q7K860	7.84314	17	0	0	1	0	1.5	0.42265
FI07418p OS=Drosophila melanogaster OX=7227 GN=Rab39 PE=2 SV=1	Q9W3Q0	10.0917	24.7	1	2	0	1	0.6	0.292893
FI07649p OS=Drosophila melanogaster OX=7227 GN=Nepl15 PE=2 SV=2	Q9VCU1	8.89213	80.5	5	4	3	1	0.545455	0.154846
FI07923p OS=Drosophila melanogaster OX=7227 GN=Karybeta3 PE=1 SV=1	Q9VN44	35.7466	123.5	26	30	23	25	0.862069	0.215535
FI09602p OS=Drosophila melanogaster OX=7227 GN=GH07925p PE=1 SV=1	Q9VVU1	37.1981	45.3	11	8	8	5	0.714286	0.292893
FI09619p OS=Drosophila melanogaster OX=7227 GN=Mad1 PE=1 SV=1	Q7KND8	1.23288	85	0	0	0	0	1	#DIV/0!
FI12805p OS=Drosophila melanogaster OX=7227 GN=Nep6 PE=2 SV=1	Q9VYJ1	9.00763	73.7	5	3	5	2	0.9	0.80755
FI12817p OS=Drosophila melanogaster OX=7227 GN=Nrx-IV PE=1 SV=2	Q8IQH0	1.86916	145	2	2	1	1	0.666667	#DIV/0!
FI14001p1 OS=Drosophila melanogaster OX=7227 GN=SNF4Agamma PE=2 SV=1	Q7JQX9	19.0074	103	8	11	12	11	1.19048	0.333333
FI16836p1 OS=Drosophila melanogaster OX=7227 GN=ACSL1 PE=1 SV=1	E2QCY2	53.8226	73	23	31	27	17	0.821429	0.516632
FI16963p1 OS=Drosophila melanogaster OX=7227 GN=CG12726 PE=2 SV=3	Q9VYC9	8.61423	28.6	3	2	1	1	0.571429	0.095466
FI17138p1 OS=Drosophila melanogaster OX=7227 GN=spag PE=1 SV=1	Q9V3E9	1.87266	59.6	1	0	0	0	0.666667	0.42265
FI17308p1 OS=Drosophila melanogaster OX=7227 GN=Vti1b PE=1 SV=1	B7Z0M0	11.4754	13.7	1	1	1	0	0.75	0.42265
FI17817p1 OS=Drosophila melanogaster OX=7227 GN=Tango5 PE=1 SV=1	Q9W2S1	15.283	58.1	3	3	4	1	0.875	0.770584
FI17861p1 OS=Drosophila melanogaster OX=7227 GN=Dmel\CG16700 PE=2 SV=1	Q9VX84	4.2735	50.9	1	0	0	0	0.666667	0.42265
FI17948p1 OS=Drosophila melanogaster OX=7227 GN=Dmel\CG14411 PE=2 SV=1	Q9VY15	9.84579	93.9	4	4	1	3	0.6	0.183503
FI18122p1 OS=Drosophila melanogaster OX=7227 GN=Snx1 PE=1 SV=1	Q9VQQ6	14.1921	52.2	4	4	2	0	0.4	0.095466
FI18195p1 OS=Drosophila melanogaster OX=7227 GN=l(3)76BDm PE=1 SV=2	Q9VW22	1.06141	147.6	1	2	0	0	0.4	0.095466
FI18412p1 OS=Drosophila melanogaster OX=7227 GN=Prestin PE=2 SV=1	Q9VVM6	1.61725	80.3	0	1	0	0	0.666667	0.42265
FI18641p1 OS=Drosophila melanogaster OX=7227 GN=Gli PE=2 SV=1	Q7KT70	1.56904	109.2	0	1	1	0	1	1
FI18650p1 OS=Drosophila melanogaster OX=7227 GN=Dmel\CG6231 PE=2 SV=2	Q9VDV5	2.39316	65.6	0	1	2	1	1.66667	0.292893
FI18833p1 OS=Drosophila melanogaster OX=7227 GN=Yif1 PE=1 SV=1	Q9VBC5	5.54156	44.1	0	1	2	1	1.66667	0.292893
FI19011p1 OS=Drosophila melanogaster OX=7227 GN=Dmel\CG32638 PE=1 SV=2	Q8IR72	10.0629	17.7	1	1	2	2	1.5	#DIV/0!
FI20146p1 OS=Drosophila melanogaster OX=7227 GN=Dme_CG7627 PE=1 SV=2	Q9VLN6	24.5756	152.2	22	18	25	26	1.2619	0.116459
FI20190p1 OS=Drosophila melanogaster OX=7227 GN=Dmel\CG5789 PE=1 SV=2	Q9VC63	24.7504	157	16	20	20	15	0.973684	0.890236
FI20903p1 OS=Drosophila melanogaster OX=7227 GN=CG40498-RF PE=2 SV=3	A8Y4V5	4.10448	29.8	0	0	1	0	1.5	0.42265
FI21225p1 OS=Drosophila melanogaster OX=7227 GN=unc-45 PE=1 SV=1	Q9VHW4	6.96938	105	4	2	1	0	0.375	0.154846
FI21274p1 OS=Drosophila melanogaster OX=7227 GN=Trap1 PE=1 SV=1	A1Z6L9	10.1302	77.9	1	1	5	4	2.75	0.0198039
FI21453p1 OS=Drosophila melanogaster OX=7227 GN=Tnpo PE=1 SV=1	Q9VRV8	1.34378	101.5	1	0	1	0	1	1
FI21480p1 OS=Drosophila melanogaster OX=7227 GN=mIF2 PE=1 SV=2	Q9VAV2	5.60345	76.7	1	3	2	1	0.833333	0.698489
FI22513p1 OS=Drosophila melanogaster OX=7227 GN=Dmel\CG3626 PE=1 SV=3	Q9W4K8	10.0106	106.3	6	3	3	1	0.545455	0.29986
FI22810p1 OS=Drosophila melanogaster OX=7227 GN=Dmel\CG5853 PE=2 SV=1	Q9VL61	9.86938	77.3	4	3	3	3	0.888889	0.42265
FI23714p1 OS=Drosophila melanogaster OX=7227 GN=Nrd1 PE=1 SV=2	Q9VYT3	1.56931	132.7	0	2	0	1	0.75	0.698489
FI23916p1 OS=Drosophila melanogaster OX=7227 GN=13506 PE=1 SV=2	Q9W259	28.4294	57	8	8	9	9	1.11111	#DIV/0!
FI23918p1 OS=Drosophila melanogaster OX=7227 GN=Dmel\CG6834 PE=2 SV=3	Q9VGJ7	3.57542	102.2	2	1	2	0	0.8	0.698489
Fiery mountain, isoform B OS=Drosophila melanogaster OX=7227 GN=fmt PE=1 SV=1	M9PEB1	26.9907	108.4	10	14	7	5	0.538462	0.115348
Flightin, isoform B OS=Drosophila melanogaster OX=7227 GN=fln PE=4 SV=1	M9PD14	56.044	20.6	9	7	10	9	1.16667	0.311753
FMN hydroxy acid dehydrogenase domain-containing protein OS=Drosophila melanogaster OX=7227 GN=Dmel\CG18003 PE=1 SV=1	A1Z8D3	38.5246	39.7	8	7	4	4	0.588235	0.0198039
Fructose-bisphosphatase OS=Drosophila melanogaster OX=7227 GN=fbp PE=1 SV=1	Q9VIS3	24.2515	36.2	4	6	5	5	1	1
Fructose-bisphosphate aldolase OS=Drosophila melanogaster OX=7227 GN=Ald1 PE=1 SV=1	C8VV14	69.8061	39	34	35	28	33	0.887324	0.257219
Fumarate hydratase OS=Drosophila melanogaster OX=7227 GN=Fum1 PE=1 SV=3	Q9W3X6	64.2424	53.5	41	41	52	53	1.27381	0.00188502
G protein alpha i subunit OS=Drosophila melanogaster OX=7227 GN=Galphai PE=1 SV=2	P20353	10.9859	40.6	2	2	2	0	0.666667	0.42265
G protein alpha o subunit OS=Drosophila melanogaster OX=7227 GN=Galphao PE=1 SV=1	P16378	35.5932	40.4	9	8	9	5	0.842105	0.542504
G protein alpha q subunit OS=Drosophila melanogaster OX=7227 GN=Galphaq PE=2 SV=2	P23625	6.23229	41.3	2	1	2	0	0.8	0.698489
G protein alpha s subunit, isoform E OS=Drosophila melanogaster OX=7227 GN=Galphas PE=1 SV=1	A0A0B4LGI1	28.534	44.7	7	6	6	8	1.06667	0.698489
G protein beta-subunit 13F, isoform C OS=Drosophila melanogaster OX=7227 GN=Gbeta13F PE=1 SV=1	A4V4I0	25.5882	37.1	9	5	4	4	0.625	0.272393
G protein-coupled receptor kinase 2 OS=Drosophila melanogaster OX=7227 GN=Gprk2 PE=1 SV=3	P32866	1.96078	80.6	0	0	0	0	1	#DIV/0!
Galactosylgalactosylxylosylprotein 3-beta-glucuronosyltransferase I OS=Drosophila melanogaster OX=7227 GN=GlcAT-I PE=2 SV=2	O97422	2.94118	35	1	1	1	0	0.75	0.42265
Gamma-cystathionase OS=Drosophila melanogaster OX=7227 GN=Eip55E PE=1 SV=1	Q7JXZ2	42.4936	43	10	10	8	6	0.727273	0.095466
GDP-fucose protein O-fucosyltransferase 1 OS=Drosophila melanogaster OX=7227 GN=O-fut1 PE=1 SV=1	A8E6L6	3.9801	46.8	0	0	0	0	1	#DIV/0!
GDP-Man:Man(1)GlcNAc(2)-PP-Dol alpha-1,3-mannosyltransferase OS=Drosophila melanogaster OX=7227 GN=Alg2 PE=1 SV=1	Q9VZU8	8.72642	48.6	2	1	1	1	0.8	0.42265
GDT1 family protein OS=Drosophila melanogaster OX=7227 GN=CG31303 PE=1 SV=1	Q7KSI9	9.90712	35.3	2	1	2	0	0.8	0.698489
Gelsolin OS=Drosophila melanogaster OX=7227 GN=Gel PE=1 SV=2	Q07171	7.64411	88.3	4	4	0	0	0.2	#DIV/0!
General transcription factor IIF subunit 1 OS=Drosophila melanogaster OX=7227 GN=TfIIFalpha PE=1 SV=3	Q05913	5.37262	64.4	2	2	0	1	0.5	0.095466
General vesicular transport factor p115 OS=Drosophila melanogaster OX=7227 GN=p115 PE=1 SV=2	Q9W3N6	8.01435	92	1	1	1	3	1.5	0.42265
GEO01111p1 OS=Drosophila melanogaster OX=7227 GN=SkpA PE=1 SV=1	O77430	10.4938	18.6	1	1	1	1	1	#DIV/0!
GEO02620p1 OS=Drosophila melanogaster OX=7227 GN=Dmel\CG42497 PE=2 SV=1	E1JGR3	23.0769	7.4	3	1	3	2	1.16667	0.698489
GEO04055p1 OS=Drosophila melanogaster OX=7227 GN=Dmel\CG15012 PE=1 SV=2	Q9VZE2	11.1842	16.9	1	1	0	0	0.5	#DIV/0!
GEO06356p1 OS=Drosophila melanogaster OX=7227 GN=Uev1A PE=1 SV=1	Q9VRL1	40	16.7	3	4	2	7	1.22222	0.732739
GEO07453p1 OS=Drosophila melanogaster OX=7227 GN=RpL26 PE=1 SV=1	Q9VVU2	10.0671	17.3	1	1	2	2	1.5	#DIV/0!
GEO07594p1 OS=Drosophila melanogaster OX=7227 GN=mRpS17 PE=2 SV=1	Q9W199	25.1613	18	2	1	1	0	0.6	0.292893
GEO07624p1 OS=Drosophila melanogaster OX=7227 GN=RpL24 PE=1 SV=1	X2JE06	25.8065	17.5	3	2	1	2	0.714286	0.292893
GEO07775p1 OS=Drosophila melanogaster OX=7227 GN=Dmel\CG11562 PE=1 SV=1	Q9VPN3	26.4	13.7	0	2	0	0	0.5	0.42265
GEO08239p1 OS=Drosophila melanogaster OX=7227 GN=RpS16 PE=2 SV=1	A0A0B4LG52	49.3243	16.8	9	4	8	9	1.26667	0.514929
GEO08456p1 OS=Drosophila melanogaster OX=7227 GN=Dmel\CG30373 PE=2 SV=1	A1Z7B8	46.2025	17.9	4	4	9	7	1.8	0.057191
GEO08966p1 OS=Drosophila melanogaster OX=7227 GN=Grx1 PE=2 SV=1	Q9VVT6	8.77193	12.4	0	1	1	0	1	1
GEO09602p1 OS=Drosophila melanogaster OX=7227 GN=BcDNA:RH34302 PE=2 SV=2	Q9VDL5	37.3134	7.4	4	8	3	5	0.714286	0.465478
GEO09626p1 OS=Drosophila melanogaster OX=7227 GN=ND-MLRQ PE=1 SV=1	Q8SYJ2	78.3133	9.4	15	17	15	14	0.911765	0.311753
GEO09659p1 OS=Drosophila melanogaster OX=7227 GN=Dmel\CG13220 PE=1 SV=1	Q6NP72	55.5556	16.4	4	8	6	6	1	1
GEO10172p1 OS=Drosophila melanogaster OX=7227 GN=mRpS18C PE=2 SV=2	Q9VA81	8.57143	16.2	1	1	0	0	0.5	#DIV/0!
GEO10187p1 OS=Drosophila melanogaster OX=7227 GN=Dmel\CG14483 PE=2 SV=1	Q4QPR8	21.9512	9.9	2	0	1	0	0.75	0.698489
GEO10196p1 OS=Drosophila melanogaster OX=7227 GN=Dmel\CG17776 PE=2 SV=1	Q9W513	28.5714	8.1	0	2	0	0	0.5	0.42265
GEO11417p1 OS=Drosophila melanogaster OX=7227 GN=ND-AGGG PE=2 SV=1	Q7PL91	19.1489	10.7	0	0	0	0	1	#DIV/0!
GEO11443p1 OS=Drosophila melanogaster OX=7227 GN=UQCR-6.4 PE=2 SV=1	Q500Y7	73.6842	6.3	6	3	4	2	0.727273	0.492907
GEO11453p1 OS=Drosophila melanogaster OX=7227 GN=NHP2 PE=2 SV=1	M9PCI2	11.25	17.7	2	0	2	1	1.25	0.698489
GEO12027p1 OS=Drosophila melanogaster OX=7227 GN=Dmel\CG15908 PE=2 SV=1	Q4QPU3	14.7436	18.3	1	1	1	1	1	#DIV/0!
GEO12033p1 OS=Drosophila melanogaster OX=7227 GN=Dmel\CG16986 PE=1 SV=1	Q9VZZ5	45.4545	15.8	4	5	6	5	1.18182	0.292893
GEO12235p1 OS=Drosophila melanogaster OX=7227 GN=Dmel\CG7950 PE=2 SV=3	Q9VAA6	29.7468	16.7	3	2	3	3	1.14286	0.42265
GEO12465p1 OS=Drosophila melanogaster OX=7227 GN=Syb PE=1 SV=1	H1UUB1	20.155	14.1	3	3	4	2	1	1
GEO13356p1 OS=Drosophila melanogaster OX=7227 GN=Dmel\CG34310 PE=2 SV=1	A8DYW4	13.5135	8.5	0	1	0	0	0.666667	0.42265
GEO13361p1 OS=Drosophila melanogaster OX=7227 GN=SLIRP1 PE=1 SV=1	Q0KHQ1	60	10	10	9	10	6	0.857143	0.542504
GEO13367p1 OS=Drosophila melanogaster OX=7227 GN=Dmel\CG34200 PE=2 SV=1	Q6IGW6	19.2308	5.9	1	1	1	1	1	#DIV/0!
GH01077p OS=Drosophila melanogaster OX=7227 GN=UQCR-C1 PE=1 SV=2	Q9VFF0	50.6383	51.8	9	9	24	20	2.3	0.0228602
GH01257p OS=Drosophila melanogaster OX=7227 GN=Dmel\CG5107 PE=2 SV=1	Q9VBQ4	7.04225	23.6	0	0	0	0	1	#DIV/0!
GH01474p OS=Drosophila melanogaster OX=7227 GN=Dmel\CG1486 PE=1 SV=1	Q9VRG8	13.1455	91.5	4	5	4	8	1.27273	0.542504
GH01508p OS=Drosophila melanogaster OX=7227 GN=Jon65Aiii PE=2 SV=1	Q9VRS7	19.708	28.5	2	2	0	4	1	1
GH01619p OS=Drosophila melanogaster OX=7227 GN=Rab2 PE=1 SV=1	O18333	48.8263	23.5	7	7	10	7	1.1875	0.42265
GH01709p OS=Drosophila melanogaster OX=7227 GN=Dmel\CG5590 PE=1 SV=1	Q9VB10	30.5825	44.3	6	7	9	4	1	1
GH01773p OS=Drosophila melanogaster OX=7227 GN=Tsp42Ej PE=2 SV=1	Q7K3Z2	4.40529	25.3	1	1	1	1	1	#DIV/0!
GH02075p OS=Drosophila melanogaster OX=7227 GN=Tspo PE=1 SV=1	Q9VPR1	21.6216	20.1	4	4	2	2	0.6	#DIV/0!
GH02495p OS=Drosophila melanogaster OX=7227 GN=MESK2 PE=1 SV=1	Q8T0V2	7.15884	48.7	2	2	1	1	0.666667	#DIV/0!
GH03305p OS=Drosophila melanogaster OX=7227 GN=GH26 PE=1 SV=1	Q9VKI8	33.4337	35.2	7	7	7	7	1	#DIV/0!
GH04039p OS=Drosophila melanogaster OX=7227 GN=Dmel\CG3625 PE=2 SV=1	Q9VPN0	5.24194	28.5	1	0	1	1	1.33333	0.42265
GH04080p OS=Drosophila melanogaster OX=7227 GN=PPO1 PE=1 SV=1	Q7K2W6	65.3623	79	58	52	66	63	1.16964	0.105325
GH04081p OS=Drosophila melanogaster OX=7227 GN=wupA PE=1 SV=1	E4NKJ3	29.2308	29.1	10	7	9	11	1.15789	0.492907
GH04176p OS=Drosophila melanogaster OX=7227 GN=Sip1 PE=1 SV=1	Q7K5M6	3.04054	30.7	0	1	1	1	1.33333	0.42265
GH04238p OS=Drosophila melanogaster OX=7227 GN=Dmel\CG5597 PE=1 SV=1	Q9W1H6	8.46154	29.6	1	4	0	1	0.428571	0.333333
GH04404p1 OS=Drosophila melanogaster OX=7227 GN=CG17424 PE=2 SV=1	Q9VGD9	2.74262	53.1	0	0	0	0	1	#DIV/0!
GH04538p OS=Drosophila melanogaster OX=7227 GN=Dmel\CG8785 PE=2 SV=1	Q7K2W3	4.00844	52.1	1	2	0	2	0.8	0.698489
GH04863p OS=Drosophila melanogaster OX=7227 GN=Dmel\CG14997 PE=1 SV=1	Q9VZF6	36.5427	51.1	11	14	9	7	0.666667	0.129937
GH05102p OS=Drosophila melanogaster OX=7227 GN=CT10168 PE=1 SV=1	Q9VR44	5.67951	53.9	1	1	1	1	1	#DIV/0!
GH05406p OS=Drosophila melanogaster OX=7227 GN=mRpS30 PE=1 SV=1	Q9VXP3	15.2603	65.1	0	1	4	5	3.66667	0.0298575
GH05679p OS=Drosophila melanogaster OX=7227 GN=Tep3 PE=1 SV=2	Q9VLY7	4.01634	163.8	1	2	2	2	1.2	0.42265
GH06117p OS=Drosophila melanogaster OX=7227 GN=pst PE=2 SV=2	Q8IQ80	22.4894	77.4	9	9	11	11	1.2	#DIV/0!
GH06474p OS=Drosophila melanogaster OX=7227 GN=Dmel\CG4377 PE=2 SV=1	Q9W2C4	5.62771	24.8	1	1	0	0	0.5	#DIV/0!
GH06693p OS=Drosophila melanogaster OX=7227 GN=152078_at PE=1 SV=1	Q9VMC6	38.9021	45.7	6	11	8	5	0.789474	0.563564
GH07286p OS=Drosophila melanogaster OX=7227 GN=Dmel\CG13850 PE=1 SV=3	Q9VD14	30.4965	61.8	12	15	13	10	0.862069	0.4453
GH07323p OS=Drosophila melanogaster OX=7227 GN=Nha2 PE=2 SV=2	Q9VCS7	2.73973	62.7	0	0	0	0	1	#DIV/0!
GH07444p OS=Drosophila melanogaster OX=7227 GN=Dmel\CG1309 PE=1 SV=1	Q9VZF1	22.1374	58.4	6	7	4	7	0.866667	0.591752
GH07821p OS=Drosophila melanogaster OX=7227 GN=mRpS22 PE=1 SV=1	Q9VAY9	45.5471	45.8	11	11	10	7	0.791667	0.237507
GH08043p OS=Drosophila melanogaster OX=7227 GN=Dmel\CG3223 PE=1 SV=1	Q9VHX2	24.8193	45.1	2	3	1	5	1.14286	0.830969
GH08048p OS=Drosophila melanogaster OX=7227 GN=Dmel\CG1774 PE=1 SV=1	Q9V9W4	56.5678	54	25	20	38	17	1.21277	0.688714
GH08173p OS=Drosophila melanogaster OX=7227 GN=AC PE=2 SV=1	Q0E8E1	2.62664	60	1	0	0	0	0.666667	0.42265
GH08340p OS=Drosophila melanogaster OX=7227 GN=Dmel\CG10413 PE=1 SV=1	Q9VJ75	7.54516	104.2	2	2	2	2	1	#DIV/0!
GH08630p OS=Drosophila melanogaster OX=7227 GN=Ktl PE=1 SV=1	Q9VDH3	43.8596	26	6	6	5	9	1.14286	0.666667
GH08677p OS=Drosophila melanogaster OX=7227 GN=nmd PE=2 SV=1	Q9VL02	31.1653	41.5	8	5	9	6	1.13333	0.683772
GH08786p OS=Drosophila melanogaster OX=7227 GN=Dmel\CG2747 PE=1 SV=1	Q494I1	0.510678	235.3	1	0	1	0	1	1
GH08893p OS=Drosophila melanogaster OX=7227 GN=Dmel\CG11790 PE=1 SV=1	Q8SWX6	12.2517	33.4	1	1	2	1	1.25	0.42265
GH09241p OS=Drosophila melanogaster OX=7227 GN=CT19169 PE=1 SV=1	Q961R9	3.6036	60.8	0	1	1	0	1	1
GH09295p OS=Drosophila melanogaster OX=7227 GN=CG8728-RA PE=1 SV=1	Q7K3W2	2.51799	61	0	0	1	0	1.5	0.42265
GH09436p OS=Drosophila melanogaster OX=7227 GN=Dmel\CG7888 PE=2 SV=1	Q7YTZ0	5.84416	50.9	1	3	2	2	1	1
GH09623p OS=Drosophila melanogaster OX=7227 GN=Dmel\CG6330 PE=1 SV=2	Q9VBA0	4.34783	41.3	1	0	0	0	0.666667	0.42265
GH09876p OS=Drosophila melanogaster OX=7227 GN=BEST:GH09876 PE=2 SV=2	Q9VJ22	10.3529	44.4	2	2	3	0	0.833333	0.770584
GH10201p OS=Drosophila melanogaster OX=7227 GN=Dmel\CG3106 PE=2 SV=1	Q9W322	9.56873	84.4	2	2	2	3	1.16667	0.42265
GH10454p OS=Drosophila melanogaster OX=7227 GN=Dmel\CG10562 PE=1 SV=1	Q961Q8	4.69136	46.1	0	2	1	0	0.75	0.698489
GH10714p OS=Drosophila melanogaster OX=7227 GN=Dmel\CG3842 PE=2 SV=1	Q9W404	19.9507	44.9	4	5	7	6	1.36364	0.105573
GH11014p OS=Drosophila melanogaster OX=7227 GN=Dmel\CG1607 PE=1 SV=1	Q9V9Y0	4.35644	55.2	0	2	1	0	0.75	0.698489
GH11113p OS=Drosophila melanogaster OX=7227 GN=Galk PE=1 SV=1	Q95U34	2.04082	54.1	1	1	0	0	0.5	#DIV/0!
GH11193p OS=Drosophila melanogaster OX=7227 GN=Rab18 PE=1 SV=1	Q9W4A0	12.1827	22	3	3	1	0	0.375	0.0377496
GH11385p OS=Drosophila melanogaster OX=7227 GN=Irc PE=1 SV=2	Q9VEP8	4.16069	78.2	2	1	2	1	1	1
GH11519p OS=Drosophila melanogaster OX=7227 GN=mfas PE=1 SV=1	Q9VGE9	30.7598	90.6	10	11	11	8	0.913043	0.591752
GH11762p OS=Drosophila melanogaster OX=7227 GN=Dmel\CG9512 PE=1 SV=1	Q9VY05	40.2889	68.8	18	12	10	9	0.65625	0.212274
GH12548p OS=Drosophila melanogaster OX=7227 GN=Dmel\CG11236 PE=2 SV=1	Q9VM80	11.1437	37.6	3	1	1	1	0.666667	0.42265
GH12831p OS=Drosophila melanogaster OX=7227 GN=CG17837 PE=2 SV=2	Q9I7I3	10.9215	32.8	2	2	1	1	0.666667	#DIV/0!
GH13039p OS=Drosophila melanogaster OX=7227 GN=gammaSnap1 PE=1 SV=1	Q9U6R9	24.5033	33.7	3	0	1	1	0.8	0.770584
GH13256p OS=Drosophila melanogaster OX=7227 GN=Mtpbeta PE=1 SV=1	Q9W1H8	67.1642	50.6	56	66	52	59	0.91129	0.462615
GH13262p OS=Drosophila melanogaster OX=7227 GN=CG1814-RB PE=1 SV=1	Q7K3S2	43.7653	48.4	13	15	15	15	1.06667	0.42265
GH14121p OS=Drosophila melanogaster OX=7227 GN=Dmel\CG8043 PE=1 SV=1	Q9VHN4	8.33333	39.5	1	1	0	2	1	1
GH14278p OS=Drosophila melanogaster OX=7227 GN=38C.55 PE=1 SV=1	Q9VIM0	9.05263	53.7	5	5	4	4	0.833333	#DIV/0!
GH15104p1 OS=Drosophila melanogaster OX=7227 GN=Dmel\CG42307 PE=2 SV=1	B7Z0C9	22.1053	11	2	2	3	1	1	1
GH15296p OS=Drosophila melanogaster OX=7227 GN=Scp1 PE=1 SV=1	Q8MSI2	21.6931	21.6	0	1	1	0	1	1
GH15472p OS=Drosophila melanogaster OX=7227 GN=Slc25A46a PE=2 SV=1	Q9VXK8	17.1021	47.3	5	5	5	4	0.916667	0.42265
GH15894p OS=Drosophila melanogaster OX=7227 GN=cg2736 PE=1 SV=1	Q9W0X1	17.9487	58.1	5	6	7	3	0.923077	0.830969
GH15921p OS=Drosophila melanogaster OX=7227 GN=cg16820 PE=2 SV=2	Q9VK11	12.2977	33.3	2	2	3	1	1	1
GH15945p OS=Drosophila melanogaster OX=7227 GN=Dmel\CG6432 PE=2 SV=1	Q9VC92	1.48368	75	0	0	1	0	1.5	0.42265
GH16740p OS=Drosophila melanogaster OX=7227 GN=GstT4 PE=1 SV=1	Q8MRM0	10.1266	27.6	1	2	0	0	0.4	0.095466
GH16847p OS=Drosophila melanogaster OX=7227 GN=Tbc1d8-9 PE=1 SV=1	Q9VP46	9.99225	147.2	11	5	5	10	0.944444	0.909833
GH17475p OS=Drosophila melanogaster OX=7227 GN=Dmel\CG7778 PE=2 SV=1	Q9VLN8	4.46097	28.3	1	0	0	0	0.666667	0.42265
GH17516p OS=Drosophila melanogaster OX=7227 GN=Dmel\CG8768 PE=1 SV=1	Q8T0N5	47.351	32.8	10	12	9	9	0.833333	0.183503
GH17623p OS=Drosophila melanogaster OX=7227 GN=CG3364 PE=2 SV=1	Q7K332	32.2176	27.6	7	5	4	2	0.571429	0.16795
GH17801p OS=Drosophila melanogaster OX=7227 GN=Dmel\CG17660 PE=1 SV=3	Q9VQ34	5.97015	60.1	2	2	2	1	0.833333	0.42265
GH17932p OS=Drosophila melanogaster OX=7227 GN=Dmel\CG3663 PE=1 SV=1	Q9W127	12.5	23.3	1	0	0	0	0.666667	0.42265
GH18222p OS=Drosophila melanogaster OX=7227 GN=Mal-A5 PE=1 SV=1	Q8T0N3	20.5993	61.6	2	2	6	2	1.66667	0.42265
GH18546p OS=Drosophila melanogaster OX=7227 GN=Dmel\CG5955 PE=2 SV=1	Q9VPE8	16.0763	41.7	4	4	1	3	0.6	0.183503
GH18858p OS=Drosophila melanogaster OX=7227 GN=EG:103E12.2 PE=1 SV=1	Q9W5B4	8.46395	35	1	1	1	1	1	#DIV/0!
GH19047p OS=Drosophila melanogaster OX=7227 GN=Dmel\CG3829 PE=2 SV=1	Q961K6	3.8526	67.1	1	0	2	0	1.33333	0.698489
GH19118p OS=Drosophila melanogaster OX=7227 GN=CG6640 PE=2 SV=1	Q961K4	2.3166	57.1	0	0	1	0	1.5	0.42265
GH19557p OS=Drosophila melanogaster OX=7227 GN=Dmel\CG42371 PE=2 SV=1	B7YZZ0	12.6437	10.2	1	0	1	1	1.33333	0.42265
GH19726p OS=Drosophila melanogaster OX=7227 GN=Dmel\CG1824 PE=1 SV=1	Q9VYL5	50.5913	83.5	43	43	43	36	0.920455	0.42265
GH19849p OS=Drosophila melanogaster OX=7227 GN=Dmel\CG6656 PE=2 SV=1	Q9VD68	2.78481	44.8	1	1	1	0	0.75	0.42265
GH20226p OS=Drosophila melanogaster OX=7227 GN=ORE-8 PE=2 SV=1	Q7K3Q2	8.51689	74.6	3	2	3	1	0.857143	0.698489
GH20325p OS=Drosophila melanogaster OX=7227 GN=Dmel\CG13325 PE=2 SV=1	Q7JY04	1.72166	78	1	0	0	0	0.666667	0.42265
GH20621p OS=Drosophila melanogaster OX=7227 GN=cg5945 PE=1 SV=1	Q9VK12	41.6	28.5	7	6	2	7	0.733333	0.514929
GH20802p OS=Drosophila melanogaster OX=7227 GN=Dmel\CG2233 PE=1 SV=1	Q9W3L4	23.913	46.5	10	11	11	8	0.913043	0.591752
GH21273p OS=Drosophila melanogaster OX=7227 GN=BEST:LD29996 PE=1 SV=1	Q9VNA3	21.2963	23.6	2	5	1	0	0.333333	0.198216
GH21475p OS=Drosophila melanogaster OX=7227 GN=Spn77Bc PE=1 SV=3	Q9VPH9	9.85577	47.1	0	1	1	1	1.33333	0.42265
GH21490p OS=Drosophila melanogaster OX=7227 GN=Dmel\CG6484 PE=1 SV=1	Q7K3P6	9.89247	50.2	3	4	5	4	1.22222	0.292893
GH22139p OS=Drosophila melanogaster OX=7227 GN=anon-WO0242455.53 PE=2 SV=1	Q95T49	8.22368	34.1	1	2	1	1	0.8	0.42265
GH22266p OS=Drosophila melanogaster OX=7227 GN=Dmel\CG13907 PE=1 SV=1	Q9W0L6	27.9412	88	20	16	19	17	1	1
GH22341p OS=Drosophila melanogaster OX=7227 GN=Dmel\CG13603 PE=1 SV=1	Q9VCF1	12.4464	26.1	0	1	0	0	0.666667	0.42265
GH22994p OS=Drosophila melanogaster OX=7227 GN=CT28495 PE=1 SV=2	Q9VG23	14.8837	24.4	1	2	1	1	0.8	0.42265
GH23190p OS=Drosophila melanogaster OX=7227 GN=Dmel\CG1275 PE=1 SV=1	Q9I7U2	7.08661	27.7	1	1	2	2	1.5	#DIV/0!
GH23390p OS=Drosophila melanogaster OX=7227 GN=Dmel\CG6028 PE=1 SV=1	Q95SI7	11.6041	32.3	1	2	1	1	0.8	0.42265
GH23453p OS=Drosophila melanogaster OX=7227 GN=CG8054 PE=1 SV=1	Q961H2	14.3984	55.9	3	4	4	3	1	1
GH25012p OS=Drosophila melanogaster OX=7227 GN=Dmel\CG5404 PE=2 SV=2	Q9VF45	5.74163	69.8	0	1	1	0	1	1
GH25158p OS=Drosophila melanogaster OX=7227 GN=Dmel\CG5399 PE=2 SV=1	Q9VF46	7.33945	23.1	2	1	2	2	1.2	0.42265
GH25379p OS=Drosophila melanogaster OX=7227 GN=Jafrac2 PE=1 SV=1	Q9V3Q4	24.7934	26.7	4	4	2	4	0.8	0.42265
GH25425p OS=Drosophila melanogaster OX=7227 GN=Dmel\CG6180 PE=1 SV=2	Q9VK60	3.50195	28.7	0	0	0	0	1	#DIV/0!
GH25466p OS=Drosophila melanogaster OX=7227 GN=Dmel\CG7724 PE=1 SV=1	Q9VVE3	11.0553	44.8	3	2	1	1	0.571429	0.095466
GH25683p OS=Drosophila melanogaster OX=7227 GN=Dmel\CG4239 PE=2 SV=1	Q9VXG9	19.5652	30.3	2	1	2	3	1.4	0.292893
GH25853p OS=Drosophila melanogaster OX=7227 GN=Dmel\CG10132 PE=1 SV=2	Q9VIU8	23.953	152.3	24	17	20	21	1	1
GH25868p OS=Drosophila melanogaster OX=7227 GN=Dmel\CG7011 PE=1 SV=1	Q9VUM3	5.36193	42.3	2	0	0	0	0.5	0.42265
GH26015p OS=Drosophila melanogaster OX=7227 GN=Dmel\CG8888 PE=1 SV=1	Q7K3N4	28.3505	43.5	7	7	4	5	0.6875	0.0377496
GH26159p OS=Drosophila melanogaster OX=7227 GN=Iris PE=2 SV=1	Q9VPX0	15.6309	58.8	4	5	3	3	0.727273	0.095466
GH26270p OS=Drosophila melanogaster OX=7227 GN=Idh3b PE=1 SV=1	Q9VD58	53.5135	40.4	22	22	25	20	1.02174	0.859972
GH26459p OS=Drosophila melanogaster OX=7227 GN=Dmel\CG5989 PE=2 SV=1	Q9VSM4	33.4862	50.3	5	10	8	9	1.11765	0.732739
GH26789p OS=Drosophila melanogaster OX=7227 GN=GS PE=1 SV=2	Q9VVA4	56.6225	231.9	124	117	118	101	0.909465	0.354058
GH26833p OS=Drosophila melanogaster OX=7227 GN=LpR2 PE=2 SV=1	Q7YTZ6	2.55517	95.4	1	1	1	1	1	#DIV/0!
GH26960p OS=Drosophila melanogaster OX=7227 GN=Porin2 PE=2 SV=1	Q9VKP2	3.07167	31.9	1	1	0	0	0.5	#DIV/0!
GH27579p OS=Drosophila melanogaster OX=7227 GN=grsm PE=1 SV=1	Q9V3D8	37.276	60.1	8	12	9	8	0.863636	0.542504
GH28326p OS=Drosophila melanogaster OX=7227 GN=45555989 PE=1 SV=2	Q9VWV4	34.2857	71.7	19	13	15	12	0.852941	0.533748
GH28348p OS=Drosophila melanogaster OX=7227 GN=jp PE=2 SV=1	Q7JV09	6.83112	115.9	6	4	5	2	0.75	0.492907
GH28654p OS=Drosophila melanogaster OX=7227 GN=Dmel\CG8654 PE=2 SV=1	Q7K3M6	8.76494	55.5	1	3	2	1	0.833333	0.698489
Gilgamesh, isoform C OS=Drosophila melanogaster OX=7227 GN=gish PE=1 SV=2	Q8INB6	12.4122	48.7	4	3	4	5	1.22222	0.292893
GILT-like protein 1 OS=Drosophila melanogaster OX=7227 GN=GILT1 PE=1 SV=1	Q95RA9	30.4	27.7	3	2	0	1	0.428571	0.105573
GlcNAc-1-P transferase OS=Drosophila melanogaster OX=7227 GN=Alg7 PE=2 SV=2	Q9VK30	2.93399	45.8	0	1	1	1	1.33333	0.42265
Glucosamine-6-phosphate isomerase OS=Drosophila melanogaster OX=7227 GN=Oscillin PE=3 SV=1	M9ND31	12.5	30.8	2	3	1	2	0.714286	0.292893
Glucose dehydrogenase [FAD, quinone] OS=Drosophila melanogaster OX=7227 GN=Gld PE=3 SV=3	P18173	6.08	68.4	2	2	1	0	0.5	0.095466
Glucose-6-phosphate 1-epimerase OS=Drosophila melanogaster OX=7227 GN=BG:DS00797.2 PE=1 SV=1	Q9V3D1	6.73401	34.2	1	0	2	0	1.33333	0.698489
Glucose-6-phosphate isomerase OS=Drosophila melanogaster OX=7227 GN=Pgi PE=2 SV=2	P52029	58.9606	62.3	41	39	34	34	0.853659	0.0266715
Glucosidase 1, isoform B OS=Drosophila melanogaster OX=7227 GN=GCS1 PE=1 SV=4	Q9VZ04	16.2544	96.1	4	9	6	5	0.866667	0.732739
Glucosidase 2 subunit beta OS=Drosophila melanogaster OX=7227 GN=GCS2beta PE=1 SV=1	Q9VJD1	23.7226	61.5	11	9	6	5	0.590909	0.0565436
Glutactin OS=Drosophila melanogaster OX=7227 GN=Glt PE=1 SV=2	P33438	40.7407	118.7	18	14	17	13	0.941176	0.757464
Glutamate carrier 1, isoform A OS=Drosophila melanogaster OX=7227 GN=GC1 PE=1 SV=1	Q9VGF7	22.1184	34.5	6	4	4	4	0.833333	0.42265
Glutamate dehydrogenase OS=Drosophila melanogaster OX=7227 GN=Gdh PE=1 SV=1	A0A0C4DHE7	72.6343	43	62	61	49	37	0.704	0.0915971
Glutamate dehydrogenase, mitochondrial OS=Drosophila melanogaster OX=7227 GN=Gdh PE=1 SV=2	P54385	67.0819	62.5	112	109	95	80	0.793722	0.0950771
Glutamic acid decarboxylase 1, isoform D OS=Drosophila melanogaster OX=7227 GN=Gad1 PE=3 SV=1	M9PH99	3.92157	57.8	1	2	0	0	0.4	0.095466
Glutaminase OS=Drosophila melanogaster OX=7227 GN=GLS PE=1 SV=1	A1Z944	20.8955	82	3	6	7	6	1.36364	0.333333
Glutamine amidotransferase OS=Drosophila melanogaster OX=7227 GN=bur PE=1 SV=3	Q9VIE7	14.202	76.7	7	8	4	4	0.588235	0.0198039
Glutamine synthetase OS=Drosophila melanogaster OX=7227 GN=Gs1 PE=1 SV=1	E1JHQ1	34.8371	44.4	13	13	12	9	0.821429	0.237507
Glutamine synthetase OS=Drosophila melanogaster OX=7227 GN=Gs2 PE=1 SV=1	X2JDA5	24.3968	41.7	9	5	10	4	1	1
Glutamine--fructose-6-phosphate transaminase (isomerizing) OS=Drosophila melanogaster OX=7227 GN=Gfat2 PE=1 SV=1	Q9VAW3	15.3734	76.5	5	7	3	4	0.642857	0.154846
Glutamyl-tRNA(Gln) amidotransferase subunit A, mitochondrial OS=Drosophila melanogaster OX=7227 GN=gatA PE=2 SV=1	Q9VE09	22.0472	55.8	3	4	5	3	1.11111	0.698489
Glutamyl-tRNA(Gln) amidotransferase subunit B, mitochondrial OS=Drosophila melanogaster OX=7227 GN=GatB PE=3 SV=2	Q9VCD0	10.8527	57.3	1	2	4	3	1.8	0.105573
Glutamyl-tRNA(Gln) amidotransferase subunit C, mitochondrial OS=Drosophila melanogaster OX=7227 GN=GatC PE=3 SV=1	Q86BL4	6.75676	16.9	1	1	2	1	1.25	0.42265
Glutathione peroxidase OS=Drosophila melanogaster OX=7227 GN=PHGPx PE=1 SV=1	Q9VZQ8	44.9704	18.7	7	5	5	7	1	1
Glutathione S transferase D9, isoform A OS=Drosophila melanogaster OX=7227 GN=GstD9 PE=1 SV=1	Q9VGA0	9.63303	25.4	1	0	0	1	1	1
Glutathione S transferase E9 OS=Drosophila melanogaster OX=7227 GN=GstE9 PE=1 SV=1	Q7K8X7	13.1222	24.9	1	2	1	2	1	1
Glutathione S transferase T1 OS=Drosophila melanogaster OX=7227 GN=GstT1 PE=1 SV=1	Q7K0B6	62.7193	26.6	12	13	15	12	1.07407	0.591752
Glutathione S-transferase D1 OS=Drosophila melanogaster OX=7227 GN=GstD1 PE=1 SV=1	P20432	33.0144	23.9	2	4	3	2	0.875	0.698489
Glutathione S-transferase S1 OS=Drosophila melanogaster OX=7227 GN=GstS1 PE=1 SV=2	P41043	17.6707	27.6	1	1	3	1	1.5	0.42265
Glyceraldehyde-3-phosphate dehydrogenase 1 OS=Drosophila melanogaster OX=7227 GN=Gapdh1 PE=2 SV=2	P07486	76.506	35.3	26	29	33	26	1.07018	0.651845
Glyceraldehyde-3-phosphate dehydrogenase OS=Drosophila melanogaster OX=7227 GN=Gapdh2 PE=3 SV=1	M9PJN8	57.2289	35.3	22	27	31	23	1.09804	0.649069
Glycerol kinase OS=Drosophila melanogaster OX=7227 GN=Dmel\CG8298 PE=2 SV=1	Q7JY99	6.71141	66.5	3	3	2	1	0.625	0.095466
Glycerol kinase OS=Drosophila melanogaster OX=7227 GN=Gk1 PE=1 SV=1	Q9W0U0	24.7212	58.8	6	11	9	6	0.894737	0.764298
Glycerol kinase OS=Drosophila melanogaster OX=7227 GN=Gk2 PE=2 SV=2	Q9W095	32.9861	64.5	12	9	9	10	0.913043	0.591752
Glycerol-3-phosphate acyltransferase 4, isoform C OS=Drosophila melanogaster OX=7227 GN=Gpat4 PE=1 SV=2	Q9W1B5	34.2048	52.2	11	10	7	4	0.565217	0.0871291
Glycerol-3-phosphate dehydrogenase [NAD(+)], cytoplasmic OS=Drosophila melanogaster OX=7227 GN=Gpdh1 PE=1 SV=3	P13706	52.3416	39.7	14	15	16	15	1.06452	0.292893
Glycerol-3-phosphate dehydrogenase OS=Drosophila melanogaster OX=7227 GN=Gpo1 PE=1 SV=1	Q7K569	86.1878	80.4	556	521	580	486	0.989805	0.922687
Glycerol-3-phosphate dehydrogenase OS=Drosophila melanogaster OX=7227 GN=Gpo2 PE=3 SV=1	A1Z707	1.54278	79.7	1	0	2	0	1.33333	0.698489
Glycine cleavage system P protein OS=Drosophila melanogaster OX=7227 GN=Dmel\CG3999 PE=1 SV=1	Q9VH09	27.2081	109.6	19	19	12	7	0.525	0.0627991
Glycogen [starch] synthase OS=Drosophila melanogaster OX=7227 GN=GlyS PE=1 SV=2	Q9VFC8	64.7391	81.7	61	65	50	37	0.695312	0.103152
Glycogen-binding subunit 76A OS=Drosophila melanogaster OX=7227 GN=Gbs-76A PE=1 SV=1	Q9VVY3	35.8297	73.9	19	22	14	16	0.744186	0.0927353
Glycogenin, isoform B OS=Drosophila melanogaster OX=7227 GN=Gyg PE=1 SV=3	Q9W2J6	12.9129	37.8	3	2	2	1	0.714286	0.292893
Glycylpeptide N-tetradecanoyltransferase OS=Drosophila melanogaster OX=7227 GN=Nmt PE=2 SV=2	O61613	19.7034	53.8	3	3	3	5	1.25	0.42265
GM01519p OS=Drosophila melanogaster OX=7227 GN=Pld3 PE=1 SV=1	Q9VIF2	6.68016	55.6	0	2	2	2	1.5	0.42265
GM02445p OS=Drosophila melanogaster OX=7227 GN=Dmel\CG11679 PE=2 SV=1	Q9VXQ8	30.2381	48.3	12	10	14	13	1.20833	0.154846
GM03767p OS=Drosophila melanogaster OX=7227 GN=mRpL12 PE=1 SV=1	Q9VSR5	58.2418	19.6	8	10	15	13	1.5	0.0715233
GM04645p OS=Drosophila melanogaster OX=7227 GN=Ugt302C1 PE=1 SV=1	Q9VGT3	25.7576	60.1	11	8	12	9	1.09524	0.683772
GM05240p OS=Drosophila melanogaster OX=7227 GN=Dmel\CG6178 PE=1 SV=1	Q9VCC6	18.1985	59.9	8	9	6	3	0.578947	0.127128
GM14138p OS=Drosophila melanogaster OX=7227 GN=PP2C PE=2 SV=2	Q9VR62	17.0507	72.8	5	7	3	3	0.571429	0.095466
Golgi pH regulator OS=Drosophila melanogaster OX=7227 GN=GPHR PE=2 SV=1	Q3ZAN1	2.1978	52.8	1	1	1	0	0.75	0.42265
Golgi phosphoprotein 3 homolog sauron OS=Drosophila melanogaster OX=7227 GN=sau PE=1 SV=1	Q9VQ93	5.10204	33.5	0	1	1	0	1	1
Gone early, isoform B OS=Drosophila melanogaster OX=7227 GN=goe PE=1 SV=1	X2JFT2	28.3753	99.5	10	14	12	15	1.11538	0.609433
Gp150, isoform E OS=Drosophila melanogaster OX=7227 GN=Gp150 PE=1 SV=1	A0A0B4LGB0	3.83142	117.3	2	3	0	0	0.285714	0.0377496
GPI inositol-deacylase OS=Drosophila melanogaster OX=7227 GN=PGAP1 PE=2 SV=3	Q9W495	18.2653	111.6	9	8	9	11	1.15789	0.311753
GPI mannosyltransferase 3 OS=Drosophila melanogaster OX=7227 GN=PIG-B PE=2 SV=2	Q9VZM5	3.20856	65	1	0	2	1	1.66667	0.292893
Gram-negative bacteria-binding protein 3 OS=Drosophila melanogaster OX=7227 GN=GNBP3 PE=1 SV=2	Q9NHA8	3.67347	55.2	1	2	0	1	0.6	0.292893
GRIP and coiled-coil domain containing 88 kDa OS=Drosophila melanogaster OX=7227 GN=GCC88 PE=2 SV=1	Q9VGR1	1.8705	78.9	1	1	0	0	0.5	#DIV/0!
GrpE protein homolog, mitochondrial OS=Drosophila melanogaster OX=7227 GN=Roe1 PE=2 SV=2	P48604	8.4507	23.9	0	1	2	1	1.66667	0.292893
GTP-binding protein 128up OS=Drosophila melanogaster OX=7227 GN=128up PE=2 SV=2	P32234	7.06522	41.1	1	0	1	1	1.33333	0.42265
Guanine nucleotide-binding protein subunit beta-like protein OS=Drosophila melanogaster OX=7227 GN=Rack1 PE=1 SV=2	O18640	70.4403	35.6	17	15	27	15	1.29412	0.497481
Guanine nucleotide-binding protein subunit gamma-1 OS=Drosophila melanogaster OX=7227 GN=Ggamma1 PE=2 SV=1	P38040	40	8.1	2	1	1	1	0.8	0.42265
Guanylate cyclase OS=Drosophila melanogaster OX=7227 GN=Gycbeta100B PE=1 SV=1	Q9VA09	6.98856	86.8	2	1	4	3	1.8	0.105573
Guanylate kinase OS=Drosophila melanogaster OX=7227 GN=Dmel\CG11811 PE=1 SV=1	Q9VTB3	25.7511	25.9	4	5	5	5	1.09091	0.42265
GXIVsPLA2, isoform A OS=Drosophila melanogaster OX=7227 GN=GXIVsPLA2 PE=2 SV=2	Q9VUV6	10.4348	25.9	0	1	1	1	1.33333	0.42265
H(+)-transporting two-sector ATPase OS=Drosophila melanogaster OX=7227 GN=Vha68-1 PE=1 SV=1	M9PD18	25.57	68.3	11	8	7	8	0.809524	0.333333
H(+)-transporting two-sector ATPase OS=Drosophila melanogaster OX=7227 GN=Vha68-2 PE=1 SV=1	A4V0N4	40.5537	68.3	17	13	13	17	1	1
H/ACA ribonucleoprotein complex subunit 4 OS=Drosophila melanogaster OX=7227 GN=Nop60B PE=1 SV=1	O44081	34.6457	56.8	6	6	8	8	1.28571	#DIV/0!
HDC00331 OS=Drosophila melanogaster OX=7227 GN=Dmel\CG34172 PE=1 SV=1	Q6IHY5	50	6.6	36	36	43	41	1.16216	0.0266715
HDC14388 OS=Drosophila melanogaster OX=7227 GN=Dmel\CG34284 PE=4 SV=1	Q6IJR5	16.129	13.3	1	2	1	0	0.6	0.292893
Head-specific guanylate cyclase OS=Drosophila melanogaster OX=7227 GN=Gycalpha99B PE=2 SV=2	Q07093	7.10059	75.6	4	2	3	1	0.75	0.552786
Heat shock 70 kDa protein cognate 1 OS=Drosophila melanogaster OX=7227 GN=Hsc70-1 PE=1 SV=1	P29843	33.3853	70.6	21	15	15	18	0.921053	0.698489
Heat shock 70 kDa protein cognate 2 OS=Drosophila melanogaster OX=7227 GN=Hsc70-2 PE=1 SV=2	P11146	9.16272	69.7	6	4	7	7	1.33333	0.183503
Heat shock 70 kDa protein cognate 4 OS=Drosophila melanogaster OX=7227 GN=Hsc70-4 PE=1 SV=3	P11147	66.8203	71.1	65	60	62	51	0.905512	0.425304
Heat shock 70 kDa protein cognate 5 OS=Drosophila melanogaster OX=7227 GN=Hsc70-5 PE=1 SV=2	P29845	51.895	74	36	37	49	47	1.30667	0.00931987
Heat shock protein 23, isoform B OS=Drosophila melanogaster OX=7227 GN=Hsp23 PE=3 SV=1	M9NE68	66.129	20.6	8	8	6	4	0.666667	0.095466
Heat shock protein 26 OS=Drosophila melanogaster OX=7227 GN=Hsp26 PE=1 SV=2	P02517	33.1731	23	3	3	2	1	0.625	0.095466
Heat shock protein 27 OS=Drosophila melanogaster OX=7227 GN=Hsp27 PE=1 SV=2	P02518	17.3709	23.6	1	3	0	0	0.333333	0.183503
Heat shock protein 60A OS=Drosophila melanogaster OX=7227 GN=Hsp60A PE=1 SV=3	O02649	78.185	60.8	101	114	172	168	1.57604	0.0116338
Heat shock protein 68 OS=Drosophila melanogaster OX=7227 GN=Hsp68 PE=1 SV=1	O97125	10.8661	69.7	6	7	7	6	1	1
Heavy metal tolerance factor 1 OS=Drosophila melanogaster OX=7227 GN=Hmt-1 PE=1 SV=1	Q9VF20	9.93072	97.8	1	2	3	4	1.8	0.105573
Heme O synthase OS=Drosophila melanogaster OX=7227 GN=Dmel\CG5037 PE=2 SV=1	Q9VKZ1	5.37084	42.5	0	0	1	1	2	#DIV/0!
Heme oxygenase OS=Drosophila melanogaster OX=7227 GN=Ho PE=1 SV=1	Q9VGJ9	20.2703	34.1	7	3	6	5	1.08333	0.830969
Hermes, isoform A OS=Drosophila melanogaster OX=7227 GN=hrm PE=1 SV=1	Q7JWI7	30.2432	71.7	11	10	7	12	0.913043	0.732739
Heterogeneous nuclear ribonucleoprotein 27C OS=Drosophila melanogaster OX=7227 GN=Hrb27C PE=1 SV=2	P48809	13.5392	44.7	3	3	2	1	0.625	0.095466
High affinity cAMP-specific and IBMX-insensitive 3',5'-cyclic phosphodiesterase 8 OS=Drosophila melanogaster OX=7227 GN=Pde8 PE=2 SV=1	Q6NNF2	3.28228	102	0	2	0	1	0.75	0.698489
High temperature requirement protein A2 OS=Drosophila melanogaster OX=7227 GN=HtrA2 PE=3 SV=1	A0A0B4KG52	15.1659	46	3	5	1	4	0.7	0.492907
High-affinity choline transporter 1 OS=Drosophila melanogaster OX=7227 GN=ChT PE=2 SV=2	Q9VE46	2.76873	66.8	0	1	0	0	0.666667	0.42265
Histidine triad nucleotide binding protein 1, isoform A OS=Drosophila melanogaster OX=7227 GN=HINT1 PE=1 SV=1	Q8STA5	32	16.6	1	3	2	2	1	1
Histidine--tRNA ligase OS=Drosophila melanogaster OX=7227 GN=HisRS PE=1 SV=2	Q8IQX8	11.1702	62.3	4	3	3	3	0.888889	0.42265
Histone deacetylase 6, isoform G OS=Drosophila melanogaster OX=7227 GN=HDAC6 PE=1 SV=1	M9PJN5	0.932994	130.8	0	0	0	0	1	#DIV/0!
Histone H2A OS=Drosophila melanogaster OX=7227 GN=His2Av PE=3 SV=1	A0A0B4KH25	11.3475	15	1	2	2	1	1	1
Histone H2B OS=Drosophila melanogaster OX=7227 GN=His2B PE=1 SV=2	P02283	23.5772	13.7	3	3	2	2	0.75	#DIV/0!
Histone H4 OS=Drosophila melanogaster OX=7227 GN=His4 PE=1 SV=2	P84040	31.068	11.4	3	1	5	4	1.83333	0.154846
HL01062p OS=Drosophila melanogaster OX=7227 GN=CT30701 PE=1 SV=1	Q9VU17	2.41187	58.4	1	1	1	1	1	#DIV/0!
HL01515p OS=Drosophila melanogaster OX=7227 GN=Dmel\CG5973 PE=2 SV=2	Q9VM11	19.2926	36.1	5	4	3	1	0.545455	0.154846
HL08109p OS=Drosophila melanogaster OX=7227 GN=yip2 PE=1 SV=1	Q9VL70	73.3668	41.6	35	34	43	32	1.08451	0.641431
HMG-coA reductase degradation 3, isoform A OS=Drosophila melanogaster OX=7227 GN=Hrd3 PE=1 SV=1	Q9V415	5.37241	89.3	2	2	1	0	0.5	0.095466
Holocarboxylase synthetase, isoform C OS=Drosophila melanogaster OX=7227 GN=Hcs PE=1 SV=1	A0A0B4LGM5	11.3658	116.5	7	7	7	6	0.9375	0.42265
Homer OS=Drosophila melanogaster OX=7227 GN=homer PE=1 SV=1	O96607	4.31472	42.7	0	0	0	1	1.5	0.42265
Homogentisate 1,2-dioxygenase OS=Drosophila melanogaster OX=7227 GN=hgo PE=2 SV=3	Q9VKJ0	17.7677	49.4	5	5	0	0	0.166667	#DIV/0!
Hormone-sensitive lipase, isoform A OS=Drosophila melanogaster OX=7227 GN=Hsl PE=1 SV=1	Q7JR83	2.49716	97.4	1	0	1	0	1	1
Hsc/Hsp70-interacting protein related, isoform B OS=Drosophila melanogaster OX=7227 GN=HIP-R PE=4 SV=1	E2QD63	27.5862	41	9	9	7	5	0.7	0.095466
Hsc70Cb, isoform A OS=Drosophila melanogaster OX=7227 GN=Hsc70Cb PE=1 SV=1	Q9VUC1	3.60697	88.4	2	2	0	2	0.666667	0.42265
HSP 82 OS=Drosophila melanogaster OX=7227 GN=Gp93 PE=1 SV=1	Q9VAY2	56.0356	90.2	69	60	52	48	0.778626	0.0985787
HSP 82 OS=Drosophila melanogaster OX=7227 GN=Hsp83 PE=3 SV=1	M9PBL3	49.3724	81.8	39	31	33	21	0.777778	0.382787
Hu li tai shao, isoform O OS=Drosophila melanogaster OX=7227 GN=hts PE=1 SV=1	A0A0B4K849	11.3128	79	4	1	3	1	0.857143	0.80755
IA-2 protein tyrosine phosphatase, isoform D OS=Drosophila melanogaster OX=7227 GN=IA-2 PE=1 SV=2	Q59E11	2.06738	145.6	1	1	1	1	1	#DIV/0!
IGF-II mRNA-binding protein, isoform K OS=Drosophila melanogaster OX=7227 GN=Imp PE=1 SV=2	Q0KHU2	17.5911	69.4	4	6	3	3	0.666667	0.183503
Imaginal disc growth factor 4, isoform C OS=Drosophila melanogaster OX=7227 GN=Idgf4 PE=1 SV=1	X2JEB6	57.0136	48.6	23	20	28	18	1.06667	0.800883
Imaginal disk growth factor 6 OS=Drosophila melanogaster OX=7227 GN=Idgf6 PE=1 SV=2	Q23997	55.9735	50.3	55	53	37	49	0.8	0.212274
Immediate early response 3-interacting protein 1 OS=Drosophila melanogaster OX=7227 GN=Dmel\CG32069 PE=2 SV=2	Q9VTE1	26.25	9	2	1	2	2	1.2	0.42265
Importin subunit alpha OS=Drosophila melanogaster OX=7227 GN=Kap-alpha3 PE=1 SV=1	Q9V455	12.4514	57	5	2	4	5	1.22222	0.591752
Importin subunit alpha OS=Drosophila melanogaster OX=7227 GN=Pen PE=1 SV=2	P52295	9.77011	57.8	1	2	0	0	0.4	0.095466
Importin subunit beta OS=Drosophila melanogaster OX=7227 GN=Fs(2)Ket PE=1 SV=2	O18388	7.57919	98.6	5	4	2	2	0.545455	0.0377496
Inactive selenide, water dikinase-like protein OS=Drosophila melanogaster OX=7227 GN=SelD PE=2 SV=1	O18373	21.1055	43.4	7	4	6	5	1	1
Innexin OS=Drosophila melanogaster OX=7227 GN=Inx2 PE=1 SV=1	E1JJF3	8.99183	42.5	0	3	1	2	1	1
Inorganic pyrophosphatase OS=Drosophila melanogaster OX=7227 GN=Nurf-38 PE=1 SV=3	O77460	26.0355	37.9	4	4	3	1	0.6	0.183503
Inosine triphosphate pyrophosphatase OS=Drosophila melanogaster OX=7227 GN=CG8891 PE=2 SV=1	Q9VMW7	37.6963	21.4	4	4	5	3	1	1
Inosine-5'-monophosphate dehydrogenase OS=Drosophila melanogaster OX=7227 GN=ras PE=1 SV=1	A0A4D6K3W6	7.9661	63.8	1	1	1	2	1.25	0.42265
Inositol hexakisphosphate and diphosphoinositol-pentakisphosphate kinase OS=Drosophila melanogaster OX=7227 GN=l(1)G0196 PE=1 SV=1	X2JCY0	1.35294	189.1	1	1	1	0	0.75	0.42265
Inositol-3-phosphate synthase OS=Drosophila melanogaster OX=7227 GN=Inos PE=1 SV=1	O97477	36.4602	62.2	16	17	16	11	0.828571	0.360398
Integrin alpha-PS3 OS=Drosophila melanogaster OX=7227 GN=scb PE=1 SV=2	O44386	21.9731	124.5	3	18	5	9	0.695652	0.696226
Integrin beta OS=Drosophila melanogaster OX=7227 GN=mys PE=3 SV=1	X2JAU0	22.9314	92.6	4	11	5	8	0.882353	0.817426
Integrin beta-nu OS=Drosophila melanogaster OX=7227 GN=Itgbn PE=1 SV=2	Q27591	3.62954	90.8	0	0	2	1	2.5	0.095466
Integrin linked kinase, isoform A OS=Drosophila melanogaster OX=7227 GN=Ilk PE=1 SV=1	Q9V400	3.34821	50.7	1	3	1	1	0.666667	0.42265
Interleukin enhancer-binding factor 2 homolog OS=Drosophila melanogaster OX=7227 GN=CG5641 PE=2 SV=1	Q9VG73	9.84848	43.6	3	3	2	1	0.625	0.095466
IP04436p OS=Drosophila melanogaster OX=7227 GN=Ugt36A1 PE=1 SV=3	Q9VQT0	7.44879	60.2	3	1	3	2	1.16667	0.698489
IP05441p OS=Drosophila melanogaster OX=7227 GN=Dmel\CG31937 PE=1 SV=1	Q9VQ39	15.5763	35.6	3	3	3	2	0.875	0.42265
IP10007p OS=Drosophila melanogaster OX=7227 GN=Dmel\CG14777 PE=2 SV=1	Q9W588	16.3265	22.1	2	1	3	2	1.4	0.292893
IP10114p OS=Drosophila melanogaster OX=7227 GN=Dmel\CG33127 PE=1 SV=1	Q86B58	29.2254	30.9	3	3	5	5	1.5	#DIV/0!
IP10670p OS=Drosophila melanogaster OX=7227 GN=Dmel\CG13833 PE=2 SV=1	Q9VCS2	5.919	35.3	0	0	1	0	1.5	0.42265
IP11925p OS=Drosophila melanogaster OX=7227 GN=CT33083 PE=2 SV=1	Q9VBT8	5.95238	48.6	1	1	0	0	0.5	#DIV/0!
IP13170p OS=Drosophila melanogaster OX=7227 GN=Dmel\CG14196 PE=2 SV=1	Q9VWK0	3	67.2	1	1	1	1	1	#DIV/0!
IP16073p OS=Drosophila melanogaster OX=7227 GN=Dmel\CG7882 PE=2 SV=1	Q0IGX4	1.74419	56.7	1	1	0	0	0.5	#DIV/0!
IP16413p OS=Drosophila melanogaster OX=7227 GN=nrv2 PE=1 SV=1	Q1RL12	68.323	36.9	30	34	30	28	0.909091	0.311753
IP18102p OS=Drosophila melanogaster OX=7227 GN=CG17041 PE=2 SV=1	A2RVI0	12.749	28.1	2	2	0	0	0.333333	#DIV/0!
IP19903p OS=Drosophila melanogaster OX=7227 GN=CG3884-RB PE=1 SV=1	C6SV36	9.76431	32	0	3	0	0	0.4	0.42265
IP20706p OS=Drosophila melanogaster OX=7227 GN=l(2)SH0542 PE=2 SV=2	Q7KVF6	26.5116	24.8	5	3	4	5	1.1	0.698489
IP21853p OS=Drosophila melanogaster OX=7227 GN=Dmel\CG4462 PE=2 SV=1	Q9VDS0	5.2356	63.6	1	0	3	1	2	0.311753
Iron-sulfur cluster assembly 1 homolog, mitochondrial OS=Drosophila melanogaster OX=7227 GN=MagR PE=1 SV=1	Q8T3X9	41.5385	14.1	1	3	3	2	1.16667	0.698489
Isocitrate dehydrogenase [NADP] OS=Drosophila melanogaster OX=7227 GN=Idh PE=1 SV=1	Q7KUB1	23.4542	52.6	7	11	10	5	0.85	0.685515
Isoleucyl-tRNA synthetase OS=Drosophila melanogaster OX=7227 GN=IleRS PE=1 SV=1	Q8MSW0	2.76648	141	1	3	1	0	0.5	0.311753
Isoleucyl-tRNA synthetase OS=Drosophila melanogaster OX=7227 GN=IleRS-m PE=1 SV=2	Q9VUY4	17.7471	107.5	8	11	4	3	0.428571	0.0629574
Jabba, isoform E OS=Drosophila melanogaster OX=7227 GN=Jabba PE=1 SV=1	B7YZK4	8.21918	49.3	1	2	2	0	0.8	0.698489
Jaguar, isoform L OS=Drosophila melanogaster OX=7227 GN=jar PE=1 SV=1	A0A0B4KGX1	4.653	144.8	1	4	1	2	0.714286	0.591752
Jagunal, isoform B OS=Drosophila melanogaster OX=7227 GN=jagn PE=3 SV=1	E2QD00	14.2132	23	3	2	3	4	1.28571	0.292893
Jak pathway signal transduction adaptor molecule OS=Drosophila melanogaster OX=7227 GN=Stam PE=1 SV=1	Q9XTL2	3.19303	74.6	0	1	0	0	0.666667	0.42265
Jet fuel, isoform A OS=Drosophila melanogaster OX=7227 GN=jef PE=1 SV=1	A1Z9U2	5.24934	83.3	1	1	1	1	1	#DIV/0!
Jitterbug, isoform M OS=Drosophila melanogaster OX=7227 GN=jbug PE=1 SV=1	A0A0B4KEX6	1.9373	305.9	0	0	0	0	1	#DIV/0!
Jonah 65Aiv OS=Drosophila melanogaster OX=7227 GN=Jon65Aiv PE=1 SV=1	Q9VRS6	8.85609	28	1	1	1	2	1.25	0.42265
Jonah 99Fii OS=Drosophila melanogaster OX=7227 GN=Jon99Fii PE=2 SV=1	Q9VA67	10.1124	28.9	1	1	1	1	1	#DIV/0!
Julius seizure, isoform D OS=Drosophila melanogaster OX=7227 GN=jus PE=4 SV=1	A0A0B4KHA7	3.38983	52.1	2	1	1	1	0.8	0.42265
Kinesin heavy chain OS=Drosophila melanogaster OX=7227 GN=Khc PE=1 SV=2	P17210	8.61538	110.3	0	3	0	1	0.6	0.591752
Kinesin-like protein OS=Drosophila melanogaster OX=7227 GN=Klp10A PE=1 SV=1	A4V4A1	1.73913	88.6	0	1	0	0	0.666667	0.42265
Kinesin-like protein unc-104 OS=Drosophila melanogaster OX=7227 GN=unc-104 PE=3 SV=1	A0A0B4K7D4	1.60619	190.5	2	1	1	0	0.6	0.292893
Kruppel homolog 2, isoform C OS=Drosophila melanogaster OX=7227 GN=Kr-h2 PE=1 SV=1	X2J4W8	26.4493	31.2	4	7	5	6	1	1
Kurtz arrestin OS=Drosophila melanogaster OX=7227 GN=krz PE=1 SV=1	Q9V393	25.7447	51.2	6	6	7	7	1.14286	#DIV/0!
L.2.35Df OS=Drosophila melanogaster OX=7227 GN=Mtr4 PE=1 SV=1	Q9Y134	2.93839	118.8	1	1	0	1	0.75	0.42265
Lachesin OS=Drosophila melanogaster OX=7227 GN=Lac PE=1 SV=2	Q24372	28.6908	39.9	5	5	7	5	1.16667	0.42265
Laminin subunit alpha OS=Drosophila melanogaster OX=7227 GN=LanA PE=1 SV=2	Q00174	2.74784	410.9	2	1	2	2	1.2	0.42265
La-related protein 1 OS=Drosophila melanogaster OX=7227 GN=larp PE=1 SV=5	Q9VAW5	7.23252	178	6	5	3	2	0.538462	0.0513167
Larval serum protein 2, isoform B OS=Drosophila melanogaster OX=7227 GN=Lsp2 PE=4 SV=1	X2JCV2	32.525	83.3	29	20	5	4	0.215686	0.047619
LD01482p OS=Drosophila melanogaster OX=7227 GN=Dmel\CG10068 PE=2 SV=1	Q9VI65	10.443	37	1	1	0	3	1.25	0.770584
LD02432p OS=Drosophila melanogaster OX=7227 GN=Dmel\CG11961 PE=1 SV=1	Q4U2G8	17.6207	100.9	10	4	5	7	0.875	0.781782
LD04461p OS=Drosophila melanogaster OX=7227 GN=Dmel\CG1703 PE=1 SV=1	Q9VYW4	16.6482	101.5	5	5	7	5	1.16667	0.42265
LD04844p OS=Drosophila melanogaster OX=7227 GN=Dmel\CG1572 PE=1 SV=1	Q9VYX8	5.625	17.8	1	1	1	1	1	#DIV/0!
LD05247p OS=Drosophila melanogaster OX=7227 GN=Dmel\CG8839 PE=1 SV=1	Q7K2E1	23.2514	58.2	8	7	8	7	1	1
LD05321p OS=Drosophila melanogaster OX=7227 GN=Dmel\CG6565 PE=2 SV=1	Q9VJZ2	2.35294	50	1	0	0	1	1	1
LD05679p OS=Drosophila melanogaster OX=7227 GN=CG8446-RB PE=1 SV=1	Q8SX78	5.30303	44.1	0	1	0	0	0.666667	0.42265
LD06392p OS=Drosophila melanogaster OX=7227 GN=r2d2 PE=1 SV=1	Q9VLW8	18.6495	35	5	5	3	2	0.583333	0.0377496
LD06553p OS=Drosophila melanogaster OX=7227 GN=Dmel\CG3609 PE=1 SV=1	Q9VQB4	42.0896	37.3	12	10	11	9	0.916667	0.552786
LD07939p OS=Drosophila melanogaster OX=7227 GN=Dmel\CG10425 PE=1 SV=1	Q9VBU5	8.03571	36.5	1	1	1	0	0.75	0.42265
LD07988p OS=Drosophila melanogaster OX=7227 GN=Dmel\CG8578 PE=1 SV=2	Q9VXN3	4.29293	45.4	1	0	0	0	0.666667	0.42265
LD08669p OS=Drosophila melanogaster OX=7227 GN=slmb PE=1 SV=1	Q9VDE3	2.35294	58.9	0	1	1	0	1	1
LD08826p OS=Drosophila melanogaster OX=7227 GN=Dmel\CG12935 PE=1 SV=1	Q7JW07	28.1385	26.6	7	5	6	7	1.07143	0.698489
LD12946p OS=Drosophila melanogaster OX=7227 GN=MSBP PE=1 SV=1	Q9VXM4	53.629	27.9	8	8	11	11	1.33333	#DIV/0!
LD17001p OS=Drosophila melanogaster OX=7227 GN=rdog PE=1 SV=1	Q961D3	4.80349	155.2	1	3	0	2	0.666667	0.552786
LD18126p OS=Drosophila melanogaster OX=7227 GN=EG:171D11.2 PE=1 SV=1	Q8SWW9	30.3468	75.7	16	17	17	12	0.885714	0.514929
LD18904p OS=Drosophila melanogaster OX=7227 GN=schlank PE=1 SV=2	Q9W423	5	46.3	1	1	1	0	0.75	0.42265
LD21102p OS=Drosophila melanogaster OX=7227 GN=Ugt35A1 PE=1 SV=1	Q9VGS9	1.8622	60.7	1	1	1	1	1	#DIV/0!
LD21576p OS=Drosophila melanogaster OX=7227 GN=Nap1 PE=1 SV=1	Q9W1G7	34.5946	42.7	8	8	3	4	0.5	0.0121217
LD21810p OS=Drosophila melanogaster OX=7227 GN=Dmel\CG10383 PE=2 SV=1	Q9VJ64	14.9235	89.7	4	5	7	5	1.27273	0.311753
LD21953p OS=Drosophila melanogaster OX=7227 GN=Rab35 PE=1 SV=1	Q9W5X0	19.9005	22.8	2	1	4	2	1.6	0.311753
LD22376p OS=Drosophila melanogaster OX=7227 GN=Dmel\CG6903 PE=1 SV=1	Q9W4F7	8.68056	64.3	4	3	4	4	1.11111	0.42265
LD23292p OS=Drosophila melanogaster OX=7227 GN=Mcr PE=1 SV=1	Q9VLT3	6.76136	202.7	3	3	1	2	0.625	0.095466
LD23434p OS=Drosophila melanogaster OX=7227 GN=Dmel\CG6664 PE=1 SV=1	Q9VVC8	2.25564	57.8	1	0	1	0	1	1
LD23667p OS=Drosophila melanogaster OX=7227 GN=Syx7 PE=1 SV=1	Q7K0X9	14.539	31.8	0	1	3	1	2	0.311753
LD23856p OS=Drosophila melanogaster OX=7227 GN=FBgn 33734 PE=1 SV=1	Q7K4T8	21.8341	52.4	8	5	4	2	0.533333	0.19171
LD24105p OS=Drosophila melanogaster OX=7227 GN=154229_at PE=1 SV=1	Q9W3N9	50.4878	43.4	18	20	16	10	0.7	0.198216
LD24471p OS=Drosophila melanogaster OX=7227 GN=LD24471 PE=1 SV=1	O77477	11.33	45.7	0	0	0	1	1.5	0.42265
LD24657p OS=Drosophila melanogaster OX=7227 GN=DmP29 PE=1 SV=1	Q9W0X3	3.42205	30.3	1	1	1	1	1	#DIV/0!
LD24721p OS=Drosophila melanogaster OX=7227 GN=Sgt PE=1 SV=1	Q9VJD4	19.0332	36.2	4	4	3	3	0.8	#DIV/0!
LD24832p OS=Drosophila melanogaster OX=7227 GN=dUfd2 PE=1 SV=1	Q9VK44	22.8431	138.5	20	18	25	23	1.25	0.0715233
LD25118p OS=Drosophila melanogaster OX=7227 GN=mRpL37 PE=1 SV=3	Q9VGW9	9.80392	45.7	0	0	2	2	3	#DIV/0!
LD25378p OS=Drosophila melanogaster OX=7227 GN=mnd PE=2 SV=1	Q9Y1A7	2.00401	54.3	0	2	1	0	0.75	0.698489
LD27216p OS=Drosophila melanogaster OX=7227 GN=Tbc1d15-17 PE=1 SV=1	Q9VPL5	20.4196	81.8	6	8	3	4	0.5625	0.0886776
LD27313p OS=Drosophila melanogaster OX=7227 GN=Prip PE=1 SV=1	Q95TS2	16.4179	29	7	8	4	6	0.705882	0.154846
LD27406p OS=Drosophila melanogaster OX=7227 GN=Dmel\CG8531 PE=1 SV=1	Q7K0W1	22.2018	60.9	7	5	8	8	1.28571	0.183503
LD27581p OS=Drosophila melanogaster OX=7227 GN=Syx13 PE=1 SV=1	Q9VU45	9.50704	31.5	1	1	1	2	1.25	0.42265
LD28127p OS=Drosophila melanogaster OX=7227 GN=Cg17746 PE=1 SV=1	Q9VZS1	9.97305	41	0	2	1	1	1	1
LD28220p OS=Drosophila melanogaster OX=7227 GN=CG14261 PE=1 SV=1	Q8IMP2	4.2524	81.1	0	1	0	0	0.666667	0.42265
LD29159p OS=Drosophila melanogaster OX=7227 GN=CT34370 PE=1 SV=1	Q9VR55	14.1079	26.6	0	0	3	1	3	0.183503
LD30155p OS=Drosophila melanogaster OX=7227 GN=lost PE=1 SV=1	Q9VN21	34.3119	59.7	19	19	8	13	0.575	0.0766867
LD30543p OS=Drosophila melanogaster OX=7227 GN=Dmel\CG7133 PE=2 SV=2	Q9VNW1	14.4476	38.3	0	1	1	2	1.66667	0.292893
LD30746p OS=Drosophila melanogaster OX=7227 GN=loj PE=1 SV=2	Q9VRU2	8.86076	26.9	1	0	1	1	1.33333	0.42265
LD30822p OS=Drosophila melanogaster OX=7227 GN=Dmel\CG6293 PE=1 SV=1	Q9VH02	9.94764	62.4	3	5	4	4	1	1
LD31229p OS=Drosophila melanogaster OX=7227 GN=Dmel\CG8132 PE=1 SV=1	Q9VHE4	34.9823	31.8	9	5	8	6	1	1
LD31474p OS=Drosophila melanogaster OX=7227 GN=ND-20 PE=2 SV=1	Q9VXK7	35.7466	24.6	8	5	2	3	0.466667	0.127128
LD32918p OS=Drosophila melanogaster OX=7227 GN=udt PE=2 SV=2	Q9VCI4	5.16963	71.1	2	3	2	1	0.714286	0.292893
LD33138p OS=Drosophila melanogaster OX=7227 GN=Dmel\CG8004 PE=1 SV=1	Q9VW58	23.0483	31.1	1	3	3	0	0.833333	0.80755
LD34147p OS=Drosophila melanogaster OX=7227 GN=Dmel\CG5080 PE=1 SV=1	Q7K3E2	52.5271	61.2	20	27	21	20	0.877551	0.485504
LD34157p OS=Drosophila melanogaster OX=7227 GN=Dmel\CG10184 PE=1 SV=1	Q9VCK6	3.39426	41.2	1	1	0	0	0.5	#DIV/0!
LD34461p OS=Drosophila melanogaster OX=7227 GN=Tom20 PE=1 SV=1	Q95RF6	25.1462	18.8	5	3	1	3	0.6	0.292893
LD35087p OS=Drosophila melanogaster OX=7227 GN=anon-18DEc PE=1 SV=1	Q9VWD5	2.5	55	0	1	0	0	0.666667	0.42265
LD35927p OS=Drosophila melanogaster OX=7227 GN=Dmel\CG2258 PE=1 SV=1	Q9W3K6	6.86642	89.2	0	5	3	6	1.57143	0.563564
LD36273p OS=Drosophila melanogaster OX=7227 GN=sni PE=1 SV=1	Q9W3H4	11.336	26.5	2	3	1	1	0.571429	0.095466
LD36341p OS=Drosophila melanogaster OX=7227 GN=Smg5 PE=1 SV=1	Q9V414	9.51572	135.2	5	5	2	0	0.333333	0.057191
LD37241p OS=Drosophila melanogaster OX=7227 GN=slif PE=2 SV=1	Q9VNP7	3.80795	65.9	1	1	1	0	0.75	0.42265
LD37516p OS=Drosophila melanogaster OX=7227 GN=Dmel\CG11771 PE=1 SV=1	Q9VC06	47.1233	81.3	23	26	24	18	0.862745	0.406268
LD37574p OS=Drosophila melanogaster OX=7227 GN=yps PE=1 SV=1	Q95RE4	4.54545	38.2	0	1	0	1	1	1
LD38433p OS=Drosophila melanogaster OX=7227 GN=Dmel\CG5112 PE=1 SV=1	Q9VBQ5	21.6061	58.4	11	8	6	6	0.666667	0.144814
LD38503p OS=Drosophila melanogaster OX=7227 GN=Dmel\CG4942 PE=2 SV=1	Q9VST8	12.5356	39.3	0	1	1	2	1.66667	0.292893
LD38576p OS=Drosophila melanogaster OX=7227 GN=Dmel\CG5002 PE=2 SV=1	Q7K4I4	3.52941	65.1	1	0	2	1	1.66667	0.292893
LD38634p OS=Drosophila melanogaster OX=7227 GN=anon-WO0118547.426 PE=2 SV=1	Q9VHW5	10.3896	27.2	0	1	0	0	0.666667	0.42265
LD39455p OS=Drosophila melanogaster OX=7227 GN=Dmel\CG1951 PE=1 SV=1	Q9VAR0	3.35329	93.4	0	3	0	1	0.6	0.591752
LD39967p OS=Drosophila melanogaster OX=7227 GN=mrva PE=2 SV=1	Q9VS47	4.1841	53.3	2	2	2	2	1	#DIV/0!
LD39986p OS=Drosophila melanogaster OX=7227 GN=Rab10 PE=1 SV=1	O15971	22.549	23.3	4	2	3	2	0.875	0.698489
LD40450p OS=Drosophila melanogaster OX=7227 GN=Dmel\CG11309 PE=1 SV=1	Q9VP51	7.26257	41	1	2	0	0	0.4	0.095466
LD40707p OS=Drosophila melanogaster OX=7227 GN=l(1)G0289 PE=1 SV=1	Q9W2V9	4	67.2	1	2	2	1	1	1
LD41023p OS=Drosophila melanogaster OX=7227 GN=mRpS29 PE=1 SV=1	Q9W253	18.1122	44.3	4	3	1	4	0.777778	0.591752
LD41494p OS=Drosophila melanogaster OX=7227 GN=Dmel\CG9911 PE=1 SV=1	Q95TL8	4.61165	47	2	2	2	1	0.833333	0.42265
LD41739p OS=Drosophila melanogaster OX=7227 GN=BEST:GH09055 PE=1 SV=1	Q7JVX3	5.78158	53	0	0	0	1	1.5	0.42265
LD42063p OS=Drosophila melanogaster OX=7227 GN=Dmel\CG1636 PE=2 SV=3	Q9W3G7	4.18848	44.8	0	0	1	1	2	#DIV/0!
LD42868p OS=Drosophila melanogaster OX=7227 GN=Dmel\CG4041 PE=2 SV=4	Q9W4F8	5.00611	93.2	2	1	0	0	0.4	0.095466
LD42916p OS=Drosophila melanogaster OX=7227 GN=Dmel\CG7806 PE=1 SV=1	Q9VLP5	6.3887	165.5	4	6	6	5	1.08333	0.698489
LD43175p OS=Drosophila melanogaster OX=7227 GN=yellow-b PE=2 SV=1	Q9VJI5	12.362	51	1	2	4	1	1.4	0.591752
LD43650p OS=Drosophila melanogaster OX=7227 GN=Mtch PE=1 SV=1	Q9V3Y4	79.4304	35	30	27	31	28	1.0339	0.683772
LD44267p OS=Drosophila melanogaster OX=7227 GN=Dmel\CG1105 PE=1 SV=1	Q9VI53	23.4597	46	8	9	7	5	0.736842	0.154846
LD44762p OS=Drosophila melanogaster OX=7227 GN=Rab8 PE=1 SV=1	O18338	22.7053	23.7	3	1	4	2	1.33333	0.552786
LD44914p OS=Drosophila melanogaster OX=7227 GN=Dmel\CG1635 PE=1 SV=1	Q95TK5	32.1429	51.1	11	14	8	10	0.740741	0.19171
LD45607p OS=Drosophila melanogaster OX=7227 GN=CG31879 PE=1 SV=1	Q7KTG0	5.61404	64.3	0	0	2	0	2	0.42265
LD45860p OS=Drosophila melanogaster OX=7227 GN=REG PE=1 SV=1	Q9V3P3	5.30612	28.1	1	1	1	1	1	#DIV/0!
LD46058p OS=Drosophila melanogaster OX=7227 GN=Pcyt1 PE=1 SV=1	Q7K4C7	8.93536	58.2	3	2	3	2	1	1
LD46175p OS=Drosophila melanogaster OX=7227 GN=sea PE=1 SV=1	Q7KSQ0	38.4858	34.1	13	11	9	11	0.846154	0.292893
LD46328p OS=Drosophila melanogaster OX=7227 GN=Synd PE=1 SV=2	Q9VDI1	28.5425	55.9	8	9	9	8	1	1
LD47736p OS=Drosophila melanogaster OX=7227 GN=Sodh-2 PE=1 SV=1	O96299	30.8333	38.6	4	6	3	4	0.75	0.311753
L-dopachrome tautomerase yellow-f2 OS=Drosophila melanogaster OX=7227 GN=yellow-f2 PE=1 SV=2	Q9VG08	21.4602	51	4	5	0	4	0.545455	0.349055
Lectin type C OS=Drosophila melanogaster OX=7227 GN=lectin-28C PE=1 SV=2	Q9VLW1	19.6226	29.9	0	1	4	3	3	0.0513167
Lethal (1) G0193, isoform B OS=Drosophila melanogaster OX=7227 GN=l(1)G0193 PE=1 SV=1	Q7KVT8	2.94118	75.3	1	2	2	2	1.2	0.42265
Lethal (2) 01289, isoform A OS=Drosophila melanogaster OX=7227 GN=l(2)01289 PE=1 SV=1	A1Z6P2	40.6068	97.4	30	31	37	40	1.25397	0.0369132
Lethal (2) 01289, isoform F OS=Drosophila melanogaster OX=7227 GN=l(2)01289 PE=1 SV=1	E1JGY6	48.6562	204.6	76	70	90	83	1.18243	0.0994996
Lethal (2) 37Bb OS=Drosophila melanogaster OX=7227 GN=l(2)37Bb PE=1 SV=1	Q9VJ10	9.51456	56.7	2	2	3	3	1.33333	#DIV/0!
Lethal (2) k09913, isoform D OS=Drosophila melanogaster OX=7227 GN=l(2)k09913 PE=1 SV=1	Q8MLS7	28.7975	36.5	8	9	4	3	0.473684	0.0194193
Lethal(2) giant larvae protein OS=Drosophila melanogaster OX=7227 GN=l(2)gl PE=1 SV=2	P08111	4.7373	126.8	2	2	2	1	0.833333	0.42265
Leucyl-tRNA synthetase OS=Drosophila melanogaster OX=7227 GN=LeuRS PE=1 SV=2	Q9VQR8	6.59898	134.8	4	3	0	2	0.444444	0.154846
Levy, isoform A OS=Drosophila melanogaster OX=7227 GN=levy PE=1 SV=1	Q9W1N3	76.1468	12.5	32	22	27	25	0.964286	0.862639
Like-AP180, isoform D OS=Drosophila melanogaster OX=7227 GN=lap PE=1 SV=1	E1JJ78	22.2081	84.2	13	11	12	7	0.807692	0.451179
Like-AP180, isoform G OS=Drosophila melanogaster OX=7227 GN=lap PE=1 SV=1	A0A0B4K6V2	24.2199	71.7	12	9	11	5	0.782609	0.533748
Limpet, isoform K OS=Drosophila melanogaster OX=7227 GN=Lmpt PE=1 SV=2	Q7KUQ6	21.3787	245.4	25	26	20	21	0.811321	0.0194193
Lingerer, isoform H OS=Drosophila melanogaster OX=7227 GN=lig PE=1 SV=1	A0A0B4K7U5	3.23308	134.3	1	1	1	0	0.75	0.42265
Lipase domain-containing protein OS=Drosophila melanogaster OX=7227 GN=Dmel\CG10116 PE=1 SV=1	Q9VU78	23.1834	31.5	2	1	3	2	1.4	0.292893
Lipid droplet-associated hydrolase OS=Drosophila melanogaster OX=7227 GN=CG9186 PE=2 SV=1	Q9W0H3	12.3779	35.7	3	3	2	2	0.75	#DIV/0!
Lipid storage droplet-1, isoform D OS=Drosophila melanogaster OX=7227 GN=Lsd-1 PE=1 SV=1	A0A0B4KHZ1	15.5556	45.8	2	2	3	3	1.33333	#DIV/0!
Lipid storage droplets surface-binding protein 2 OS=Drosophila melanogaster OX=7227 GN=Lsd-2 PE=1 SV=1	Q9VXY7	22.4432	38.2	7	5	2	4	0.571429	0.16795
Lipin, isoform L OS=Drosophila melanogaster OX=7227 GN=Lpin PE=1 SV=1	A0A0B4JD31	16.129	109.9	7	5	4	4	0.714286	0.183503
Liquid facets, isoform G OS=Drosophila melanogaster OX=7227 GN=lqf PE=1 SV=1	M9PEM7	1.5873	67.3	0	1	0	0	0.666667	0.42265
L-lactate dehydrogenase OS=Drosophila melanogaster OX=7227 GN=Ldh PE=1 SV=1	B5RJQ0	8.73494	35.5	0	2	2	1	1.25	0.698489
Lon protease homolog, mitochondrial OS=Drosophila melanogaster OX=7227 GN=Lon PE=1 SV=1	Q7KUT2	33.8867	115	14	18	19	22	1.26471	0.213666
Low molecular weight phosphotyrosine protein phosphatase 1 OS=Drosophila melanogaster OX=7227 GN=primo-1 PE=2 SV=1	P82890	32.9032	17.5	0	3	0	0	0.4	0.42265
LP01562p OS=Drosophila melanogaster OX=7227 GN=veil PE=1 SV=1	Q7K0L5	32.3873	65.4	9	10	7	13	1.04762	0.88453
LP01981p OS=Drosophila melanogaster OX=7227 GN=p24-2 PE=2 SV=1	Q86BA5	35.2459	28.2	5	7	7	2	0.785714	0.633492
LP03102p OS=Drosophila melanogaster OX=7227 GN=Dmel\CG3356 PE=1 SV=1	Q9W196	1.06952	128.9	0	1	0	0	0.666667	0.42265
LP03547p OS=Drosophila melanogaster OX=7227 GN=Srlp PE=1 SV=1	Q9VG69	20.8995	41.6	2	2	2	3	1.16667	0.42265
LP03571p OS=Drosophila melanogaster OX=7227 GN=ESTS:172F5T PE=2 SV=2	Q9VLL5	8.22622	89.7	4	3	1	1	0.444444	0.0377496
LP04475p OS=Drosophila melanogaster OX=7227 GN=dMEMO PE=1 SV=1	Q9VG04	8.13559	33.2	0	0	1	0	1.5	0.42265
LP05054p OS=Drosophila melanogaster OX=7227 GN=Dmel\CG3702 PE=1 SV=2	Q9VQX6	8.26833	73.6	4	4	4	4	1	#DIV/0!
LP05863p OS=Drosophila melanogaster OX=7227 GN=BcDNA:LP05863 PE=1 SV=1	Q9W377	7.76256	23.9	0	0	2	1	2.5	0.095466
LP07417p OS=Drosophila melanogaster OX=7227 GN=BcDNA:LP07417 PE=2 SV=1	Q9W5E7	32.4561	13.6	1	2	3	2	1.4	0.292893
LP07963p OS=Drosophila melanogaster OX=7227 GN=anon-WO0118547.344 PE=1 SV=3	Q9VHN7	57.8275	68	32	34	35	19	0.823529	0.53431
LP09696p OS=Drosophila melanogaster OX=7227 GN=Tango9 PE=1 SV=1	Q9VGF5	6.03675	42.8	2	1	2	1	1	1
LP13633p OS=Drosophila melanogaster OX=7227 GN=Dmel\CG7912 PE=2 SV=2	Q9VAC2	1.99336	65.2	0	0	0	0	1	#DIV/0!
LP14331p OS=Drosophila melanogaster OX=7227 GN=Mdr50 PE=1 SV=1	Q5BI62	18.9642	145.2	15	19	12	15	0.805556	0.296474
LP17136p OS=Drosophila melanogaster OX=7227 GN=LP06294.5prime PE=1 SV=2	Q9W3W9	8.38608	68.9	1	0	3	1	2	0.311753
LP17418p OS=Drosophila melanogaster OX=7227 GN=Dmel\CG9065 PE=1 SV=1	Q9VXY5	23.8636	8.8	0	1	1	0	1	1
LP24461p OS=Drosophila melanogaster OX=7227 GN=CG14539 PE=2 SV=3	Q9VBK1	7.44986	75.1	4	3	3	3	0.888889	0.42265
Lysine--tRNA ligase OS=Drosophila melanogaster OX=7227 GN=LysRS PE=1 SV=1	Q8SXM8	12.5436	64.6	2	3	1	2	0.714286	0.292893
Lysophospholipid acyltransferase 5 OS=Drosophila melanogaster OX=7227 GN=nes PE=1 SV=1	Q9VVX5	17.1026	57.4	7	5	7	7	1.14286	0.42265
Machete OS=Drosophila melanogaster OX=7227 GN=yip7 PE=1 SV=1	Q9VRS4	31.1111	28.3	3	5	3	2	0.7	0.311753
Malate dehydrogenase OS=Drosophila melanogaster OX=7227 GN=Mdh1 PE=1 SV=2	Q9VKX2	18.9911	36	4	4	2	1	0.5	0.0377496
Malate dehydrogenase OS=Drosophila melanogaster OX=7227 GN=Mdh2 PE=1 SV=1	Q9VEB1	75.2976	35.3	111	121	120	114	1.00855	0.879614
Malic enzyme OS=Drosophila melanogaster OX=7227 GN=Men PE=1 SV=1	Q9VG32	49.9341	84.3	29	31	30	25	0.919355	0.451179
Malic enzyme OS=Drosophila melanogaster OX=7227 GN=Men-b PE=1 SV=1	Q9VB69	59.4814	68.6	55	61	35	22	0.5	0.0541519
Malignant T-cell-amplified sequence 1 homolog OS=Drosophila melanogaster OX=7227 GN=MCTS1 PE=1 SV=1	Q9W445	6.04396	20.3	1	0	0	0	0.666667	0.42265
Maltase A3 OS=Drosophila melanogaster OX=7227 GN=Mal-A3 PE=2 SV=2	P07192	8.36237	65.2	0	1	3	3	2.66667	0.0377496
Maltase A6, isoform C OS=Drosophila melanogaster OX=7227 GN=Mal-A6 PE=1 SV=2	A1Z7F1	3.32779	67.9	0	1	0	0	0.666667	0.42265
Mannosyl-oligosaccharide alpha-1,2-mannosidase IA OS=Drosophila melanogaster OX=7227 GN=alpha-Man-Ia PE=2 SV=2	P53624	2.84858	74.9	1	1	0	0	0.5	#DIV/0!
MAP kinase-activating death domain protein OS=Drosophila melanogaster OX=7227 GN=Rab3-GEF PE=3 SV=1	M9NGF2	2.20657	230.8	1	2	0	0	0.4	0.095466
Mapmodulin, isoform D OS=Drosophila melanogaster OX=7227 GN=Mapmodulin PE=1 SV=1	E1JGK5	3.58127	40.7	0	1	0	0	0.666667	0.42265
Maternal protein exuperantia OS=Drosophila melanogaster OX=7227 GN=exu PE=1 SV=2	P28750	7.5188	57.9	1	3	0	0	0.333333	0.183503
Maternal protein tudor OS=Drosophila melanogaster OX=7227 GN=tud PE=1 SV=2	P25823	1.31213	285.1	0	1	1	0	1	1
Mec2 OS=Drosophila melanogaster OX=7227 GN=Mec2 PE=1 SV=1	Q9VWL0	2.57143	38.6	0	0	0	1	1.5	0.42265
Mesh, isoform E OS=Drosophila melanogaster OX=7227 GN=mesh PE=1 SV=1	A0A0B4LHZ4	14.1593	141.7	10	14	5	6	0.5	0.0875789
Metaxin-1 homolog OS=Drosophila melanogaster OX=7227 GN=CG9393 PE=1 SV=1	Q9VHB6	15.9021	37.2	3	1	3	1	1	1
Methionine aminopeptidase 2 OS=Drosophila melanogaster OX=7227 GN=und PE=1 SV=1	Q9VL89	28.3482	49.8	6	11	5	6	0.684211	0.360398
Methionine--tRNA ligase, cytoplasmic OS=Drosophila melanogaster OX=7227 GN=MetRS PE=1 SV=1	A1ZBE9	1.95695	112.4	0	1	1	0	1	1
Methionyl-tRNA formyltransferase, mitochondrial OS=Drosophila melanogaster OX=7227 GN=Dmel\CG1750 PE=3 SV=2	Q9V9Z0	14.0351	38.2	5	4	1	0	0.272727	0.0298575
Methylcrotonoyl-CoA carboxylase 1, isoform B OS=Drosophila melanogaster OX=7227 GN=Mccc1 PE=1 SV=1	Q8I0S9	10.8833	69.4	5	2	2	3	0.777778	0.591752
MICOS complex subunit MIC10 OS=Drosophila melanogaster OX=7227 GN=RH61753p PE=2 SV=1	Q8SY69	29.1667	8	2	2	2	2	1	#DIV/0!
MICOS complex subunit MIC13 homolog QIL1 OS=Drosophila melanogaster OX=7227 GN=QIL1 PE=2 SV=1	Q9VVH3	77.0492	13.7	10	10	12	7	0.954545	0.859972
MICOS complex subunit MIC60 OS=Drosophila melanogaster OX=7227 GN=Mitofilin PE=3 SV=1	A0A0B4KHL7	54.8038	82	41	47	38	50	1	1
MICOS complex subunit OS=Drosophila melanogaster OX=7227 GN=Dmel\CG5903 PE=1 SV=1	Q9VEY5	79.2035	24.5	14	14	16	18	1.2	0.095466
Microsomal glutathione S-transferase-like, isoform A OS=Drosophila melanogaster OX=7227 GN=Mgstl PE=1 SV=1	Q8SY19	36.1842	16.9	5	4	5	2	0.818182	0.591752
Microsomal prostaglandin E synthase 2 OS=Drosophila melanogaster OX=7227 GN=Su(P) PE=1 SV=1	Q9V420	27.3381	47.1	10	9	8	8	0.857143	0.095466
Microtubule-associated protein futsch OS=Drosophila melanogaster OX=7227 GN=futsch PE=1 SV=4	Q9W596	6.20564	591.7	15	14	17	10	0.935484	0.803884
MIP03205p OS=Drosophila melanogaster OX=7227 GN=up PE=1 SV=1	B9EQV5	38.6059	44.8	19	17	18	16	0.947368	0.552786
MIP05841p OS=Drosophila melanogaster OX=7227 GN=Tdc2 PE=2 SV=1	A1Z6N4	1.72684	72	1	0	0	0	0.666667	0.42265
MIP06012p OS=Drosophila melanogaster OX=7227 GN=CG10135 PE=1 SV=2	Q9VG26	15.493	24.2	3	1	2	2	1	1
MIP06029p OS=Drosophila melanogaster OX=7227 GN=Dmel\CG12512 PE=1 SV=1	Q9VMR6	6.74536	65.2	3	3	2	1	0.625	0.095466
MIP06926p OS=Drosophila melanogaster OX=7227 GN=Mf PE=1 SV=1	Q9VFC6	7.64331	18.6	0	1	0	1	1	1
MIP08013p1 OS=Drosophila melanogaster OX=7227 GN=Mpcp2 PE=1 SV=1	Q0E8E8	33.427	38.8	14	14	18	9	0.966667	0.921674
MIP14966p OS=Drosophila melanogaster OX=7227 GN=CG14762-RA PE=1 SV=1	D0Z756	16.8675	55.5	5	5	4	5	0.916667	0.42265
MIP16332p OS=Drosophila melanogaster OX=7227 GN=Mpcp1 PE=1 SV=1	Q7JUS9	63.9037	40.5	89	88	88	81	0.955307	0.375305
MIP21654p OS=Drosophila melanogaster OX=7227 GN=BcDNA:RH42907 PE=1 SV=1	Q8IQB7	6.64336	32.2	2	1	1	2	1	1
MIP26555p1 OS=Drosophila melanogaster OX=7227 GN=Dmel\CG5958 PE=1 SV=1	Q9VM12	9.18367	33.9	2	2	2	1	0.833333	0.42265
MIP27352p OS=Drosophila melanogaster OX=7227 GN=Dmel\CG10237 PE=1 SV=1	Q8INW5	19.6078	35.7	2	5	0	0	0.222222	0.144814
MIP33436p1 OS=Drosophila melanogaster OX=7227 GN=Pp2A-29B PE=1 SV=1	H5V8B8	37.5385	71.8	15	20	21	12	0.945946	0.863917
Mitochondrial 18 kDa protein OS=Drosophila melanogaster OX=7227 GN=bs13c01.y1 PE=1 SV=1	Q9VX02	40.8537	18.3	3	1	3	2	1.16667	0.698489
Mitochondrial calcium uptake 3, isoform E OS=Drosophila melanogaster OX=7227 GN=MICU3 PE=1 SV=1	A0A0B4KGH7	2.42915	56.9	0	2	0	1	0.75	0.698489
Mitochondrial carrier protein Rim2 OS=Drosophila melanogaster OX=7227 GN=Rim2 PE=2 SV=2	Q9VQ37	20.274	40.4	3	2	7	3	1.71429	0.349055
Mitochondrial E3 ubiquitin protein ligase 1 OS=Drosophila melanogaster OX=7227 GN=Mul1 PE=1 SV=1	Q9VZJ9	29.2899	37.8	7	8	6	6	0.823529	0.095466
Mitochondrial import inner membrane translocase subunit Tim16 OS=Drosophila melanogaster OX=7227 GN=blp PE=2 SV=1	Q9VF08	58.8652	15.7	9	7	8	7	0.944444	0.698489
Mitochondrial import inner membrane translocase subunit Tim22 OS=Drosophila melanogaster OX=7227 GN=Tim22 PE=2 SV=1	Q8IN78	15.3846	21	2	2	2	1	0.833333	0.42265
Mitochondrial import inner membrane translocase subunit TIM44 OS=Drosophila melanogaster OX=7227 GN=CG117799 PE=1 SV=1	Q9VDZ7	10.2397	52.8	5	3	2	2	0.6	0.183503
Mitochondrial import inner membrane translocase subunit TIM50 OS=Drosophila melanogaster OX=7227 GN=ttm50 PE=3 SV=1	A0A0S0X8K7	42.9907	49.6	18	16	23	18	1.19444	0.323284
Mitochondrial import receptor subunit TOM22 homolog OS=Drosophila melanogaster OX=7227 GN=mge PE=1 SV=1	Q9VZL1	54.7297	16.1	6	4	4	4	0.833333	0.42265
Mitochondrial inner membrane protease ATP23 OS=Drosophila melanogaster OX=7227 GN=Dmel\CG5131 PE=1 SV=2	Q9VJD0	27.5618	31.9	4	5	5	5	1.09091	0.42265
Mitochondrial inner membrane protease subunit 2 OS=Drosophila melanogaster OX=7227 GN=Dmel\CG11110 PE=2 SV=1	Q4QQ12	30.4094	19.2	4	3	2	3	0.777778	0.292893
Mitochondrial inner membrane protease subunit OS=Drosophila melanogaster OX=7227 GN=anon-EST:Posey267 PE=2 SV=1	Q9VXR8	17.4699	18.7	1	2	2	1	1	1
Mitochondrial nucleoid factor 1 OS=Drosophila melanogaster OX=7227 GN=CG46459 PE=4 SV=1	A0A6H2EGA2	22.1154	11.9	2	1	2	1	1	1
Mitochondrial proton/calcium exchanger protein OS=Drosophila melanogaster OX=7227 GN=Letm1 PE=2 SV=2	P91927	66.2389	113.5	91	97	102	85	0.994737	0.960807
Mitochondrial pyruvate carrier 1 OS=Drosophila melanogaster OX=7227 GN=Mpc1 PE=3 SV=1	Q7KSC4	53.271	12.3	4	7	3	5	0.769231	0.492907
Mitochondrial pyruvate carrier OS=Drosophila melanogaster OX=7227 GN=Dmel\CG9399 PE=1 SV=1	Q9VHB1	49.3506	16.6	8	7	8	5	0.882353	0.591752
Mitochondrial pyruvate carrier OS=Drosophila melanogaster OX=7227 GN=dMPC2 PE=2 SV=1	Q9VHB2	35.7616	16.7	3	2	3	2	1	1
Mitochondrial Rho GTPase OS=Drosophila melanogaster OX=7227 GN=Miro PE=3 SV=1	A0A0B4J3Z9	9.92481	75.4	3	3	4	3	1.125	0.42265
Mitochondrial ribosomal protein L2 OS=Drosophila melanogaster OX=7227 GN=mRpL2 PE=1 SV=1	Q9VTF8	10.8844	32.8	2	1	2	2	1.2	0.42265
Mitochondrial ribosomal protein L3 OS=Drosophila melanogaster OX=7227 GN=mRpL3 PE=1 SV=2	Q9VXQ0	36.4641	40.5	1	6	12	6	2.22222	0.29435
Mitochondrial ribosomal protein L40 OS=Drosophila melanogaster OX=7227 GN=mRpL40 PE=1 SV=1	Q9VGP7	11.2245	22.5	0	3	3	3	1.6	0.42265
Mitochondrial ribosomal protein L48, isoform A OS=Drosophila melanogaster OX=7227 GN=mRpL48 PE=1 SV=1	Q9VQ35	31.4917	20.9	0	0	4	3	4.5	0.0198039
Mitochondrial ribosomal protein L53 OS=Drosophila melanogaster OX=7227 GN=mRpL53 PE=1 SV=1	A1Z9J6	53.5484	16.8	4	3	5	6	1.44444	0.105573
Mitochondrial ribosomal protein S11 OS=Drosophila melanogaster OX=7227 GN=mRpS11 PE=1 SV=1	Q9VEN6	12	21.8	0	0	2	1	2.5	0.095466
Mitochondrial ribosomal protein S34 OS=Drosophila melanogaster OX=7227 GN=mRpS34 PE=1 SV=2	Q9VV39	8.51064	21.6	1	1	1	1	1	#DIV/0!
Mitochondrial ribosomal protein S6, isoform B OS=Drosophila melanogaster OX=7227 GN=mRpS6 PE=3 SV=1	M9NDH8	34.6939	17	1	3	3	3	1.33333	0.42265
Mitoferrin OS=Drosophila melanogaster OX=7227 GN=mfrn PE=2 SV=1	Q9VAY3	31.3984	41.8	8	10	5	4	0.55	0.0565436
Mitoguardin OS=Drosophila melanogaster OX=7227 GN=Miga PE=1 SV=2	Q9W3F7	9.90476	59	2	1	3	2	1.4	0.292893
MMS19 nucleotide excision repair protein OS=Drosophila melanogaster OX=7227 GN=Mms19 PE=1 SV=1	Q95U54	2.18978	107	0	1	1	0	1	1
Moesin/ezrin/radixin homolog 1 OS=Drosophila melanogaster OX=7227 GN=Moe PE=1 SV=1	M9PHG2	40.5822	68.8	23	21	19	16	0.804348	0.129937
Multidrug resistance protein 4 OS=Drosophila melanogaster OX=7227 GN=Mrp4 PE=1 SV=2	Q9VGM1	20.2128	147.8	15	15	17	18	1.15625	0.0377496
Multidrug resistance protein homolog 49 OS=Drosophila melanogaster OX=7227 GN=Mdr49 PE=2 SV=2	Q00449	7.7573	142.6	6	6	4	7	0.928571	0.770584
Multidrug resistance protein homolog 65 OS=Drosophila melanogaster OX=7227 GN=Mdr65 PE=1 SV=2	Q00748	7.91091	143.7	7	7	3	1	0.375	0.0377496
Multidrug-Resistance like protein 1, isoform K OS=Drosophila melanogaster OX=7227 GN=MRP PE=1 SV=1	Q7KTC1	38.2429	173.7	66	63	64	58	0.946565	0.406268
Multifunctional fusion protein OS=Drosophila melanogaster OX=7227 GN=P5CDh1 PE=1 SV=1	Q9VNX4	64.8084	63.6	21	24	35	35	1.53191	0.0140962
Multifunctional protein ADE2 OS=Drosophila melanogaster OX=7227 GN=Paics PE=2 SV=2	Q9I7S8	25.8741	47.3	12	11	7	6	0.6	0.0194193
Multiple edematous wings, isoform F OS=Drosophila melanogaster OX=7227 GN=mew PE=1 SV=1	X2JDJ5	11.2631	139.1	2	6	3	8	1.3	0.685515
Multiple inositol polyphosphate phosphatase 1 OS=Drosophila melanogaster OX=7227 GN=Mipp1 PE=1 SV=2	Q9VV72	35.3319	53.5	16	17	8	9	0.542857	0.00772212
Muscle LIM protein 1 OS=Drosophila melanogaster OX=7227 GN=Mlp60A PE=2 SV=1	P53777	47.8261	10	4	2	3	4	1.125	0.698489
Muscle-specific protein 20 OS=Drosophila melanogaster OX=7227 GN=Mp20 PE=2 SV=2	P14318	38.0435	20.2	5	4	4	2	0.727273	0.311753
Muscle-specific protein 300 kDa, isoform E OS=Drosophila melanogaster OX=7227 GN=Msp300 PE=1 SV=1	M9MSG3	0.416406	1063	0	0	2	1	2.5	0.095466
Mustard, isoform U OS=Drosophila melanogaster OX=7227 GN=mtd PE=1 SV=1	A4V2F2	27.7689	136.1	23	18	17	19	0.883721	0.451179
Myosin heavy chain, isoform T OS=Drosophila melanogaster OX=7227 GN=Mhc PE=1 SV=1	M9NEP1	29.5107	224.1	10	11	51	14	2.91304	0.356549
Myosin light chain alkali OS=Drosophila melanogaster OX=7227 GN=Mlc1 PE=1 SV=4	P06742	17.4194	17.5	2	2	2	2	1	#DIV/0!
Na/Ca-exchange protein, isoform E OS=Drosophila melanogaster OX=7227 GN=Calx PE=1 SV=1	A0A0B4K790	25.8567	107.7	18	21	19	19	0.97561	0.770584
N-acetylgalactosaminide beta-1,3-galactosyltransferase OS=Drosophila melanogaster OX=7227 GN=C1GalTA PE=1 SV=1	E2QCQ7	3.35052	44.3	0	0	1	0	1.5	0.42265
N-acetylgalactosaminide beta-1,3-galactosyltransferase OS=Drosophila melanogaster OX=7227 GN=Dmel\CG8708 PE=2 SV=1	Q7JRF9	18.4444	51.8	5	4	6	4	1.09091	0.698489
N-acetylgalactosaminyltransferase 4 OS=Drosophila melanogaster OX=7227 GN=Pgant4 PE=1 SV=3	Q8IA42	4.81366	74	1	2	1	1	0.8	0.42265
N-acetylglucosamine-6-phosphate deacetylase OS=Drosophila melanogaster OX=7227 GN=Dmel\CG17065 PE=3 SV=1	E1JJR9	12.993	47	1	2	2	0	0.8	0.698489
N-acetylglucosaminylphosphatidylinositol deacetylase OS=Drosophila melanogaster OX=7227 GN=PIG-L PE=2 SV=1	Q7KSB6	5.20548	41.2	1	1	2	1	1.25	0.42265
NAD kinase 2, mitochondrial OS=Drosophila melanogaster OX=7227 GN=CG30346 PE=1 SV=1	Q7JW73	3.87409	46.8	2	4	1	1	0.5	0.183503
NAD(+) kinase OS=Drosophila melanogaster OX=7227 GN=CG6152 PE=3 SV=1	A8DYC9	4.88889	49.9	1	1	0	0	0.5	#DIV/0!
NADH dehydrogenase (Ubiquinone) 13 kDa B subunit OS=Drosophila melanogaster OX=7227 GN=ND-13B PE=1 SV=2	Q9VTB4	56.4516	13.8	8	6	1	1	0.25	0.0266715
NADH dehydrogenase (ubiquinone) 23 kDa subunit OS=Drosophila melanogaster OX=7227 GN=ND-23 PE=1 SV=1	Q9VF27	32.7189	24.6	14	10	6	7	0.576923	0.116459
NADH dehydrogenase (Ubiquinone) 24 kDa subunit, isoform A OS=Drosophila melanogaster OX=7227 GN=ND-24 PE=1 SV=1	Q9VX36	5.3719	26.8	1	1	0	0	0.5	#DIV/0!
NADH dehydrogenase (Ubiquinone) 39 kDa subunit, isoform A OS=Drosophila melanogaster OX=7227 GN=ND-39 PE=1 SV=1	Q9VPE2	28.3654	46.8	8	3	2	1	0.384615	0.257219
NADH dehydrogenase (ubiquinone) complex I, assembly factor 6 homolog OS=Drosophila melanogaster OX=7227 GN=sicily PE=1 SV=1	Q9VYS5	29.9401	38.2	9	7	7	4	0.722222	0.29986
NADH dehydrogenase [ubiquinone] 1 alpha subcomplex assembly factor 3 OS=Drosophila melanogaster OX=7227 GN=Dmel\CG5569 PE=2 SV=1	Q9W1H9	51.5306	22.2	6	6	0	0	0.142857	#DIV/0!
NADH dehydrogenase [ubiquinone] 1 alpha subcomplex subunit 10, mitochondrial OS=Drosophila melanogaster OX=7227 GN=ND-42 PE=1 SV=2	P91929	39.0663	46.9	10	2	4	5	0.785714	0.745543
NADH dehydrogenase [ubiquinone] 1 alpha subcomplex subunit 12 OS=Drosophila melanogaster OX=7227 GN=ND-B17.2 PE=1 SV=1	Q9VQD7	16.1972	16.8	1	2	1	1	0.8	0.42265
NADH dehydrogenase [ubiquinone] 1 alpha subcomplex subunit 8 OS=Drosophila melanogaster OX=7227 GN=ND-19 PE=1 SV=1	Q9W125	22.2857	19.8	1	1	1	0	0.75	0.42265
NADH dehydrogenase [ubiquinone] 1 beta subcomplex subunit 10 OS=Drosophila melanogaster OX=7227 GN=ND-PDSW PE=1 SV=1	Q9VQR2	64.7799	18.9	5	7	6	9	1.21429	0.492907
NADH dehydrogenase [ubiquinone] 1 beta subcomplex subunit 7 OS=Drosophila melanogaster OX=7227 GN=ND-B18 PE=1 SV=1	Q9VXZ0	42.735	13.9	1	1	2	6	2.5	0.272393
NADH dehydrogenase [ubiquinone] 1 beta subcomplex subunit 8, mitochondrial OS=Drosophila melanogaster OX=7227 GN=ND-ASHI PE=1 SV=1	Q9W3X7	56	20.2	2	2	5	14	3.5	0.237507
NADH dehydrogenase [ubiquinone] 1 beta subcomplex subunit 9 OS=Drosophila melanogaster OX=7227 GN=ND-B22 PE=1 SV=1	Q9VJZ4	59.7222	17.4	3	2	4	8	2	0.23165
NADH dehydrogenase [ubiquinone] 1 subunit C2 OS=Drosophila melanogaster OX=7227 GN=ND-B14.5B PE=1 SV=1	Q9VQM2	60.3448	12.9	5	5	5	8	1.25	0.42265
NADH dehydrogenase [ubiquinone] flavoprotein 1, mitochondrial OS=Drosophila melanogaster OX=7227 GN=ND-51 PE=1 SV=1	Q9VMI3	16.0338	51.8	4	0	0	1	0.5	0.542504
NADH dehydrogenase [ubiquinone] iron-sulfur protein 3, mitochondrial OS=Drosophila melanogaster OX=7227 GN=ND-30 PE=1 SV=1	Q9VZU4	71.3208	30	26	25	10	11	0.433962	0.00221484
NADH dehydrogenase [ubiquinone] iron-sulfur protein 4, mitochondrial OS=Drosophila melanogaster OX=7227 GN=ND-18 PE=1 SV=2	Q9VWI0	16.3934	20.7	3	0	0	0	0.4	0.42265
NADH dehydrogenase [ubiquinone] iron-sulfur protein 6, mitochondrial OS=Drosophila melanogaster OX=7227 GN=ND-13A PE=1 SV=1	Q9VMU0	11.1111	14.3	0	1	0	0	0.666667	0.42265
NADH-cytochrome b5 reductase OS=Drosophila melanogaster OX=7227 GN=Dmel\CG5946 PE=1 SV=2	Q9I7R1	37.0607	35.3	14	13	16	15	1.13793	0.105573
NADH-ubiquinone oxidoreductase 75 kDa subunit, mitochondrial OS=Drosophila melanogaster OX=7227 GN=ND-75 PE=2 SV=3	Q94511	46.1012	78.6	29	14	10	8	0.444444	0.240329
NADH-ubiquinone oxidoreductase chain 3 OS=Drosophila melanogaster OX=7227 GN=mt:ND3 PE=3 SV=1	P18930	9.40171	13.6	0	1	0	0	0.666667	0.42265
NADH-ubiquinone oxidoreductase chain 4 OS=Drosophila melanogaster OX=7227 GN=mt:ND4 PE=3 SV=3	P18931	4.4843	51.4	0	0	0	1	1.5	0.42265
NADH-ubiquinone oxidoreductase chain 5 OS=Drosophila melanogaster OX=7227 GN=mt:ND5 PE=3 SV=4	P18932	5.41958	65.1	1	0	2	3	2.33333	0.105573
NADPH--cytochrome P450 reductase OS=Drosophila melanogaster OX=7227 GN=Cpr PE=1 SV=1	M9PCQ1	63.4757	76.3	54	55	52	54	0.972973	0.311753
Nascent polypeptide associated complex protein alpha subunit, isoform D OS=Drosophila melanogaster OX=7227 GN=Nacalpha PE=4 SV=1	A0A0B4LEY6	27.1889	23	4	3	3	5	1.11111	0.698489
NAT1, isoform D OS=Drosophila melanogaster OX=7227 GN=NAT1 PE=1 SV=1	A1Z968	5.04032	162.8	2	1	3	1	1.2	0.698489
NEDD8 OS=Drosophila melanogaster OX=7227 GN=Nedd8 PE=1 SV=1	Q9VJ33	33.3333	9.3	0	2	1	0	0.75	0.698489
Neither inactivation nor afterpotential protein C OS=Drosophila melanogaster OX=7227 GN=ninaC PE=1 SV=2	P10676	3.66422	174.2	1	4	2	0	0.571429	0.492907
Neprilysin-1 OS=Drosophila melanogaster OX=7227 GN=Nep1 PE=2 SV=2	Q9W436	4.71143	96.5	3	1	1	3	1	1
Neprilysin-2 OS=Drosophila melanogaster OX=7227 GN=Nep2 PE=1 SV=1	A0A0B4K692	33.8501	88.1	18	22	22	24	1.14286	0.311753
Neprilysin-like 21 OS=Drosophila melanogaster OX=7227 GN=Nepl21 PE=3 SV=2	Q9Y136	20.7921	81.6	4	7	9	6	1.30769	0.4453
Nervana 2, isoform F OS=Drosophila melanogaster OX=7227 GN=nrv2 PE=1 SV=1	A4V0B5	68.7307	37.3	29	36	32	28	0.925373	0.59839
Nervana 3, isoform E OS=Drosophila melanogaster OX=7227 GN=nrv3 PE=1 SV=1	M9PDX8	55.9105	36.5	22	19	32	22	1.30233	0.339173
Neural conserved at 73EF, isoform F OS=Drosophila melanogaster OX=7227 GN=Nc73EF PE=1 SV=1	Q8IQQ0	68.3382	113.6	116	117	149	118	1.14468	0.387363
Neural conserved at 73EF, isoform I OS=Drosophila melanogaster OX=7227 GN=Nc73EF PE=1 SV=1	A8JNU6	69.9548	122.8	122	121	157	128	1.17143	0.284737
Neural lazarillo, isoform A OS=Drosophila melanogaster OX=7227 GN=NLaz PE=1 SV=1	Q8SXR1	14.2857	24.3	1	2	1	0	0.6	0.292893
Neurochondrin homolog OS=Drosophila melanogaster OX=7227 GN=Neurochondrin PE=2 SV=1	Q9VI25	16.7358	81.6	9	10	6	6	0.666667	0.0198039
Neuroglian, isoform G OS=Drosophila melanogaster OX=7227 GN=Nrg PE=1 SV=1	M9NEZ5	23.2238	145.4	4	15	5	9	0.761905	0.710843
Neuromusculin, isoform A OS=Drosophila melanogaster OX=7227 GN=nrm PE=1 SV=4	Q9VNP2	26.3109	121.6	22	25	23	23	0.979592	0.770584
Neuronal synaptobrevin, isoform J OS=Drosophila melanogaster OX=7227 GN=nSyb PE=1 SV=1	M9PE71	38.835	22	4	3	4	3	1	1
Neurotactin, isoform C OS=Drosophila melanogaster OX=7227 GN=Nrt PE=4 SV=1	M9MS15	5.31915	92.7	2	3	3	1	0.857143	0.698489
Neutral ceramidase OS=Drosophila melanogaster OX=7227 GN=CDase PE=1 SV=1	Q9VA70	21.1648	78.2	8	8	4	4	0.555556	#DIV/0!
NF-kappa-B inhibitor cactus OS=Drosophila melanogaster OX=7227 GN=cact PE=1 SV=2	Q03017	2.4	53.8	1	0	1	0	1	1
Nicastrin OS=Drosophila melanogaster OX=7227 GN=Nct PE=1 SV=1	A0A0B4KHG2	8.86981	78.3	1	2	2	2	1.2	0.42265
Nicotinate phosphoribosyltransferase OS=Drosophila melanogaster OX=7227 GN=Naprt PE=2 SV=2	Q9VQX4	34.0541	62.1	7	9	9	9	1.11111	0.42265
Nidogen OS=Drosophila melanogaster OX=7227 GN=Ndg PE=1 SV=1	A1Z877	3.85185	149	2	3	3	1	0.857143	0.698489
Niemann-Pick type C-1a, isoform A OS=Drosophila melanogaster OX=7227 GN=Npc1a PE=1 SV=2	Q9VL24	5.36131	143.2	6	5	4	3	0.692308	0.105573
NIF3-like protein 1 OS=Drosophila melanogaster OX=7227 GN=anon-35F/36A PE=1 SV=3	Q9NK57	20.2055	32.3	2	1	3	2	1.4	0.292893
No extended memory, isoform C OS=Drosophila melanogaster OX=7227 GN=nemy PE=4 SV=1	Q0E9A2	6.19048	23.5	1	0	1	1	1.33333	0.42265
No long nerve cord, isoform G OS=Drosophila melanogaster OX=7227 GN=nolo PE=1 SV=1	X2JAM1	1.18871	149.4	0	1	0	0	0.666667	0.42265
Nocturnin OS=Drosophila melanogaster OX=7227 GN=cu PE=1 SV=1	A8JQX3	4.51713	71.8	1	1	0	0	0.5	#DIV/0!
Non-specific lipid-transfer protein OS=Drosophila melanogaster OX=7227 GN=ScpX PE=1 SV=1	Q9VJ43	20.0368	59	3	5	3	3	0.8	0.42265
Non-specific serine/threonine protein kinase OS=Drosophila melanogaster OX=7227 GN=fray PE=1 SV=1	A0A126GUV7	1.69731	77.9	0	0	1	0	1.5	0.42265
Non-specific serine/threonine protein kinase OS=Drosophila melanogaster OX=7227 GN=Lkb1 PE=2 SV=1	Q8T9L5	2.82187	62.9	0	1	0	0	0.666667	0.42265
NTPase, isoform F OS=Drosophila melanogaster OX=7227 GN=NTPase PE=1 SV=1	M9PBV2	49.0458	57.8	17	16	18	21	1.17143	0.198216
Nuclear export mediator factor NEMF homolog OS=Drosophila melanogaster OX=7227 GN=Clbn PE=1 SV=2	Q9VBX1	2.01613	112.5	1	1	1	1	1	#DIV/0!
Nuclear migration protein NudC OS=Drosophila melanogaster OX=7227 GN=nudC PE=1 SV=2	Q9VVA6	8.13253	37.8	2	2	0	0	0.333333	#DIV/0!
Nuclear pore complex protein Nup107 OS=Drosophila melanogaster OX=7227 GN=Nup107 PE=1 SV=1	Q9V466	3.43195	97.3	0	1	2	0	1.33333	0.698489
Nuclear pore complex protein Nup133 OS=Drosophila melanogaster OX=7227 GN=Nup133 PE=2 SV=2	Q9VCW3	2.08333	135.1	1	2	0	0	0.4	0.095466
Nuclear pore complex protein Nup154 OS=Drosophila melanogaster OX=7227 GN=Nup154 PE=1 SV=1	Q9V463	0.879121	153.8	0	0	0	0	1	#DIV/0!
Nuclear protein MDM1 OS=Drosophila melanogaster OX=7227 GN=Dmel\CG17816 PE=1 SV=1	A0A0C4DHE0	3.12989	70.7	0	1	0	1	1	1
Nucleoside diphosphate kinase OS=Drosophila melanogaster OX=7227 GN=awd PE=1 SV=1	A0A0B4LJ12	46.4052	17.2	7	7	6	10	1.125	0.666667
O-acyltransferase OS=Drosophila melanogaster OX=7227 GN=mdy PE=2 SV=1	Q960U8	17.6991	64.9	6	6	5	3	0.714286	0.183503
Obg-like ATPase 1 OS=Drosophila melanogaster OX=7227 GN=Dmel\CG1354 PE=1 SV=1	A0A4D6K4F6	23.6534	48.4	6	6	3	3	0.571429	#DIV/0!
Obscurin OS=Drosophila melanogaster OX=7227 GN=Unc-89 PE=1 SV=1	A8DYP0	0.616406	475.4	1	1	1	0	0.75	0.42265
Odorant-binding protein 44a, isoform A OS=Drosophila melanogaster OX=7227 GN=Obp44a PE=1 SV=1	Q7K084	11.8881	15.8	1	1	0	0	0.5	#DIV/0!
Omega, isoform H OS=Drosophila melanogaster OX=7227 GN=ome PE=1 SV=1	M9PCH6	17.7296	88.3	3	4	4	6	1.33333	0.311753
Opsin Rh1 OS=Drosophila melanogaster OX=7227 GN=ninaE PE=1 SV=1	P06002	9.11528	41.5	4	3	1	2	0.555556	0.105573
Organic anion transporting polypeptide 33Eb OS=Drosophila melanogaster OX=7227 GN=Oatp33Eb PE=2 SV=2	Q9VK82	3.31695	88.3	1	0	0	0	0.666667	0.42265
Oxysterol-binding protein OS=Drosophila melanogaster OX=7227 GN=Dmel\CG1513 PE=1 SV=1	A0A0B4KEI3	2.1322	53.5	1	1	1	1	1	#DIV/0!
Oxysterol-binding protein OS=Drosophila melanogaster OX=7227 GN=Osbp PE=1 SV=1	Q9VC05	3.18878	89.3	2	1	1	1	0.8	0.42265
Oysgedart, isoform A OS=Drosophila melanogaster OX=7227 GN=oys PE=2 SV=1	Q6NN55	4.43213	81.2	1	1	1	2	1.25	0.42265
p23, isoform B OS=Drosophila melanogaster OX=7227 GN=p23 PE=1 SV=1	A0A0B4K6D2	4.8913	20.7	1	1	1	1	1	#DIV/0!
Pancreatic eIF-2alpha kinase, isoform C OS=Drosophila melanogaster OX=7227 GN=PEK PE=4 SV=1	A0A0B4KG56	1.18289	124	0	1	0	0	0.666667	0.42265
Par-1, isoform L OS=Drosophila melanogaster OX=7227 GN=par-1 PE=1 SV=1	Q6NPA6	4.68187	89.3	1	3	0	1	0.5	0.311753
Paramyosin, short form OS=Drosophila melanogaster OX=7227 GN=Prm PE=2 SV=2	P35416	17.3438	74.2	1	0	7	8	5.66667	0.0100505
Paraplegin, isoform A OS=Drosophila melanogaster OX=7227 GN=Spg7 PE=1 SV=1	Q9W4W8	54.3346	90	30	30	35	31	1.09677	0.272393
Pasilla, isoform K OS=Drosophila melanogaster OX=7227 GN=ps PE=1 SV=1	Q0KI96	21.4545	57.2	7	7	8	7	1.0625	0.42265
PDGF-and VEGF-receptor related, isoform E OS=Drosophila melanogaster OX=7227 GN=Pvr PE=1 SV=1	Q7KTI8	13.5729	169.4	8	11	12	9	1.09524	0.683772
Peptidase S1 domain-containing protein OS=Drosophila melanogaster OX=7227 GN=Dmel\CG6067 PE=4 SV=2	Q9W452	30.6189	34	10	3	7	7	1.06667	0.899496
Peptidyl-prolyl cis-trans isomerase Fkbp12 OS=Drosophila melanogaster OX=7227 GN=Fkbp12 PE=3 SV=2	P48375	24.0741	11.7	1	0	1	0	1	1
Peptidyl-prolyl cis-trans isomerase OS=Drosophila melanogaster OX=7227 GN=Cyp1 PE=1 SV=2	P25007	11.4537	24.6	1	0	2	1	1.66667	0.292893
Peptidyl-prolyl cis-trans isomerase OS=Drosophila melanogaster OX=7227 GN=Dmel\CG2852 PE=1 SV=1	Q9W227	32.6829	22.2	5	5	7	5	1.16667	0.42265
Peptidylprolyl isomerase OS=Drosophila melanogaster OX=7227 GN=zda PE=1 SV=1	Q7K3D4	18.6398	44.8	5	7	8	4	1	1
Peroxin 11 OS=Drosophila melanogaster OX=7227 GN=Pex11 PE=1 SV=1	Q7JZE1	9.95851	27.1	1	0	0	1	1	1
Peroxin-14 OS=Drosophila melanogaster OX=7227 GN=Pex14 PE=1 SV=1	Q9VPB8	25.7143	30.8	4	4	5	5	1.2	#DIV/0!
Peroxiredoxin 3 OS=Drosophila melanogaster OX=7227 GN=Prx3 PE=1 SV=2	Q9VEJ0	47.4359	26.4	13	10	17	10	1.16	0.651845
Peroxiredoxin-5 OS=Drosophila melanogaster OX=7227 GN=Prx5 PE=1 SV=1	Q960M4	51.0526	19.9	3	3	4	4	1.25	#DIV/0!
Peroxisomal assembly protein PEX3 OS=Drosophila melanogaster OX=7227 GN=Pex3 PE=1 SV=1	Q9VUL8	5.19481	43.7	1	0	1	0	1	1
Peroxisomal membrane protein 70 kDa, isoform C OS=Drosophila melanogaster OX=7227 GN=Pmp70 PE=1 SV=1	M9PF96	23.5569	72.8	13	15	6	6	0.466667	0.0152681
Peroxisomal membrane protein PEX16 OS=Drosophila melanogaster OX=7227 GN=Pex16 PE=1 SV=1	Q9VPB9	3.81232	39.3	1	1	1	0	0.75	0.42265
Peroxisomal multifunctional enzyme type 2 OS=Drosophila melanogaster OX=7227 GN=Mfe2 PE=1 SV=1	Q9VXJ0	62.0401	64	40	39	40	36	0.962963	0.542504
Peroxisome assembly protein 12 OS=Drosophila melanogaster OX=7227 GN=Pex12 PE=2 SV=1	Q9VPT5	4.3771	34.5	1	0	0	0	0.666667	0.42265
Pescadillo homolog OS=Drosophila melanogaster OX=7227 GN=CG4364 PE=1 SV=1	Q9VL96	1.5949	73.8	1	1	0	1	0.75	0.42265
PfkB domain-containing protein OS=Drosophila melanogaster OX=7227 GN=Dmel\CG2794 PE=1 SV=1	Q9VPR3	8	76.4	2	4	0	0	0.25	0.095466
Phagocyte signaling-impaired protein OS=Drosophila melanogaster OX=7227 GN=psidin PE=2 SV=1	Q9VDQ7	2.8481	109	1	2	0	0	0.4	0.095466
Phenylalanine--tRNA ligase alpha subunit OS=Drosophila melanogaster OX=7227 GN=alpha-PheRS PE=1 SV=1	Q9W3J5	26.7068	55.6	8	9	9	8	1	1
Phenylalanine--tRNA ligase beta subunit OS=Drosophila melanogaster OX=7227 GN=beta-PheRS PE=1 SV=1	Q9VCA5	34.4652	65.7	9	13	10	15	1.125	0.685515
Phosphatase Herzog OS=Drosophila melanogaster OX=7227 GN=hzg PE=1 SV=1	M9PFN0	8.52273	40.3	2	2	2	2	1	#DIV/0!
Phosphatidate cytidylyltransferase, photoreceptor-specific OS=Drosophila melanogaster OX=7227 GN=Cds PE=1 SV=2	P56079	17.8971	51.5	5	6	6	3	0.846154	0.591752
Phosphatidic acid phospholipase A1, isoform D OS=Drosophila melanogaster OX=7227 GN=PAPLA1 PE=1 SV=1	X2JDJ3	1.09181	213.9	0	0	2	1	2.5	0.095466
Phosphatidylglycerophosphatase and protein-tyrosine phosphatase 1 OS=Drosophila melanogaster OX=7227 GN=PTPMT1 PE=2 SV=1	Q86BN8	6.5	23.1	1	1	1	0	0.75	0.42265
Phosphatidylinositol 4-kinase type 2 OS=Drosophila melanogaster OX=7227 GN=Pi4KIIalpha PE=3 SV=1	A0A6F7SG83	4.16667	54.3	1	1	2	1	1.25	0.42265
Phosphatidylinositol 5-phosphate 4-kinase, isoform A OS=Drosophila melanogaster OX=7227 GN=PIP4K PE=1 SV=1	Q8SXX1	28.7129	47	6	5	3	4	0.692308	0.105573
Phosphatidylinositol-3,5-bisphosphate 3-phosphatase OS=Drosophila melanogaster OX=7227 GN=mtm PE=1 SV=1	Q9VMI9	6.94669	69.8	1	4	0	0	0.285714	0.237507
Phosphatidylinositol-glycan biosynthesis class X protein OS=Drosophila melanogaster OX=7227 GN=PIG-X PE=3 SV=1	A8DY62	5.06329	27	0	0	0	0	1	#DIV/0!
Phosphatidylserine decarboxylase proenzyme, mitochondrial OS=Drosophila melanogaster OX=7227 GN=Pisd PE=1 SV=1	Q9VCE0	40.2685	50.5	10	16	14	11	0.964286	0.895172
Phosphatidylserine synthase OS=Drosophila melanogaster OX=7227 GN=Pss PE=1 SV=1	Q9VPD3	14.8594	56.8	8	4	4	5	0.785714	0.542504
Phosphodiesterase OS=Drosophila melanogaster OX=7227 GN=Pde1c PE=1 SV=2	B7YZV3	2.08127	107.9	0	0	1	0	1.5	0.42265
Phosphoglucomutase 2a OS=Drosophila melanogaster OX=7227 GN=Pgm2a PE=1 SV=1	A1Z7P1	1.44462	69.9	1	1	0	0	0.5	#DIV/0!
Phosphoglucomutase OS=Drosophila melanogaster OX=7227 GN=Pgm1 PE=1 SV=1	Q9VUY9	28.5714	60.7	4	8	5	8	1.07143	0.859972
Phosphoglycerate kinase OS=Drosophila melanogaster OX=7227 GN=Pgk PE=2 SV=2	Q01604	66.506	43.8	24	23	22	15	0.795918	0.292893
Phosphoglycerate mutase OS=Drosophila melanogaster OX=7227 GN=Pglym78 PE=1 SV=2	Q9VAN7	59.6078	28.6	7	11	9	10	1.05	0.830969
Phosphoinositide 5-phosphatase OS=Drosophila melanogaster OX=7227 GN=Synj PE=1 SV=1	Q5U0V7	8.45649	134.5	4	5	4	1	0.636364	0.333333
Phospholipid scramblase OS=Drosophila melanogaster OX=7227 GN=scramb1 PE=2 SV=3	Q9VT88	2.88462	43.7	1	1	1	1	1	#DIV/0!
Phospholipid scramblase OS=Drosophila melanogaster OX=7227 GN=scramb2 PE=1 SV=1	Q9VZW1	3.80228	29.6	1	1	1	1	1	#DIV/0!
Phospholipid-transporting ATPase OS=Drosophila melanogaster OX=7227 GN=ATP8A PE=3 SV=1	B7YZF6	13.8039	144	10	8	10	9	1.05	0.698489
Phospholipid-transporting ATPase OS=Drosophila melanogaster OX=7227 GN=DmCG31729 PE=1 SV=1	X2JDZ6	13.0112	121.3	3	8	4	5	0.846154	0.732739
Phospholipid-transporting ATPase OS=Drosophila melanogaster OX=7227 GN=Dmel\CG4301 PE=1 SV=2	Q9VXG6	0.894188	151.9	0	1	1	0	1	1
Phosphorylase b kinase regulatory subunit OS=Drosophila melanogaster OX=7227 GN=Dmel\CG8475 PE=3 SV=1	M9PCI5	4.37158	125.2	2	2	0	0	0.333333	#DIV/0!
Phosphorylase kinase OS=Drosophila melanogaster OX=7227 GN=PhKgamma PE=2 SV=1	Q961E7	21.957	48.4	6	5	3	3	0.615385	0.0377496
Phosphotransferase OS=Drosophila melanogaster OX=7227 GN=Hex-C PE=1 SV=1	Q7JYW9	61.2335	50.7	22	20	24	22	1.09091	0.292893
Phosrestin-1 OS=Drosophila melanogaster OX=7227 GN=Arr2 PE=1 SV=2	P19107	17.9551	45	4	6	4	2	0.666667	0.292893
PI-3 kinase OS=Drosophila melanogaster OX=7227 GN=Pi3K92E PE=1 SV=1	P91634	3.03309	126.9	3	1	2	0	0.666667	0.552786
Pi3K21B, isoform B OS=Drosophila melanogaster OX=7227 GN=Pi3K21B PE=1 SV=1	Q7KTZ2	12.9032	56.2	2	0	1	1	1	1
Picot, isoform C OS=Drosophila melanogaster OX=7227 GN=Picot PE=3 SV=1	A0A0B4LFK0	3.87597	56.2	2	1	1	0	0.6	0.292893
Pixie, isoform A OS=Drosophila melanogaster OX=7227 GN=pix PE=1 SV=1	Q9VSS1	23.4043	69.3	10	11	12	9	1	1
Pleckstrin homology and RUN domain containing M1 OS=Drosophila melanogaster OX=7227 GN=Plekhm1 PE=4 SV=1	Q9W293	7.22222	81	3	3	2	3	0.875	0.42265
Poly(A) RNA polymerase, mitochondrial OS=Drosophila melanogaster OX=7227 GN=MTPAP PE=2 SV=2	O46102	13.3987	68.5	5	1	3	1	0.75	0.698489
Poly(U)-binding-splicing factor half pint OS=Drosophila melanogaster OX=7227 GN=hfp PE=1 SV=2	Q8T6B9	1.88383	67.9	1	1	0	0	0.5	#DIV/0!
Poly(U)-specific endoribonuclease homolog OS=Drosophila melanogaster OX=7227 GN=CG2145 PE=2 SV=1	Q9VZ49	7.09459	63.6	3	2	1	1	0.571429	0.095466
Poly(U)-specific endoribonuclease OS=Drosophila melanogaster OX=7227 GN=EndoU PE=2 SV=2	Q9VF14	3.72671	37.1	0	0	1	0	1.5	0.42265
Polyadenylate-binding protein OS=Drosophila melanogaster OX=7227 GN=pAbp PE=1 SV=3	P21187	29.4953	69.9	9	8	4	5	0.578947	0.0298575
Polypeptide N-acetylgalactosaminyltransferase OS=Drosophila melanogaster OX=7227 GN=Pgant6 PE=2 SV=1	M9PBK1	5.10511	76.9	2	1	1	0	0.6	0.292893
Polypeptide N-acetylgalactosaminyltransferase OS=Drosophila melanogaster OX=7227 GN=Pgant7 PE=3 SV=1	X2JEA3	8.29103	68.3	1	2	2	1	1	1
Polyribonucleotide nucleotidyltransferase OS=Drosophila melanogaster OX=7227 GN=PNPase PE=2 SV=2	Q9V9X7	8.69001	84.9	4	4	3	5	1	1
PRA1 family protein OS=Drosophila melanogaster OX=7227 GN=Jwa PE=1 SV=5	Q9VJ59	8.83534	27.8	2	1	2	2	1.2	0.42265
Pre-mRNA-splicing factor syf1 homolog OS=Drosophila melanogaster OX=7227 GN=fand PE=1 SV=1	A1Z9G2	1.1325	103.3	1	0	1	0	1	1
Presenilin homolog OS=Drosophila melanogaster OX=7227 GN=Psn PE=1 SV=2	O02194	7.94824	59.3	1	2	1	1	0.8	0.42265
Presequence protease, mitochondrial OS=Drosophila melanogaster OX=7227 GN=Dmel\CG3107 PE=3 SV=1	A0A0B4LES3	5.22244	119.2	4	2	1	0	0.375	0.154846
PRL-1 phosphatase, isoform A OS=Drosophila melanogaster OX=7227 GN=PRL-1 PE=1 SV=2	O61722	30.6818	20	3	2	2	3	1	1
Probable 28S ribosomal protein S16, mitochondrial OS=Drosophila melanogaster OX=7227 GN=mRpS16 PE=2 SV=1	Q9V6Y3	17.0543	14.5	1	0	0	0	0.666667	0.42265
Probable 28S ribosomal protein S25, mitochondrial OS=Drosophila melanogaster OX=7227 GN=mRpS25 PE=1 SV=1	Q9VY28	23.3533	19.1	4	2	2	3	0.875	0.698489
Probable 2-oxoglutarate dehydrogenase E1 component DHKTD1 homolog, mitochondrial OS=Drosophila melanogaster OX=7227 GN=CG1544 PE=2 SV=2	Q9VA02	2.50272	103.6	2	1	0	0	0.4	0.095466
Probable 39S ribosomal protein L45, mitochondrial OS=Drosophila melanogaster OX=7227 GN=mRpL45 PE=2 SV=1	Q9VCX3	8.31025	41.6	0	0	0	1	1.5	0.42265
Probable arginine--tRNA ligase, cytoplasmic OS=Drosophila melanogaster OX=7227 GN=ArgRS PE=2 SV=1	Q9VXN4	2.85714	75.5	1	1	0	0	0.5	#DIV/0!
Probable citrate synthase, mitochondrial OS=Drosophila melanogaster OX=7227 GN=kdn PE=2 SV=1	Q9W401	70.0431	51.5	103	100	102	93	0.960976	0.487852
Probable cytochrome P450 12a4, mitochondrial OS=Drosophila melanogaster OX=7227 GN=Cyp12a4 PE=2 SV=2	Q9VE00	25.1866	61.7	11	7	6	5	0.65	0.23165
Probable cytochrome P450 12a5, mitochondrial OS=Drosophila melanogaster OX=7227 GN=Cyp12a5 PE=2 SV=1	Q9VE01	12.1269	61.3	6	3	4	2	0.727273	0.492907
Probable cytochrome P450 12b2, mitochondrial OS=Drosophila melanogaster OX=7227 GN=Cyp12b2 PE=2 SV=2	Q9V8M2	21.1215	61.4	3	6	4	0	0.545455	0.42265
Probable cytochrome P450 12e1, mitochondrial OS=Drosophila melanogaster OX=7227 GN=Cyp12e1 PE=2 SV=4	Q9VGZ0	2.10728	59.6	1	1	0	0	0.5	#DIV/0!
Probable cytochrome P450 28a5 OS=Drosophila melanogaster OX=7227 GN=Cyp28a5 PE=2 SV=1	Q9V419	21.7822	57.7	8	9	5	3	0.526316	0.0565436
Probable cytochrome P450 28d1 OS=Drosophila melanogaster OX=7227 GN=Cyp28d1 PE=2 SV=1	Q9VMT5	28.0876	57.2	8	11	10	5	0.809524	0.563564
Probable cytochrome P450 305a1 OS=Drosophila melanogaster OX=7227 GN=Cyp305a1 PE=2 SV=1	Q9VW43	5.35714	57.7	0	0	0	0	1	#DIV/0!
Probable cytochrome P450 309a2 OS=Drosophila melanogaster OX=7227 GN=Cyp309a2 PE=2 SV=2	P82713	6.69145	62.3	2	1	0	0	0.4	0.095466
Probable cytochrome P450 311a1 OS=Drosophila melanogaster OX=7227 GN=Cyp311a1 PE=2 SV=1	Q9VYQ7	2.48447	54.8	1	1	0	0	0.5	#DIV/0!
Probable cytochrome P450 313a1 OS=Drosophila melanogaster OX=7227 GN=Cyp313a1 PE=3 SV=2	Q9VFJ0	7.11382	56.5	0	3	1	1	0.8	0.770584
Probable cytochrome P450 4ac2 OS=Drosophila melanogaster OX=7227 GN=Cyp4ac2 PE=2 SV=4	Q9VMS8	2.34834	59.7	1	1	0	0	0.5	#DIV/0!
Probable cytochrome P450 6a20 OS=Drosophila melanogaster OX=7227 GN=Cyp6a20 PE=2 SV=2	Q9V773	25.7485	57.7	4	4	7	6	1.5	0.0377496
Probable cytochrome P450 6a21 OS=Drosophila melanogaster OX=7227 GN=Cyp6a21 PE=2 SV=1	Q9V774	8.73016	57.8	3	3	1	0	0.375	0.0377496
Probable cytochrome P450 6a23 OS=Drosophila melanogaster OX=7227 GN=Cyp6a23 PE=2 SV=2	Q9V771	8.76494	58.1	2	2	1	2	0.833333	0.42265
Probable cytochrome P450 6d5 OS=Drosophila melanogaster OX=7227 GN=Cyp6d5 PE=2 SV=1	Q9VFP1	32.6772	57.3	16	15	13	12	0.818182	0.0513167
Probable cytochrome P450 6w1 OS=Drosophila melanogaster OX=7227 GN=Cyp6w1 PE=2 SV=1	Q9V9L1	1.94553	59.3	1	0	0	0	0.666667	0.42265
Probable cytochrome P450 9f2 OS=Drosophila melanogaster OX=7227 GN=Cyp9f2 PE=2 SV=1	Q9VG82	16.4729	60.2	7	4	3	4	0.692308	0.333333
Probable dolichyl pyrophosphate Glc1Man9GlcNAc2 alpha-1,3-glucosyltransferase OS=Drosophila melanogaster OX=7227 GN=xit PE=2 SV=1	Q9W3V8	3.32681	57.9	1	1	0	1	0.75	0.42265
Probable elongation factor 1-delta OS=Drosophila melanogaster OX=7227 GN=eEF1delta PE=1 SV=1	Q9VL18	29.6875	28.9	2	3	1	2	0.714286	0.292893
Probable elongator complex protein 2 OS=Drosophila melanogaster OX=7227 GN=Elp2 PE=1 SV=1	Q7K4B3	3.52645	88.9	1	2	2	0	0.8	0.698489
Probable glucosamine 6-phosphate N-acetyltransferase OS=Drosophila melanogaster OX=7227 GN=Gnpnat PE=2 SV=1	Q9VAI0	31.9635	24.5	4	6	3	3	0.666667	0.183503
Probable glutamine--tRNA ligase OS=Drosophila melanogaster OX=7227 GN=GlnRS PE=2 SV=1	Q9Y105	4.62725	87.5	3	2	1	2	0.714286	0.292893
Probable Golgi SNAP receptor complex member 2 OS=Drosophila melanogaster OX=7227 GN=Membrin PE=2 SV=1	Q9VRL2	5.55556	24.8	0	1	0	0	0.666667	0.42265
Probable H/ACA ribonucleoprotein complex subunit 1 OS=Drosophila melanogaster OX=7227 GN=CG4038 PE=2 SV=1	Q7KVQ0	10.1266	22.7	1	1	2	0	1	1
Probable isocitrate dehydrogenase [NAD] subunit alpha, mitochondrial OS=Drosophila melanogaster OX=7227 GN=Idh3a PE=2 SV=1	Q9VWH4	67.374	40.8	27	25	23	22	0.87037	0.0886776
Probable malonyl-CoA-acyl carrier protein transacylase, mitochondrial OS=Drosophila melanogaster OX=7227 GN=beg PE=2 SV=2	Q8T3L6	10.2902	42.1	0	0	1	2	2.5	0.095466
Probable medium-chain specific acyl-CoA dehydrogenase, mitochondrial OS=Drosophila melanogaster OX=7227 GN=CG12262 PE=2 SV=1	Q9VSA3	29.3556	45.8	10	7	7	5	0.736842	0.29986
Probable methylcrotonoyl-CoA carboxylase beta chain, mitochondrial OS=Drosophila melanogaster OX=7227 GN=Mccc2 PE=2 SV=1	Q9V9A7	30.4498	62.6	12	8	9	7	0.818182	0.465478
Probable methylmalonate-semialdehyde dehydrogenase [acylating], mitochondrial OS=Drosophila melanogaster OX=7227 GN=CG17896 PE=2 SV=1	Q7KW39	44.6154	55.9	23	24	21	24	0.959184	0.591752
Probable peroxisomal acyl-coenzyme A oxidase 1 OS=Drosophila melanogaster OX=7227 GN=CG5009 PE=1 SV=1	Q7KML2	8.52018	74.2	3	3	3	2	0.875	0.42265
Probable phosphorylase b kinase regulatory subunit alpha OS=Drosophila melanogaster OX=7227 GN=CG7766 PE=1 SV=2	Q9W391	26.8645	140.4	20	18	20	20	1.05	0.42265
Probable phosphoserine aminotransferase OS=Drosophila melanogaster OX=7227 GN=CG11899 PE=2 SV=1	Q9VAN0	20.6044	39.5	4	3	3	2	0.777778	0.292893
Probable protein phosphatase CG10417 OS=Drosophila melanogaster OX=7227 GN=CG10417 PE=1 SV=1	Q7K4Q5	20.8459	72.3	8	12	9	8	0.863636	0.542504
Probable small nuclear ribonucleoprotein E OS=Drosophila melanogaster OX=7227 GN=SmE PE=1 SV=1	Q9VLV5	15.9574	11.1	1	0	1	1	1.33333	0.42265
Probable small nuclear ribonucleoprotein Sm D1 OS=Drosophila melanogaster OX=7227 GN=SmD1 PE=1 SV=1	Q9VU02	35.4839	13.8	0	2	2	2	1.5	0.42265
Probable small nuclear ribonucleoprotein Sm D2 OS=Drosophila melanogaster OX=7227 GN=SmD2 PE=1 SV=1	Q9VI10	16.8067	13.5	3	2	3	2	1	1
Probable transaldolase OS=Drosophila melanogaster OX=7227 GN=Taldo PE=2 SV=2	Q9W1G0	15.1057	36.7	3	3	3	3	1	#DIV/0!
Probable tRNA (guanine(26)-N(2))-dimethyltransferase OS=Drosophila melanogaster OX=7227 GN=CG6388 PE=2 SV=1	Q9VK89	3.80623	64.9	1	2	1	1	0.8	0.42265
Probable tRNA N6-adenosine threonylcarbamoyltransferase OS=Drosophila melanogaster OX=7227 GN=Tcs3 PE=2 SV=1	Q9VV41	3.45821	38.5	1	1	0	0	0.5	#DIV/0!
Probable tRNA(His) guanylyltransferase OS=Drosophila melanogaster OX=7227 GN=THG PE=1 SV=1	Q9V3N8	3.84615	33.1	1	1	1	0	0.75	0.42265
Probable Ufm1-specific protease 2 OS=Drosophila melanogaster OX=7227 GN=CG16979 PE=2 SV=1	Q9VUR0	6.2603	68.2	2	1	2	1	1	1
Procollagen-proline 4-dioxygenase OS=Drosophila melanogaster OX=7227 GN=PH4alphaPV PE=2 SV=1	Q8T5S8	2.28571	59.6	0	1	0	0	0.666667	0.42265
Prohibitin OS=Drosophila melanogaster OX=7227 GN=l(2)37Cc PE=1 SV=1	A0A023GQA5	47.8261	30.4	11	10	11	12	1.08696	0.292893
Prohibitin OS=Drosophila melanogaster OX=7227 GN=Phb2 PE=1 SV=2	Q0E924	44.4816	33	12	8	5	5	0.545455	0.129612
Proline dehydrogenase 1, mitochondrial OS=Drosophila melanogaster OX=7227 GN=slgA PE=2 SV=2	Q04499	60.9398	77.1	72	79	76	62	0.915033	0.493592
Proline dehydrogenase OS=Drosophila melanogaster OX=7227 GN=slgA PE=1 SV=1	M9NHG9	61.2335	77.2	72	78	77	62	0.927632	0.566202
Proline dehydrogenase OS=Drosophila melanogaster OX=7227 GN=slgA PE=1 SV=1	M9NFJ2	62.3318	75.8	73	81	78	64	0.923077	0.53431
Prolyl-tRNA synthetase OS=Drosophila melanogaster OX=7227 GN=ProRS-m PE=1 SV=1	Q9VZY9	22.9258	50.6	4	5	6	7	1.36364	0.105573
Prominin, isoform E OS=Drosophila melanogaster OX=7227 GN=prom PE=1 SV=1	A0A0B4LGM0	1.10827	131.4	0	0	0	0	1	#DIV/0!
Proteasome-associated protein ECM29 homolog OS=Drosophila melanogaster OX=7227 GN=CG8858 PE=1 SV=1	Q9V677	9.62963	212	10	10	4	7	0.590909	0.095466
Protein 4.1 homolog OS=Drosophila melanogaster OX=7227 GN=cora PE=1 SV=1	Q9V8R9	37.2792	184.1	30	29	29	32	1.03279	0.591752
Protein argonaute-2 OS=Drosophila melanogaster OX=7227 GN=AGO2 PE=1 SV=3	Q9VUQ5	2.47117	136.8	0	1	0	1	1	1
Protein bcn92 OS=Drosophila melanogaster OX=7227 GN=bcn92 PE=1 SV=1	O46098	39.1304	11	1	2	1	2	1	1
Protein borderless OS=Drosophila melanogaster OX=7227 GN=bdl PE=1 SV=1	Q9U4G1	17.6634	81.2	11	8	9	7	0.857143	0.492907
Protein clueless OS=Drosophila melanogaster OX=7227 GN=clu PE=1 SV=1	A1ZAB5	33.5635	160.8	33	35	40	37	1.12857	0.129937
Protein disulfide-isomerase (Fragment) OS=Drosophila melanogaster OX=7227 GN=ERp60 PE=1 SV=1	Q3YMU0	50.5112	55.3	21	18	18	14	0.829268	0.296474
Protein disulfide-isomerase A6 homolog OS=Drosophila melanogaster OX=7227 GN=CaBP1 PE=1 SV=1	Q9V438	31.4088	46.7	12	9	9	7	0.782609	0.29986
Protein disulfide-isomerase OS=Drosophila melanogaster OX=7227 GN=Pdi PE=2 SV=1	P54399	45.7661	55.7	19	19	10	9	0.525	0.00275863
Protein held out wings OS=Drosophila melanogaster OX=7227 GN=how PE=1 SV=1	O01367	10.1235	44.3	2	2	1	0	0.5	0.095466
Protein hook OS=Drosophila melanogaster OX=7227 GN=hook PE=1 SV=2	Q24185	17.673	76.6	4	6	3	6	0.916667	0.80755
Protein I'm not dead yet OS=Drosophila melanogaster OX=7227 GN=Indy PE=2 SV=2	Q9VVT2	17.4576	65.5	8	9	13	10	1.31579	0.198216
Protein MGR2 homolog OS=Drosophila melanogaster OX=7227 GN=Dmel\CG6878 PE=1 SV=1	Q9VUM2	60.7595	8.2	4	4	3	6	1.1	0.770584
Protein NDUFAF4 homolog OS=Drosophila melanogaster OX=7227 GN=CG11722 PE=2 SV=1	Q9VH39	48.7685	23.7	11	13	4	3	0.346154	0.0168646
Protein nervous wreck OS=Drosophila melanogaster OX=7227 GN=nwk PE=1 SV=1	X2JAU8	6.51163	117.2	2	3	3	2	1	1
Protein NipSnap OS=Drosophila melanogaster OX=7227 GN=Nipsnap PE=2 SV=2	Q9VXK0	39.9267	31.9	14	13	10	12	0.827586	0.154846
Protein peanut OS=Drosophila melanogaster OX=7227 GN=pnut PE=1 SV=2	P40797	6.30798	60.1	1	2	0	2	0.8	0.698489
Protein phosphatase PP2A 55 kDa regulatory subunit OS=Drosophila melanogaster OX=7227 GN=tws PE=2 SV=1	P36872	2.20441	56.9	0	0	0	0	1	#DIV/0!
Protein PTCD3 homolog, mitochondrial OS=Drosophila melanogaster OX=7227 GN=CG4679 PE=2 SV=1	A1Z9A8	1.38037	74.2	1	1	1	0	0.75	0.42265
Protein quiver OS=Drosophila melanogaster OX=7227 GN=BcDNA:GH07967 PE=2 SV=1	Q9VIH9	23.8095	15.7	2	1	2	2	1.2	0.42265
Protein quiver OS=Drosophila melanogaster OX=7227 GN=BcDNA:RE71975 PE=1 SV=1	M9NEV7	26.9565	12.4	0	2	2	0	1	1
Protein quiver OS=Drosophila melanogaster OX=7227 GN=crok PE=2 SV=1	Q9VKA0	24.5033	17	1	1	3	2	1.75	0.095466
Protein quiver OS=Drosophila melanogaster OX=7227 GN=Dmel\CG6329 PE=2 SV=1	Q7K188	29.6774	17.3	5	7	8	4	1	1
Protein quiver OS=Drosophila melanogaster OX=7227 GN=Dmel\CG7781 PE=1 SV=1	Q9VLP2	44.898	16	16	15	19	14	1.06061	0.732739
Protein RFT1 homolog OS=Drosophila melanogaster OX=7227 GN=CG3149 PE=2 SV=1	Q9Y123	2.15827	62.4	1	1	1	1	1	#DIV/0!
Protein ROP OS=Drosophila melanogaster OX=7227 GN=Rop PE=2 SV=2	Q07327	47.5712	67.8	18	13	21	10	1	1
Protein SEC13 homolog OS=Drosophila melanogaster OX=7227 GN=Sec13 PE=1 SV=1	Q9V3J4	12.6404	39.5	4	3	3	3	0.888889	0.42265
Protein sly1 homolog OS=Drosophila melanogaster OX=7227 GN=Slh PE=2 SV=4	Q24179	5.47731	72.3	2	3	2	1	0.714286	0.292893
Protein snakeskin OS=Drosophila melanogaster OX=7227 GN=Ssk PE=1 SV=1	Q9VW87	9.25926	17.6	0	0	0	1	1.5	0.42265
Protein spinster OS=Drosophila melanogaster OX=7227 GN=spin PE=1 SV=1	Q9GQQ0	3.80165	65.8	2	2	2	2	1	#DIV/0!
Protein stoned-A OS=Drosophila melanogaster OX=7227 GN=stnA PE=1 SV=3	Q24211	11.2941	93.1	4	2	2	2	0.75	0.42265
Protein stunted OS=Drosophila melanogaster OX=7227 GN=sun PE=1 SV=1	Q9VXN2	24.5902	6.8	1	2	2	3	1.4	0.292893
Protein transport protein SEC23 OS=Drosophila melanogaster OX=7227 GN=Sec23 PE=1 SV=2	Q9VNF8	61.5783	86.7	34	31	28	31	0.910448	0.292893
Protein transport protein Sec61 subunit beta OS=Drosophila melanogaster OX=7227 GN=Sec61beta PE=1 SV=1	Q7JZN0	37	10.2	6	3	5	4	1	1
Protein TRC8 homolog OS=Drosophila melanogaster OX=7227 GN=Trc8 PE=1 SV=1	Q7KRW1	2.71941	89.2	3	3	2	1	0.625	0.095466
Protein tumorous imaginal discs, mitochondrial OS=Drosophila melanogaster OX=7227 GN=l(2)tid PE=1 SV=2	Q27237	28.2692	56.1	6	8	3	2	0.4375	0.0565436
Protein turtle OS=Drosophila melanogaster OX=7227 GN=tutl PE=1 SV=2	Q967D7	0.849118	170.9	0	0	1	0	1.5	0.42265
Protein tyrosine phosphatase Meg2, isoform F OS=Drosophila melanogaster OX=7227 GN=Ptpmeg2 PE=1 SV=1	Q59E68	2.51256	64.6	0	1	1	0	1	1
Protein unc-13 homolog 4B OS=Drosophila melanogaster OX=7227 GN=stac PE=1 SV=5	Q9VBY8	22.4631	131.8	18	16	17	14	0.916667	0.492907
Protein unzipped OS=Drosophila melanogaster OX=7227 GN=uzip PE=1 SV=2	P10379	18.4426	54.3	5	5	6	5	1.08333	0.42265
Protein windpipe OS=Drosophila melanogaster OX=7227 GN=wdp PE=1 SV=1	Q9W266	7.38552	74.7	5	4	2	3	0.636364	0.105573
Protein YIPF OS=Drosophila melanogaster OX=7227 GN=Yip1d1 PE=1 SV=1	Q9VK46	3.40909	28.2	1	0	0	0	0.666667	0.42265
Protein-serine/threonine kinase OS=Drosophila melanogaster OX=7227 GN=Pdk PE=1 SV=1	A0A0B4KFG2	7.71084	47.1	2	1	1	1	0.8	0.42265
Proton channel OtopLc OS=Drosophila melanogaster OX=7227 GN=OtopLc PE=3 SV=2	B7Z0W9	1.01523	169.6	0	0	1	1	2	#DIV/0!
Proton-coupled amino acid transporter-like protein pathetic OS=Drosophila melanogaster OX=7227 GN=path PE=1 SV=1	Q9VT04	6.15711	52	1	1	0	1	0.75	0.42265
Protoporphyrinogen oxidase OS=Drosophila melanogaster OX=7227 GN=Ppox PE=1 SV=1	Q9VC52	17.0526	53.2	2	4	2	0	0.5	0.292893
P-type Cu(+) transporter OS=Drosophila melanogaster OX=7227 GN=ATP7 PE=3 SV=3	Q9VYT4	7.6555	136	5	4	3	3	0.727273	0.095466
Purple acid phosphatase OS=Drosophila melanogaster OX=7227 GN=Dmel\CG1637 PE=1 SV=1	Q9VZ58	16.6667	51.8	2	2	4	2	1.33333	0.42265
Purple acid phosphatase OS=Drosophila melanogaster OX=7227 GN=Dmel\CG1637 PE=1 SV=2	Q9VZ56	3.05677	52.5	2	2	1	0	0.5	0.095466
Putative ATP synthase subunit f, mitochondrial OS=Drosophila melanogaster OX=7227 GN=ATPsynF PE=3 SV=1	Q9W141	42.0561	12.5	6	5	7	6	1.15385	0.292893
Putative cysteine proteinase CG12163 OS=Drosophila melanogaster OX=7227 GN=CG12163 PE=2 SV=2	Q9VN93	5.04886	68.9	1	3	3	2	1.16667	0.698489
Putative elongator complex protein 1 OS=Drosophila melanogaster OX=7227 GN=Elp1 PE=1 SV=2	Q9VGK7	8.70607	142.7	8	5	6	5	0.866667	0.591752
Putative fatty acyl-CoA reductase CG8306 OS=Drosophila melanogaster OX=7227 GN=CG8306 PE=2 SV=1	Q960W6	30.0388	58.4	13	11	11	11	0.923077	0.42265
Putative ferric-chelate reductase 1 homolog OS=Drosophila melanogaster OX=7227 GN=CG8399 PE=2 SV=1	Q8MSU3	20.711	70.2	10	6	8	9	1.05556	0.830969
Putative OPA3-like protein CG13603 OS=Drosophila melanogaster OX=7227 GN=CG13601 PE=2 SV=1	Q9VCG3	49.8039	28.7	4	10	9	7	1.125	0.781782
Putative peptidyl-prolyl cis-trans isomerase dodo OS=Drosophila melanogaster OX=7227 GN=dod PE=2 SV=3	P54353	12.6506	18.4	0	1	0	1	1	1
Putative phosphatidate phosphatase OS=Drosophila melanogaster OX=7227 GN=wun PE=1 SV=2	Q9V576	9.23483	42.8	2	0	0	0	0.5	0.42265
Putative polypeptide N-acetylgalactosaminyltransferase 9 OS=Drosophila melanogaster OX=7227 GN=Pgant9 PE=1 SV=2	Q8MRC9	5.38462	73.1	0	1	0	1	1	1
Putative vitellogenin receptor OS=Drosophila melanogaster OX=7227 GN=yl PE=1 SV=2	P98163	10.8871	219.4	11	11	9	8	0.791667	0.0377496
Pyridoxal kinase OS=Drosophila melanogaster OX=7227 GN=Pdxk PE=1 SV=1	Q7KUC2	35.1974	33.4	10	10	10	13	1.13636	0.42265
Pyrroline-5-carboxylate reductase OS=Drosophila melanogaster OX=7227 GN=P5cr PE=1 SV=1	Q9V3F8	34.6429	29.6	4	4	6	4	1.2	0.42265
Pyrroline-5-carboxylate reductase OS=Drosophila melanogaster OX=7227 GN=P5cr-2 PE=1 SV=1	Q9VEJ3	28.2051	28.1	3	3	2	2	0.75	#DIV/0!
Pyruvate carboxylase OS=Drosophila melanogaster OX=7227 GN=PCB PE=1 SV=1	Q7KN97	63.7595	130.8	101	109	107	86	0.919811	0.528323
Pyruvate dehydrogenase E1 component subunit alpha OS=Drosophila melanogaster OX=7227 GN=Pdha PE=1 SV=1	Q7KVX1	67.4944	48.8	51	59	46	35	0.741071	0.166653
Pyruvate dehydrogenase E1 component subunit beta OS=Drosophila melanogaster OX=7227 GN=Pdhb PE=1 SV=1	Q7K5K3	70.411	39.3	65	77	55	48	0.729167	0.106922
Pyruvate kinase OS=Drosophila melanogaster OX=7227 GN=PyK PE=2 SV=2	O62619	84.0525	57.4	89	95	93	110	1.10215	0.402445
Quemao, isoform A OS=Drosophila melanogaster OX=7227 GN=qm PE=1 SV=1	Q9VS54	17.4556	38.8	4	3	3	2	0.777778	0.292893
Rab interacting lysosomal protein like, isoform B OS=Drosophila melanogaster OX=7227 GN=Rilpl PE=4 SV=1	M9PG81	31.25	50.7	8	12	7	5	0.636364	0.215535
Rab3 GTPase-activating protein catalytic subunit OS=Drosophila melanogaster OX=7227 GN=CG31935 PE=1 SV=2	Q9VQ26	1.96507	104.4	1	0	0	0	0.666667	0.42265
Rab3 GTPase-activating protein regulatory subunit OS=Drosophila melanogaster OX=7227 GN=Rab3-GAP PE=1 SV=2	Q9VKB9	6.4877	150.9	4	4	2	1	0.5	0.0377496
Rab32, isoform B OS=Drosophila melanogaster OX=7227 GN=Rab32 PE=1 SV=1	A1Z7S3	6.26822	74.7	1	2	0	0	0.4	0.095466
Rab4 protein OS=Drosophila melanogaster OX=7227 GN=Rab4 PE=1 SV=1	Q7KY04	25.3521	23.6	3	2	4	2	1.14286	0.698489
Rabconnectin-3B, isoform A OS=Drosophila melanogaster OX=7227 GN=Rbcn-3B PE=1 SV=1	Q9W543	5.57377	168.4	3	4	2	2	0.666667	0.095466
Rac2, isoform B OS=Drosophila melanogaster OX=7227 GN=Rac2 PE=4 SV=1	M9PBU2	22.3958	21.3	2	2	3	1	1	1
RAL2 OS=Drosophila melanogaster OX=7227 GN=Rala PE=1 SV=1	Q962I2	27.4112	22.4	3	2	1	0	0.428571	0.105573
Ran GTPase-activating protein OS=Drosophila melanogaster OX=7227 GN=RanGAP PE=1 SV=1	Q9VIW3	5.7047	66	2	2	1	2	0.833333	0.42265
Ran-binding protein M, isoform F OS=Drosophila melanogaster OX=7227 GN=RanBPM PE=1 SV=1	A0A0B4KFL0	1.94805	84.2	0	0	0	0	1	#DIV/0!
Raptor, isoform B OS=Drosophila melanogaster OX=7227 GN=raptor PE=1 SV=2	Q9W437	1.60395	177.1	0	1	0	0	0.666667	0.42265
Ras-like GTP-binding protein Rho1 OS=Drosophila melanogaster OX=7227 GN=Rho1 PE=1 SV=1	P48148	33.3333	21.7	5	6	4	3	0.692308	0.105573
Ras-like protein 1 OS=Drosophila melanogaster OX=7227 GN=Ras85D PE=1 SV=2	P08646	10.582	21.6	1	2	0	1	0.6	0.292893
Ras-related protein Rab-14 OS=Drosophila melanogaster OX=7227 GN=Rab14 PE=1 SV=1	Q86BK8	26.7782	27.1	4	3	3	3	0.888889	0.42265
Ras-related protein Rab-3 OS=Drosophila melanogaster OX=7227 GN=Rab3 PE=1 SV=1	P25228	20	24.8	3	0	3	1	1.2	0.80755
Ras-related protein Rap1 OS=Drosophila melanogaster OX=7227 GN=Rap1 PE=2 SV=2	P08645	5.97826	20.8	1	1	2	1	1.25	0.42265
RE01453p OS=Drosophila melanogaster OX=7227 GN=Dmel\CG15211 PE=2 SV=1	Q9VZ71	9.60452	18.9	1	2	2	2	1.2	0.42265
RE01652p OS=Drosophila melanogaster OX=7227 GN=Dmel\CG12171 PE=1 SV=1	Q9VNF3	8.94942	26.9	2	2	2	2	1	#DIV/0!
RE02508p OS=Drosophila melanogaster OX=7227 GN=Dmel\CG9717 PE=2 SV=1	Q9I7H4	7.21003	69.3	2	3	1	1	0.571429	0.095466
RE02644p OS=Drosophila melanogaster OX=7227 GN=Dmel\CG1246 PE=2 SV=1	Q9VZZ0	2.97483	48.5	1	0	0	1	1	1
RE03721p OS=Drosophila melanogaster OX=7227 GN=Dmel\CG14270 PE=1 SV=1	Q9W4R8	15.7068	22.6	1	1	1	1	1	#DIV/0!
RE03883p OS=Drosophila melanogaster OX=7227 GN=Dmel\CG13321 PE=1 SV=1	Q7JZZ3	7.69231	30.9	1	1	0	1	0.75	0.42265
RE03989p OS=Drosophila melanogaster OX=7227 GN=Dmel\CG6830 PE=1 SV=1	Q9VGJ8	2.6936	101.8	1	0	1	0	1	1
RE07815p OS=Drosophila melanogaster OX=7227 GN=Ugt317A1 PE=1 SV=3	Q9W228	7.3724	59.1	2	2	2	0	0.666667	0.42265
RE09008p OS=Drosophila melanogaster OX=7227 GN=5819 PE=1 SV=1	Q7JWP9	0.983607	103.3	1	0	0	0	0.666667	0.42265
RE12073p OS=Drosophila melanogaster OX=7227 GN=Dmel\CG46280 PE=1 SV=1	Q9VG01	16.7293	58.8	5	1	3	3	1	1
RE12410p OS=Drosophila melanogaster OX=7227 GN=Dmel\CG10911 PE=2 SV=1	Q7JW48	12.5348	37.6	3	2	2	2	0.857143	0.42265
RE14039p OS=Drosophila melanogaster OX=7227 GN=osy PE=2 SV=1	Q86P18	26.1261	85.9	15	11	15	10	0.964286	0.890236
RE14195p OS=Drosophila melanogaster OX=7227 GN=Dmel\CG6225 PE=2 SV=1	Q9VG44	19.6023	80.2	6	7	4	6	0.8	0.311753
RE14391p OS=Drosophila melanogaster OX=7227 GN=Sec63 PE=1 SV=1	Q9VS57	37.0518	85.8	22	21	22	16	0.888889	0.497481
RE16337p OS=Drosophila melanogaster OX=7227 GN=Dmel\CG9921 PE=1 SV=1	Q9VXH4	85.2941	11.4	7	5	4	4	0.714286	0.183503
RE18169p OS=Drosophila melanogaster OX=7227 GN=Dmel\CG12576 PE=1 SV=1	Q9VR57	19.7832	40.6	2	4	4	3	1.125	0.698489
RE20510p OS=Drosophila melanogaster OX=7227 GN=Dmel\CG9297 PE=1 SV=1	Q8I0D4	19.0126	106	15	17	18	18	1.11765	0.183503
RE22677p OS=Drosophila melanogaster OX=7227 GN=Dmel\CG9577 PE=1 SV=2	Q9W5W8	64.4231	33.8	20	25	18	18	0.808511	0.213666
RE25483p OS=Drosophila melanogaster OX=7227 GN=BcDNA:RE25483 PE=2 SV=1	Q7JW46	18	10.9	1	1	1	1	1	#DIV/0!
RE27406p OS=Drosophila melanogaster OX=7227 GN=CG8957 PE=2 SV=2	Q9VBK2	6.38607	74.4	2	2	3	2	1.16667	0.42265
RE27547p OS=Drosophila melanogaster OX=7227 GN=Spn43Ad PE=2 SV=1	Q8SYY7	4.6683	44.8	1	1	1	0	0.75	0.42265
RE28322p OS=Drosophila melanogaster OX=7227 GN=CG9416-PA PE=2 SV=1	Q8MT48	14.0534	98	8	8	8	7	0.944444	0.42265
RE29468p OS=Drosophila melanogaster OX=7227 GN=CG17788 PE=1 SV=1	Q8SWS2	23.0769	17.1	0	2	3	1	1.5	0.552786
RE35509p OS=Drosophila melanogaster OX=7227 GN=CG14729 PE=1 SV=4	Q9VGG9	3.7087	171.9	2	4	2	1	0.625	0.311753
RE36666p OS=Drosophila melanogaster OX=7227 GN=Dmel\CG1092 PE=1 SV=5	Q9VMZ9	13.7056	46.8	4	2	3	3	1	1
RE36966p OS=Drosophila melanogaster OX=7227 GN=Dmel\CG7739 PE=1 SV=1	Q9VUQ7	4.19463	67.4	2	1	0	2	0.8	0.698489
RE37738p OS=Drosophila melanogaster OX=7227 GN=Dmel\CG9673 PE=1 SV=1	Q9VXC7	22.2222	27.8	3	4	5	6	1.44444	0.105573
RE38146p OS=Drosophila melanogaster OX=7227 GN=Dmel\CG8323 PE=2 SV=1	Q7JZE8	12.8713	33.2	2	3	1	0	0.428571	0.105573
RE40412p OS=Drosophila melanogaster OX=7227 GN=Dmel\CG3420 PE=2 SV=1	Q8SYQ8	7.35294	15.6	1	0	0	0	0.666667	0.42265
RE40577p OS=Drosophila melanogaster OX=7227 GN=CT42567 PE=1 SV=1	Q5BIE4	6.10998	53.4	1	1	1	1	1	#DIV/0!
RE41154p1 OS=Drosophila melanogaster OX=7227 GN=Dmel\CG17508 PE=1 SV=1	A1Z6G4	8.72274	35.2	3	2	1	3	0.857143	0.698489
RE42071p OS=Drosophila melanogaster OX=7227 GN=Dmel\CG7638 PE=2 SV=2	Q9VTF5	10.2823	56	4	4	0	6	0.8	0.770584
RE43539p OS=Drosophila melanogaster OX=7227 GN=1A3 PE=1 SV=1	Q8I0J1	7.0615	45.9	0	2	1	0	0.75	0.698489
RE44586p OS=Drosophila melanogaster OX=7227 GN=Tmem63 PE=1 SV=1	Q6NP91	1.44737	86.1	0	1	1	1	1.33333	0.42265
RE45833p OS=Drosophila melanogaster OX=7227 GN=Dmel\CG5676 PE=2 SV=1	Q9VL16	51.2821	17.3	5	8	10	7	1.26667	0.4453
RE49489p OS=Drosophila melanogaster OX=7227 GN=p24-1 PE=1 SV=1	Q9VYT6	26.6667	23.5	1	1	1	1	1	#DIV/0!
RE49860p OS=Drosophila melanogaster OX=7227 GN=Dmel\CG12338 PE=1 SV=1	Q7JZB1	18.209	37.8	3	4	2	2	0.666667	0.095466
RE50040p OS=Drosophila melanogaster OX=7227 GN=Dmel\CG5510 PE=1 SV=1	Q9VCC2	18.845	37.6	6	8	4	6	0.75	0.292893
RE54577p OS=Drosophila melanogaster OX=7227 GN=CT15357 PE=1 SV=1	Q9W128	2.34542	52.5	1	0	0	1	1	1
RE54691p OS=Drosophila melanogaster OX=7227 GN=Dmel\CG3803 PE=2 SV=1	Q9W1F5	21.374	44.3	4	4	3	4	0.9	0.42265
RE57459p OS=Drosophila melanogaster OX=7227 GN=CG6922 PE=2 SV=2	Q9VMQ6	29.4606	27.3	4	4	2	2	0.6	#DIV/0!
RE57978p OS=Drosophila melanogaster OX=7227 GN=Dmel\CG18528 PE=1 SV=3	Q9VC87	5.07099	54.9	2	1	0	0	0.4	0.095466
RE58036p OS=Drosophila melanogaster OX=7227 GN=BcDNA:RH51268 PE=2 SV=1	Q9VW17	12.0879	19.3	1	3	1	1	0.666667	0.42265
RE58433p OS=Drosophila melanogaster OX=7227 GN=CT31762 PE=1 SV=1	Q9VPJ0	2.6738	41.1	1	1	0	1	0.75	0.42265
RE59232p OS=Drosophila melanogaster OX=7227 GN=CG7477 PE=1 SV=2	Q9VEG8	15.2	28.4	2	1	3	1	1.2	0.698489
RE62393p OS=Drosophila melanogaster OX=7227 GN=yata PE=1 SV=1	Q9VAH7	2.4055	97.1	1	1	1	1	1	#DIV/0!
RE68357p OS=Drosophila melanogaster OX=7227 GN=Dmel\CG10075 PE=2 SV=1	Q9VRZ7	30.1158	29.4	4	4	8	7	1.7	0.0198039
RE71331p OS=Drosophila melanogaster OX=7227 GN=BcDNA:RH54117 PE=1 SV=1	Q9VGQ2	78.2178	10.9	15	12	11	17	1.03448	0.895172
RE74312p OS=Drosophila melanogaster OX=7227 GN=Sar1 PE=1 SV=1	Q9VD29	25.3886	21.8	2	3	1	0	0.428571	0.105573
Receptor expression-enhancing protein OS=Drosophila melanogaster OX=7227 GN=ReepB PE=3 SV=1	A1Z9M2	8.98876	20.3	2	1	2	2	1.2	0.42265
Reduction of Rh1, isoform A OS=Drosophila melanogaster OX=7227 GN=roh PE=1 SV=1	Q0E8X7	30.4878	9.5	1	2	1	2	1	1
Regulatory particle non-ATPase 3, isoform B OS=Drosophila melanogaster OX=7227 GN=Rpn3 PE=1 SV=1	M9PG62	4.65587	56	0	1	0	0	0.666667	0.42265
Related to the N terminus of tre oncogene, isoform A OS=Drosophila melanogaster OX=7227 GN=RN-tre PE=4 SV=1	A1Z9K4	2.45184	66.2	0	0	0	0	1	#DIV/0!
Reticulon-like protein OS=Drosophila melanogaster OX=7227 GN=Rtnl1 PE=1 SV=1	Q9VMW4	45.045	24.7	11	13	10	10	0.846154	0.183503
Reticulon-like protein OS=Drosophila melanogaster OX=7227 GN=Rtnl1 PE=1 SV=1	Q7KTP4	51.7094	26.1	14	12	10	10	0.785714	0.095466
Reticulon-like protein OS=Drosophila melanogaster OX=7227 GN=Rtnl1 PE=1 SV=1	E1JHT6	47.6112	65.4	30	27	26	29	0.966102	0.683772
Reticulon-like protein OS=Drosophila melanogaster OX=7227 GN=Rtnl1 PE=1 SV=2	Q9VMW1	55.8036	24.9	12	14	13	12	0.964286	0.698489
RH02475p OS=Drosophila melanogaster OX=7227 GN=Dmel\CG9394 PE=1 SV=1	Q9W2L6	31.3697	76.7	15	17	14	11	0.794118	0.19171
RH03087p OS=Drosophila melanogaster OX=7227 GN=Dmel\CG14407 PE=1 SV=1	Q8SXQ5	16.9811	17.7	0	1	1	1	1.33333	0.42265
RH03540p OS=Drosophila melanogaster OX=7227 GN=Dmel\CG15347 PE=1 SV=2	Q9W3F3	25.7009	23.4	2	4	4	3	1.125	0.698489
RH09070p OS=Drosophila melanogaster OX=7227 GN=BcDNA:RH09070 PE=1 SV=2	Q9W4U2	41.3655	26.2	6	8	3	5	0.625	0.16795
RH15778p OS=Drosophila melanogaster OX=7227 GN=Vamp7 PE=1 SV=1	Q7JYX5	28.4404	24.9	4	3	3	2	0.777778	0.292893
RH17559p OS=Drosophila melanogaster OX=7227 GN=Dmel\CG32267 PE=1 SV=1	Q8IRD0	42.8571	5.5	1	2	2	2	1.2	0.42265
RH19679p OS=Drosophila melanogaster OX=7227 GN=Dmel\CG7630 PE=1 SV=2	Q9VVG5	43.3333	9.6	15	11	12	14	1	1
RH34413p OS=Drosophila melanogaster OX=7227 GN=Dmel\CG11267 PE=1 SV=1	Q9VU35	23.301	11	1	2	2	2	1.2	0.42265
RH40246p OS=Drosophila melanogaster OX=7227 GN=Dmel\CG5612 PE=2 SV=1	Q8SXF2	9.81308	48.3	3	1	1	2	0.833333	0.698489
RH47216p OS=Drosophila melanogaster OX=7227 GN=CG10220 PE=2 SV=1	A1Z9W2	40.625	36.4	5	2	8	10	2.22222	0.0927353
RH48101p OS=Drosophila melanogaster OX=7227 GN=Dmel\CG17121 PE=1 SV=1	Q9VCR9	25.2078	39.4	4	2	4	2	1	1
RH49330p OS=Drosophila melanogaster OX=7227 GN=Sccpdh2 PE=1 SV=1	Q9VG81	51.0441	47.2	12	13	10	12	0.888889	0.311753
RH52721p OS=Drosophila melanogaster OX=7227 GN=Tpr2 PE=1 SV=1	Q8IP18	2.58621	53.2	1	0	0	0	0.666667	0.42265
RH57257p OS=Drosophila melanogaster OX=7227 GN=Dmel\CG7322 PE=1 SV=1	Q9VWP2	11.9835	25.6	2	1	2	0	0.8	0.698489
RH59310p OS=Drosophila melanogaster OX=7227 GN=spidey PE=1 SV=1	Q9W3N1	42.9907	35.1	13	13	11	10	0.821429	0.0377496
RH61964p OS=Drosophila melanogaster OX=7227 GN=Dmel\CG11147 PE=2 SV=2	Q9VMM9	10.6892	79.6	2	5	2	5	1	1
RH64870p OS=Drosophila melanogaster OX=7227 GN=Ucp4A PE=1 SV=1	Q9VX14	39.4118	37.1	8	9	10	9	1.10526	0.292893
RH69723p OS=Drosophila melanogaster OX=7227 GN=BcDNA:RH69723 PE=1 SV=1	Q8MYT0	12.8205	8.7	1	1	1	0	0.75	0.42265
RH72958p OS=Drosophila melanogaster OX=7227 GN=Dmel\CG2076 PE=1 SV=1	Q9VZ34	35.1906	35.8	7	7	12	10	1.5	0.057191
RH73277p OS=Drosophila melanogaster OX=7227 GN=Dmel\CG4598 PE=1 SV=2	Q9VL68	27.758	31	8	6	11	8	1.3125	0.29986
Rhea, isoform B OS=Drosophila melanogaster OX=7227 GN=rhea PE=1 SV=1	Q9VSL8	2.36248	306.8	0	2	2	3	1.75	0.311753
Rho GTPase activating protein at 1A, isoform E OS=Drosophila melanogaster OX=7227 GN=RhoGAP1A PE=1 SV=1	X2JC00	0.854701	155.6	0	1	0	1	1	1
Rho GTPase activating protein p190, isoform F OS=Drosophila melanogaster OX=7227 GN=RhoGAPp190 PE=1 SV=1	M9PHV3	4.81184	185.1	4	2	1	3	0.75	0.552786
Rhomboid-7, isoform A OS=Drosophila melanogaster OX=7227 GN=rho-7 PE=4 SV=1	A1Z8R8	7.12251	38.9	1	2	1	1	0.8	0.42265
Ribonucloprotein OS=Drosophila melanogaster OX=7227 GN=hoip PE=1 SV=1	D2NUK9	18.8976	13.9	2	1	2	1	1	1
Ribose-phosphate diphosphokinase OS=Drosophila melanogaster OX=7227 GN=Prps PE=1 SV=1	M9PF46	38.874	40.9	10	10	8	8	0.818182	#DIV/0!
Ribosomal protein L10, isoform E OS=Drosophila melanogaster OX=7227 GN=RpL10 PE=4 SV=1	M9PIM0	19.2661	25.5	4	3	5	4	1.22222	0.292893
Ribosomal protein L37 OS=Drosophila melanogaster OX=7227 GN=RpL37a PE=2 SV=1	M9PH59	12.9032	10.6	1	0	2	2	2	0.095466
Ribosomal protein L7, isoform B OS=Drosophila melanogaster OX=7227 GN=RpL7 PE=3 SV=1	X2J5G6	16.6667	29.5	0	3	1	1	0.8	0.770584
RIC3 acetylcholine receptor chaperone, isoform N OS=Drosophila melanogaster OX=7227 GN=RIC-3 PE=1 SV=1	E1JGP2	10.1266	51.8	2	1	2	0	0.8	0.698489
RIM-binding protein, isoform M OS=Drosophila melanogaster OX=7227 GN=Rbp PE=1 SV=1	A0A126GUV2	0.736544	184.9	1	0	1	0	1	1
RINT1-like protein OS=Drosophila melanogaster OX=7227 GN=Rint1 PE=2 SV=2	Q9VS46	5.8011	83.5	3	4	1	2	0.555556	0.105573
RNA helicase OS=Drosophila melanogaster OX=7227 GN=mahe PE=1 SV=1	Q9W3M7	2.32804	100.4	0	1	1	0	1	1
RNA helicase OS=Drosophila melanogaster OX=7227 GN=Rm62 PE=1 SV=1	E1JJ68	18.7826	62.4	0	3	5	3	2	0.29986
RNA polymerase II subunit A C-terminal domain phosphatase OS=Drosophila melanogaster OX=7227 GN=Fcp1 PE=1 SV=1	Q9W147	11.25	97.3	5	7	2	4	0.571429	0.16795
RNA-binding protein 4F OS=Drosophila melanogaster OX=7227 GN=Rnp4F PE=1 SV=1	Q9W4D2	3.93199	106.7	0	1	2	1	1.66667	0.292893
RNA-splicing ligase RtcB homolog OS=Drosophila melanogaster OX=7227 GN=RtcB PE=2 SV=1	Q9VIW7	4.94071	55.9	1	2	0	0	0.4	0.095466
RPII140-upstream gene protein OS=Drosophila melanogaster OX=7227 GN=140up PE=2 SV=2	P81928	22.2222	29.2	2	4	5	2	1.125	0.80755
RutC family protein UK114 OS=Drosophila melanogaster OX=7227 GN=UK114 PE=2 SV=1	Q9V3W0	15.942	14.9	2	1	1	0	0.6	0.292893
RuvB-like helicase 1 OS=Drosophila melanogaster OX=7227 GN=pont PE=1 SV=1	Q9VH07	38.3772	50.2	7	8	5	8	0.882353	0.591752
RuvB-like helicase OS=Drosophila melanogaster OX=7227 GN=rept PE=3 SV=1	M9PFN1	38.6694	53.5	6	14	4	10	0.727273	0.609433
Ryanodine receptor OS=Drosophila melanogaster OX=7227 GN=RyR PE=1 SV=3	Q24498	8.40648	580.6	18	19	25	25	1.33333	0.00586515
S)-3-amino-2-methylpropionate transaminase OS=Drosophila melanogaster OX=7227 GN=Gabat PE=1 SV=1	Q9VW68	80.4527	54.6	39	38	53	37	1.16456	0.502569
Sac1 phosphatase, isoform B OS=Drosophila melanogaster OX=7227 GN=Sac1 PE=4 SV=1	M9MRM4	19.7635	67.7	5	4	4	6	1.09091	0.698489
S-adenosylmethionine mitochondrial carrier protein homolog OS=Drosophila melanogaster OX=7227 GN=CG4743 PE=2 SV=2	Q9VBN7	16.2544	31	3	5	2	0	0.4	0.16795
Salivary glue protein Sgs-5 OS=Drosophila melanogaster OX=7227 GN=Sgs5 PE=2 SV=1	P07701	7.36196	18.8	0	1	0	0	0.666667	0.42265
Salivary glue protein Sgs-7 OS=Drosophila melanogaster OX=7227 GN=Sgs7 PE=2 SV=1	P02841	27.027	7.9	1	1	0	0	0.5	#DIV/0!
Sallimus, isoform Y OS=Drosophila melanogaster OX=7227 GN=sls PE=3 SV=1	M9PDS8	1.10118	1206.5	3	5	3	1	0.6	0.292893
SAM50-like protein CG7639 OS=Drosophila melanogaster OX=7227 GN=CG7639 PE=2 SV=2	Q9V784	28.6682	49	7	9	10	10	1.22222	0.183503
SD01613p OS=Drosophila melanogaster OX=7227 GN=AFG3L2 PE=1 SV=1	Q8T4G5	55.0847	89.6	25	23	45	34	1.62	0.109181
SD01637p OS=Drosophila melanogaster OX=7227 GN=Dmel\CG8963 PE=1 SV=1	Q7K581	4.65116	63.2	0	1	0	0	0.666667	0.42265
SD02021p OS=Drosophila melanogaster OX=7227 GN=Dmel\CG10672 PE=1 SV=1	Q9VRJ4	16.4038	33.6	3	4	3	3	0.888889	0.42265
SD03967p OS=Drosophila melanogaster OX=7227 GN=ABCG1 PE=2 SV=1	Q8T9E6	5.48303	84.9	4	3	4	4	1.11111	0.42265
SD06560p OS=Drosophila melanogaster OX=7227 GN=EG:22E5.5 PE=1 SV=1	Q960D4	1.51771	65	0	0	0	0	1	#DIV/0!
SD06839p OS=Drosophila melanogaster OX=7227 GN=Dmel\CG17597 PE=1 SV=2	Q9VJ44	25.3071	43.9	4	5	3	3	0.727273	0.095466
SD07518p OS=Drosophila melanogaster OX=7227 GN=Spp PE=1 SV=1	Q9VPQ7	6.94087	43.2	2	2	3	3	1.33333	#DIV/0!
SD08189p OS=Drosophila melanogaster OX=7227 GN=Dmel\CG5646 PE=2 SV=1	Q9VB24	4.9505	34.8	1	2	1	2	1	1
SD08549p OS=Drosophila melanogaster OX=7227 GN=Dmel\CG7943 PE=2 SV=1	Q7K483	2.71084	37.3	0	0	1	1	2	#DIV/0!
SD09259p OS=Drosophila melanogaster OX=7227 GN=Dmel\CG1907 PE=1 SV=1	Q9VAJ9	40.0631	34.6	10	9	7	5	0.666667	0.0886776
SD10469p OS=Drosophila melanogaster OX=7227 GN=Dmel\CG8468 PE=1 SV=1	Q7K1L4	6.0472	73.8	2	0	1	3	1.5	0.552786
SD10554p OS=Drosophila melanogaster OX=7227 GN=anon-WO03002137.1 PE=2 SV=2	Q9VWJ0	12.6623	68.7	3	2	7	1	1.42857	0.670707
SD10846p OS=Drosophila melanogaster OX=7227 GN=Vps45 PE=1 SV=1	Q9VHB5	9.58188	65	2	5	2	2	0.666667	0.42265
SD17025p OS=Drosophila melanogaster OX=7227 GN=Dmel\CG7632 PE=1 SV=1	Q9VP50	14.8485	37.9	2	1	4	4	2	0.0377496
SD19278p OS=Drosophila melanogaster OX=7227 GN=Tim23 PE=1 SV=1	Q8MRW1	42.233	22.1	11	7	11	10	1.15	0.542504
SD21513p OS=Drosophila melanogaster OX=7227 GN=Dmel\CG9784 PE=1 SV=1	Q9VXE7	9.25197	58.9	3	2	1	0	0.428571	0.105573
Secretory 16, isoform E OS=Drosophila melanogaster OX=7227 GN=Sec16 PE=1 SV=1	A8JUU1	6.3335	220	2	3	2	4	1.14286	0.698489
Secretory 24AB, isoform C OS=Drosophila melanogaster OX=7227 GN=Sec24AB PE=1 SV=1	A0A0B4LEK8	20.3098	127	24	24	21	16	0.78	0.158809
Secretory 24CD, isoform C OS=Drosophila melanogaster OX=7227 GN=Sec24CD PE=1 SV=1	M9PC99	31.6003	133.7	32	28	28	28	0.935484	0.42265
Secretory 31, isoform A OS=Drosophila melanogaster OX=7227 GN=Sec31 PE=1 SV=1	A1Z7J7	8.30645	135.9	2	7	2	2	0.545455	0.42265
Secretory carrier-associated membrane protein OS=Drosophila melanogaster OX=7227 GN=Scamp PE=1 SV=1	Q9VXV6	3.207	38.5	1	1	1	1	1	#DIV/0!
Secretory pathway calcium atpase, isoform G OS=Drosophila melanogaster OX=7227 GN=SPoCk PE=4 SV=1	M9PG15	5.46139	116.6	2	3	1	0	0.428571	0.105573
Selenoprotein T, isoform B OS=Drosophila melanogaster OX=7227 GN=SelT PE=4 SV=1	M9PCL4	20.7071	22.3	1	1	2	0	1	1
Serine hydroxymethyltransferase OS=Drosophila melanogaster OX=7227 GN=Shmt PE=1 SV=1	Q9W457	48.2309	58.8	15	20	15	18	0.945946	0.764298
Serine protease inhibitor 77Ba OS=Drosophila melanogaster OX=7227 GN=Spn77Ba PE=2 SV=1	Q0E8C8	13.3333	50.1	1	2	1	2	1	1
Serine/threonine-protein kinase 11-interacting protein OS=Drosophila melanogaster OX=7227 GN=mdcds_8484 PE=1 SV=1	M9PCP3	4.93171	147.7	3	0	1	1	0.8	0.770584
Serine/threonine-protein phosphatase 2B catalytic subunit 3 OS=Drosophila melanogaster OX=7227 GN=CanA-14F PE=1 SV=4	Q9VXF1	17.8082	64.2	4	5	5	2	0.818182	0.591752
Serine/threonine-protein phosphatase 4 regulatory subunit 2 OS=Drosophila melanogaster OX=7227 GN=PPP4R2r PE=1 SV=2	Q9W2U4	5.74713	66.8	3	2	1	2	0.714286	0.292893
Serine/threonine-protein phosphatase 4 regulatory subunit 3 OS=Drosophila melanogaster OX=7227 GN=flfl PE=1 SV=4	Q9VFS5	4.59184	109.2	4	3	1	1	0.444444	0.0377496
Serine/threonine-protein phosphatase alpha-2 isoform OS=Drosophila melanogaster OX=7227 GN=Pp1-87B PE=1 SV=1	P12982	2.98013	34.5	0	0	2	1	2.5	0.095466
Serine/threonine-protein phosphatase OS=Drosophila melanogaster OX=7227 GN=mts PE=3 SV=1	X2JDI1	31.7152	35.4	4	4	4	2	0.8	0.42265
Serine/threonine-protein phosphatase OS=Drosophila melanogaster OX=7227 GN=Pp2B-14D PE=3 SV=1	M9NE01	18.2456	63.1	5	6	4	2	0.615385	0.154846
Serine/threonine-protein phosphatase OS=Drosophila melanogaster OX=7227 GN=Pp4-19C PE=3 SV=1	X2JG90	14.0065	35.3	2	2	1	0	0.5	0.095466
Serine/threonine-protein phosphatase OS=Drosophila melanogaster OX=7227 GN=PpV PE=3 SV=1	M9PGI3	32.3432	34.7	4	6	6	4	1	1
Serine/threonine-protein phosphatase Pgam5, mitochondrial OS=Drosophila melanogaster OX=7227 GN=Pgam5 PE=1 SV=1	O46084	55.7093	33.1	12	14	10	13	0.892857	0.492907
Serine-arginine protein 55 OS=Drosophila melanogaster OX=7227 GN=B52 PE=1 SV=4	P26686	5.31915	42.8	0	1	1	1	1.33333	0.42265
Serine-arginine protein kinase at 79D, isoform M OS=Drosophila melanogaster OX=7227 GN=Srpk79D PE=4 SV=1	M9PIK8	8.21053	104.9	2	4	4	5	1.375	0.311753
Serine--pyruvate aminotransferase OS=Drosophila melanogaster OX=7227 GN=Spat PE=1 SV=1	Q9W3Z3	35.533	43.8	7	7	9	4	0.9375	0.859972
Serpin 38F, isoform A OS=Drosophila melanogaster OX=7227 GN=Spn38F PE=3 SV=3	Q9VII7	3.22581	41.7	0	0	1	0	1.5	0.42265
Serpin 77Bb OS=Drosophila melanogaster OX=7227 GN=Spn77Bb PE=1 SV=3	Q9VWB4	15.4696	41	0	1	4	3	3	0.0513167
Serrate RNA effector molecule homolog OS=Drosophila melanogaster OX=7227 GN=Ars2 PE=1 SV=2	Q9V9K7	3.39343	107.2	2	3	1	2	0.714286	0.292893
Seryl-tRNA synthetase OS=Drosophila melanogaster OX=7227 GN=SerRS PE=1 SV=1	Q9VQL1	21.3573	56.4	5	3	5	5	1.2	0.42265
SET and MYND domain containing, arthropod-specific, member 2 OS=Drosophila melanogaster OX=7227 GN=SmydA-2 PE=4 SV=1	Q9VVV8	35.8491	60.3	12	12	10	7	0.730769	0.144814
SET and MYND domain containing, arthropod-specific, member 9, isoform A OS=Drosophila melanogaster OX=7227 GN=SmydA-9 PE=4 SV=1	Q9W373	30.4	56	8	9	10	10	1.15789	0.095466
Shaggy, isoform J OS=Drosophila melanogaster OX=7227 GN=sgg PE=1 SV=1	A4V3W1	32.5217	58.7	19	17	16	17	0.921053	0.311753
Shaggy, isoform M OS=Drosophila melanogaster OX=7227 GN=sgg PE=1 SV=1	A8JUV9	32.6425	78.1	19	15	20	19	1.13889	0.349055
Short stop, isoform AA OS=Drosophila melanogaster OX=7227 GN=shot PE=1 SV=1	A0A0B4K7Y9	0.277367	617.1	1	0	0	0	0.666667	0.42265
Sideroflexin-1-3 OS=Drosophila melanogaster OX=7227 GN=Sfxn1-3 PE=2 SV=1	Q9VN13	40.81	35.7	11	11	5	7	0.583333	0.0377496
Sideroflexin-2 OS=Drosophila melanogaster OX=7227 GN=Sfxn2 PE=2 SV=2	Q9VVW3	26.2997	36.5	3	5	1	3	0.6	0.292893
Sidestep III, isoform O OS=Drosophila melanogaster OX=7227 GN=side-III PE=1 SV=1	Q0KIB0	1.36175	181.4	0	1	0	0	0.666667	0.42265
Sidestep VIII, isoform B OS=Drosophila melanogaster OX=7227 GN=side-VIII PE=4 SV=2	A8DYJ6	3.49709	129.1	3	3	3	2	0.875	0.42265
Signal peptidase complex catalytic subunit SEC11 OS=Drosophila melanogaster OX=7227 GN=twr PE=1 SV=1	O97066	40	21	5	3	3	3	0.8	0.42265
Signal peptidase complex subunit 1 OS=Drosophila melanogaster OX=7227 GN=Spase12 PE=1 SV=2	Q9VAL0	25.5102	11.1	2	0	1	1	1	1
Signal peptidase complex subunit 2 OS=Drosophila melanogaster OX=7227 GN=Spase25 PE=2 SV=1	Q9VYY2	25.6281	22.2	7	5	7	4	0.928571	0.80755
Signal peptidase complex subunit 3 OS=Drosophila melanogaster OX=7227 GN=Spase22-23 PE=3 SV=1	A0A0B4K7R1	18.9944	20.3	4	4	3	4	0.9	0.42265
Signal recognition particle 14 kDa protein OS=Drosophila melanogaster OX=7227 GN=Srp14 PE=1 SV=2	Q9VDL0	11.0092	12.4	1	2	1	1	0.8	0.42265
Signal recognition particle 19 kDa protein OS=Drosophila melanogaster OX=7227 GN=Srp19 PE=2 SV=2	P49963	24.375	18.4	1	2	2	2	1.2	0.42265
Signal recognition particle 54 kDa protein OS=Drosophila melanogaster OX=7227 GN=Srp54k PE=1 SV=1	Q9V3D9	6.10236	55.8	2	2	1	1	0.666667	#DIV/0!
Signal recognition particle receptor subunit alpha homolog OS=Drosophila melanogaster OX=7227 GN=SrpRalpha PE=1 SV=2	Q9U5L1	36.3192	67.8	11	10	9	9	0.869565	0.095466
Signal recognition particle receptor subunit beta OS=Drosophila melanogaster OX=7227 GN=SrpRbeta PE=1 SV=2	Q9VSN9	34.0164	27.1	6	4	7	6	1.25	0.311753
Signal recognition particle subunit SRP68 OS=Drosophila melanogaster OX=7227 GN=Srp68 PE=2 SV=1	Q9VSS2	43.2119	69	18	18	21	22	1.18421	0.0198039
Signal recognition particle subunit SRP72 OS=Drosophila melanogaster OX=7227 GN=Srp72 PE=1 SV=1	Q9VDK7	35.6923	72.8	13	16	12	9	0.741935	0.2
Signal sequence receptor subunit alpha OS=Drosophila melanogaster OX=7227 GN=l(1)G0320 PE=1 SV=1	Q9W335	12.9139	33	4	3	3	3	0.888889	0.42265
Signal sequence receptor subunit delta OS=Drosophila melanogaster OX=7227 GN=Tapdelta PE=1 SV=1	Q7KLX3	27.7108	17.6	4	3	3	3	0.888889	0.42265
Signal sequence receptor subunit gamma OS=Drosophila melanogaster OX=7227 GN=CK01296 PE=1 SV=1	Q9VL69	10	21.6	2	1	1	2	1	1
Signal transducer and activator of transcription OS=Drosophila melanogaster OX=7227 GN=Stat92E PE=3 SV=1	A0A0B4KHS6	1.5748	71.9	1	1	0	0	0.5	#DIV/0!
Small integral membrane protein 4 OS=Drosophila melanogaster OX=7227 GN=CG32736 PE=3 SV=1	Q9W3T5	15.1899	9.3	0	0	0	0	1	#DIV/0!
Small integral membrane protein 8 OS=Drosophila melanogaster OX=7227 GN=Dmel\CG32448 PE=3 SV=2	Q8IPS9	14.1176	9.7	0	0	1	0	1.5	0.42265
Small monomeric GTPase OS=Drosophila melanogaster OX=7227 GN=Rap2l PE=1 SV=1	O96692	24.1758	20.4	1	2	5	2	1.8	0.333333
Small nuclear ribonucleoprotein Sm D3 OS=Drosophila melanogaster OX=7227 GN=SmD3 PE=1 SV=1	O44437	5.96026	15.6	1	1	0	0	0.5	#DIV/0!
Small nuclear ribonucleoprotein-associated protein B OS=Drosophila melanogaster OX=7227 GN=SmB PE=1 SV=1	Q05856	21.608	21	3	1	1	2	0.833333	0.698489
Small ubiquitin-related modifier OS=Drosophila melanogaster OX=7227 GN=smt3 PE=1 SV=1	O97102	13.3333	10.1	1	2	1	1	0.8	0.42265
Smallminded, isoform A OS=Drosophila melanogaster OX=7227 GN=smid PE=1 SV=1	Q9VS62	7.09746	104.3	1	3	0	0	0.333333	0.183503
Snustorr, isoform D OS=Drosophila melanogaster OX=7227 GN=snu PE=1 SV=1	A0A0B4JD13	24.1153	84.1	15	11	10	11	0.821429	0.349055
Sodium- and chloride-dependent GABA transporter ine OS=Drosophila melanogaster OX=7227 GN=ine PE=1 SV=1	Q9VR07	6.8929	103.6	3	5	4	4	1	1
Sodium chloride cotransporter 69, isoform E OS=Drosophila melanogaster OX=7227 GN=Ncc69 PE=1 SV=1	M9PI37	22.9495	133.4	15	5	14	12	1.27273	0.615889
Sodium/hydrogen exchanger OS=Drosophila melanogaster OX=7227 GN=Nhe3 PE=3 SV=1	M9PB53	4.39883	75.2	4	4	4	2	0.8	0.42265
Sodium/potassium/calcium exchanger Nckx30C OS=Drosophila melanogaster OX=7227 GN=Nckx30C PE=2 SV=4	Q9U6A0	3.74574	95.1	3	1	3	3	1.33333	0.42265
Sodium/potassium-transporting ATPase subunit alpha OS=Drosophila melanogaster OX=7227 GN=Atpalpha PE=1 SV=3	P13607	59.0778	115.5	368	358	398	328	1	1
Sodium/potassium-transporting ATPase subunit alpha OS=Drosophila melanogaster OX=7227 GN=JYalpha PE=3 SV=2	A8QI34	7.13578	112.3	30	31	40	26	1.07937	0.755734
Solute carrier family 30 member 9 OS=Drosophila melanogaster OX=7227 GN=ZnT49B PE=1 SV=1	A1Z936	36.3359	72.3	16	16	17	18	1.08824	0.095466
Solute carrier family 35 member B1 homolog OS=Drosophila melanogaster OX=7227 GN=meigo PE=2 SV=1	Q9VDD7	4.14201	37.4	1	0	1	1	1.33333	0.42265
Solute carrier family 66 member 3 OS=Drosophila melanogaster OX=7227 GN=Dmel\CG1265 PE=1 SV=2	Q9VZF3	4.0724	24.8	1	1	1	1	1	#DIV/0!
Solute carrier organic anion transporter family member OS=Drosophila melanogaster OX=7227 GN=Oatp33Ea PE=2 SV=3	Q9VK84	6.1745	83.1	3	1	2	0	0.666667	0.552786
Sorting nexin OS=Drosophila melanogaster OX=7227 GN=SH3PX1 PE=1 SV=1	Q9NCC3	47.6106	63.1	16	17	17	12	0.885714	0.514929
Sorting nexin OS=Drosophila melanogaster OX=7227 GN=Snx6 PE=1 SV=2	Q9VLQ9	6.4588	50.1	2	1	1	0	0.6	0.292893
Spaghetti-squash activator, isoform C OS=Drosophila melanogaster OX=7227 GN=sqa PE=4 SV=2	A1Z7Y7	5.40541	97.5	2	0	1	3	1.5	0.552786
Spectrin beta chain OS=Drosophila melanogaster OX=7227 GN=beta-Spec PE=3 SV=1	M9PF16	0.649913	267.5	0	0	0	1	1.5	0.42265
Sphingosine-1-phosphate lyase OS=Drosophila melanogaster OX=7227 GN=Sply PE=1 SV=1	Q9V7Y2	57.9817	60.3	33	29	30	21	0.828125	0.38022
Squid, isoform E OS=Drosophila melanogaster OX=7227 GN=sqd PE=4 SV=1	A0A0B4K6U6	5.19481	33	1	1	0	0	0.5	#DIV/0!
Staphylococcal nuclease domain-containing protein 1 OS=Drosophila melanogaster OX=7227 GN=Tudor-SN PE=1 SV=1	Q9W0S7	40.3888	103	29	21	21	13	0.692308	0.292893
Stoned B, isoform G OS=Drosophila melanogaster OX=7227 GN=stnB PE=3 SV=1	X2JGF5	23.6926	137.7	17	19	21	18	1.07895	0.492907
Stress-sensitive B, isoform E OS=Drosophila melanogaster OX=7227 GN=sesB PE=1 SV=1	X2JB48	95.9866	32.9	244	248	254	207	0.937247	0.578572
Stretchin-Mlck, isoform R OS=Drosophila melanogaster OX=7227 GN=Strn-Mlck PE=1 SV=2	A1ZA73	40.8238	214.9	53	52	55	54	1.03738	0.105573
Stretchin-Mlck, isoform S OS=Drosophila melanogaster OX=7227 GN=Strn-Mlck PE=1 SV=1	A0A0B4KF84	5.96397	918.8	7	7	10	11	1.4375	0.0198039
Stromal interaction molecule homolog OS=Drosophila melanogaster OX=7227 GN=Stim PE=1 SV=1	P83094	18.5965	64.8	7	7	6	5	0.8125	0.095466
Succinate dehydrogenase [ubiquinone] flavoprotein subunit, mitochondrial OS=Drosophila melanogaster OX=7227 GN=SdhA PE=2 SV=3	Q94523	78.0635	72.3	215	190	93	79	0.427518	0.0147881
Succinate dehydrogenase [ubiquinone] iron-sulfur subunit, mitochondrial OS=Drosophila melanogaster OX=7227 GN=SdhB PE=2 SV=2	P21914	69.3603	33.7	92	99	53	41	0.497409	0.019902
Succinate dehydrogenase [ubiquinone] iron-sulfur subunit, mitochondrial OS=Drosophila melanogaster OX=7227 GN=SdhBL PE=3 SV=2	Q9VWN3	8.69565	46.5	26	28	7	7	0.285714	0.00249066
Succinate dehydrogenase cytochrome b560 subunit, mitochondrial OS=Drosophila melanogaster OX=7227 GN=SdhC PE=1 SV=2	Q9VGS3	38.0117	18.5	19	20	11	11	0.585366	0.00344235
Succinate--CoA ligase [ADP/GDP-forming] subunit alpha, mitochondrial OS=Drosophila melanogaster OX=7227 GN=Scsalpha1 PE=2 SV=3	Q94522	60.6707	34.4	28	22	28	20	0.961538	0.859972
Succinate--CoA ligase [ADP-forming] subunit beta, mitochondrial OS=Drosophila melanogaster OX=7227 GN=ScsbetaA PE=1 SV=1	A0A0B4JCW4	57.6497	49	26	23	30	21	1.03922	0.852558
Succinate--CoA ligase [GDP-forming] subunit beta, mitochondrial OS=Drosophila melanogaster OX=7227 GN=ScsbetaG PE=1 SV=1	Q9V470	7.21154	45	1	1	1	1	1	#DIV/0!
Succinate-semialdehyde dehydrogenase OS=Drosophila melanogaster OX=7227 GN=Ssadh PE=1 SV=1	Q9VBP6	66.2083	54.9	26	26	28	23	0.981481	0.859972
Succinyl-CoA:3-ketoacid-coenzyme A transferase, mitochondrial OS=Drosophila melanogaster OX=7227 GN=SCOT PE=1 SV=1	Q9W058	12.4031	54.9	0	2	0	1	0.75	0.698489
Sulfhydryl oxidase OS=Drosophila melanogaster OX=7227 GN=Alr PE=2 SV=1	C0PVB3	11.6541	30.7	0	1	2	2	2	0.095466
SUMO-activating enzyme subunit OS=Drosophila melanogaster OX=7227 GN=Uba2 PE=1 SV=1	Q7KUA4	2.71429	77.6	1	0	0	0	0.666667	0.42265
Superoxide dismutase [Cu-Zn] OS=Drosophila melanogaster OX=7227 GN=Sod1 PE=1 SV=2	P61851	37.2549	15.7	5	3	6	4	1.2	0.552786
Superoxide dismutase OS=Drosophila melanogaster OX=7227 GN=Sod2 PE=3 SV=1	A0A0B4LGQ1	63.1336	24.6	13	8	10	9	0.913043	0.732739
SURF1-like protein OS=Drosophila melanogaster OX=7227 GN=Surf1 PE=2 SV=1	Q9U4F3	24.3333	34	6	3	4	5	1	1
Surfeit locus protein 4 homolog OS=Drosophila melanogaster OX=7227 GN=Surf4 PE=2 SV=1	O18405	12.5926	30.5	3	2	3	1	0.857143	0.698489
Synapsin, isoform D OS=Drosophila melanogaster OX=7227 GN=Syn PE=1 SV=1	E2QCY9	35.4467	109.4	22	28	18	16	0.692308	0.127128
Synaptosomal-associated protein 25 OS=Drosophila melanogaster OX=7227 GN=Snap25 PE=2 SV=1	P36975	46.6981	23.7	6	4	9	7	1.5	0.16795
Synaptosomal-associated protein OS=Drosophila melanogaster OX=7227 GN=Snap24 PE=1 SV=1	Q9VH76	36.3208	23.5	5	3	4	4	1	1
Synaptotagmin 1 OS=Drosophila melanogaster OX=7227 GN=Syt1 PE=1 SV=3	P21521	36.7089	53.2	17	21	19	18	0.975	0.830969
Syncrip, isoform J OS=Drosophila melanogaster OX=7227 GN=Syp PE=1 SV=1	A0A0B4KHT5	6.96452	83.2	4	5	3	3	0.727273	0.095466
Syntaxin 1A, isoform C OS=Drosophila melanogaster OX=7227 GN=Syx1A PE=3 SV=1	A0A126GV04	37.457	33.6	7	9	8	9	1.05556	0.698489
Syntaxin 5, isoform B OS=Drosophila melanogaster OX=7227 GN=Syx5 PE=1 SV=1	A4V0S1	4.28266	51.8	2	0	0	0	0.5	0.42265
Syntaxin 8 OS=Drosophila melanogaster OX=7227 GN=Syx8 PE=1 SV=1	Q9VV76	23.7069	26.5	0	2	1	0	0.75	0.698489
Tafazzin homolog OS=Drosophila melanogaster OX=7227 GN=Taz PE=2 SV=2	Q9V6G5	6.08466	43	0	0	1	0	1.5	0.42265
T-complex protein 1 subunit delta OS=Drosophila melanogaster OX=7227 GN=CCT4 PE=1 SV=1	Q9VK69	7.50469	57.1	3	1	2	0	0.666667	0.552786
T-complex protein 1 subunit eta OS=Drosophila melanogaster OX=7227 GN=CCT7 PE=1 SV=2	Q9VHL2	2.20588	59.3	0	0	0	0	1	#DIV/0!
Terribly reduced optic lobes, isoform AF OS=Drosophila melanogaster OX=7227 GN=trol PE=1 SV=2	M9NDL5	0.338295	491.4	0	0	0	1	1.5	0.42265
Tetraspanin OS=Drosophila melanogaster OX=7227 GN=Tsp42Ea PE=1 SV=1	Q7K1I4	4.86726	25.9	0	1	0	1	1	1
Tetraspanin OS=Drosophila melanogaster OX=7227 GN=Tsp42Ee PE=1 SV=1	Q7KJ73	10.9649	24.8	1	2	1	0	0.6	0.292893
Tetraspanin OS=Drosophila melanogaster OX=7227 GN=Tsp42Ef PE=2 SV=1	Q7K010	10.4545	24.7	0	0	2	1	2.5	0.095466
Tetratricopeptide repeat protein 19 homolog, mitochondrial OS=Drosophila melanogaster OX=7227 GN=Ttc19 PE=2 SV=1	Q8SYD0	10.5691	42	3	2	0	2	0.571429	0.311753
Thioester-containing protein 2, isoform F OS=Drosophila melanogaster OX=7227 GN=Tep2 PE=1 SV=2	Q8IPH5	17.8571	155.5	12	18	9	7	0.5625	0.157299
Thioester-containing protein 4, isoform A OS=Drosophila melanogaster OX=7227 GN=Tep4 PE=1 SV=2	Q9VIT9	2.94118	168.4	3	2	0	0	0.285714	0.0377496
Thioredoxin domain-containing protein 5 homolog OS=Drosophila melanogaster OX=7227 GN=prtp PE=1 SV=2	Q9VYV3	8.17308	46.6	0	3	0	1	0.6	0.591752
Thioredoxin OS=Drosophila melanogaster OX=7227 GN=dhd PE=2 SV=1	X2JDR5	21.4953	12.4	1	2	0	0	0.4	0.095466
Thioredoxin peroxidase 1, isoform C OS=Drosophila melanogaster OX=7227 GN=Jafrac1 PE=1 SV=1	X2JF59	61.8557	21.7	10	8	11	7	1	1
Thioredoxin reductase 1, mitochondrial OS=Drosophila melanogaster OX=7227 GN=Trxr-1 PE=1 SV=2	P91938	25.6711	64.3	7	3	5	3	0.833333	0.698489
Thioredoxin-2 OS=Drosophila melanogaster OX=7227 GN=Trx-2 PE=1 SV=3	Q9V429	34.9057	11.7	1	2	2	1	1	1
Thioredoxin-related transmembrane protein 2 homolog OS=Drosophila melanogaster OX=7227 GN=CG11007 PE=2 SV=1	Q7JW12	18.4502	31.3	4	3	4	4	1.11111	0.42265
Threonylcarbamoyladenosine tRNA methylthiotransferase OS=Drosophila melanogaster OX=7227 GN=CG6550 PE=2 SV=1	Q7K4W1	2.17391	62.6	0	0	0	0	1	#DIV/0!
Threonyl-tRNA synthetase OS=Drosophila melanogaster OX=7227 GN=ThrRS PE=1 SV=1	Q8IP94	62.1739	79.3	59	49	34	30	0.6	0.0550191
TIM21-like protein, mitochondrial OS=Drosophila melanogaster OX=7227 GN=Dmel\CG7382 PE=1 SV=1	Q9VMR0	45.339	26.6	8	8	7	6	0.833333	0.095466
Tomosyn, isoform H OS=Drosophila melanogaster OX=7227 GN=Tomosyn PE=1 SV=1	A4V4D2	2.07337	136.5	2	0	2	2	1.5	0.42265
Trafficking protein particle complex subunit OS=Drosophila melanogaster OX=7227 GN=Bet3 PE=2 SV=3	Q9VSY8	4.49438	20.5	1	0	1	0	1	1
Trailer hitch, isoform F OS=Drosophila melanogaster OX=7227 GN=tral PE=1 SV=1	M9PI44	14.5482	69.4	5	5	4	2	0.666667	0.183503
Transcription elongation factor SPT4 OS=Drosophila melanogaster OX=7227 GN=spt4 PE=1 SV=1	Q9TVQ5	14.6552	13.3	1	1	2	1	1.25	0.42265
Transcription elongation factor SPT5 OS=Drosophila melanogaster OX=7227 GN=Spt5 PE=1 SV=1	Q9V460	15.6772	119.4	9	7	3	1	0.333333	0.0513167
Transcription elongation factor spt6 OS=Drosophila melanogaster OX=7227 GN=Spt6 PE=1 SV=1	N0D8I3	7.09995	208.5	3	6	2	3	0.636364	0.333333
Transcription factor BTF3 OS=Drosophila melanogaster OX=7227 GN=bic PE=1 SV=1	Q7KM15	27.8107	17.7	3	3	2	3	0.875	0.42265
Transcription factor BTF3 OS=Drosophila melanogaster OX=7227 GN=Dmel\CG11835 PE=1 SV=1	Q9VPR2	11.6981	82.6	1	2	2	2	1.2	0.42265
Transcription initiation factor TFIID subunit 11 OS=Drosophila melanogaster OX=7227 GN=Taf11 PE=1 SV=1	P49906	5.61224	22.1	0	0	0	0	1	#DIV/0!
Transcriptional regulator ATRX homolog OS=Drosophila melanogaster OX=7227 GN=XNP PE=1 SV=2	Q9GQN5	1.67811	148.1	1	2	1	1	0.8	0.42265
Transferrin OS=Drosophila melanogaster OX=7227 GN=Tsf1 PE=1 SV=1	Q9VWV6	70.6708	71.8	56	46	35	41	0.75	0.155559
Transgelin OS=Drosophila melanogaster OX=7227 GN=Chd64 PE=1 SV=1	M9PE30	26.2857	19.4	1	2	1	0	0.6	0.292893
Transglutaminase, isoform B OS=Drosophila melanogaster OX=7227 GN=Tg PE=1 SV=1	Q8IPH0	6.38021	86.8	2	1	1	1	0.8	0.42265
Translocase of outer membrane 40, isoform C OS=Drosophila melanogaster OX=7227 GN=Tom40 PE=3 SV=1	M9PGL7	57.2674	36.3	11	19	17	14	1.03125	0.917521
Translocase of the inner mitochondrial membrane 17b, isoform A OS=Drosophila melanogaster OX=7227 GN=Tim17b PE=1 SV=1	Q7PLT4	55.4913	18.2	7	8	6	7	0.882353	0.292893
Translocating chain-associated membrane protein OS=Drosophila melanogaster OX=7227 GN=TRAM PE=1 SV=1	Q9W5C2	11.9565	41.8	2	2	2	2	1	#DIV/0!
Translocation protein SEC62 OS=Drosophila melanogaster OX=7227 GN=Trp1 PE=1 SV=1	Q9VL50	19.2771	47	6	4	6	4	1	1
Translocon-associated protein subunit beta OS=Drosophila melanogaster OX=7227 GN=SsRbeta PE=1 SV=2	Q9VUZ0	35.2632	21.2	5	2	4	4	1.11111	0.770584
Transmembrane 9 superfamily member OS=Drosophila melanogaster OX=7227 GN=TM9SF2 PE=1 SV=1	Q9VIK1	7.13202	74.6	2	2	0	1	0.5	0.095466
Transmembrane 9 superfamily member OS=Drosophila melanogaster OX=7227 GN=TM9SF4 PE=1 SV=1	Q9V3N6	4.44444	72.5	1	3	1	1	0.666667	0.42265
Transmembrane emp24 domain-containing protein bai OS=Drosophila melanogaster OX=7227 GN=bai PE=2 SV=1	Q8SXY6	19.9029	23.7	6	9	6	7	0.882353	0.591752
Transmembrane GTPase Marf OS=Drosophila melanogaster OX=7227 GN=Marf PE=1 SV=1	Q7YU24	32.4691	91.3	16	19	15	14	0.837838	0.198216
Transmembrane protein 11 homolog, mitochondrial OS=Drosophila melanogaster OX=7227 GN=Pmi PE=1 SV=3	Q8IQ56	41.2088	20.3	6	6	5	5	0.857143	#DIV/0!
Transmembrane protein 120 homolog OS=Drosophila melanogaster OX=7227 GN=CG32795 PE=1 SV=1	Q9U1M2	17.5711	45.5	5	6	6	4	0.923077	0.698489
Transmembrane protein 14 homolog OS=Drosophila melanogaster OX=7227 GN=CG5532 PE=3 SV=1	Q9W1K0	34.8214	11.6	4	2	3	4	1.125	0.698489
Transmembrane protein 186 OS=Drosophila melanogaster OX=7227 GN=Dmel\CG4627 PE=2 SV=1	Q059A4	8.33333	22.8	1	2	1	1	0.8	0.42265
Transmembrane protein 192 OS=Drosophila melanogaster OX=7227 GN=Dmel\CG7523 PE=1 SV=1	Q9VEH2	14.6154	29.1	3	1	2	3	1.16667	0.698489
Transmembrane protein 208 OS=Drosophila melanogaster OX=7227 GN=Dmel\CG8320 PE=1 SV=1	A1ZA77	6.89655	19.6	1	1	1	1	1	#DIV/0!
Transmembrane protein 70 homolog, mitochondrial OS=Drosophila melanogaster OX=7227 GN=CG7506 PE=2 SV=1	Q95SS8	26.2712	26.6	1	2	6	5	2.6	0.0298575
Transport and golgi organization 11, isoform B OS=Drosophila melanogaster OX=7227 GN=Tango11 PE=1 SV=1	E2QCK0	36.8231	31.5	4	4	5	4	1.1	0.42265
Transporter OS=Drosophila melanogaster OX=7227 GN=Gat PE=1 SV=4	Q9V4E7	19.3396	72.3	14	7	10	9	0.913043	0.803884
Trehalase OS=Drosophila melanogaster OX=7227 GN=Treh PE=1 SV=1	A4UZR3	58.0357	63.5	39	46	39	40	0.931034	0.485504
Trehalose 6-phosphate phosphatase OS=Drosophila melanogaster OX=7227 GN=21430192 PE=1 SV=1	Q9VM18	23.1884	31.2	3	3	2	3	0.875	0.42265
Trifunctional purine biosynthetic protein adenosine-3 OS=Drosophila melanogaster OX=7227 GN=Gart PE=1 SV=1	X2J516	16.9993	144.4	9	8	14	13	1.52632	0.0194193
Triosephosphate isomerase OS=Drosophila melanogaster OX=7227 GN=Tpi PE=1 SV=3	P29613	54.251	26.6	10	13	10	8	0.8	0.29986
tRNA (adenine(58)-N(1))-methyltransferase catalytic subunit TRMT61A OS=Drosophila melanogaster OX=7227 GN=Dmel\CG14544 PE=1 SV=1	Q9VBH7	19.2429	35.1	4	1	0	0	0.285714	0.237507
tRNA (adenine(58)-N(1))-methyltransferase non-catalytic subunit TRM6 OS=Drosophila melanogaster OX=7227 GN=Dmel\CG9596 PE=2 SV=1	Q8MS69	17.3423	49.9	4	4	4	4	1	#DIV/0!
tRNA (cytosine(34)-C(5))-methyltransferase OS=Drosophila melanogaster OX=7227 GN=Nsun2 PE=2 SV=1	Q9W4M9	1.74263	84.1	1	0	0	0	0.666667	0.42265
tRNA pseudouridine synthase OS=Drosophila melanogaster OX=7227 GN=Dmel\CG34140 PE=2 SV=1	Q0E8K6	7.51634	35.2	0	2	0	0	0.5	0.42265
Tropomyosin-1, isoforms 33/34 OS=Drosophila melanogaster OX=7227 GN=Tm1 PE=2 SV=2	P49455	53.0888	54.6	72	95	68	60	0.769231	0.250416
Tropomyosin-1, isoforms 9A/A/B OS=Drosophila melanogaster OX=7227 GN=Tm1 PE=1 SV=2	P06754	52.2124	39.3	58	78	61	54	0.847826	0.42611
Tropomyosin-2 OS=Drosophila melanogaster OX=7227 GN=Tm2 PE=2 SV=1	P09491	67.9577	33	87	84	66	61	0.745665	0.0171125
TRPL translocation defect protein 14 OS=Drosophila melanogaster OX=7227 GN=Ttd14 PE=1 SV=1	Q7K556	10.1053	54.3	2	1	3	1	1.2	0.698489
Trypsin eta OS=Drosophila melanogaster OX=7227 GN=etaTry PE=2 SV=2	P42279	15.6489	28.1	2	1	3	3	1.6	0.095466
Tryptophanyl-tRNA synthetase OS=Drosophila melanogaster OX=7227 GN=TrpRS-m PE=1 SV=1	Q9VVL8	18.9474	72.8	1	2	5	3	2	0.154846
Tubulin alpha-2 chain OS=Drosophila melanogaster OX=7227 GN=alphaTub85E PE=1 SV=1	P06604	42.9844	49.9	27	32	31	24	0.934426	0.687652
Tubulin alpha-3 chain OS=Drosophila melanogaster OX=7227 GN=alphaTub84D PE=2 SV=1	P06605	59.5556	49.9	46	52	49	35	0.86	0.455051
Tubulin alpha-4 chain OS=Drosophila melanogaster OX=7227 GN=alphaTub67C PE=3 SV=1	P06606	8.65801	51.1	1	2	2	0	0.8	0.698489
Tubulin beta chain OS=Drosophila melanogaster OX=7227 GN=betaTub60D PE=1 SV=1	A0A0B4LGH1	37.3068	50.7	30	37	28	24	0.782609	0.203883
Tubulin beta chain OS=Drosophila melanogaster OX=7227 GN=betaTub97EF PE=1 SV=1	Q8MST5	63.4573	51.2	39	42	35	32	0.831325	0.080855
Tubulin beta-1 chain OS=Drosophila melanogaster OX=7227 GN=betaTub56D PE=1 SV=2	Q24560	72.0358	50.1	68	83	64	55	0.79085	0.208851
Tubulin beta-2 chain OS=Drosophila melanogaster OX=7227 GN=betaTub85D PE=1 SV=1	P61857	35.2018	49.8	44	58	38	34	0.711538	0.175525
Tyrosine-protein kinase hopscotch OS=Drosophila melanogaster OX=7227 GN=hop PE=1 SV=2	Q24592	1.86916	135	0	0	1	0	1.5	0.42265
Tyrosine-protein kinase Src42A OS=Drosophila melanogaster OX=7227 GN=Src42A PE=1 SV=1	Q9V9J3	5.60928	59	0	2	0	0	0.5	0.42265
Tyrosine-protein phosphatase non-receptor type 61F OS=Drosophila melanogaster OX=7227 GN=Ptp61F PE=1 SV=1	Q9W0G1	8.57664	62.1	3	3	2	2	0.75	#DIV/0!
Tyrosine--tRNA ligase OS=Drosophila melanogaster OX=7227 GN=TyrRS PE=1 SV=1	Q9VV60	43.0476	58.1	22	17	16	14	0.780488	0.23663
Tyrosine--tRNA ligase, mitochondrial OS=Drosophila melanogaster OX=7227 GN=TyrRS-m PE=2 SV=1	Q9W107	20.4741	52.5	4	3	4	2	0.888889	0.698489
U1 small nuclear ribonucleoprotein 70 kDa OS=Drosophila melanogaster OX=7227 GN=snRNP-U1-70K PE=4 SV=1	M9PC89	4.46429	52.9	0	1	1	0	1	1
U1 small nuclear ribonucleoprotein A OS=Drosophila melanogaster OX=7227 GN=snf PE=1 SV=1	P43332	4.62963	24.5	0	1	1	1	1.33333	0.42265
UbiA prenyltransferase domain-containing protein 1 homolog OS=Drosophila melanogaster OX=7227 GN=heix PE=2 SV=1	Q9V3R8	3.62117	39.2	0	1	0	0	0.666667	0.42265
Ubiquinol-cytochrome-c reductase complex assembly factor 3 OS=Drosophila melanogaster OX=7227 GN=Dmel\CG15386 PE=3 SV=1	Q9VQ88	16.8831	8.6	1	1	1	1	1	#DIV/0!
Ubiquinone biosynthesis monooxygenase COQ6, mitochondrial OS=Drosophila melanogaster OX=7227 GN=Coq6 PE=2 SV=1	Q9VMQ5	18.0294	52	0	0	5	3	5	0.057191
Ubiquinone biosynthesis O-methyltransferase, mitochondrial OS=Drosophila melanogaster OX=7227 GN=Coq3 PE=3 SV=1	E1JHN2	8.3045	32	0	1	2	0	1.33333	0.698489
Ubiquinone biosynthesis protein COQ4 homolog, mitochondrial OS=Drosophila melanogaster OX=7227 GN=Coq4 PE=3 SV=3	Q9VVG6	26.8657	30.7	4	4	4	4	1	#DIV/0!
Ubiquinone biosynthesis protein COQ9, mitochondrial OS=Drosophila melanogaster OX=7227 GN=Coq9 PE=2 SV=1	Q8MKN0	28.5276	36.3	5	3	8	8	1.8	0.057191
Ubiquitin carboxyl-terminal hydrolase 30 homolog OS=Drosophila melanogaster OX=7227 GN=Usp30 PE=2 SV=1	Q9W462	12.3656	60.8	3	2	0	0	0.285714	0.0377496
Ubiquitin carboxyl-terminal hydrolase 32 OS=Drosophila melanogaster OX=7227 GN=Usp32 PE=3 SV=1	M9PD06	1.2828	191.7	1	0	0	0	0.666667	0.42265
Ubiquitin carboxyl-terminal hydrolase 47 OS=Drosophila melanogaster OX=7227 GN=Usp47 PE=1 SV=2	Q24574	9.2545	173.7	3	6	3	5	0.909091	0.80755
Ubiquitin carboxyl-terminal hydrolase 7 OS=Drosophila melanogaster OX=7227 GN=Usp7 PE=1 SV=1	Q9VYQ8	17.6262	130.4	11	6	7	10	1	1
Ubiquitin carboxyl-terminal hydrolase OS=Drosophila melanogaster OX=7227 GN=Usp14 PE=1 SV=1	Q9VKZ8	5.47368	53.7	0	2	0	0	0.5	0.42265
Ubiquitin-40S ribosomal protein S27a OS=Drosophila melanogaster OX=7227 GN=RpS27A PE=1 SV=2	P15357	50.641	17.9	6	6	12	8	1.57143	0.183503
Ubiquitin-activating enzyme E1 OS=Drosophila melanogaster OX=7227 GN=Uba1 PE=1 SV=1	Q8T0L3	4.53401	130.7	3	4	2	2	0.666667	0.095466
Ubiquitin-conjugating enzyme E2-17 kDa OS=Drosophila melanogaster OX=7227 GN=eff PE=2 SV=1	P25867	7.48299	16.7	1	1	0	0	0.5	#DIV/0!
Ubiquitinyl hydrolase 1 OS=Drosophila melanogaster OX=7227 GN=Usp16-45 PE=1 SV=1	Q9W4C3	2.39787	121.4	1	3	1	1	0.666667	0.42265
UDP-glucose 6-dehydrogenase OS=Drosophila melanogaster OX=7227 GN=sgl PE=1 SV=1	O02373	38.2353	52.8	12	7	7	9	0.857143	0.633492
UDP-glucose:glycoprotein glucosyltransferase OS=Drosophila melanogaster OX=7227 GN=Uggt PE=1 SV=2	Q09332	36.8217	174.2	44	49	40	32	0.778947	0.155939
UDP-glucuronosyltransferase OS=Drosophila melanogaster OX=7227 GN=Ugt301D1 PE=2 SV=2	Q9VJ81	4.5283	61.4	0	1	1	1	1.33333	0.42265
UDP-glucuronosyltransferase OS=Drosophila melanogaster OX=7227 GN=Ugt35B1 PE=2 SV=1	Q9VGT0	15.1163	58.3	6	5	4	5	0.846154	0.292893
UDP-glucuronosyltransferase OS=Drosophila melanogaster OX=7227 GN=Ugt35C1 PE=3 SV=2	Q9VGT8	26.499	58.7	13	16	11	10	0.741935	0.127128
UDP-glucuronosyltransferase OS=Drosophila melanogaster OX=7227 GN=Ugt36D1 PE=2 SV=1	Q9VJ46	44.316	58.2	15	14	18	16	1.16129	0.154846
UDP-glucuronosyltransferase OS=Drosophila melanogaster OX=7227 GN=Ugt36E1 PE=2 SV=2	Q9VJ45	23.7911	57.6	13	8	11	9	0.956522	0.869811
UDP-glucuronosyltransferase OS=Drosophila melanogaster OX=7227 GN=Ugt36F1 PE=2 SV=1	Q9VJ47	2.47619	59.9	1	1	1	0	0.75	0.42265
UDP-glucuronosyltransferase OS=Drosophila melanogaster OX=7227 GN=Ugt49B1 PE=1 SV=2	Q9W2J4	37.594	60.1	18	14	16	12	0.882353	0.552786
UDP-glucuronosyltransferase OS=Drosophila melanogaster OX=7227 GN=Ugt49C1 PE=2 SV=3	Q9W2J3	23.9623	60.6	13	14	10	9	0.724138	0.0298575
UDP-glycosyltransferase family 37 member A2 OS=Drosophila melanogaster OX=7227 GN=Ugt37A2 PE=1 SV=1	Q9VG30	6.41509	59.1	2	2	1	1	0.666667	#DIV/0!
Unc-112-related protein OS=Drosophila melanogaster OX=7227 GN=Fit1 PE=1 SV=1	Q9VZI3	4.9435	80.4	2	1	2	1	1	1
Uncharacterized protein OS=Drosophila melanogaster OX=7227 GN=Dmel\CG10505 PE=4 SV=2	Q9W2I5	3.04878	147.7	3	2	1	0	0.428571	0.105573
Uncharacterized protein OS=Drosophila melanogaster OX=7227 GN=Dmel\CG1236 PE=1 SV=2	Q8I725	7.4928	38.4	3	0	2	0	0.8	0.80755
Uncharacterized protein OS=Drosophila melanogaster OX=7227 GN=Dmel\CG13404 PE=4 SV=2	Q9VY41	16.8831	17.9	1	4	3	3	1.14286	0.770584
Uncharacterized protein OS=Drosophila melanogaster OX=7227 GN=Dmel\CG13492 PE=4 SV=3	Q8MLU9	1.98053	321.1	0	1	2	1	1.66667	0.292893
Uncharacterized protein OS=Drosophila melanogaster OX=7227 GN=Dmel\CG14309 PE=1 SV=2	Q9VE79	1.13872	110.5	0	1	0	0	0.666667	0.42265
Uncharacterized protein OS=Drosophila melanogaster OX=7227 GN=Dmel\CG14778 PE=3 SV=1	Q9W587	18.8172	21.3	1	3	1	1	0.666667	0.42265
Uncharacterized protein OS=Drosophila melanogaster OX=7227 GN=Dmel\CG14964 PE=4 SV=3	Q9VZT8	2.2176	160.5	2	0	0	0	0.5	0.42265
Uncharacterized protein OS=Drosophila melanogaster OX=7227 GN=Dmel\CG15531 PE=3 SV=1	Q9VA93	29.6407	38.1	2	4	3	6	1.375	0.492907
Uncharacterized protein OS=Drosophila melanogaster OX=7227 GN=Dmel\CG1695 PE=4 SV=2	Q8IQ31	2.60067	132.6	1	1	0	1	0.75	0.42265
Uncharacterized protein OS=Drosophila melanogaster OX=7227 GN=Dmel\CG18493 PE=3 SV=2	Q9VDX6	2.91667	54	0	0	0	0	1	#DIV/0!
Uncharacterized protein OS=Drosophila melanogaster OX=7227 GN=Dmel\CG2064 PE=1 SV=1	A1Z729	34.2424	36.6	8	7	6	3	0.647059	0.198216
Uncharacterized protein OS=Drosophila melanogaster OX=7227 GN=Dmel\CG31548 PE=1 SV=1	Q8IPP8	59.375	27.1	13	12	12	10	0.888889	0.311753
Uncharacterized protein OS=Drosophila melanogaster OX=7227 GN=Dmel\CG42488 PE=4 SV=1	E1JIX4	26.2136	11.8	0	0	2	1	2.5	0.095466
Uncharacterized protein OS=Drosophila melanogaster OX=7227 GN=Dmel\CG44014 PE=4 SV=1	Q8IND7	5.02283	24.8	0	0	1	0	1.5	0.42265
Uncharacterized protein OS=Drosophila melanogaster OX=7227 GN=Dmel\CG5913 PE=1 SV=1	Q9VBK9	4.62555	49.9	0	2	0	0	0.5	0.42265
Uncharacterized protein OS=Drosophila melanogaster OX=7227 GN=Dmel\CG6052 PE=4 SV=4	Q9VVJ9	0.57971	195.2	1	0	1	1	1.33333	0.42265
Uncharacterized protein OS=Drosophila melanogaster OX=7227 GN=Dmel\CG8607 PE=1 SV=2	Q9VS44	13.8182	30.5	0	1	1	2	1.66667	0.292893
Uncharacterized protein OS=Drosophila melanogaster OX=7227 GN=Dmel\CG9953 PE=1 SV=1	Q9VS02	13.189	56.8	5	5	3	0	0.416667	0.144814
Uncharacterized protein OS=Drosophila melanogaster OX=7227 GN=gi21430910 PE=4 SV=2	Q86BL8	9.69231	76.3	1	0	3	2	2.33333	0.105573
Uncharacterized protein OS=Drosophila melanogaster OX=7227 GN=mdcds_23070 PE=1 SV=1	A1Z8Z9	6.54206	58.9	0	0	2	2	3	#DIV/0!
Uncharacterized protein, isoform A OS=Drosophila melanogaster OX=7227 GN=BcDNA:AT09463 PE=3 SV=1	Q9VDT4	27.6243	19.7	3	3	3	2	0.875	0.42265
Uncharacterized protein, isoform A OS=Drosophila melanogaster OX=7227 GN=BEST:CK00496 PE=1 SV=1	Q9VRP2	51.6624	42.7	16	21	16	16	0.871795	0.42265
Uncharacterized protein, isoform A OS=Drosophila melanogaster OX=7227 GN=cg10407 PE=1 SV=1	Q9VEZ6	6.17761	29.5	2	2	0	0	0.333333	#DIV/0!
Uncharacterized protein, isoform A OS=Drosophila melanogaster OX=7227 GN=CG11978 PE=4 SV=2	Q9VHI9	5.1676	79	0	1	1	3	2	0.311753
Uncharacterized protein, isoform A OS=Drosophila melanogaster OX=7227 GN=CG31090 PE=3 SV=1	B7Z0Q5	7.48201	74.6	3	2	5	2	1.28571	0.591752
Uncharacterized protein, isoform A OS=Drosophila melanogaster OX=7227 GN=CG33091 PE=4 SV=2	Q9VBU0	7.43405	48.4	2	2	1	1	0.666667	#DIV/0!
Uncharacterized protein, isoform A OS=Drosophila melanogaster OX=7227 GN=CG5134 PE=4 SV=1	E1JGK8	12.9412	10.2	1	1	1	1	1	#DIV/0!
Uncharacterized protein, isoform A OS=Drosophila melanogaster OX=7227 GN=Dmel\CG10226 PE=4 SV=1	Q9VRW2	2.95455	146.4	4	2	2	1	0.625	0.311753
Uncharacterized protein, isoform A OS=Drosophila melanogaster OX=7227 GN=Dmel\CG13284 PE=3 SV=1	Q86BQ3	7.07692	36.6	1	1	1	0	0.75	0.42265
Uncharacterized protein, isoform A OS=Drosophila melanogaster OX=7227 GN=Dmel\CG15456 PE=4 SV=1	Q9VRA0	15.7895	10.5	0	0	0	1	1.5	0.42265
Uncharacterized protein, isoform A OS=Drosophila melanogaster OX=7227 GN=Dmel\CG16826 PE=1 SV=1	Q9VK00	28.4457	37.8	10	9	10	9	1	1
Uncharacterized protein, isoform A OS=Drosophila melanogaster OX=7227 GN=Dmel\CG31075 PE=1 SV=2	Q9VB96	28.2474	52.6	8	13	5	3	0.434783	0.13716
Uncharacterized protein, isoform A OS=Drosophila melanogaster OX=7227 GN=Dmel\CG43781 PE=4 SV=1	M9PHM9	22.807	6.4	1	0	1	2	1.66667	0.292893
Uncharacterized protein, isoform A OS=Drosophila melanogaster OX=7227 GN=Dmel\CG45089 PE=4 SV=1	X2JCX4	35.1852	6.2	2	1	2	2	1.2	0.42265
Uncharacterized protein, isoform A OS=Drosophila melanogaster OX=7227 GN=Dmel\CG6125 PE=1 SV=1	Q9VF65	3.75	70.4	1	0	2	2	2	0.095466
Uncharacterized protein, isoform A OS=Drosophila melanogaster OX=7227 GN=Dmel\CG8034 PE=1 SV=2	Q9VWJ1	22.5657	70.2	8	7	10	9	1.23529	0.105573
Uncharacterized protein, isoform A OS=Drosophila melanogaster OX=7227 GN=Dmel\CG9331 PE=1 SV=3	Q9VIJ0	46.978	39.7	8	10	6	7	0.75	0.154846
Uncharacterized protein, isoform A OS=Drosophila melanogaster OX=7227 GN=Dmel\CG9702 PE=3 SV=1	Q9VA55	6.06509	73.8	0	0	0	2	2	0.42265
Uncharacterized protein, isoform B OS=Drosophila melanogaster OX=7227 GN=CG17338 PE=4 SV=4	Q9VJ21	4.00605	148	3	1	3	4	1.5	0.311753
Uncharacterized protein, isoform B OS=Drosophila melanogaster OX=7227 GN=CG1961 PE=1 SV=2	Q9VZ33	3.7702	61	0	1	2	1	1.66667	0.292893
Uncharacterized protein, isoform B OS=Drosophila melanogaster OX=7227 GN=cg7461 PE=1 SV=2	A1ZBJ2	69.697	68.3	58	65	66	62	1.04	0.59839
Uncharacterized protein, isoform B OS=Drosophila melanogaster OX=7227 GN=CG8966 PE=3 SV=1	B7Z0Q4	10.5036	74.6	5	4	4	2	0.727273	0.311753
Uncharacterized protein, isoform B OS=Drosophila melanogaster OX=7227 GN=CK02656 PE=1 SV=2	Q9VPJ9	27.937	78.1	18	15	14	11	0.771429	0.2
Uncharacterized protein, isoform B OS=Drosophila melanogaster OX=7227 GN=CT15890 PE=4 SV=2	Q9VV09	20.3833	65	5	6	3	3	0.615385	0.0377496
Uncharacterized protein, isoform B OS=Drosophila melanogaster OX=7227 GN=CT39634 PE=1 SV=2	Q7KUK9	14.8551	178.4	8	11	3	5	0.47619	0.0927353
Uncharacterized protein, isoform B OS=Drosophila melanogaster OX=7227 GN=Dmel\CG11034 PE=4 SV=2	Q9VMM2	1.33156	84.9	0	0	0	1	1.5	0.42265
Uncharacterized protein, isoform B OS=Drosophila melanogaster OX=7227 GN=Dmel\CG12355 PE=3 SV=1	A8JNT1	15.6863	23.2	2	2	2	1	0.833333	0.42265
Uncharacterized protein, isoform B OS=Drosophila melanogaster OX=7227 GN=Dmel\CG1628 PE=3 SV=1	Q7KVQ8	8.27887	50.1	2	1	1	0	0.6	0.292893
Uncharacterized protein, isoform B OS=Drosophila melanogaster OX=7227 GN=Dmel\CG1648 PE=1 SV=1	A1Z7Z4	33.6207	24.2	6	5	6	6	1.07692	0.42265
Uncharacterized protein, isoform B OS=Drosophila melanogaster OX=7227 GN=Dmel\CG17493 PE=1 SV=1	M9PGG8	4.94505	20.7	1	0	1	0	1	1
Uncharacterized protein, isoform B OS=Drosophila melanogaster OX=7227 GN=Dmel\CG18324 PE=3 SV=1	A1Z9M0	12.0521	34.2	2	0	2	1	1.25	0.698489
Uncharacterized protein, isoform B OS=Drosophila melanogaster OX=7227 GN=Dmel\CG31663 PE=1 SV=1	M9NCQ1	5.80645	102.7	3	5	5	2	0.9	0.80755
Uncharacterized protein, isoform B OS=Drosophila melanogaster OX=7227 GN=Dmel\CG3556 PE=4 SV=1	M9NGQ5	4.36975	65	1	1	0	1	0.75	0.42265
Uncharacterized protein, isoform B OS=Drosophila melanogaster OX=7227 GN=Dmel\CG43780 PE=4 SV=2	E1JIE5	15.2866	18.6	1	1	3	2	1.75	0.095466
Uncharacterized protein, isoform B OS=Drosophila melanogaster OX=7227 GN=Dmel\CG4666 PE=4 SV=1	X2JEA2	19.171	22.9	1	2	2	2	1.2	0.42265
Uncharacterized protein, isoform B OS=Drosophila melanogaster OX=7227 GN=Dmel\CG4928 PE=1 SV=1	B7Z155	23.9777	58.6	11	8	8	7	0.809524	0.333333
Uncharacterized protein, isoform B OS=Drosophila melanogaster OX=7227 GN=Dmel\CG5554 PE=1 SV=1	A0A0B4LHC9	16.9697	37.2	4	2	1	2	0.625	0.311753
Uncharacterized protein, isoform B OS=Drosophila melanogaster OX=7227 GN=Dmel\CG5793 PE=1 SV=3	Q9VDE2	17.7273	23.6	2	0	1	0	0.75	0.698489
Uncharacterized protein, isoform B OS=Drosophila melanogaster OX=7227 GN=Dmel\CG7460 PE=1 SV=2	Q9VVK1	14.1975	55.6	2	3	4	2	1.14286	0.698489
Uncharacterized protein, isoform B OS=Drosophila melanogaster OX=7227 GN=Dmel\CG7675 PE=1 SV=2	Q9VE80	7.7381	37.1	2	2	2	3	1.16667	0.42265
Uncharacterized protein, isoform C OS=Drosophila melanogaster OX=7227 GN=BcDNA:LD22087 PE=1 SV=1	A0A0B4KHY8	1.74039	154.3	2	1	0	0	0.4	0.095466
Uncharacterized protein, isoform C OS=Drosophila melanogaster OX=7227 GN=BcDNA:RE30346 PE=1 SV=3	Q9VCD9	7.14286	17.4	1	0	1	0	1	1
Uncharacterized protein, isoform C OS=Drosophila melanogaster OX=7227 GN=CG10441 PE=4 SV=1	X2JAE9	15.0866	135.1	11	8	14	7	1.09524	0.817426
Uncharacterized protein, isoform C OS=Drosophila melanogaster OX=7227 GN=CG13812 PE=1 SV=4	Q9VW85	0.541842	177.3	1	1	0	0	0.5	#DIV/0!
Uncharacterized protein, isoform C OS=Drosophila melanogaster OX=7227 GN=CG1819 PE=4 SV=1	Q0KHQ2	2.50376	224.2	1	3	1	2	0.833333	0.698489
Uncharacterized protein, isoform C OS=Drosophila melanogaster OX=7227 GN=Dmel\CG11857 PE=1 SV=1	A0A140SRF8	18.8679	29.7	1	0	2	2	2	0.095466
Uncharacterized protein, isoform C OS=Drosophila melanogaster OX=7227 GN=Dmel\CG12945 PE=4 SV=1	A0A0B4KFJ0	4.77273	49.6	1	2	1	1	0.8	0.42265
Uncharacterized protein, isoform C OS=Drosophila melanogaster OX=7227 GN=Dmel\CG17691 PE=1 SV=3	Q7PLE6	14.8352	40.2	3	2	0	1	0.428571	0.105573
Uncharacterized protein, isoform C OS=Drosophila melanogaster OX=7227 GN=Dmel\CG18135 PE=1 SV=1	Q86BJ0	9.70464	80.5	3	3	0	0	0.25	#DIV/0!
Uncharacterized protein, isoform C OS=Drosophila melanogaster OX=7227 GN=Dmel\CG30122 PE=1 SV=1	E1JGL8	16.5094	140.5	15	15	8	10	0.625	0.0266715
Uncharacterized protein, isoform C OS=Drosophila melanogaster OX=7227 GN=Dmel\CG43737 PE=4 SV=2	Q8IR41	2.22522	157	1	0	2	0	1.33333	0.698489
Uncharacterized protein, isoform C OS=Drosophila melanogaster OX=7227 GN=Dmel\CG6454 PE=4 SV=2	Q8IMW9	4.14277	172.1	0	3	0	0	0.4	0.42265
Uncharacterized protein, isoform C OS=Drosophila melanogaster OX=7227 GN=MRE1 PE=1 SV=1	A0A0B4K609	3.13589	127.8	1	1	2	1	1.25	0.42265
Uncharacterized protein, isoform D OS=Drosophila melanogaster OX=7227 GN=BcDNA:RH45308 PE=1 SV=1	M9NEX3	50.9434	11.6	13	9	8	7	0.708333	0.23165
Uncharacterized protein, isoform D OS=Drosophila melanogaster OX=7227 GN=CG31530 PE=4 SV=1	A0A0B4KF18	1.80645	86.7	0	0	1	0	1.5	0.42265
Uncharacterized protein, isoform D OS=Drosophila melanogaster OX=7227 GN=Dm_2L:23546 PE=4 SV=1	M9PC65	0.949153	161.8	2	0	1	0	0.75	0.698489
Uncharacterized protein, isoform D OS=Drosophila melanogaster OX=7227 GN=Dmel\CG14322 PE=4 SV=1	A0A0B4KGC8	1.32911	175.8	1	1	0	0	0.5	#DIV/0!
Uncharacterized protein, isoform D OS=Drosophila melanogaster OX=7227 GN=Dmel\CG14445 PE=4 SV=1	X2JCR6	15.7303	39.3	1	3	2	2	1	1
Uncharacterized protein, isoform D OS=Drosophila melanogaster OX=7227 GN=Dmel\CG5028 PE=1 SV=1	A8JRC1	40.2036	43.4	11	10	13	11	1.13043	0.311753
Uncharacterized protein, isoform D OS=Drosophila melanogaster OX=7227 GN=Dmel\CG9380 PE=1 SV=2	Q8MLN4	11.4286	92.6	6	7	8	5	1	1
Uncharacterized protein, isoform E OS=Drosophila melanogaster OX=7227 GN=ACSL1 PE=1 SV=1	M9PCX4	52.4024	74.6	23	30	27	17	0.836364	0.537701
Uncharacterized protein, isoform E OS=Drosophila melanogaster OX=7227 GN=BcDNA:AT13707 PE=1 SV=2	A1Z8I8	12.1429	15.6	1	1	2	0	1	1
Uncharacterized protein, isoform E OS=Drosophila melanogaster OX=7227 GN=BG:DS01368.1 PE=4 SV=1	M9PCX0	3.33333	55.3	1	1	1	0	0.75	0.42265
Uncharacterized protein, isoform E OS=Drosophila melanogaster OX=7227 GN=CG14539 PE=3 SV=2	Q9VBK0	5.35456	75.1	2	2	4	2	1.33333	0.42265
Uncharacterized protein, isoform E OS=Drosophila melanogaster OX=7227 GN=CG32780 PE=1 SV=1	X2JCG8	8.34356	89.7	2	5	4	3	1	1
Uncharacterized protein, isoform E OS=Drosophila melanogaster OX=7227 GN=Dmel\CG4562 PE=4 SV=1	A0A0B4KGI0	29.1193	157.8	27	32	30	28	0.983607	0.869811
Uncharacterized protein, isoform E OS=Drosophila melanogaster OX=7227 GN=Dmel\CG4829 PE=1 SV=1	A8JV19	16.6667	78.3	6	8	4	4	0.625	0.095466
Uncharacterized protein, isoform E OS=Drosophila melanogaster OX=7227 GN=Dmel\CG7231 PE=3 SV=2	Q9VLU9	3.63128	39.9	0	1	0	0	0.666667	0.42265
Uncharacterized protein, isoform F OS=Drosophila melanogaster OX=7227 GN=CG10977 PE=1 SV=1	M9PBR6	8.56269	73.1	1	3	3	2	1.16667	0.698489
Uncharacterized protein, isoform F OS=Drosophila melanogaster OX=7227 GN=Dmel\CG7956 PE=1 SV=2	Q0KI33	3.41506	127.8	2	3	0	0	0.285714	0.0377496
Uncharacterized protein, isoform F OS=Drosophila melanogaster OX=7227 GN=GS PE=1 SV=1	M9NFH8	56.643	232.1	124	117	120	102	0.921811	0.428943
Uncharacterized protein, isoform G OS=Drosophila melanogaster OX=7227 GN=CG34239 PE=1 SV=1	M9PEU1	6.46853	62.4	1	2	2	1	1	1
Uncharacterized protein, isoform H OS=Drosophila melanogaster OX=7227 GN=BcDNA:RE63764 PE=1 SV=1	M9NFF0	9.32836	30	1	1	2	2	1.5	#DIV/0!
Uncharacterized protein, isoform H OS=Drosophila melanogaster OX=7227 GN=Dmel\CG11891 PE=4 SV=1	A0A1Z1CH25	10.3118	48.4	3	0	0	0	0.4	0.42265
Uncharacterized protein, isoform H OS=Drosophila melanogaster OX=7227 GN=Dmel\CG31689 PE=1 SV=1	M9PBX3	11.2179	70.2	9	5	6	5	0.8125	0.542504
Uncharacterized protein, isoform J OS=Drosophila melanogaster OX=7227 GN=Dmel\CG4587 PE=1 SV=2	A8DZ06	22.2222	142.4	13	14	17	15	1.17241	0.154846
Uncharacterized protein, isoform L OS=Drosophila melanogaster OX=7227 GN=CG32352 PE=1 SV=1	M9PHT9	5.88703	283	5	7	3	5	0.714286	0.292893
Uncharacterized protein, isoform N OS=Drosophila melanogaster OX=7227 GN=Dmel\CG10737 PE=1 SV=1	B7YZL5	23.5931	100.4	11	13	12	8	0.846154	0.465478
Unconventional myosin IC OS=Drosophila melanogaster OX=7227 GN=Myo61F PE=1 SV=3	Q23979	12.3671	118.9	6	6	9	7	1.28571	0.183503
Unextended, isoform E OS=Drosophila melanogaster OX=7227 GN=uex PE=1 SV=1	A0A0B7P9G0	21.9424	93.2	9	10	5	12	0.904762	0.803884
UPF0183 protein CG7083 OS=Drosophila melanogaster OX=7227 GN=CG7083 PE=2 SV=1	Q9VSH9	2.05479	49.2	1	0	1	1	1.33333	0.42265
UPF0389 protein CG9231 OS=Drosophila melanogaster OX=7227 GN=CG9231 PE=1 SV=1	Q9VW12	41.6	14.1	3	3	3	4	1.125	0.42265
Upheld, isoform H OS=Drosophila melanogaster OX=7227 GN=up PE=1 SV=1	E1JJP0	38.7701	44.9	18	20	16	15	0.825	0.0886776
Uricase OS=Drosophila melanogaster OX=7227 GN=Uro PE=2 SV=2	P16163	66.7614	40	22	20	19	19	0.909091	0.183503
UT01133p OS=Drosophila melanogaster OX=7227 GN=Dmel\CG13392 PE=1 SV=1	Q9VLM7	29.148	25.5	5	3	4	6	1.2	0.552786
UTP--glucose-1-phosphate uridylyltransferase OS=Drosophila melanogaster OX=7227 GN=UGP PE=1 SV=2	Q9VSW1	59.8077	58.7	26	29	27	24	0.929825	0.4453
UV excision repair protein RAD23 OS=Drosophila melanogaster OX=7227 GN=Rad23 PE=1 SV=1	Q9V3W9	35.0242	45.8	10	9	2	4	0.380952	0.0283344
Vacuolar protein sorting 33B OS=Drosophila melanogaster OX=7227 GN=Vps33B PE=3 SV=1	Q9VBR1	22.5	71.2	7	8	7	9	1.05882	0.698489
Vacuolar protein sorting-associated protein 16B OS=Drosophila melanogaster OX=7227 GN=Vps16B PE=2 SV=1	Q9VAG4	14.9888	50.4	1	1	2	2	1.5	#DIV/0!
Vacuolar protein sorting-associated protein 26 OS=Drosophila melanogaster OX=7227 GN=Vps26 PE=2 SV=1	Q9W552	38.9121	52.6	12	9	12	11	1.08696	0.591752
Vacuolar protein sorting-associated protein 29 OS=Drosophila melanogaster OX=7227 GN=Vps29 PE=1 SV=1	Q9VPX5	52.7473	20.5	10	8	9	7	0.9	0.552786
Vacuolar protein sorting-associated protein 35 OS=Drosophila melanogaster OX=7227 GN=Vps35 PE=1 SV=2	Q7KVL7	34.9938	91.1	26	24	22	22	0.884615	0.095466
Vacuolar proton pump subunit B OS=Drosophila melanogaster OX=7227 GN=Vha55 PE=1 SV=1	E1JIJ5	34.4898	54.5	11	12	9	8	0.76	0.0513167
Valyl-tRNA synthetase OS=Drosophila melanogaster OX=7227 GN=ValRS PE=1 SV=1	Q0E993	2.66921	118.2	2	2	1	0	0.5	0.095466
Valyl-tRNA synthetase OS=Drosophila melanogaster OX=7227 GN=ValRS-m PE=2 SV=1	Q9VSR7	6.84105	113	0	2	5	2	2.25	0.29986
VAMP-associated protein 33kDa, isoform A OS=Drosophila melanogaster OX=7227 GN=Vap33 PE=1 SV=1	Q7KVX5	37.8723	26.8	9	9	7	8	0.85	0.095466
Vav guanine nucleotide exchange factor, isoform C OS=Drosophila melanogaster OX=7227 GN=Vav PE=1 SV=1	A8JUQ9	4.4955	113.5	2	1	3	1	1.2	0.698489
Very-long-chain (3R)-3-hydroxyacyl-CoA dehydratase OS=Drosophila melanogaster OX=7227 GN=Hacd1 PE=1 SV=1	Q9VKD2	23.6735	27.5	4	5	7	5	1.27273	0.311753
Very-long-chain (3R)-3-hydroxyacyl-CoA dehydratase OS=Drosophila melanogaster OX=7227 GN=Hacd2 PE=1 SV=1	Q9VJX8	9.16442	43.7	3	0	3	2	1.4	0.591752
Very-long-chain enoyl-CoA reductase OS=Drosophila melanogaster OX=7227 GN=Sc2 PE=1 SV=1	Q9VZL3	32.7815	34.2	15	15	13	13	0.875	#DIV/0!
Vesicle-fusing ATPase 2 OS=Drosophila melanogaster OX=7227 GN=Nsf2 PE=2 SV=2	P54351	26.9947	83.4	14	16	14	11	0.84375	0.29986
Vesicle-fusing ATPase OS=Drosophila melanogaster OX=7227 GN=comt PE=1 SV=1	M9PH10	53.1544	82.5	29	34	32	29	0.969231	0.764298
Vesicle-fusing ATPase OS=Drosophila melanogaster OX=7227 GN=TER94 PE=1 SV=1	A0A0B4LFZ4	19.7576	91.9	9	5	6	4	0.75	0.465478
Vesicular acetylcholine transporter OS=Drosophila melanogaster OX=7227 GN=VAChT PE=2 SV=2	O17444	1.90311	64.3	1	0	1	0	1	1
Vesicular GABA transporter OS=Drosophila melanogaster OX=7227 GN=VGAT PE=4 SV=1	A1Z9M6	2.00364	60.8	0	1	1	0	1	1
Vinculin OS=Drosophila melanogaster OX=7227 GN=Vinc PE=1 SV=1	O46037	3.43392	106.2	2	2	1	0	0.5	0.095466
Vitellogenin-1 OS=Drosophila melanogaster OX=7227 GN=Yp1 PE=1 SV=1	P02843	69.0205	48.7	65	71	61	41	0.753623	0.245003
Voltage-dependent anion-selective channel OS=Drosophila melanogaster OX=7227 GN=porin PE=1 SV=3	Q94920	87.9433	30.5	65	69	80	77	1.16912	0.0441526
V-type proton ATPase subunit C OS=Drosophila melanogaster OX=7227 GN=Vha44 PE=2 SV=5	Q9V7N5	6.69856	92.3	5	3	3	1	0.6	0.292893
V-type proton ATPase subunit D 1 OS=Drosophila melanogaster OX=7227 GN=Vha36-1 PE=2 SV=1	Q9V7D2	8.53659	27.6	1	1	1	0	0.75	0.42265
V-type proton ATPase subunit E OS=Drosophila melanogaster OX=7227 GN=Vha26 PE=2 SV=1	P54611	44.2478	26.1	5	5	7	4	1.08333	0.770584
V-type proton ATPase subunit G OS=Drosophila melanogaster OX=7227 GN=Vha13 PE=3 SV=1	Q9XZH6	13.6752	13.6	0	1	0	0	0.666667	0.42265
V-type proton ATPase subunit H OS=Drosophila melanogaster OX=7227 GN=VhaSFD PE=2 SV=2	Q9V3J1	6.83761	53.7	0	1	0	0	0.666667	0.42265
V-type proton ATPase subunit S1 OS=Drosophila melanogaster OX=7227 GN=VhaAC45 PE=1 SV=1	Q7JR49	12.4011	41.1	1	2	2	1	1	1
VWFC domain-containing protein OS=Drosophila melanogaster OX=7227 GN=Dmel\CG13252 PE=4 SV=2	Q9VPC4	3.90625	42.8	1	0	1	0	1	1
WD repeat-containing protein 26 homolog OS=Drosophila melanogaster OX=7227 GN=CG7611 PE=1 SV=1	Q7K0L4	2.06349	69.6	0	1	0	0	0.666667	0.42265
Widerborst, isoform H OS=Drosophila melanogaster OX=7227 GN=wdb PE=1 SV=1	A0A6F7R657	3.38505	79.4	2	1	1	1	0.8	0.42265
Wings up A, isoform I OS=Drosophila melanogaster OX=7227 GN=wupA PE=1 SV=1	M9NFC0	20.603	23.4	5	3	2	4	0.8	0.552786
Wings up A, isoform K OS=Drosophila melanogaster OX=7227 GN=wupA PE=1 SV=1	M9PJQ5	11.9565	21.6	4	3	3	4	1	1
Yolk protein 2, isoform B OS=Drosophila melanogaster OX=7227 GN=Yp2 PE=1 SV=1	X2JB25	74.2081	49.6	66	70	53	41	0.695652	0.0799733
Yolk protein 3, isoform B OS=Drosophila melanogaster OX=7227 GN=Yp3 PE=1 SV=1	X2JEX8	77.8571	46.1	56	47	47	42	0.866667	0.306897
[truncated: 10 more rows]
