# Supplementary material for: IDH2-mediated regulation of the biogenesis of the oxidative phosphorylation system
Source: Sci Adv. 2022 May 11;8(19):eabl8716. doi: 10.1126/sciadv.abl8716 (PMC9094667; doi:10.1126/sciadv.abl8716)
Supplement: Supplementary file 2 — Tables S1 to S8 [file sciadv.abl8716_tables_s1_to_s8.zip › sciadv.abl8716_table_s3.xlsx]

## Sheet: Sheet1
Table S3: Comparison of identified proteins and their relative quantitation among four C samples using the spectra counting method (sorted by protein name)
Description	Accession	Coverage [%]	MW [kDa]	Spectra counts (C1_wt)	Spectra counts (C2_wt)	Spectra counts (C4_IDH_kd)	Spectra counts (C5_IDH_kd)	Ratio (IDH_kd/wt)	T-test
14-3-3 protein zeta OS=Drosophila melanogaster OX=7227 GN=14-3-3zeta PE=1 SV=1	P29310	33.871	28.2	5	5	4	6	1	1
1-Acylglycerol-3-phosphate O-acyltransferase 3, isoform A OS=Drosophila melanogaster OX=7227 GN=Agpat3 PE=1 SV=1	Q9VV51	29.0155	44.4	8	6	5	6	0.8125	0.311753
1-Acylglycerol-3-phosphate O-acyltransferase 4, isoform A OS=Drosophila melanogaster OX=7227 GN=Agpat4 PE=2 SV=1	Q9VV49	9.73684	43.5	2	2	1	2	0.833333	0.42265
1-phosphatidylinositol 4,5-bisphosphate phosphodiesterase classes I and II OS=Drosophila melanogaster OX=7227 GN=Plc21C PE=2 SV=3	P25455	5.53869	146.3	1	6	5	3	1.11111	0.869811
1-phosphatidylinositol 4,5-bisphosphate phosphodiesterase OS=Drosophila melanogaster OX=7227 GN=norpA PE=1 SV=4	P13217	2.10046	124.8	2	1	2	2	1.2	0.42265
2,3-bisphosphoglycerate 3-phosphatase OS=Drosophila melanogaster OX=7227 GN=Mipp2 PE=1 SV=1	Q9W438	2.86976	52.7	0	0	0	0	1	#DIV/0!
26-29kD-proteinase OS=Drosophila melanogaster OX=7227 GN=26-29-p PE=1 SV=1	Q9V3U6	15.3005	62.1	2	5	2	3	0.777778	0.591752
26S proteasome non-ATPase regulatory subunit 1 OS=Drosophila melanogaster OX=7227 GN=Rpn2 PE=1 SV=1	Q9V3P6	1.07843	113.1	0	0	0	1	1.5	0.42265
26S proteasome non-ATPase regulatory subunit 14 OS=Drosophila melanogaster OX=7227 GN=Rpn11 PE=1 SV=1	Q9V3H2	4.22078	34.4	1	1	1	1	1	#DIV/0!
26S proteasome non-ATPase regulatory subunit 2 OS=Drosophila melanogaster OX=7227 GN=Rpn1 PE=1 SV=2	Q9VW54	13.7106	102.2	8	9	8	6	0.842105	0.311753
26S proteasome non-ATPase regulatory subunit 4 OS=Drosophila melanogaster OX=7227 GN=Rpn10 PE=1 SV=2	P55035	10.101	42.6	3	3	2	1	0.625	0.095466
26S proteasome regulatory subunit 4 OS=Drosophila melanogaster OX=7227 GN=Rpt2 PE=1 SV=2	P48601	17.7677	49.3	1	1	4	2	2	0.183503
26S proteasome regulatory subunit 7 OS=Drosophila melanogaster OX=7227 GN=Rpt1 PE=1 SV=1	Q7KMQ0	3.00231	48.5	0	1	1	0	1	1
26S proteasome regulatory subunit 8 OS=Drosophila melanogaster OX=7227 GN=Rpt6 PE=1 SV=2	O18413	3.20988	45.8	1	1	0	1	0.75	0.42265
28S ribosomal protein S15, mitochondrial OS=Drosophila melanogaster OX=7227 GN=bonsai PE=2 SV=2	Q8WTC1	8.21429	33.5	0	0	0	2	2	0.42265
28S ribosomal protein S18-2, mitochondrial OS=Drosophila melanogaster OX=7227 GN=mRpS18B PE=1 SV=1	Q9VIN9	15.6863	23.2	1	2	1	1	0.8	0.42265
2-deoxy-D-ribose 5-phosphate aldolase OS=Drosophila melanogaster OX=7227 GN=Dera PE=1 SV=1	Q7K209	3.45821	38.5	1	1	1	1	1	#DIV/0!
2-hydroxyacyl-CoA lyase OS=Drosophila melanogaster OX=7227 GN=Hacl PE=1 SV=1	Q7K3B7	58.8028	62.2	34	45	42	37	1	1
2-methoxy-6-polyprenyl-1,4-benzoquinol methylase, mitochondrial OS=Drosophila melanogaster OX=7227 GN=Coq5 PE=3 SV=1	X2JES4	10.9635	34.3	3	2	4	3	1.28571	0.292893
2-oxoisovalerate dehydrogenase subunit alpha OS=Drosophila melanogaster OX=7227 GN=Dmel\CG8199 PE=1 SV=1	Q9VHB8	15.4897	49.7	3	2	3	2	1	1
2-phospho-D-glycerate hydro-lyase OS=Drosophila melanogaster OX=7227 GN=Eno PE=1 SV=1	E1JHR5	88.4527	46.6	284	289	297	276	1	1
39S ribosomal protein L11, mitochondrial OS=Drosophila melanogaster OX=7227 GN=mRpL11 PE=2 SV=1	Q9VFJ2	11.2245	21.6	0	0	2	1	2.5	0.095466
39S ribosomal protein L16, mitochondrial OS=Drosophila melanogaster OX=7227 GN=mRpL16 PE=1 SV=1	Q9W547	9.0535	28	0	0	2	1	2.5	0.095466
39S ribosomal protein L17, mitochondrial OS=Drosophila melanogaster OX=7227 GN=mRpL17 PE=1 SV=2	Q9W0S6	21.0227	20.9	1	0	1	3	2	0.311753
39S ribosomal protein L19, mitochondrial OS=Drosophila melanogaster OX=7227 GN=mRpL19 PE=2 SV=1	Q9VHN6	19.281	36.2	4	3	5	6	1.44444	0.105573
39S ribosomal protein L33, mitochondrial OS=Drosophila melanogaster OX=7227 GN=mRpL33 PE=3 SV=2	Q9W4L1	18.75	7.7	0	0	0	1	1.5	0.42265
39S ribosomal protein L39, mitochondrial OS=Drosophila melanogaster OX=7227 GN=mRpL39 PE=2 SV=2	Q9VUJ0	18.3183	37.3	1	0	0	4	2	0.542504
39S ribosomal protein L46, mitochondrial OS=Drosophila melanogaster OX=7227 GN=mRpL46 PE=1 SV=1	Q9W086	11.2403	29.7	0	0	2	3	3.5	0.0377496
39S ribosomal protein L55, mitochondrial OS=Drosophila melanogaster OX=7227 GN=mRpL55 PE=1 SV=1	Q9VE04	28.0374	12.6	2	1	1	1	0.8	0.42265
3-hydroxyacyl-CoA dehydrogenase type-2 OS=Drosophila melanogaster OX=7227 GN=scu PE=1 SV=1	O18404	72.549	26.9	32	31	31	28	0.938462	0.333333
3-hydroxyisobutyrate dehydrogenase OS=Drosophila melanogaster OX=7227 GN=Dmel\CG15093 PE=1 SV=1	A0A0B4JCU8	35.8025	33.9	5	4	3	3	0.727273	0.095466
3-hydroxyisobutyryl-CoA hydrolase, mitochondrial OS=Drosophila melanogaster OX=7227 GN=Dmel\CG5044 PE=1 SV=1	Q86BP1	25.6477	42.8	4	7	4	4	0.769231	0.42265
3-oxoacyl-[acyl-carrier-protein] reductase OS=Drosophila melanogaster OX=7227 GN=FASN1 PE=1 SV=1	Q9VQL7	9.02379	266.3	7	9	7	6	0.833333	0.311753
3-oxoacyl-[acyl-carrier-protein] reductase OS=Drosophila melanogaster OX=7227 GN=FASN2 PE=1 SV=1	Q9VQL6	1.90951	265.7	0	0	1	2	2.5	0.095466
3-oxoacyl-[acyl-carrier-protein] synthase OS=Drosophila melanogaster OX=7227 GN=anon-WO0118547.367 PE=1 SV=1	Q9VNF5	23.9726	46.4	5	3	3	5	1	1
3'-phosphoadenosine-5'-phosphosulfate synthase OS=Drosophila melanogaster OX=7227 GN=Papss PE=1 SV=1	Q8IQV1	8.6758	74	3	2	1	2	0.714286	0.292893
40S ribosomal protein S10b OS=Drosophila melanogaster OX=7227 GN=RpS10b PE=1 SV=2	Q9VWG3	37.5	17.9	8	6	8	8	1.125	0.42265
40S ribosomal protein S11 OS=Drosophila melanogaster OX=7227 GN=RpS11 PE=1 SV=1	Q0E9B6	23.871	18.1	4	4	4	3	0.9	0.42265
40S ribosomal protein S11 OS=Drosophila melanogaster OX=7227 GN=RpS11 PE=1 SV=1	A1Z8U9	20.7792	18.1	3	3	2	1	0.625	0.095466
40S ribosomal protein S12 OS=Drosophila melanogaster OX=7227 GN=RpS12 PE=1 SV=2	P80455	15.8273	15.2	1	0	0	1	1	1
40S ribosomal protein S13 OS=Drosophila melanogaster OX=7227 GN=RpS13 PE=1 SV=3	Q03334	12.5828	17.2	0	1	1	0	1	1
40S ribosomal protein S14b OS=Drosophila melanogaster OX=7227 GN=RpS14b PE=2 SV=1	C0HKA1	25.8278	16.3	3	3	3	2	0.875	0.42265
40S ribosomal protein S15 OS=Drosophila melanogaster OX=7227 GN=RpS15 PE=1 SV=1	Q7JZW2	7.43243	17	0	0	0	1	1.5	0.42265
40S ribosomal protein S15Aa OS=Drosophila melanogaster OX=7227 GN=RpS15Aa PE=1 SV=2	P48149	53.8462	14.8	4	5	7	6	1.36364	0.105573
40S ribosomal protein S17 OS=Drosophila melanogaster OX=7227 GN=RpS17 PE=1 SV=2	P17704	21.374	15.3	1	2	2	0	0.8	0.698489
40S ribosomal protein S18 OS=Drosophila melanogaster OX=7227 GN=RpS18 PE=1 SV=1	P41094	40.7895	17.6	5	4	4	4	0.909091	0.42265
40S ribosomal protein S19a OS=Drosophila melanogaster OX=7227 GN=RpS19a PE=1 SV=3	P39018	36.5385	17.3	4	5	6	6	1.27273	0.095466
40S ribosomal protein S2 OS=Drosophila melanogaster OX=7227 GN=RpS2 PE=3 SV=1	M9PB84	49.0637	28.9	10	8	10	8	1	1
40S ribosomal protein S20 OS=Drosophila melanogaster OX=7227 GN=RpS20 PE=1 SV=1	P55828	28.3333	13.5	2	2	3	2	1.16667	0.42265
40S ribosomal protein S23 OS=Drosophila melanogaster OX=7227 GN=RpS23 PE=2 SV=1	A0A0B4LFD9	15.3846	16	2	2	2	2	1	#DIV/0!
40S ribosomal protein S24 OS=Drosophila melanogaster OX=7227 GN=RpS24 PE=1 SV=1	Q9W229	14.5038	15	1	1	2	1	1.25	0.42265
40S ribosomal protein S25 OS=Drosophila melanogaster OX=7227 GN=RpS25 PE=1 SV=3	P48588	18.8034	13.2	1	1	1	1	1	#DIV/0!
40S ribosomal protein S27 OS=Drosophila melanogaster OX=7227 GN=RpS27 PE=1 SV=1	Q9VBU9	38.0952	9.4	0	1	1	2	1.66667	0.292893
40S ribosomal protein S28 OS=Drosophila melanogaster OX=7227 GN=RpS28b PE=2 SV=1	X2JEM4	49.2308	7.5	3	2	3	2	1	1
40S ribosomal protein S3 OS=Drosophila melanogaster OX=7227 GN=RpS3 PE=1 SV=1	Q06559	68.2927	27.5	21	17	22	22	1.15	0.272393
40S ribosomal protein S30 OS=Drosophila melanogaster OX=7227 GN=RpS30 PE=1 SV=1	Q9VDH8	7.57576	14.6	0	1	1	0	1	1
40S ribosomal protein S3a OS=Drosophila melanogaster OX=7227 GN=RpS3A PE=1 SV=4	P55830	51.1194	30.3	15	14	15	11	0.903226	0.542504
40S ribosomal protein S4 OS=Drosophila melanogaster OX=7227 GN=RpS4 PE=1 SV=2	P41042	50.5747	29.1	13	14	15	16	1.13793	0.105573
40S ribosomal protein S5a OS=Drosophila melanogaster OX=7227 GN=RpS5a PE=1 SV=1	Q24186	30.2632	25.4	1	1	4	3	2.25	0.0377496
40S ribosomal protein S5b OS=Drosophila melanogaster OX=7227 GN=RpS5b PE=2 SV=1	Q9VFE4	23.913	25.7	2	1	3	2	1.4	0.292893
40S ribosomal protein S6 OS=Drosophila melanogaster OX=7227 GN=RpS6 PE=1 SV=1	P29327	26.2097	28.4	3	6	7	5	1.27273	0.492907
40S ribosomal protein S7 OS=Drosophila melanogaster OX=7227 GN=RpS7 PE=1 SV=1	Q9VA91	28.3505	22.2	2	3	2	1	0.714286	0.292893
40S ribosomal protein S8 OS=Drosophila melanogaster OX=7227 GN=RpS8 PE=3 SV=1	A0A0B4K6N1	46.6346	23.7	8	9	8	8	0.947368	0.42265
40S ribosomal protein S9 OS=Drosophila melanogaster OX=7227 GN=RpS9 PE=1 SV=1	C6SUW3	41.0256	22.6	13	15	17	15	1.13333	0.292893
40S ribosomal protein SA OS=Drosophila melanogaster OX=7227 GN=sta PE=1 SV=3	P38979	42.5926	30.2	10	8	8	7	0.85	0.311753
4-alpha-glucanotransferase OS=Drosophila melanogaster OX=7227 GN=BEST:GH22856 PE=1 SV=3	Q9W2H8	49.7851	183.1	48	60	57	78	1.24545	0.380414
4-alpha-glucanotransferase OS=Drosophila melanogaster OX=7227 GN=Dmel\CG9485 PE=1 SV=1	Q86BS7	49.9353	173.9	45	57	54	75	1.25962	0.380414
5'-3' exoribonuclease 1 OS=Drosophila melanogaster OX=7227 GN=pcm PE=1 SV=1	E1JJR3	2.10787	184.5	1	0	0	1	1	1
5-aminoimidazole-4-carboxamide ribonucleotide formyltransferase OS=Drosophila melanogaster OX=7227 GN=BEST:GH11240 PE=1 SV=1	Q9VC18	69.8305	63.3	36	34	37	30	0.958333	0.720249
5-aminolevulinate synthase OS=Drosophila melanogaster OX=7227 GN=Alas PE=2 SV=1	O18680	4.45269	58.7	0	0	0	1	1.5	0.42265
5-demethoxyubiquinone hydroxylase, mitochondrial OS=Drosophila melanogaster OX=7227 GN=Coq7 PE=2 SV=2	Q9W3W4	35.6164	24.1	3	2	6	5	1.85714	0.0513167
5-hydroxyisourate hydrolase OS=Drosophila melanogaster OX=7227 GN=anon-AE003828.1 PE=2 SV=1	A1Z8C9	37.1681	12.7	5	6	6	6	1.07692	0.42265
60S acidic ribosomal protein P0 OS=Drosophila melanogaster OX=7227 GN=RpLP0 PE=1 SV=1	P19889	37.224	34.2	10	10	11	10	1.04545	0.42265
60S acidic ribosomal protein P1 OS=Drosophila melanogaster OX=7227 GN=RpLP1 PE=1 SV=2	P08570	42.8571	11.5	4	4	3	4	0.9	0.42265
60S acidic ribosomal protein P2 OS=Drosophila melanogaster OX=7227 GN=RpLP2 PE=1 SV=1	P05389	23.0088	11.8	1	2	2	1	1	1
60S ribosomal protein L10a-2 OS=Drosophila melanogaster OX=7227 GN=RpL10Ab PE=1 SV=2	Q9VTP4	22.5806	24.3	2	2	6	4	2	0.095466
60S ribosomal protein L11 OS=Drosophila melanogaster OX=7227 GN=RpL11 PE=1 SV=2	P46222	7.6087	21.1	1	1	1	1	1	#DIV/0!
60S ribosomal protein L12 OS=Drosophila melanogaster OX=7227 GN=RpL12 PE=1 SV=1	Q9W1B9	35.7576	17.7	1	2	4	2	1.6	0.311753
60S ribosomal protein L13 OS=Drosophila melanogaster OX=7227 GN=RpL13 PE=1 SV=1	P41126	21.5596	24.9	4	5	3	4	0.818182	0.292893
60S ribosomal protein L14 OS=Drosophila melanogaster OX=7227 GN=RpL14 PE=1 SV=1	P55841	7.22892	19.2	0	0	1	1	2	#DIV/0!
60S ribosomal protein L15 OS=Drosophila melanogaster OX=7227 GN=RpL15 PE=1 SV=1	O17445	31.8627	24.3	5	5	6	5	1.08333	0.42265
60S ribosomal protein L17 OS=Drosophila melanogaster OX=7227 GN=RpL17 PE=3 SV=1	X2JIQ5	5.91398	21.6	2	1	3	2	1.4	0.292893
60S ribosomal protein L18 OS=Drosophila melanogaster OX=7227 GN=RpL18 PE=1 SV=1	Q9VS34	30.3191	21.7	3	4	5	3	1.11111	0.698489
60S ribosomal protein L18a OS=Drosophila melanogaster OX=7227 GN=RpL18A PE=1 SV=1	P41093	11.8644	21	1	0	1	1	1.33333	0.42265
60S ribosomal protein L19 OS=Drosophila melanogaster OX=7227 GN=RpL19 PE=1 SV=2	P36241	21.6749	24	3	3	4	6	1.5	0.183503
60S ribosomal protein L22 OS=Drosophila melanogaster OX=7227 GN=RpL22 PE=1 SV=2	P50887	31.7726	30.6	6	10	6	9	0.944444	0.859972
60S ribosomal protein L23 OS=Drosophila melanogaster OX=7227 GN=mRpL14 PE=2 SV=1	Q9W4Z2	11.8012	17.7	0	0	1	1	2	#DIV/0!
60S ribosomal protein L23 OS=Drosophila melanogaster OX=7227 GN=RpL23 PE=1 SV=2	P48159	13.5714	14.9	2	2	2	3	1.16667	0.42265
60S ribosomal protein L27 OS=Drosophila melanogaster OX=7227 GN=RpL27 PE=1 SV=1	Q9VBN5	7.40741	15.9	0	1	1	1	1.33333	0.42265
60S ribosomal protein L27a OS=Drosophila melanogaster OX=7227 GN=RpL27A PE=2 SV=1	M9MRC9	22.8188	17	2	3	1	1	0.571429	0.095466
60S ribosomal protein L28 OS=Drosophila melanogaster OX=7227 GN=RpL28 PE=1 SV=1	Q9VZS5	14.5833	16	1	2	1	1	0.8	0.42265
60S ribosomal protein L3 OS=Drosophila melanogaster OX=7227 GN=RpL3 PE=1 SV=3	O16797	28.8462	46.9	4	4	5	6	1.3	0.095466
60S ribosomal protein L30 OS=Drosophila melanogaster OX=7227 GN=RpL30 PE=1 SV=1	Q9VJ19	42.3423	12.2	2	1	2	1	1	1
60S ribosomal protein L31 OS=Drosophila melanogaster OX=7227 GN=RpL31 PE=1 SV=1	Q9V597	18.5484	14.5	1	1	1	0	0.75	0.42265
60S ribosomal protein L34 OS=Drosophila melanogaster OX=7227 GN=RpL34a PE=1 SV=2	Q9VBH8	12.3457	18.1	0	1	1	2	1.66667	0.292893
60S ribosomal protein L35 OS=Drosophila melanogaster OX=7227 GN=RpL35 PE=1 SV=2	Q9W499	10.5691	14.4	1	1	1	1	1	#DIV/0!
60S ribosomal protein L36 OS=Drosophila melanogaster OX=7227 GN=RpL36 PE=2 SV=1	X2JC35	26.087	13.5	1	2	3	5	2	0.154846
60S ribosomal protein L37a OS=Drosophila melanogaster OX=7227 GN=RpL37A PE=1 SV=3	Q9VMU4	38.0435	10.3	1	2	0	1	0.6	0.292893
60S ribosomal protein L4 OS=Drosophila melanogaster OX=7227 GN=RpL4 PE=1 SV=2	P09180	35.9102	45	8	7	9	6	1	1
60S ribosomal protein L5 OS=Drosophila melanogaster OX=7227 GN=RpL5 PE=1 SV=2	Q9W5R8	26.4214	34	9	5	8	8	1.125	0.666667
60S ribosomal protein L7a OS=Drosophila melanogaster OX=7227 GN=RpL7A PE=3 SV=1	X2JCS6	16.2362	30.7	1	3	3	2	1.16667	0.698489
60S ribosomal protein L8 OS=Drosophila melanogaster OX=7227 GN=RpL8 PE=1 SV=1	Q9V3G1	10.5469	27.9	2	4	2	3	0.875	0.698489
60S ribosomal protein L9 OS=Drosophila melanogaster OX=7227 GN=RpL9 PE=1 SV=2	P50882	14.2105	21.4	2	2	2	1	0.833333	0.42265
6-phosphofructo-2-kinase OS=Drosophila melanogaster OX=7227 GN=Pfrx PE=1 SV=2	Q9VWH7	19.2737	79.1	8	5	9	8	1.26667	0.333333
6-phosphogluconate dehydrogenase, decarboxylating OS=Drosophila melanogaster OX=7227 GN=Pgd PE=2 SV=1	P41572	5.82121	52.5	0	0	2	1	2.5	0.095466
6-pyruvoyl tetrahydrobiopterin synthase OS=Drosophila melanogaster OX=7227 GN=pr PE=1 SV=1	P48611	17.2619	19.3	1	2	1	2	1	1
A kinase anchor protein 200, isoform D OS=Drosophila melanogaster OX=7227 GN=Akap200 PE=1 SV=1	Q86BM5	10.5137	88.1	12	9	6	6	0.608696	0.095466
AarF domain containing kinase 5, isoform A OS=Drosophila melanogaster OX=7227 GN=Adck5 PE=3 SV=1	Q9VTG5	9.33573	64.2	4	4	3	3	0.8	#DIV/0!
AarF domain-containing kinase 1 OS=Drosophila melanogaster OX=7227 GN=Adck1 PE=1 SV=2	Q9W133	31.2741	59.8	7	7	16	13	1.9375	0.0377496
AaRS-interacting multifunctional protein 1 OS=Drosophila melanogaster OX=7227 GN=AIMP1 PE=1 SV=1	A1Z7K8	8.66873	34.4	0	0	1	1	2	#DIV/0!
Accessory gland-specific peptide 26Aa OS=Drosophila melanogaster OX=7227 GN=Acp26Aa PE=1 SV=2	P10333	4.54545	29.6	0	0	0	0	1	#DIV/0!
Acetyl-CoA carboxylase OS=Drosophila melanogaster OX=7227 GN=ACC PE=1 SV=1	A1Z784	10.7575	278.4	10	8	15	13	1.5	0.0715233
Acetyl-CoA deacylase OS=Drosophila melanogaster OX=7227 GN=anon-WO0153538.36 PE=1 SV=1	Q9VAC1	77.7778	51.8	49	51	53	56	1.08824	0.129937
Acetyl-coenzyme A synthetase OS=Drosophila melanogaster OX=7227 GN=AcCoAS PE=2 SV=1	Q9VP61	5.8209	75.9	4	2	3	3	1	1
Acid beta-galactosidase OS=Drosophila melanogaster OX=7227 GN=Gal PE=1 SV=1	M9PCA6	3.8806	75.1	1	0	2	2	2	0.095466
Acid phosphatase 1, isoform A OS=Drosophila melanogaster OX=7227 GN=Acph-1 PE=1 SV=1	Q9VAD0	21.9178	50.1	2	2	0	7	1.5	0.709979
Aconitate hydratase, mitochondrial OS=Drosophila melanogaster OX=7227 GN=mAcon1 PE=1 SV=2	Q9VIE8	62.5159	85.3	68	61	60	61	0.938931	0.375305
Actin 87E, isoform C OS=Drosophila melanogaster OX=7227 GN=Act87E PE=3 SV=1	A0A0B4LH50	56.117	41.8	24	16	19	22	1.02381	0.917521
Actin, indirect flight muscle OS=Drosophila melanogaster OX=7227 GN=Act88F PE=1 SV=1	P83967	56.383	41.7	27	20	20	23	0.918367	0.651845
Actin, larval muscle OS=Drosophila melanogaster OX=7227 GN=Act79B PE=1 SV=2	P02574	53.1915	41.8	24	16	18	20	0.952381	0.830969
Actin-5C OS=Drosophila melanogaster OX=7227 GN=Act5C PE=1 SV=4	P10987	50	41.8	23	16	20	20	1.02439	0.899496
Actin-interacting protein 1 OS=Drosophila melanogaster OX=7227 GN=flr PE=2 SV=1	Q9VU68	60.3618	66.5	21	25	25	26	1.10417	0.349055
Actin-related protein 1 OS=Drosophila melanogaster OX=7227 GN=Arp1 PE=2 SV=2	P45889	9.84043	42.7	2	1	1	2	1	1
Actin-related protein 10, isoform A OS=Drosophila melanogaster OX=7227 GN=Arp10 PE=1 SV=1	Q9VWE8	7.93651	42.2	2	1	0	3	1	1
Actin-related protein 2 OS=Drosophila melanogaster OX=7227 GN=Arp2 PE=2 SV=3	P45888	13.2832	45.3	3	1	4	4	1.66667	0.183503
Actin-related protein 2/3 complex subunit 3 OS=Drosophila melanogaster OX=7227 GN=Arpc3A PE=1 SV=4	Q9VF28	18.0791	20.2	0	0	0	2	2	0.42265
Actin-related protein 2/3 complex subunit 4 OS=Drosophila melanogaster OX=7227 GN=Arpc4 PE=1 SV=1	Q9VMH2	25	19.6	2	3	2	3	1	1
Actin-related protein 2/3 complex subunit OS=Drosophila melanogaster OX=7227 GN=Arpc1 PE=1 SV=1	O97182	24.6684	41.6	1	2	6	7	3	0.0194193
Actin-related protein 3 OS=Drosophila melanogaster OX=7227 GN=Arp3 PE=2 SV=3	P32392	16.0287	47	1	2	1	4	1.4	0.591752
Activator of SUMO 1 OS=Drosophila melanogaster OX=7227 GN=Aos1 PE=1 SV=1	Q7KSM5	10.089	37.6	2	1	1	0	0.6	0.292893
Activity-regulated cytoskeleton associated protein 1 OS=Drosophila melanogaster OX=7227 GN=Arc1 PE=1 SV=1	Q7K1U0	7.87402	28.9	1	1	0	0	0.5	#DIV/0!
Acyl carrier protein OS=Drosophila melanogaster OX=7227 GN=ND-ACP PE=1 SV=1	M9PDU4	4.97238	20.6	0	1	1	1	1.33333	0.42265
Acyl-CoA synthetase long-chain, isoform J OS=Drosophila melanogaster OX=7227 GN=Acsl PE=1 SV=1	A0A0B4KFE4	54.6703	81.8	42	41	50	43	1.11765	0.292893
Acyl-coenzyme A oxidase OS=Drosophila melanogaster OX=7227 GN=Acox57D-d PE=1 SV=1	Q9W2G8	31.3146	75.4	12	10	12	8	0.916667	0.698489
Acyl-coenzyme A oxidase OS=Drosophila melanogaster OX=7227 GN=Dmel\CG17544 PE=1 SV=2	Q9VIX4	27.1284	77.2	10	8	8	6	0.8	0.292893
Acyl-coenzyme A oxidase OS=Drosophila melanogaster OX=7227 GN=Dmel\CG4586 PE=1 SV=1	Q9W3U0	6.05613	76.6	1	2	0	1	0.6	0.292893
Acyl-coenzyme A oxidase OS=Drosophila melanogaster OX=7227 GN=Dmel\CG9527 PE=1 SV=3	Q9VMD7	23.1863	79.3	9	10	9	9	0.952381	0.42265
Acyltransferase OS=Drosophila melanogaster OX=7227 GN=Dmel\CG1941 PE=1 SV=1	Q7JYK2	7.38636	40.1	1	0	1	2	1.66667	0.292893
Acyltransferase OS=Drosophila melanogaster OX=7227 GN=Dmel\CG1946 PE=2 SV=2	A1Z739	4.58453	40.2	1	0	0	0	0.666667	0.42265
Adaptor protein complex 2, mu subunit, isoform A OS=Drosophila melanogaster OX=7227 GN=AP-2mu PE=1 SV=1	O62530	6.63616	49.8	1	1	2	5	2.25	0.237507
Adenosine deaminase OS=Drosophila melanogaster OX=7227 GN=Adgf-A PE=1 SV=1	Q9VVK5	11.2116	62.8	3	6	3	7	1.09091	0.859972
Adenosine deaminase OS=Drosophila melanogaster OX=7227 GN=Adgf-D PE=1 SV=3	Q9VFS1	1.59363	58	1	0	0	1	1	1
Adenosylhomocysteinase OS=Drosophila melanogaster OX=7227 GN=Ahcy PE=1 SV=2	Q27580	14.3519	47.3	4	3	3	3	0.888889	0.42265
Adenosylhomocysteinase-like 1 OS=Drosophila melanogaster OX=7227 GN=AhcyL1 PE=1 SV=1	Q9VZX9	29.1747	56.9	11	5	7	7	0.888889	0.770584
Adenylate kinase OS=Drosophila melanogaster OX=7227 GN=Adk2 PE=1 SV=1	Q9U915	48.75	26.5	7	6	8	4	0.933333	0.830969
Adenylosuccinate lyase OS=Drosophila melanogaster OX=7227 GN=AdSL PE=1 SV=1	Q9VEP6	5.82121	53.8	3	0	2	0	0.8	0.80755
Adenylosuccinate synthetase OS=Drosophila melanogaster OX=7227 GN=AdSS PE=2 SV=1	Q9Y0Y2	2.46085	48.9	0	1	1	0	1	1
Adipocyte plasma membrane-associated protein OS=Drosophila melanogaster OX=7227 GN=Hmu PE=1 SV=1	Q9VB46	27.8066	63.4	13	13	12	12	0.928571	#DIV/0!
Adiponectin receptor, isoform C OS=Drosophila melanogaster OX=7227 GN=AdipoR PE=1 SV=1	A4V392	5.40541	49.7	1	1	1	1	1	#DIV/0!
ADP-ribosylation factor 1 OS=Drosophila melanogaster OX=7227 GN=Arf79F PE=1 SV=2	P61209	31.8681	20.7	3	4	2	4	0.888889	0.698489
ADP-ribosylation factor 2 OS=Drosophila melanogaster OX=7227 GN=Arf102F PE=2 SV=2	P40945	18.3333	20.6	2	2	1	2	0.833333	0.42265
ADP-ribosylation factor 6 OS=Drosophila melanogaster OX=7227 GN=Arf51F PE=1 SV=3	P40946	5.71429	20	1	1	1	1	1	#DIV/0!
ADP-ribosylation factor-like 5 OS=Drosophila melanogaster OX=7227 GN=Arl5 PE=2 SV=1	Q9VSG8	10.6145	20.6	1	1	2	1	1.25	0.42265
ADP-ribosylation factor-like protein 6-interacting protein 1 OS=Drosophila melanogaster OX=7227 GN=Arl6IP1 PE=2 SV=1	Q9VES1	7.61421	22.2	1	0	2	0	1.33333	0.698489
ADP-ribosylation factor-like protein 8 OS=Drosophila melanogaster OX=7227 GN=Arl8 PE=1 SV=1	Q9VHV5	23.6559	21.2	1	2	2	3	1.4	0.292893
Alcohol dehydrogenase OS=Drosophila melanogaster OX=7227 GN=Adh PE=1 SV=2	P00334	50.7812	27.7	10	8	7	9	0.9	0.552786
Aldehyde dehydrogenase 7 family member A1 OS=Drosophila melanogaster OX=7227 GN=Aldh7A1 PE=1 SV=1	Q8SXQ1	5.92593	58.3	2	2	2	2	1	#DIV/0!
Aldehyde dehydrogenase OS=Drosophila melanogaster OX=7227 GN=Aldh PE=1 SV=1	Q9VLC5	65.5769	57	43	35	44	38	1.05	0.727834
Aldehyde dehydrogenase OS=Drosophila melanogaster OX=7227 GN=Aldh-III PE=1 SV=1	A0A0B4KEL0	54.4177	55.8	25	25	22	24	0.923077	0.183503
Aldehyde oxidase 1 OS=Drosophila melanogaster OX=7227 GN=AOX1 PE=1 SV=1	Q9VF53	15.868	139	10	9	5	10	0.809524	0.514929
Aldehyde oxidase 3, isoform A OS=Drosophila melanogaster OX=7227 GN=AOX3 PE=1 SV=1	Q9VF51	45.4545	137.8	46	47	42	48	0.968421	0.670707
Aldose 1-epimerase OS=Drosophila melanogaster OX=7227 GN=CG12562 PE=1 SV=3	Q9VP02	21.6216	41.6	4	3	2	2	0.666667	0.095466
ALG-2 interacting protein X OS=Drosophila melanogaster OX=7227 GN=ALiX PE=1 SV=1	Q9VB05	15.4306	92.5	4	5	8	7	1.54545	0.0513167
Alicorn, isoform A OS=Drosophila melanogaster OX=7227 GN=alc PE=1 SV=1	A1Z7Q8	12.9032	36.4	1	1	1	2	1.25	0.42265
Alkaline phosphatase 4 OS=Drosophila melanogaster OX=7227 GN=Alp4 PE=2 SV=3	Q24238	40.9396	65.2	15	15	12	17	0.96875	0.859972
Alkaline phosphatase OS=Drosophila melanogaster OX=7227 GN=Alp12 PE=1 SV=1	Q9VIW9	4.36242	65.4	2	0	1	1	1	1
Alkyldihydroxyacetonephosphate synthase OS=Drosophila melanogaster OX=7227 GN=ADPS PE=2 SV=1	Q9V778	24.8811	70.8	8	9	5	8	0.789474	0.333333
Alpha actinin, isoform D OS=Drosophila melanogaster OX=7227 GN=Actn PE=1 SV=1	M9MS06	66.7039	103.8	21	30	47	69	2.22642	0.111753
Alpha/beta hydrolase 1, isoform B OS=Drosophila melanogaster OX=7227 GN=Hydr1 PE=3 SV=1	E2QCN3	23.7443	49.2	4	8	2	2	0.428571	0.183503
alpha-1,2-Mannosidase OS=Drosophila melanogaster OX=7227 GN=Edem2 PE=1 SV=1	M9PCV1	3.53535	89.3	1	1	0	0	0.5	#DIV/0!
Alpha-1,4 glucan phosphorylase OS=Drosophila melanogaster OX=7227 GN=GlyP PE=1 SV=1	A4UZZ4	67.7725	96.9	87	100	99	105	1.08995	0.357001
Alpha-amylase B OS=Drosophila melanogaster OX=7227 GN=Amy-d PE=3 SV=3	P81641	13.1579	53.8	6	1	3	1	0.666667	0.633492
Alpha-dystroglycan OS=Drosophila melanogaster OX=7227 GN=Dg PE=1 SV=1	Q8WR08	5.00424	129.5	2	2	4	5	1.83333	0.0377496
Alpha-Esterase-1 OS=Drosophila melanogaster OX=7227 GN=alpha-Est1 PE=2 SV=1	Q9VIC3	8.49558	64.8	2	3	2	0	0.571429	0.311753
Alpha-galactosidase OS=Drosophila melanogaster OX=7227 GN=Dmel\CG7997 PE=1 SV=1	Q7K127	25.6595	47.4	8	6	5	6	0.8125	0.311753
Alpha-mannosidase OS=Drosophila melanogaster OX=7227 GN=LManI PE=3 SV=1	Q9VKV2	8.42105	108.4	4	3	3	4	1	1
Alpha-mannosidase OS=Drosophila melanogaster OX=7227 GN=LManII PE=1 SV=1	Q8IPB7	34.537	122.7	30	28	12	15	0.483333	0.0132591
Alpha-mannosidase OS=Drosophila melanogaster OX=7227 GN=LManII PE=1 SV=2	Q9VKV1	33.3333	122.6	31	27	13	16	0.516667	0.0284634
Alpha-soluble NSF attachment protein OS=Drosophila melanogaster OX=7227 GN=alphaSnap PE=1 SV=1	Q23983	22.6027	33	4	4	7	3	1.2	0.666667
Alpha-tubulin N-acetyltransferase 1 OS=Drosophila melanogaster OX=7227 GN=CG3967 PE=2 SV=2	Q9VSY4	9.11063	50.5	2	2	3	3	1.33333	#DIV/0!
Amidase domain-containing protein OS=Drosophila melanogaster OX=7227 GN=Dmel\CG7900 PE=4 SV=3	Q9VHV9	12.3134	58.8	7	6	6	5	0.866667	0.292893
Amidophosphoribosyltransferase OS=Drosophila melanogaster OX=7227 GN=Prat PE=1 SV=2	Q27601	16.8498	59.5	4	5	6	4	1.09091	0.698489
Amidophosphoribosyltransferase OS=Drosophila melanogaster OX=7227 GN=Prat2 PE=2 SV=1	Q967S0	26.691	59.4	9	11	7	6	0.681818	0.0886776
Amino acid transporter OS=Drosophila melanogaster OX=7227 GN=Eaat1 PE=1 SV=1	A0A6H2EJK0	5.35373	57.5	0	0	0	2	2	0.42265
Aminoacyl-tRNA hydrolase OS=Drosophila melanogaster OX=7227 GN=Dmel\CG1307 PE=1 SV=1	E1JJ73	41.3978	19.9	4	4	3	1	0.6	0.183503
Aminoacyl-tRNA hydrolase OS=Drosophila melanogaster OX=7227 GN=Dmel\CG17327 PE=1 SV=2	Q9VG06	9.35252	15	1	1	0	0	0.5	#DIV/0!
Aminomethyltransferase OS=Drosophila melanogaster OX=7227 GN=Dmel\CG6415 PE=1 SV=1	Q9VKR4	35.5556	43.4	7	4	4	6	0.923077	0.80755
Aminopeptidase OS=Drosophila melanogaster OX=7227 GN=CG5839 PE=1 SV=1	Q8SWX4	7.4922	108.3	1	1	1	4	1.75	0.42265
Aminopeptidase OS=Drosophila melanogaster OX=7227 GN=CG5839 PE=1 SV=1	Q8MRN5	35.3992	106.8	18	18	15	26	1.13158	0.694005
Aminopeptidase OS=Drosophila melanogaster OX=7227 GN=Dmel\CG31198 PE=1 SV=1	Q8IN25	27.234	106.7	22	24	31	25	1.20833	0.254644
Aminopeptidase OS=Drosophila melanogaster OX=7227 GN=SP1029 PE=1 SV=1	Q0KI00	3.11159	108	2	1	0	1	0.6	0.292893
AMP deaminase OS=Drosophila melanogaster OX=7227 GN=AMPdeam PE=1 SV=1	X2JEY5	6.6416	91.5	1	1	2	5	2.25	0.237507
Amun, isoform A OS=Drosophila melanogaster OX=7227 GN=Amun PE=1 SV=1	Q9VYV4	15.8182	58.4	7	5	3	4	0.642857	0.154846
Angiotensin-converting enzyme OS=Drosophila melanogaster OX=7227 GN=Ance PE=3 SV=1	X2J8C3	14.9593	70.9	2	2	5	6	2.16667	0.0198039
Ankyrin 2, isoform U OS=Drosophila melanogaster OX=7227 GN=Ank2 PE=1 SV=1	M9MRX4	0.479386	1487.5	6	1	5	4	1.22222	0.732739
Ankyrin, isoform B OS=Drosophila melanogaster OX=7227 GN=Ank PE=1 SV=1	Q0KIE7	18.7218	170.1	10	9	17	15	1.61905	0.0283344
Annexin B11 OS=Drosophila melanogaster OX=7227 GN=AnxB11 PE=2 SV=2	Q9VXG4	23.092	56.2	3	8	8	10	1.53846	0.323284
Anoctamin OS=Drosophila melanogaster OX=7227 GN=Axs PE=3 SV=1	O97132	2.78638	75.2	1	1	2	1	1.25	0.42265
AP complex subunit beta OS=Drosophila melanogaster OX=7227 GN=AP-1-2beta PE=1 SV=1	Q24253	8.2519	101.1	3	4	4	4	1.11111	0.42265
AP complex subunit sigma OS=Drosophila melanogaster OX=7227 GN=AP-1sigma PE=3 SV=1	A0A0B4KHB7	5.92105	18.2	1	1	1	1	1	#DIV/0!
AP complex subunit sigma OS=Drosophila melanogaster OX=7227 GN=AP-2sigma PE=1 SV=1	Q9VDC3	19.0141	17	0	0	0	0	1	#DIV/0!
AP-1 complex subunit gamma OS=Drosophila melanogaster OX=7227 GN=AP-1gamma PE=1 SV=1	Q7KVR8	1.73116	106.9	1	0	1	2	1.66667	0.292893
AP-2 complex subunit alpha OS=Drosophila melanogaster OX=7227 GN=AP-2alpha PE=1 SV=1	P91926	11.5957	105.6	6	7	9	12	1.53333	0.127128
Apolipophorins OS=Drosophila melanogaster OX=7227 GN=apolpp PE=1 SV=2	Q9V496	5.55058	372.4	9	6	10	13	1.47059	0.2
Apoptosis inducing factor, isoform C OS=Drosophila melanogaster OX=7227 GN=AIF PE=1 SV=1	M9PBQ4	45.122	81.1	32	26	25	20	0.783333	0.237927
Apoptosis inhibitor 5 homolog OS=Drosophila melanogaster OX=7227 GN=cass PE=2 SV=1	Q9V431	6.34328	59.9	0	1	1	0	1	1
Aquaporin OS=Drosophila melanogaster OX=7227 GN=AQP PE=3 SV=1	E1JH55	16.5414	29	3	4	4	3	1	1
Aralar1, isoform F OS=Drosophila melanogaster OX=7227 GN=aralar1 PE=1 SV=1	A0A0B4KHW3	66.7147	76.6	40	42	45	47	1.11905	0.0715233
Arc42 OS=Drosophila melanogaster OX=7227 GN=Arc42 PE=1 SV=1	Q9VDT1	24.9383	43.6	7	6	9	6	1.13333	0.591752
Arfaptin OS=Drosophila melanogaster OX=7227 GN=Arfip PE=1 SV=1	Q9VGQ8	2.8169	38.8	0	0	0	0	1	#DIV/0!
Arginine kinase OS=Drosophila melanogaster OX=7227 GN=Argk PE=1 SV=1	A8JNP2	58.4	42.2	43	38	49	48	1.19277	0.0883154
Arginine kinase OS=Drosophila melanogaster OX=7227 GN=Argk PE=1 SV=2	A8JNP1	60.3933	39.8	41	36	46	45	1.17722	0.110999
Argininosuccinate synthase OS=Drosophila melanogaster OX=7227 GN=Ass PE=2 SV=1	O97069	10.2625	46.6	3	3	1	3	0.75	0.42265
Arginyl-tRNA--protein transferase 1 OS=Drosophila melanogaster OX=7227 GN=Ate1 PE=3 SV=1	A0A0B4KFD5	3.91753	55	2	1	1	0	0.6	0.292893
Argonaute protein OS=Drosophila melanogaster OX=7227 GN=AGO1 PE=1 SV=1	Q7KY08	11.6842	106.2	5	2	2	4	0.888889	0.80755
Arp2/3 complex 34 kDa subunit OS=Drosophila melanogaster OX=7227 GN=Arpc2 PE=3 SV=1	X2JAI2	34.8837	35.1	3	4	3	7	1.33333	0.542504
Asparagine--tRNA ligase OS=Drosophila melanogaster OX=7227 GN=AsnRS-m PE=1 SV=1	Q7JZR5	8.04348	52.2	2	1	2	3	1.4	0.292893
Aspartate aminotransferase OS=Drosophila melanogaster OX=7227 GN=Got2 PE=1 SV=1	Q9VQ61	3.77358	47.2	0	1	0	0	0.666667	0.42265
Aspartate transaminase OS=Drosophila melanogaster OX=7227 GN=Got1 PE=1 SV=1	Q7K221	31.25	46.1	10	11	9	10	0.913043	0.292893
Aspartate--tRNA ligase, cytoplasmic OS=Drosophila melanogaster OX=7227 GN=AspRS PE=1 SV=1	Q7K0E6	50.6591	59	17	11	20	21	1.43333	0.16605
Aspartyl beta-hydroxylase, isoform H OS=Drosophila melanogaster OX=7227 GN=Asph PE=1 SV=1	A0A0B4K7C1	10.0872	91.8	2	2	5	4	1.83333	0.0377496
Aspartyl-tRNA synthetase, mitochondrial, isoform A OS=Drosophila melanogaster OX=7227 GN=AspRS-m PE=1 SV=3	Q9VJH2	4.80591	121.4	1	2	0	4	1.2	0.830969
Asrij, isoform B OS=Drosophila melanogaster OX=7227 GN=asrij PE=4 SV=1	A0A0B4KF31	39.5349	28.7	8	11	13	12	1.28571	0.198216
AT02348p OS=Drosophila melanogaster OX=7227 GN=UQCR-C2 PE=1 SV=1	Q9VV75	75.4545	45.4	12	14	39	34	2.67857	0.0128751
AT03632p OS=Drosophila melanogaster OX=7227 GN=Dmel\CG6310 PE=1 SV=1	Q8T4C9	9.32642	22.4	2	1	1	1	0.8	0.42265
AT04676p OS=Drosophila melanogaster OX=7227 GN=ALT PE=1 SV=3	Q9VYD9	28.6957	64	14	14	13	12	0.9	0.095466
AT06125p OS=Drosophila melanogaster OX=7227 GN=Dmel\CG6195 PE=1 SV=1	Q9VDV2	25.6198	40.6	6	5	3	6	0.846154	0.591752
AT07459p OS=Drosophila melanogaster OX=7227 GN=Calx PE=1 SV=1	Q9VDG5	24.4211	106.1	15	13	18	27	1.56667	0.206508
AT07710p OS=Drosophila melanogaster OX=7227 GN=Dmel\CG7910 PE=2 SV=1	Q9VHW0	48.8679	58	29	32	34	32	1.07937	0.29986
AT08565p OS=Drosophila melanogaster OX=7227 GN=Txl PE=1 SV=1	Q9VRP3	3.83275	31.7	0	1	0	0	0.666667	0.42265
AT09608p OS=Drosophila melanogaster OX=7227 GN=CG30491;CG30495 PE=1 SV=1	Q7JUS1	40.1813	37.1	15	15	15	13	0.9375	0.42265
AT10584p OS=Drosophila melanogaster OX=7227 GN=Mulk PE=1 SV=2	Q9VL10	38.4804	45.7	9	10	12	12	1.2381	0.0377496
AT14148p OS=Drosophila melanogaster OX=7227 GN=Sccpdh1 PE=1 SV=1	Q9VN86	50.9302	47.2	13	14	9	8	0.655172	0.0194193
AT18092p OS=Drosophila melanogaster OX=7227 GN=Akr1B PE=1 SV=1	Q8IQF8	23.4286	40.1	4	3	3	5	1.11111	0.698489
AT19154p OS=Drosophila melanogaster OX=7227 GN=Scox PE=1 SV=1	Q9VMX4	33.0677	28.2	9	7	7	7	0.888889	0.42265
AT21416p OS=Drosophila melanogaster OX=7227 GN=Past1 PE=1 SV=1	Q8T8W3	47.2222	61.5	17	22	25	18	1.09756	0.687652
AT25873p OS=Drosophila melanogaster OX=7227 GN=puml PE=1 SV=1	Q7JQU9	18.863	43.2	5	2	1	2	0.555556	0.333333
AT27578p OS=Drosophila melanogaster OX=7227 GN=rin PE=1 SV=1	Q9VFT4	11.5942	74.9	4	5	3	6	1	1
AT27789p OS=Drosophila melanogaster OX=7227 GN=glo PE=1 SV=1	Q9VGH5	1.53584	61.4	0	1	0	1	1	1
AT30002p OS=Drosophila melanogaster OX=7227 GN=sda PE=2 SV=2	Q9VBA3	3.8282	121.6	0	1	3	2	2.33333	0.105573
AT30951p OS=Drosophila melanogaster OX=7227 GN=anon-WO0140519.48 PE=1 SV=1	Q9VFN5	12.7451	11.1	1	0	0	0	0.666667	0.42265
Atlastin OS=Drosophila melanogaster OX=7227 GN=atl PE=1 SV=1	Q9VC57	21.9963	60.9	7	7	8	11	1.3125	0.237507
ATP binding cassette subfamily A, isoform C OS=Drosophila melanogaster OX=7227 GN=ABCA PE=4 SV=1	M9PFD0	1.34582	192.5	0	0	0	2	2	0.42265
ATP binding cassette subfamily B member 7, isoform B OS=Drosophila melanogaster OX=7227 GN=ABCB7 PE=1 SV=1	Q7KVB1	54.4429	76.7	39	46	57	48	1.22989	0.221501
ATP synthase protein 8 OS=Drosophila melanogaster OX=7227 GN=mt:ATPase8 PE=3 SV=1	P84345	18.8679	6.4	0	0	1	1	2	#DIV/0!
ATP synthase subunit a OS=Drosophila melanogaster OX=7227 GN=mt:ATPase6 PE=3 SV=4	P00850	6.25	25.1	0	0	1	1	2	#DIV/0!
ATP synthase subunit alpha, mitochondrial OS=Drosophila melanogaster OX=7227 GN=blw PE=1 SV=2	P35381	56.8841	59.4	41	54	82	71	1.59794	0.0764519
ATP synthase subunit b, mitochondrial OS=Drosophila melanogaster OX=7227 GN=ATPsynB PE=2 SV=2	Q94516	50.2058	27.3	11	10	18	22	1.82609	0.0440062
ATP synthase subunit beta, mitochondrial OS=Drosophila melanogaster OX=7227 GN=ATPsynbeta PE=1 SV=3	Q05825	86.5347	54.1	185	168	176	192	1.04225	0.586354
ATP synthase subunit d, mitochondrial OS=Drosophila melanogaster OX=7227 GN=ATPsynD PE=3 SV=1	A0A0B4LHL7	73.0337	20.2	7	7	17	16	2.1875	0.00275863
ATP synthase subunit e, mitochondrial OS=Drosophila melanogaster OX=7227 GN=ATPsynE PE=1 SV=1	O77134	45.679	9	3	3	4	3	1.125	0.42265
ATP synthase subunit gamma, mitochondrial OS=Drosophila melanogaster OX=7227 GN=ATPsyngamma PE=2 SV=2	O01666	55.2189	32.8	9	12	28	26	2.43478	0.011728
ATP synthase subunit O, mitochondrial OS=Drosophila melanogaster OX=7227 GN=ATPsynO PE=2 SV=2	Q24439	50.2392	22.4	8	7	9	9	1.17647	0.095466
ATP synthase subunit OS=Drosophila melanogaster OX=7227 GN=ATPsynG PE=1 SV=1	Q9VKM3	51.5152	10.9	1	2	4	2	1.6	0.311753
ATP synthase, delta subunit, isoform A OS=Drosophila melanogaster OX=7227 GN=ATPsyndelta PE=1 SV=1	Q9W2X6	75.1592	16.7	9	4	9	13	1.6	0.295066
ATP:glycerol 3-phosphotransferase 5 OS=Drosophila melanogaster OX=7227 GN=Dmel\CG1271 PE=2 SV=2	Q9VZV9	1.61871	62	1	1	1	1	1	#DIV/0!
ATPase family AAA domain-containing protein 3A homolog OS=Drosophila melanogaster OX=7227 GN=bor PE=1 SV=2	Q9VEX6	25.9934	68.3	10	10	10	11	1.04545	0.42265
ATPase H(+)-transporting accessory protein 2 OS=Drosophila melanogaster OX=7227 GN=ATP6AP2 PE=1 SV=1	Q9VHG4	23.125	34.4	3	2	6	5	1.85714	0.0513167
ATPase protein 9 OS=Drosophila melanogaster OX=7227 GN=ATPsynC PE=2 SV=1	Q6NN09	22.4638	14.4	0	0	2	2	3	#DIV/0!
ATP-citrate synthase OS=Drosophila melanogaster OX=7227 GN=ATPCL PE=1 SV=1	Q7KN85	3.32734	121.3	0	0	0	1	1.5	0.42265
ATP-dependent (S)-NAD(P)H-hydrate dehydratase OS=Drosophila melanogaster OX=7227 GN=Naxd PE=2 SV=1	Q9VVW8	8.33333	32.1	0	0	2	2	3	#DIV/0!
ATP-dependent 6-phosphofructokinase OS=Drosophila melanogaster OX=7227 GN=Pfk PE=1 SV=1	A0A0B4K7L1	50	105.2	65	55	59	54	0.942623	0.59518
ATP-dependent 6-phosphofructokinase OS=Drosophila melanogaster OX=7227 GN=Pfk PE=2 SV=2	P52034	57.3604	86.6	66	56	58	55	0.927419	0.479517
ATP-dependent Clp protease proteolytic subunit OS=Drosophila melanogaster OX=7227 GN=ClpP PE=1 SV=1	Q9VKY3	16.996	27.6	2	1	2	3	1.4	0.292893
ATP-dependent RNA helicase bel OS=Drosophila melanogaster OX=7227 GN=bel PE=1 SV=1	Q9VHP0	15.2882	85	8	5	6	6	0.933333	0.770584
ATP-dependent RNA helicase me31b OS=Drosophila melanogaster OX=7227 GN=me31B PE=1 SV=3	P23128	28.1046	51.9	7	10	6	4	0.631579	0.19171
ATP-dependent zinc metalloprotease YME1L OS=Drosophila melanogaster OX=7227 GN=YME1L PE=2 SV=1	F3YDF1	5.94595	81	0	1	1	2	1.66667	0.292893
Autophagy-related 3 OS=Drosophila melanogaster OX=7227 GN=Atg3 PE=1 SV=1	Q9VVS6	14.2424	37	2	1	0	1	0.6	0.292893
Babos, isoform A OS=Drosophila melanogaster OX=7227 GN=babos PE=2 SV=2	Q9W258	15.8163	20.5	3	1	3	2	1.16667	0.698489
Bacchus OS=Drosophila melanogaster OX=7227 GN=Bacc PE=2 SV=1	Q9VQF7	30.2632	15.5	4	3	2	3	0.777778	0.292893
Basigin, isoform A OS=Drosophila melanogaster OX=7227 GN=Bsg PE=1 SV=1	Q8IPG9	53.2075	29.2	6	5	10	14	2	0.0875789
Basigin, isoform G OS=Drosophila melanogaster OX=7227 GN=Bsg PE=1 SV=1	Q7KTJ7	21.9136	70.5	6	5	10	15	2.07692	0.110999
Battenin OS=Drosophila melanogaster OX=7227 GN=Cln3 PE=2 SV=2	Q9VVL0	8.53081	47.6	1	1	1	1	1	#DIV/0!
Bax inhibitor 1 OS=Drosophila melanogaster OX=7227 GN=BI-1 PE=2 SV=1	Q9VSH3	4.4898	27.6	2	2	1	1	0.666667	#DIV/0!
Bb in a boxcar, isoform A OS=Drosophila melanogaster OX=7227 GN=bbc PE=1 SV=1	A1Z9D9	5.51559	46.3	1	0	0	1	1	1
BcDNA.GH02220 OS=Drosophila melanogaster OX=7227 GN=OXA1L PE=2 SV=1	Q9Y171	24.9433	48.7	14	10	11	13	1	1
BcDNA.GH02384 OS=Drosophila melanogaster OX=7227 GN=BcDNA.GH02384 PE=2 SV=1	Q9Y168	5.46318	48.1	2	1	0	2	0.8	0.698489
BcDNA.GH02431 OS=Drosophila melanogaster OX=7227 GN=Dic1 PE=1 SV=1	Q9Y166	27.5	30.7	6	5	8	6	1.23077	0.311753
BcDNA.GH04962 OS=Drosophila melanogaster OX=7227 GN=GCS2alpha PE=1 SV=1	Q7KMM4	44.0476	105.7	20	31	28	28	1.09434	0.694005
BcDNA.GH05536 OS=Drosophila melanogaster OX=7227 GN=CT18390 PE=1 SV=1	Q9Y143	3.43511	29.6	0	0	1	0	1.5	0.42265
BcDNA.GH07066 OS=Drosophila melanogaster OX=7227 GN=mino PE=1 SV=1	Q9Y137	22.9412	95.1	12	13	11	10	0.851852	0.105573
BcDNA.GH08860 OS=Drosophila melanogaster OX=7227 GN=Tps1 PE=1 SV=1	Q9Y119	60.5686	91.1	46	48	55	48	1.09375	0.341855
BcDNA.GH10229 OS=Drosophila melanogaster OX=7227 GN=anon-WO0172774.24 PE=1 SV=1	Q9Y114	19.5122	71.2	6	3	5	4	1	1
BcDNA.GH11023 OS=Drosophila melanogaster OX=7227 GN=Nulp1 PE=2 SV=1	Q9Y109	4.2735	78.8	2	3	3	2	1	1
BcDNA.HL02693 OS=Drosophila melanogaster OX=7227 GN=CRMP PE=1 SV=1	Q9V3N7	33.107	64.4	12	11	13	14	1.16	0.105573
Bent, isoform F OS=Drosophila melanogaster OX=7227 GN=bt PE=1 SV=1	D1YSG0	1.89186	999.5	2	3	8	7	2.42857	0.0194193
Beta hydroxy acid dehydrogenase 1, isoform A OS=Drosophila melanogaster OX=7227 GN=Had1 PE=1 SV=2	Q9VXI1	53.6508	34.8	13	13	8	9	0.678571	0.0121217
Beta-alanine synthase OS=Drosophila melanogaster OX=7227 GN=pyd3 PE=1 SV=2	Q9VI04	26.1658	43.8	4	5	5	7	1.27273	0.311753
Beta-galactosidase OS=Drosophila melanogaster OX=7227 GN=Ect3 PE=1 SV=1	Q9VGE7	34.6939	71.9	15	14	15	21	1.22581	0.368831
Beta-glucuronidase OS=Drosophila melanogaster OX=7227 GN=Dmel\CG15117 PE=1 SV=1	A0A0B4LFU6	7.38363	71.5	0	0	1	3	3	0.183503
Beta-hexosaminidase OS=Drosophila melanogaster OX=7227 GN=fdl PE=1 SV=1	A0A4P7VJW3	1.65663	76	1	1	0	1	0.75	0.42265
Beta-Mannosidase, isoform F OS=Drosophila melanogaster OX=7227 GN=beta-Man PE=1 SV=1	Q0KIE6	5.78406	89	2	3	2	0	0.571429	0.311753
Beta-N-acetylhexosaminidase OS=Drosophila melanogaster OX=7227 GN=Hexo2 PE=1 SV=1	Q9W3C4	25.8842	70.6	11	11	11	8	0.875	0.42265
BetaTrypsin, isoform B OS=Drosophila melanogaster OX=7227 GN=betaTry PE=4 SV=1	A0A0B4LF52	27.2727	25.7	0	0	1	5	4	0.272393
Bicaudal D, isoform B OS=Drosophila melanogaster OX=7227 GN=BicD PE=1 SV=1	M9NDR2	6.8	85.5	0	0	0	2	2	0.42265
Bicoid stability factor OS=Drosophila melanogaster OX=7227 GN=bsf PE=1 SV=2	Q9VJ86	60.9773	157.2	104	111	127	145	1.26267	0.0981871
Bifunctional glutamate/proline--tRNA ligase OS=Drosophila melanogaster OX=7227 GN=GluProRS PE=1 SV=2	P28668	0.933489	189.3	1	0	0	1	1	1
Bifunctional methylenetetrahydrofolate dehydrogenase/cyclohydrolase, mitochondrial OS=Drosophila melanogaster OX=7227 GN=Nmdmc PE=2 SV=2	Q04448	3.55987	33.5	1	1	0	1	0.75	0.42265
Bifunctional phosphopantetheine adenylyltransferase - Dephospho-CoA kinase OS=Drosophila melanogaster OX=7227 GN=Ppat-Dpck PE=1 SV=2	Q9VRP4	2.12355	57.6	1	0	0	0	0.666667	0.42265
Bitesize, isoform H OS=Drosophila melanogaster OX=7227 GN=btsz PE=4 SV=1	B7Z0K1	2.37467	125.4	0	1	1	1	1.33333	0.42265
Black, isoform C OS=Drosophila melanogaster OX=7227 GN=b PE=1 SV=1	X2J8B3	24.5136	58.4	8	12	8	7	0.772727	0.349055
Bleomycin hydrolase OS=Drosophila melanogaster OX=7227 GN=Dmel\CG1440 PE=1 SV=1	A8JV22	35.8121	57.7	21	23	22	19	0.934783	0.492907
Breast carcinoma-amplified sequence 3 homolog OS=Drosophila melanogaster OX=7227 GN=rudhira PE=1 SV=1	Q8SY41	3.83244	117.5	3	4	2	2	0.666667	0.095466
Bubblegum, isoform C OS=Drosophila melanogaster OX=7227 GN=bgm PE=1 SV=1	B5RIV0	19.97	73.6	10	10	6	6	0.636364	#DIV/0!
Butyryl-CoA dehydrogenase OS=Drosophila melanogaster OX=7227 GN=Dmel\CG6638 PE=1 SV=1	Q9VSL9	31.9048	46.2	9	7	8	7	0.944444	0.698489
C11.1, isoform A OS=Drosophila melanogaster OX=7227 GN=c11.1 PE=1 SV=2	Q9W350	3.84615	193	2	2	4	3	1.5	0.095466
C12.2, isoform A OS=Drosophila melanogaster OX=7227 GN=c12.2 PE=1 SV=3	Q9W347	8.94661	155.6	4	4	3	8	1.3	0.609433
C-1-tetrahydrofolate synthase, cytoplasmic OS=Drosophila melanogaster OX=7227 GN=pug PE=1 SV=1	A0A0B4K623	56.9948	103.1	72	80	43	43	0.571429	0.0143763
Ca[2+] channel Muscle-specific alpha2/delta subunit, isoform A OS=Drosophila melanogaster OX=7227 GN=Ca-Ma2d PE=2 SV=2	Q8IP22	1.97531	140.5	1	0	1	1	1.33333	0.42265
CAAX prenyl protease OS=Drosophila melanogaster OX=7227 GN=ste24a PE=1 SV=1	Q7K172	13.5255	51.6	4	3	5	4	1.22222	0.292893
CAAX prenyl protease OS=Drosophila melanogaster OX=7227 GN=ste24c PE=2 SV=1	Q7JV41	5.04386	53.5	1	1	1	0	0.75	0.42265
Calcineurin B2, isoform B OS=Drosophila melanogaster OX=7227 GN=CanB2 PE=4 SV=1	A0A0B4K833	5.88235	19.3	0	2	1	0	0.75	0.698489
Calcium load-activated calcium channel OS=Drosophila melanogaster OX=7227 GN=anon-37B-2 PE=1 SV=1	Q9VJ11	4.91803	20.8	1	1	0	1	0.75	0.42265
Calcium uptake protein 1 homolog, mitochondrial OS=Drosophila melanogaster OX=7227 GN=MICU1 PE=2 SV=1	A2VEI2	7.42857	60.3	1	2	3	3	1.6	0.095466
Calcium/calmodulin-dependent protein kinase OS=Drosophila melanogaster OX=7227 GN=CaMKII PE=1 SV=1	A4V134	1.76817	57.5	0	0	1	0	1.5	0.42265
Calcium-dependent secretion activator OS=Drosophila melanogaster OX=7227 GN=Cadps PE=1 SV=3	Q9NHE5	22.5294	163	16	20	19	20	1.07895	0.542504
Calcium-independent phospholipase A2 VIA, isoform B OS=Drosophila melanogaster OX=7227 GN=iPLA2-VIA PE=1 SV=1	Q7KUD4	14.7689	97.7	10	7	7	10	1	1
Calcium-transporting ATPase OS=Drosophila melanogaster OX=7227 GN=PMCA PE=1 SV=3	Q59DP8	29.5536	123.3	15	17	17	28	1.38235	0.364908
Calcium-transporting ATPase OS=Drosophila melanogaster OX=7227 GN=PMCA PE=1 SV=5	Q9V4C7	27.3632	132.9	14	16	17	28	1.46875	0.311753
Calcium-transporting ATPase OS=Drosophila melanogaster OX=7227 GN=SERCA PE=1 SV=1	A0A0B4LGB7	64.0641	109.3	442	404	597	521	1.32075	0.0852892
Calcium-transporting ATPase OS=Drosophila melanogaster OX=7227 GN=SPoCk PE=3 SV=1	Q7KTU2	21.2766	113.7	11	13	13	10	0.961538	0.80755
Calcium-transporting ATPase OS=Drosophila melanogaster OX=7227 GN=SPoCk PE=3 SV=1	Q9VNR2	25.0832	99.5	11	12	13	9	0.96	0.830969
Calcium-transporting ATPase sarcoplasmic/endoplasmic reticulum type OS=Drosophila melanogaster OX=7227 GN=SERCA PE=1 SV=2	P22700	63.0392	111.6	445	404	600	525	1.32432	0.0840013
Calcyclin-binding protein OS=Drosophila melanogaster OX=7227 GN=Dmel\CG3226 PE=1 SV=1	Q9W3Y3	9.56522	25.8	3	2	3	1	0.857143	0.698489
Calmodulin OS=Drosophila melanogaster OX=7227 GN=CG10022 PE=2 SV=1	Q8IQ15	8.78378	17.2	1	0	0	0	0.666667	0.42265
Calnexin 99A, isoform A OS=Drosophila melanogaster OX=7227 GN=Cnx99A PE=1 SV=2	Q9VAL7	38.6777	68	25	25	22	20	0.846154	0.057191
Calpain-A, isoform C OS=Drosophila melanogaster OX=7227 GN=CalpA PE=1 SV=1	A8DYJ3	44.2029	93.9	20	23	26	34	1.37778	0.184912
cAMP-dependent protein kinase catalytic subunit 1 OS=Drosophila melanogaster OX=7227 GN=Pka-C1 PE=1 SV=3	P12370	44.1926	40.8	15	16	15	13	0.909091	0.311753
cAMP-dependent protein kinase catalytic subunit 3 OS=Drosophila melanogaster OX=7227 GN=Pka-C3 PE=2 SV=2	P16912	3.25901	65.4	2	0	0	0	0.5	0.42265
cAMP-dependent protein kinase type II regulatory subunit OS=Drosophila melanogaster OX=7227 GN=Pka-R2 PE=1 SV=2	P81900	50.6631	42.7	15	12	10	13	0.862069	0.4453
cAMP-specific 3',5'-cyclic phosphodiesterase, isoform F OS=Drosophila melanogaster OX=7227 GN=dnc PE=3 SV=1	Q8IRU4	19.3353	72.9	6	8	8	5	0.9375	0.80755
cAMP-specific 3',5'-cyclic phosphodiesterase, isoform I OS=Drosophila melanogaster OX=7227 GN=dnc PE=1 SV=2	Q9W4T4	11.9934	129.3	6	8	9	5	1	1
Caprin homolog OS=Drosophila melanogaster OX=7227 GN=Capr PE=1 SV=1	Q9I7D3	5.61915	103.5	0	1	3	2	2.33333	0.105573
Capulet, isoform A OS=Drosophila melanogaster OX=7227 GN=capt PE=1 SV=2	Q9VPX7	31.8396	45.6	6	7	6	6	0.933333	0.42265
Carbonic anhydrase 2, isoform A OS=Drosophila melanogaster OX=7227 GN=CAH2 PE=2 SV=1	Q9VTU8	3.28358	37.7	1	1	0	1	0.75	0.42265
Carbonic anhydrase OS=Drosophila melanogaster OX=7227 GN=CAH7 PE=3 SV=2	Q9VH26	21.3816	33.9	5	9	9	9	1.25	0.42265
Carbonyl reductase, isoform A OS=Drosophila melanogaster OX=7227 GN=Dmel\CG11200 PE=1 SV=1	Q7K0F7	20.2817	39.6	7	5	4	3	0.642857	0.154846
Carboxylic ester hydrolase OS=Drosophila melanogaster OX=7227 GN=Ace PE=1 SV=1	A0A0B4KGI5	35.3774	70.7	22	25	22	26	1.02041	0.859972
Carboxylic ester hydrolase OS=Drosophila melanogaster OX=7227 GN=alpha-Est7 PE=1 SV=1	Q9VIB5	24.1259	65.4	9	8	3	3	0.421053	0.0081634
Carboxypeptidase OS=Drosophila melanogaster OX=7227 GN=anon-WO02059370.13 PE=1 SV=1	Q9VDT5	33.195	54.4	9	11	8	6	0.727273	0.16795
Carboxypeptidase OS=Drosophila melanogaster OX=7227 GN=Dmel\CG31823 PE=2 SV=1	Q8IP31	3.0445	48.3	0	0	0	0	1	#DIV/0!
Carnitine O-Acetyl-Transferase, isoform B OS=Drosophila melanogaster OX=7227 GN=CRAT PE=1 SV=1	Q0KIA8	42.0091	74.3	14	16	20	15	1.15625	0.451179
Carnitine O-octanoyltransferase, isoform A OS=Drosophila melanogaster OX=7227 GN=CROT PE=1 SV=1	Q9VB02	1.61812	71.2	1	0	1	0	1	1
Carnitine O-palmitoyltransferase OS=Drosophila melanogaster OX=7227 GN=whd PE=1 SV=1	Q7JQH9	43.9744	89.4	27	32	36	27	1.06557	0.735094
Carnitine palmitoyltransferase 2 OS=Drosophila melanogaster OX=7227 GN=CPT2 PE=1 SV=1	Q9VZW7	49.0255	75.1	19	21	19	17	0.904762	0.292893
Casein kinase I isoform alpha OS=Drosophila melanogaster OX=7227 GN=CkIalpha PE=1 SV=1	P54367	4.1543	39.5	1	0	0	0	0.666667	0.42265
Casein kinase II beta subunit, isoform K OS=Drosophila melanogaster OX=7227 GN=CkIIbeta PE=1 SV=1	M9PHA6	17.5214	26.8	4	3	2	3	0.777778	0.292893
Casein kinase IIalpha, isoform C OS=Drosophila melanogaster OX=7227 GN=CkIIalpha PE=1 SV=1	A4V2B8	30.0595	39.9	4	5	5	6	1.18182	0.292893
CASK, isoform E OS=Drosophila melanogaster OX=7227 GN=CASK PE=1 SV=1	A8JR72	2.34542	53.3	0	0	1	0	1.5	0.42265
CASK, isoform F OS=Drosophila melanogaster OX=7227 GN=CASK PE=1 SV=1	E1JIS7	3.27511	102.4	0	2	3	1	1.5	0.552786
Caspase OS=Drosophila melanogaster OX=7227 GN=Drice PE=1 SV=2	O01382	3.53982	37.3	0	0	0	1	1.5	0.42265
Catalase OS=Drosophila melanogaster OX=7227 GN=Cat PE=1 SV=2	P17336	24.9012	57.1	6	7	7	7	1.06667	0.42265
Cathepsin B1, isoform A OS=Drosophila melanogaster OX=7227 GN=CtsB1 PE=1 SV=1	Q9VY87	21.7647	37.4	7	5	6	5	0.928571	0.698489
Cathepsin D OS=Drosophila melanogaster OX=7227 GN=cathD PE=1 SV=1	Q7K485	10.2041	42.4	3	3	2	3	0.875	0.42265
Cathepsin L OS=Drosophila melanogaster OX=7227 GN=Cp1 PE=2 SV=2	Q95029	11.0512	41.6	2	3	1	1	0.571429	0.095466
Cation-transporting ATPase OS=Drosophila melanogaster OX=7227 GN=Dmel\CG6230 PE=1 SV=1	Q9VKJ6	8.4898	136.3	4	3	3	5	1.11111	0.698489
CCHC-type zinc finger nucleic acid binding protein, isoform B OS=Drosophila melanogaster OX=7227 GN=CNBP PE=2 SV=1	A0A0B4JD46	27.8788	17.6	3	1	2	2	1	1
CCT-alpha OS=Drosophila melanogaster OX=7227 GN=CCT1 PE=1 SV=1	A4V391	24.7756	59.5	6	5	5	5	0.923077	0.42265
CCT-beta OS=Drosophila melanogaster OX=7227 GN=CCT2 PE=1 SV=2	Q9W392	6.54206	58	1	2	3	1	1.2	0.698489
CD98 heavy chain, isoform G OS=Drosophila melanogaster OX=7227 GN=CD98hc PE=1 SV=1	A0A0B4KGE4	39.4277	69.3	16	18	19	23	1.22222	0.215535
Cdc42, isoform C OS=Drosophila melanogaster OX=7227 GN=Cdc42 PE=3 SV=1	M9NFF8	17.801	21.4	1	3	1	1	0.666667	0.42265
CDGSH iron-sulfur domain-containing protein 2 homolog OS=Drosophila melanogaster OX=7227 GN=Cisd2 PE=2 SV=1	Q9VAM6	54.1353	14.6	10	13	12	8	0.88	0.609433
CDK5RAP3-like protein OS=Drosophila melanogaster OX=7227 GN=CG30291 PE=2 SV=1	Q95SK3	5.30452	57.7	1	0	1	0	1	1
CDP-diacylglycerol--glycerol-3-phosphate 3-phosphatidyltransferase OS=Drosophila melanogaster OX=7227 GN=Dmel\CG7718 PE=2 SV=1	Q8SYL0	18.2186	56.4	4	4	4	6	1.2	0.42265
CDP-diacylglycerol--inositol 3-phosphatidyltransferase OS=Drosophila melanogaster OX=7227 GN=Pis PE=1 SV=1	Q8SX37	11.6071	25.5	3	5	2	3	0.7	0.311753
Ced-6, isoform F OS=Drosophila melanogaster OX=7227 GN=ced-6 PE=1 SV=1	A0A0B4K730	22.3735	55.7	6	6	1	4	0.5	0.144814
Cell cycle control protein 50A OS=Drosophila melanogaster OX=7227 GN=CDC50 PE=2 SV=1	Q9VXG0	7.28291	39.7	1	0	1	1	1.33333	0.42265
Cellular repressor of E1A-stimulated genes, isoform C OS=Drosophila melanogaster OX=7227 GN=CREG PE=4 SV=1	Q8IN97	6.93642	19.7	1	1	1	1	1	#DIV/0!
Centrosome-associated zinc finger protein CP190 OS=Drosophila melanogaster OX=7227 GN=Cp190 PE=1 SV=2	Q24478	2.82847	121.6	1	0	1	1	1.33333	0.42265
Centrosomin's beautiful sister, isoform A OS=Drosophila melanogaster OX=7227 GN=cbs PE=2 SV=1	Q7K4K7	2.45499	70.8	0	1	0	1	1	1
Ceramide phosphoethanolamine synthase OS=Drosophila melanogaster OX=7227 GN=Cpes PE=1 SV=1	O77475	2.29592	43.8	1	1	1	1	1	#DIV/0!
Ceramide transfer protein OS=Drosophila melanogaster OX=7227 GN=cert PE=1 SV=1	Q9Y128	28.1198	68.5	8	10	7	8	0.85	0.311753
CFAP91 domain-containing protein OS=Drosophila melanogaster OX=7227 GN=Dmel\CG15145 PE=4 SV=3	Q9VJC3	0.913242	102.8	2	3	2	1	0.714286	0.292893
CG10206-PA OS=Drosophila melanogaster OX=7227 GN=nop5 PE=1 SV=2	Q9VM69	36.2035	57.1	5	6	8	7	1.30769	0.105573
CG13189 protein OS=Drosophila melanogaster OX=7227 GN=Zip48C PE=2 SV=1	Q8SWW2	7.91789	36.1	1	0	0	0	0.666667	0.42265
CG16985 protein OS=Drosophila melanogaster OX=7227 GN=BcDNA:RE30174 PE=1 SV=1	Q9VZZ6	72.4832	16.1	8	6	7	10	1.1875	0.492907
CG2257 OS=Drosophila melanogaster OX=7227 GN=UbcE2H PE=1 SV=1	Q7JW03	12.5683	20.9	1	0	0	2	1.33333	0.698489
CG2885 OS=Drosophila melanogaster OX=7227 GN=RabX2 PE=4 SV=1	Q9W2V3	5.64103	22.2	0	1	1	1	1.33333	0.42265
CG3835-RA OS=Drosophila melanogaster OX=7227 GN=D2hgdh PE=1 SV=1	Q7K511	2.62664	58.3	1	1	1	1	1	#DIV/0!
CG5915 protein OS=Drosophila melanogaster OX=7227 GN=Rab7 PE=1 SV=1	O76742	59.9034	23.3	8	9	9	8	1	1
CG6459 protein OS=Drosophila melanogaster OX=7227 GN=P32 PE=1 SV=1	Q7JXC4	35.3612	29	4	6	4	4	0.833333	0.42265
CG7484 protein OS=Drosophila melanogaster OX=7227 GN=Sep15 PE=1 SV=2	Q9VVJ7	54.4944	19.9	5	7	7	5	1	1
cGMP-dependent protein kinase, isozyme 2 forms cD4/T1/T3A/T3B OS=Drosophila melanogaster OX=7227 GN=for PE=1 SV=3	Q03043	4.6875	121.3	0	1	1	2	1.66667	0.292893
Chaoptin, isoform C OS=Drosophila melanogaster OX=7227 GN=chp PE=1 SV=1	A0A0B4KHG5	12.4138	150.6	6	10	7	8	0.944444	0.830969
Chaperonin containing TCP1 subunit 5, isoform B OS=Drosophila melanogaster OX=7227 GN=CCT5 PE=1 SV=1	A1Z8U4	2.14844	55.8	1	0	0	0	0.666667	0.42265
Chaperonin containing TCP1 subunit 6 OS=Drosophila melanogaster OX=7227 GN=CCT6 PE=1 SV=1	Q9VXQ5	12.0075	58.2	3	4	5	4	1.22222	0.292893
Cheerio, isoform H OS=Drosophila melanogaster OX=7227 GN=cher PE=1 SV=1	A4V310	62.5438	92.5	36	37	41	42	1.13333	0.0194193
Chitinase 11 OS=Drosophila melanogaster OX=7227 GN=Cht11 PE=2 SV=1	Q9W3V1	5.78704	48.7	1	1	1	2	1.25	0.42265
Chitinase-like protein Idgf1 OS=Drosophila melanogaster OX=7227 GN=Idgf1 PE=1 SV=2	Q8MM24	6.60592	49.3	2	2	3	2	1.16667	0.42265
Chitinase-like protein Idgf2 OS=Drosophila melanogaster OX=7227 GN=Idgf2 PE=1 SV=1	Q9V3D4	40.2273	49.1	8	5	11	4	1.13333	0.817426
Chitinase-like protein Idgf3 OS=Drosophila melanogaster OX=7227 GN=Idgf3 PE=1 SV=3	Q8MLZ7	27.4376	49.2	5	4	9	6	1.54545	0.198216
Chitinase-like protein Idgf5 OS=Drosophila melanogaster OX=7227 GN=Idgf5 PE=2 SV=3	Q8T0R7	16.8919	50.1	3	4	6	3	1.22222	0.591752
Choline transporter-like 1 OS=Drosophila melanogaster OX=7227 GN=Ctl1 PE=2 SV=1	Q9VZE7	12.4457	76.8	5	3	4	3	0.9	0.698489
Choline transporter-like 2 OS=Drosophila melanogaster OX=7227 GN=Ctl2 PE=3 SV=1	Q9VAP3	4.52261	90.6	1	1	1	2	1.25	0.42265
CHOp24, isoform A OS=Drosophila melanogaster OX=7227 GN=CHOp24 PE=1 SV=1	Q9W4K0	37.9808	23.2	5	8	9	10	1.4	0.198216
Chorion peroxidase OS=Drosophila melanogaster OX=7227 GN=Pxt PE=2 SV=3	Q9VEG6	6.18047	90.5	2	3	0	0	0.285714	0.0377496
Citrate hydro-lyase OS=Drosophila melanogaster OX=7227 GN=Irp-1B PE=1 SV=1	Q9VGZ3	1.33482	98.5	1	0	0	0	0.666667	0.42265
Clathrin heavy chain OS=Drosophila melanogaster OX=7227 GN=Chc PE=3 SV=1	X2JC31	14.7199	191.1	9	10	11	12	1.19048	0.105573
Cleavage and polyadenylation specificity factor subunit 5 OS=Drosophila melanogaster OX=7227 GN=Cpsf5 PE=1 SV=1	Q0E8G6	4.21941	26.9	1	0	0	0	0.666667	0.42265
Cleft lip and palate transmembrane protein 1-like protein OS=Drosophila melanogaster OX=7227 GN=Dmel\CG4332 PE=1 SV=1	Q9VYG3	3.20285	64.3	1	2	2	1	1	1
CLIP-associating protein OS=Drosophila melanogaster OX=7227 GN=chb PE=1 SV=1	Q9NBD7	0.603622	165.5	0	0	0	1	1.5	0.42265
Cln7, isoform A OS=Drosophila melanogaster OX=7227 GN=Cln7 PE=2 SV=2	Q9VS51	2.38095	61	0	0	0	0	1	#DIV/0!
Coatomer subunit alpha OS=Drosophila melanogaster OX=7227 GN=alphaCOP PE=1 SV=1	Q9W0B8	12.0746	139.2	4	9	7	7	1.06667	0.859972
Coatomer subunit beta OS=Drosophila melanogaster OX=7227 GN=betaCOP PE=2 SV=2	P45437	15.1452	107.3	7	6	6	10	1.2	0.542504
Coatomer subunit beta' OS=Drosophila melanogaster OX=7227 GN=beta'COP PE=2 SV=2	O62621	5.25164	102.6	1	1	0	1	0.75	0.42265
Coatomer subunit delta OS=Drosophila melanogaster OX=7227 GN=deltaCOP PE=1 SV=1	Q9W555	36.2782	57.9	8	6	8	5	0.9375	0.80755
Coatomer subunit epsilon OS=Drosophila melanogaster OX=7227 GN=epsilonCOP PE=1 SV=1	Q9Y0Y5	7.51634	34.6	1	2	0	0	0.4	0.095466
Coatomer subunit gamma OS=Drosophila melanogaster OX=7227 GN=gammaCOP PE=1 SV=1	A0A0B4KHL2	13.4894	99.4	8	7	8	7	1	1
Coenzyme Q8 OS=Drosophila melanogaster OX=7227 GN=Coq8 PE=1 SV=2	Q9VYI6	58.0938	74.4	24	27	23	31	1.0566	0.759034
COesterase domain-containing protein OS=Drosophila melanogaster OX=7227 GN=Dmel\CG10339 PE=4 SV=1	Q9W1B3	2.15589	68.2	0	0	0	1	1.5	0.42265
Cofilin/actin-depolymerizing factor homolog OS=Drosophila melanogaster OX=7227 GN=tsr PE=1 SV=1	P45594	50	17.1	10	9	8	10	0.952381	0.698489
Coiled-coil and C2 domain-containing protein 1-like OS=Drosophila melanogaster OX=7227 GN=l(2)gd1 PE=1 SV=1	Q9VKJ9	14.8284	89	8	8	9	5	0.888889	0.666667
Coiled-coil domain-containing protein 47 OS=Drosophila melanogaster OX=7227 GN=Dmel\CG17593 PE=1 SV=1	Q9VQR9	18.4874	54.1	6	6	3	4	0.642857	0.0377496
Coiled-coil-helix-coiled-coil-helix domain containing 2, isoform A OS=Drosophila melanogaster OX=7227 GN=Chchd2 PE=1 SV=1	Q9VX77	7.05882	17.3	1	1	0	1	0.75	0.42265
Coiled-coil-helix-coiled-coil-helix domain containing 3 OS=Drosophila melanogaster OX=7227 GN=Chchd3 PE=1 SV=1	Q9VA18	60.9865	24.2	8	5	6	7	1	1
Collapsin response mediator protein OS=Drosophila melanogaster OX=7227 GN=CRMP PE=1 SV=2	Q8IPQ2	26.431	65.1	9	7	9	11	1.22222	0.292893
Complex I-49kD OS=Drosophila melanogaster OX=7227 GN=ND-49 PE=1 SV=2	Q9V4E0	61.7521	52.9	43	35	14	9	0.3125	0.0281836
Complex I-49kD OS=Drosophila melanogaster OX=7227 GN=ND-49L PE=3 SV=2	Q9VBR4	4.39771	60.1	2	2	1	0	0.5	0.095466
Complex I-9kD OS=Drosophila melanogaster OX=7227 GN=anon-EST:Posey214 PE=1 SV=1	Q9VZ01	26.6055	10.9	0	0	0	2	2	0.42265
Complex I-B14.5a OS=Drosophila melanogaster OX=7227 GN=ND-B14.5A PE=1 SV=1	O97418	44.6602	11.5	2	3	0	0	0.285714	0.0377496
Complex I-B16.6 OS=Drosophila melanogaster OX=7227 GN=ND-B16.6 PE=1 SV=1	Q9W402	17.5325	17.7	1	2	2	2	1.2	0.42265
Complex I-B17 OS=Drosophila melanogaster OX=7227 GN=ND-B17 PE=1 SV=1	Q9V3W2	17.3653	19	2	0	0	0	0.5	0.42265
Complex I-ESSS OS=Drosophila melanogaster OX=7227 GN=NP15.6 PE=1 SV=1	Q9V3L7	19.3333	17	1	0	0	1	1	1
Complex III subunit 8 OS=Drosophila melanogaster OX=7227 GN=UQCR-Q PE=1 SV=1	Q9VVH5	34.8315	10.1	0	1	1	1	1.33333	0.42265
Complex I-SGDH OS=Drosophila melanogaster OX=7227 GN=ND-SGDH PE=1 SV=1	Q9VTU2	20.4301	22	4	4	2	3	0.7	0.095466
Component 3 of promoter of RISC OS=Drosophila melanogaster OX=7227 GN=trsn PE=1 SV=1	Q7JVK6	12.766	27	0	2	1	0	0.75	0.698489
Concertina, isoform B OS=Drosophila melanogaster OX=7227 GN=cta PE=4 SV=1	M9PDM5	4.37637	52.7	1	1	2	1	1.25	0.42265
Congested-like trachea protein OS=Drosophila melanogaster OX=7227 GN=colt PE=2 SV=1	Q9VQG4	36.6013	32.9	4	4	4	2	0.8	0.42265
Copper transporter OS=Drosophila melanogaster OX=7227 GN=Ctr1A PE=3 SV=1	M9NE97	19.5021	26.8	4	4	4	4	1	#DIV/0!
Coproporphyrinogen oxidase OS=Drosophila melanogaster OX=7227 GN=Coprox PE=3 SV=1	X2J9R2	46.6667	44.4	11	11	14	12	1.16667	0.183503
Cornichon, isoform C OS=Drosophila melanogaster OX=7227 GN=cni PE=2 SV=1	M9PDJ6	12.5	16.9	1	1	1	1	1	#DIV/0!
Coronin OS=Drosophila melanogaster OX=7227 GN=coro PE=1 SV=1	A0A0B4KEJ7	55.1402	58	12	12	13	16	1.19231	0.237507
Crossveinless d OS=Drosophila melanogaster OX=7227 GN=cv-d PE=1 SV=2	Q9VF24	25.102	167.7	27	25	31	33	1.22222	0.0513167
C-terminal binding protein, isoform F OS=Drosophila melanogaster OX=7227 GN=CtBP PE=1 SV=1	A0A0B4KGG9	14.8825	41.9	4	1	2	3	1	1
CTP synthase OS=Drosophila melanogaster OX=7227 GN=CTPsyn PE=1 SV=2	Q9VUL1	8.45295	69.4	3	4	3	2	0.777778	0.292893
CTTNBP2 N-terminal-like protein OS=Drosophila melanogaster OX=7227 GN=Naus PE=1 SV=1	Q8SX68	6.07553	65.4	2	1	1	2	1	1
Cullin 2, isoform A OS=Drosophila melanogaster OX=7227 GN=Cul2 PE=1 SV=3	Q9V9R2	10.8898	87.3	2	5	4	5	1.22222	0.591752
Cullin 3, isoform C OS=Drosophila melanogaster OX=7227 GN=Cul3 PE=1 SV=1	Q9V475	4.26908	89.5	1	1	1	2	1.25	0.42265
Cullin 4, isoform A OS=Drosophila melanogaster OX=7227 GN=Cul4 PE=1 SV=1	Q5BI50	6.69915	94.3	2	2	3	1	1	1
Cullin 5 OS=Drosophila melanogaster OX=7227 GN=Cul5 PE=1 SV=1	Q9VAQ0	1.52582	96.9	1	0	0	0	0.666667	0.42265
Cullin homolog 1 OS=Drosophila melanogaster OX=7227 GN=Cul1 PE=1 SV=2	Q24311	8.91473	89.5	3	1	5	1	1.33333	0.698489
Cullin-associated and neddylation-dissociated 1, isoform B OS=Drosophila melanogaster OX=7227 GN=Cand1 PE=1 SV=1	M9PB90	23.5577	139.3	20	18	20	22	1.1	0.292893
Cyclope, isoform A OS=Drosophila melanogaster OX=7227 GN=cype PE=1 SV=3	Q9VMS1	85.7143	8.3	21	17	15	22	0.975	0.91263
Cyp12c1, isoform B OS=Drosophila melanogaster OX=7227 GN=Cyp12c1 PE=3 SV=1	X2JB94	6.67939	60.6	3	1	0	1	0.5	0.311753
Cyp12d1-p, isoform B OS=Drosophila melanogaster OX=7227 GN=Cyp12d1-p PE=3 SV=1	A0A0B4LF45	2.11132	60.2	1	0	0	0	0.666667	0.42265
CYP6G1 OS=Drosophila melanogaster OX=7227 GN=Cyp6g1 PE=2 SV=1	B6IDY5	36.8321	59.8	16	17	14	11	0.771429	0.127128
Cyp6v1, isoform B OS=Drosophila melanogaster OX=7227 GN=Cyp6v1 PE=3 SV=1	X2JGA6	1.92308	60.7	0	1	0	0	0.666667	0.42265
Cysteine desulfurase, mitochondrial OS=Drosophila melanogaster OX=7227 GN=Nfs1 PE=1 SV=1	Q9VKD3	48.0519	51	17	12	24	19	1.45161	0.186267
Cysteine string protein, isoform D OS=Drosophila melanogaster OX=7227 GN=Csp PE=1 SV=1	M9PG83	11.4754	26.2	1	2	4	0	1.2	0.830969
Cysteine--tRNA ligase, cytoplasmic OS=Drosophila melanogaster OX=7227 GN=CysRS PE=1 SV=1	Q7KN90	3.91363	84.2	2	0	2	0	1	1
Cysteinyl-tRNA synthetase OS=Drosophila melanogaster OX=7227 GN=CysRS-m PE=2 SV=1	Q7K3P0	5.19713	63.5	1	1	1	1	1	#DIV/0!
Cytochrome b OS=Drosophila melanogaster OX=7227 GN=mt:Cyt-b PE=3 SV=2	P18935	4.2328	43.1	1	1	2	2	1.5	#DIV/0!
Cytochrome b5 OS=Drosophila melanogaster OX=7227 GN=Cyt-b5 PE=2 SV=1	Q9V4N3	31.3433	15.2	6	6	6	4	0.857143	0.42265
Cytochrome b5-related protein OS=Drosophila melanogaster OX=7227 GN=Cyt-b5-r PE=2 SV=2	P19967	16.9725	50.3	7	7	6	4	0.75	0.183503
Cytochrome b-c1 complex subunit 7 OS=Drosophila melanogaster OX=7227 GN=UQCR-14 PE=1 SV=1	Q9VXI6	36.9369	13.6	1	4	3	5	1.42857	0.492907
Cytochrome b-c1 complex subunit 9 OS=Drosophila melanogaster OX=7227 GN=ox PE=3 SV=1	Q9XY35	78.1818	6.3	5	5	13	11	2.16667	0.0198039
Cytochrome b-c1 complex subunit Rieske, mitochondrial OS=Drosophila melanogaster OX=7227 GN=RFeSP PE=1 SV=3	Q9VQ29	46.087	24.9	24	24	12	13	0.54	0.00188502
Cytochrome c heme lyase OS=Drosophila melanogaster OX=7227 GN=Cchl PE=1 SV=1	Q9VD55	36.6548	32	9	11	12	14	1.27273	0.16795
Cytochrome c oxidase assembly factor 3, mitochondrial OS=Drosophila melanogaster OX=7227 GN=Ccdc56 PE=3 SV=1	P0DKM0	42.5287	9.9	5	4	1	3	0.545455	0.154846
Cytochrome c oxidase assembly factor 8, isoform B OS=Drosophila melanogaster OX=7227 GN=Coa8 PE=3 SV=1	M9PG94	19.8864	20.8	2	2	2	4	1.33333	0.42265
Cytochrome c oxidase assembly protein COX16 homolog, mitochondrial OS=Drosophila melanogaster OX=7227 GN=l(3)neo43 PE=2 SV=3	Q9VF98	11.4286	12.4	0	0	0	1	1.5	0.42265
Cytochrome c oxidase assembly protein COX20, mitochondrial OS=Drosophila melanogaster OX=7227 GN=l(3)87Df PE=2 SV=1	Q9VG00	7.27273	12.6	1	1	1	0	0.75	0.42265
Cytochrome c oxidase polypeptide VIIc OS=Drosophila melanogaster OX=7227 GN=COX7C PE=2 SV=1	Q7JW00	31.8182	7.2	2	2	2	2	1	#DIV/0!
Cytochrome c oxidase subunit 1 OS=Drosophila melanogaster OX=7227 GN=mt:CoI PE=2 SV=2	P00399	6.65362	56.3	4	5	5	8	1.36364	0.333333
Cytochrome c oxidase subunit 2 OS=Drosophila melanogaster OX=7227 GN=mt:CoII PE=3 SV=1	P00408	26.3158	26.2	19	17	16	28	1.21053	0.578363
Cytochrome c oxidase subunit 3 OS=Drosophila melanogaster OX=7227 GN=mt:CoIII PE=3 SV=1	P00417	22.5191	30	3	3	5	4	1.375	0.095466
Cytochrome c oxidase subunit 4, isoform A OS=Drosophila melanogaster OX=7227 GN=COX4 PE=1 SV=1	Q9VIQ8	53.2967	20.5	43	38	35	58	1.14458	0.66086
Cytochrome c oxidase subunit 5A, mitochondrial OS=Drosophila melanogaster OX=7227 GN=COX5A PE=2 SV=2	Q94514	53.0201	16.6	26	26	26	36	1.18519	0.42265
Cytochrome c oxidase subunit 5B, isoform A OS=Drosophila melanogaster OX=7227 GN=COX5B PE=1 SV=1	Q9VMB9	60	13.6	12	18	12	22	1.125	0.764298
Cytochrome c oxidase subunit 7A, mitochondrial OS=Drosophila melanogaster OX=7227 GN=COX7A PE=3 SV=1	Q9VHS2	69.6629	9.9	7	8	7	11	1.17647	0.542504
Cytochrome c oxidase subunit OS=Drosophila melanogaster OX=7227 GN=COX6B PE=1 SV=2	Q9VWD1	51.0417	11.4	4	4	3	6	1.1	0.770584
Cytochrome c1, isoform A OS=Drosophila melanogaster OX=7227 GN=Cyt-c1 PE=1 SV=1	Q9VRL0	59.2834	33.7	16	19	37	37	2.05405	0.00586515
Cytochrome c-2 OS=Drosophila melanogaster OX=7227 GN=Cyt-c-p PE=1 SV=2	P84029	57.4074	11.7	11	10	10	9	0.913043	0.292893
Cytochrome P450 4g1 OS=Drosophila melanogaster OX=7227 GN=Cyp4g1 PE=2 SV=1	Q9V3S0	53.9568	62.9	56	63	64	59	1.03306	0.687652
Cytochrome P450 4p1 OS=Drosophila melanogaster OX=7227 GN=Cyp4p1 PE=2 SV=1	Q9V558	5.45809	59.4	0	1	1	1	1.33333	0.42265
Cytochrome P450 6a2 OS=Drosophila melanogaster OX=7227 GN=Cyp6a2 PE=2 SV=2	P33270	23.1225	58.6	8	7	1	4	0.411765	0.0871291
Cytochrome P450 6a8 OS=Drosophila melanogaster OX=7227 GN=Cyp6a8 PE=2 SV=2	Q27593	4.74308	58.1	1	2	2	2	1.2	0.42265
Cytochrome P450 6a9 OS=Drosophila melanogaster OX=7227 GN=Cyp6a9 PE=2 SV=3	Q27594	7.14286	58	2	2	2	2	1	#DIV/0!
Cytochrome P450 9b2 OS=Drosophila melanogaster OX=7227 GN=Cyp9b2 PE=2 SV=1	Q9V4I1	40.7921	58.9	14	19	17	11	0.857143	0.587607
Cytochrome P450-4d2, isoform B OS=Drosophila melanogaster OX=7227 GN=Cyp4d2 PE=3 SV=1	X2JI29	2.19561	57.9	1	0	0	0	0.666667	0.42265
Cytochrome P450-4e2, isoform B OS=Drosophila melanogaster OX=7227 GN=Cyp4e2 PE=3 SV=1	A0A0B4LFT2	22.8137	60.7	7	9	4	10	0.888889	0.781782
Darkener of apricot, isoform X OS=Drosophila melanogaster OX=7227 GN=Doa PE=1 SV=1	A0A0B4K6R9	8.32396	100.6	2	3	4	3	1.28571	0.292893
DE-cadherin OS=Drosophila melanogaster OX=7227 GN=shg PE=1 SV=2	Q24298	8.16191	169.7	4	7	3	5	0.769231	0.492907
Decapping protein 1, isoform A OS=Drosophila melanogaster OX=7227 GN=DCP1 PE=1 SV=1	Q9W1H5	3.76344	41.3	0	0	0	0	1	#DIV/0!
Dehydrogenase/reductase SDR family protein 7-like OS=Drosophila melanogaster OX=7227 GN=CG7601 PE=2 SV=1	Q9Y140	15.6442	35.7	3	3	3	3	1	#DIV/0!
Dek, isoform B OS=Drosophila melanogaster OX=7227 GN=Dek PE=1 SV=1	Q8T0D3	19.2825	72.5	13	11	12	11	0.961538	0.698489
Delta-1-pyrroline-5-carboxylate synthase OS=Drosophila melanogaster OX=7227 GN=P5CS PE=1 SV=1	Q9VNW6	72.2938	84	69	79	62	59	0.82	0.122618
Delta-aminolevulinic acid dehydratase OS=Drosophila melanogaster OX=7227 GN=Pbgs PE=1 SV=1	Q9VTV9	24.159	35.9	2	1	2	3	1.4	0.292893
DENN domain-containing protein Crag OS=Drosophila melanogaster OX=7227 GN=Crag PE=1 SV=3	Q9W3D3	2.51346	186.9	1	1	1	2	1.25	0.42265
Deoxyribonuclease II OS=Drosophila melanogaster OX=7227 GN=DNaseII PE=1 SV=1	Q9VED8	44.2623	41.3	12	8	8	5	0.681818	0.296474
Dephosphocoenzyme A carrier, isoform A OS=Drosophila melanogaster OX=7227 GN=DPCoAC PE=2 SV=2	Q9VDL7	29.863	40.3	2	5	6	4	1.33333	0.492907
Derlin OS=Drosophila melanogaster OX=7227 GN=Der-1 PE=3 SV=1	M9PBP5	7.7551	28.2	0	1	1	0	1	1
Derlin OS=Drosophila melanogaster OX=7227 GN=Der-2 PE=1 SV=1	Q9VEU2	4.21456	29.8	1	1	1	0	0.75	0.42265
Desaturase 1, isoform A OS=Drosophila melanogaster OX=7227 GN=Desat1 PE=1 SV=1	Q7K4Y0	43.342	43.4	4	4	10	9	2.1	0.0081634
Diacylglycerol kinase OS=Drosophila melanogaster OX=7227 GN=Dmel\CG31140 PE=1 SV=1	A0A0B4K716	3.53805	164.7	0	1	2	2	2	0.095466
Diadenosine tetraphosphate synthetase OS=Drosophila melanogaster OX=7227 GN=GlyRS PE=1 SV=1	Q961R8	20.1767	75.8	9	9	6	4	0.6	0.057191
Diamond OS=Drosophila melanogaster OX=7227 GN=dind PE=2 SV=1	E2QCZ3	4.05405	68.1	1	1	1	2	1.25	0.42265
Dicer-2, isoform A OS=Drosophila melanogaster OX=7227 GN=Dcr-2 PE=1 SV=1	A1ZAW0	13.6469	197.6	8	10	11	13	1.3	0.16795
Dietary and metabolic glutamate transporter OS=Drosophila melanogaster OX=7227 GN=dmGlut PE=2 SV=2	Q9VKC9	4.03226	54	1	0	1	2	1.66667	0.292893
Differentially expressed in FDCP 8 homolog OS=Drosophila melanogaster OX=7227 GN=DEF8 PE=2 SV=1	Q9VTT9	6.09756	55.4	1	2	1	1	0.8	0.42265
Dihydrolipoyl dehydrogenase OS=Drosophila melanogaster OX=7227 GN=E3 PE=1 SV=1	Q9VVL7	35.3175	53.1	15	11	16	14	1.14286	0.465478
Dihydrolipoyllysine-residue acetyltransferase OS=Drosophila melanogaster OX=7227 GN=muc PE=1 SV=1	Q9VM14	7.22656	54.2	3	4	3	2	0.777778	0.292893
Dihydrolipoyllysine-residue succinyltransferase component of 2-oxoglutarate dehydrogenase complex, mitochondrial OS=Drosophila melanogaster OX=7227 GN=alpha-KGDHC PE=1 SV=1	Q9VGQ1	29.2735	49.9	8	7	15	11	1.64706	0.116459
Dihydroorotate dehydrogenase (quinone), mitochondrial OS=Drosophila melanogaster OX=7227 GN=Dhod PE=2 SV=2	P32748	52.5926	44.3	19	19	21	16	0.975	0.859972
Dihydropyrimidine dehydrogenase [NADP(+)] OS=Drosophila melanogaster OX=7227 GN=su(r) PE=1 SV=2	Q9W374	42.968	111.2	27	34	37	29	1.07937	0.684403
D-Importin 7/RanBP7 OS=Drosophila melanogaster OX=7227 GN=msk PE=1 SV=1	Q9VSD6	31.1725	119.2	19	24	15	20	0.822222	0.375305
DISCO interacting protein 2, isoform D OS=Drosophila melanogaster OX=7227 GN=DIP2 PE=3 SV=1	M9PBG6	0.507901	193.9	0	0	0	0	1	#DIV/0!
Disks large 1 tumor suppressor protein OS=Drosophila melanogaster OX=7227 GN=dlg1 PE=1 SV=2	P31007	32.5773	106.6	16	15	20	18	1.21212	0.0886776
Division abnormally delayed protein OS=Drosophila melanogaster OX=7227 GN=dally PE=1 SV=1	Q24114	11.1821	69	3	4	4	4	1.11111	0.42265
DNA damage-binding protein 1 OS=Drosophila melanogaster OX=7227 GN=pic PE=1 SV=1	Q9XYZ5	5.70175	126	2	1	3	1	1.2	0.698489
DNA-binding protein modulo OS=Drosophila melanogaster OX=7227 GN=mod PE=1 SV=2	P13469	32.1033	60.3	11	12	12	15	1.16	0.333333
DnaJ homolog shv OS=Drosophila melanogaster OX=7227 GN=shv PE=1 SV=1	Q9VPQ2	16.1017	40.2	2	4	3	4	1.125	0.698489
DnaJ homolog subfamily C member 2 OS=Drosophila melanogaster OX=7227 GN=Dmel\CG10565 PE=1 SV=1	Q9VP77	2.16718	73.6	1	0	0	1	1	1
DnaJ homolog, isoform A OS=Drosophila melanogaster OX=7227 GN=DnaJ-H PE=2 SV=1	Q9VK35	3.08483	43.9	0	0	1	0	1.5	0.42265
DnaJ-like-2, isoform A OS=Drosophila melanogaster OX=7227 GN=Droj2 PE=1 SV=1	Q9VFV9	56.8238	45.2	21	17	19	17	0.95	0.698489
DnaJ-like-60, isoform C OS=Drosophila melanogaster OX=7227 GN=DnaJ-60 PE=2 SV=3	Q9W1A1	36.8664	24.8	5	6	5	5	0.923077	0.42265
Dodeca-satellite-binding protein 1, isoform A OS=Drosophila melanogaster OX=7227 GN=Dp1 PE=1 SV=1	Q7KN75	35.05	144.2	28	34	31	27	0.9375	0.634852
Dolichol kinase OS=Drosophila melanogaster OX=7227 GN=Dmel\CG8311 PE=3 SV=1	A1ZAI1	3.77734	54.8	2	1	2	1	1	1
Dolichol-phosphate mannosyltransferase subunit 1 OS=Drosophila melanogaster OX=7227 GN=Dpm1 PE=3 SV=1	Q9VIU7	24.4813	27	2	4	4	4	1.25	0.42265
Dolichol-phosphate mannosyltransferase subunit 3 OS=Drosophila melanogaster OX=7227 GN=Dpm3 PE=1 SV=1	Q2PDR0	10.6383	11	1	1	1	1	1	#DIV/0!
Dolichyl-diphosphooligosaccharide--protein glycosyltransferase 48 kDa subunit OS=Drosophila melanogaster OX=7227 GN=Ost48 PE=2 SV=2	Q24319	12.2494	50	2	2	2	1	0.833333	0.42265
Dolichyl-diphosphooligosaccharide--protein glycosyltransferase subunit 2 OS=Drosophila melanogaster OX=7227 GN=OstDelta PE=1 SV=1	Q7K110	6.30915	69.2	1	2	0	2	0.8	0.698489
Dolichyl-phosphate beta-glucosyltransferase OS=Drosophila melanogaster OX=7227 GN=wol PE=1 SV=1	Q9VLQ1	5.82822	37.1	1	2	0	0	0.4	0.095466
Dorsal, isoform F OS=Drosophila melanogaster OX=7227 GN=dl PE=1 SV=1	C7LA93	2.002	111.5	0	0	0	1	1.5	0.42265
Double hit, isoform B OS=Drosophila melanogaster OX=7227 GN=Dhit PE=1 SV=1	Q8T017	3.64964	29.8	1	0	0	0	0.666667	0.42265
Drab11 OS=Drosophila melanogaster OX=7227 GN=Rab11 PE=1 SV=1	O18335	32.243	24.2	3	3	3	4	1.125	0.42265
Drab5 OS=Drosophila melanogaster OX=7227 GN=Rab5 PE=1 SV=1	Q9V3I2	20.0913	23.9	4	5	1	4	0.636364	0.333333
Drip, isoform D OS=Drosophila melanogaster OX=7227 GN=Drip PE=3 SV=1	A0A0B4KET4	21.9008	25.2	2	4	2	3	0.875	0.698489
DSec61alpha OS=Drosophila melanogaster OX=7227 GN=Sec61alpha PE=1 SV=1	Q8STG9	15.7563	52.2	6	4	1	7	0.833333	0.781782
DUF753 domain-containing protein OS=Drosophila melanogaster OX=7227 GN=BP1015 PE=4 SV=1	Q2PE19	3.91459	30.3	1	1	0	0	0.5	#DIV/0!
DUF753 domain-containing protein OS=Drosophila melanogaster OX=7227 GN=CT14230 PE=4 SV=1	Q9W2C5	16.5829	21.3	2	2	0	0	0.333333	#DIV/0!
Dynactin 4, p62 subunit OS=Drosophila melanogaster OX=7227 GN=DCTN4-p62 PE=1 SV=1	Q7K130	3.30739	57.9	1	0	0	0	0.666667	0.42265
Dynactin subunit 2 OS=Drosophila melanogaster OX=7227 GN=DCTN2-p50 PE=1 SV=1	Q7K2D2	19.4737	42	3	4	3	4	1	1
Dynamin GTPase OS=Drosophila melanogaster OX=7227 GN=shi PE=1 SV=1	E1JJA4	61.9479	98.4	56	71	63	82	1.13953	0.534621
Dynamin-1-like protein OS=Drosophila melanogaster OX=7227 GN=Drp1 PE=1 SV=1	Q9VQE0	31.8367	82.5	22	19	7	10	0.44186	0.0298575
Dynamin-like 120 kDa protein, form S1 OS=Drosophila melanogaster OX=7227 GN=Opa1 PE=1 SV=1	A0A0B4LGF5	40.6605	111.5	31	28	24	26	0.852459	0.129937
Dynein light chain 1, cytoplasmic OS=Drosophila melanogaster OX=7227 GN=ctp PE=1 SV=1	Q24117	32.5843	10.4	2	3	1	3	0.857143	0.698489
Dynein light chain 2, cytoplasmic OS=Drosophila melanogaster OX=7227 GN=Cdlc2 PE=1 SV=1	O96860	32.5843	10.4	3	3	1	2	0.625	0.095466
Dynein light intermediate chain OS=Drosophila melanogaster OX=7227 GN=Dlic PE=1 SV=2	Q9VZ20	3.0426	54.4	0	0	0	0	1	#DIV/0!
E3 SUMO-protein ligase RanBP2 OS=Drosophila melanogaster OX=7227 GN=Nup358 PE=1 SV=1	A0A0B4K7J2	4.8933	298.7	2	1	4	2	1.6	0.311753
E3 ubiquitin-protein ligase ariadne-1 OS=Drosophila melanogaster OX=7227 GN=ari-1 PE=1 SV=2	Q94981	2.18688	58.9	1	0	0	0	0.666667	0.42265
E3 ubiquitin-protein ligase parkin OS=Drosophila melanogaster OX=7227 GN=park PE=1 SV=1	Q7KTX7	4.77178	54.1	0	1	1	1	1.33333	0.42265
E3 ubiquitin-protein ligase UBR1 OS=Drosophila melanogaster OX=7227 GN=Ubr1 PE=2 SV=2	Q9VX91	4.33114	208.2	1	4	1	4	1	1
E3 UFM1-protein ligase 1 homolog OS=Drosophila melanogaster OX=7227 GN=Ufl1 PE=3 SV=1	A0A0B4K6K7	5.88235	87.4	1	0	1	1	1.33333	0.42265
Eb1, isoform E OS=Drosophila melanogaster OX=7227 GN=Eb1 PE=1 SV=1	Q9XZ57	21.0345	32.5	6	5	4	5	0.846154	0.292893
Eb1, isoform F OS=Drosophila melanogaster OX=7227 GN=Eb1 PE=1 SV=2	A1Z6P3	21.2121	33.3	5	6	4	4	0.769231	0.095466
Ecto-5'-nucleotidase 2, isoform A OS=Drosophila melanogaster OX=7227 GN=NT5E-2 PE=1 SV=1	Q8SZY4	27.1795	64.4	12	12	16	14	1.23077	0.095466
EG:100G10.3 protein OS=Drosophila melanogaster OX=7227 GN=eIF2Bbeta PE=1 SV=1	O76863	9.94318	39.1	1	2	0	1	0.6	0.292893
EG:103B4.3 protein OS=Drosophila melanogaster OX=7227 GN=Mct1 PE=1 SV=2	Q9W509	11.1821	67.9	3	2	4	5	1.57143	0.105573
EG:25E8.1 protein OS=Drosophila melanogaster OX=7227 GN=GRP170 PE=1 SV=1	O46067	47.9957	103.4	31	38	28	23	0.746479	0.171483
EG:34F3.8 protein OS=Drosophila melanogaster OX=7227 GN=Sec22 PE=1 SV=2	O77434	35.0711	24.6	7	5	5	3	0.714286	0.292893
EG:BACN32G11.3 protein OS=Drosophila melanogaster OX=7227 GN=Lrpprc2 PE=1 SV=1	Q9W592	32.8358	120.1	26	24	26	23	0.980769	0.80755
EG:BACR19J1.2 protein OS=Drosophila melanogaster OX=7227 GN=Dmel\CG5254 PE=1 SV=1	Q9V3T2	16.3399	33.6	3	2	1	3	0.857143	0.698489
EG:BACR7A4.13 protein OS=Drosophila melanogaster OX=7227 GN=EG:BACR7A4.13 PE=4 SV=1	Q9V3J5	1.79211	60.9	1	0	1	0	1	1
EG:BACR7A4.14 protein OS=Drosophila melanogaster OX=7227 GN=EG:BACR7A4.14 PE=1 SV=1	Q9U1L2	89.243	26	29	28	26	27	0.932203	0.105573
EG:BACR7A4.20 protein OS=Drosophila melanogaster OX=7227 GN=Dmel\CG3706 PE=2 SV=1	Q9V3E0	5.85586	50.5	0	2	0	0	0.5	0.42265
eIF-2B GDP-GTP exchange factor subunit epsilon OS=Drosophila melanogaster OX=7227 GN=eIF2Bepsilon PE=1 SV=1	Q9W541	20.4783	75	6	6	5	6	0.928571	0.42265
eIF-4F 25 kDa subunit OS=Drosophila melanogaster OX=7227 GN=eIF4E1 PE=1 SV=1	M9PBZ9	11.9691	29.2	2	0	1	2	1.25	0.698489
Electron transfer flavoprotein subunit alpha OS=Drosophila melanogaster OX=7227 GN=wal PE=1 SV=1	Q7KN94	36.0606	34.2	13	12	10	7	0.703704	0.127128
Electron transfer flavoprotein subunit beta OS=Drosophila melanogaster OX=7227 GN=ETFB PE=1 SV=1	Q0KHZ6	58.1028	27.2	14	13	15	13	1.03448	0.698489
Electron transfer flavoprotein-ubiquinone oxidoreductase OS=Drosophila melanogaster OX=7227 GN=Etf-QO PE=1 SV=1	Q7JWF1	41.7219	65.9	26	27	12	15	0.527273	0.0144725
Elongation factor 1-alpha 1 OS=Drosophila melanogaster OX=7227 GN=eEF1alpha1 PE=1 SV=2	P08736	62.419	50.3	52	45	60	46	1.09091	0.623362
Elongation factor 1-alpha OS=Drosophila melanogaster OX=7227 GN=eEF1alpha2 PE=1 SV=1	A4V3Q6	65.8009	50.6	46	45	55	42	1.06452	0.690574
Elongation factor 1-gamma OS=Drosophila melanogaster OX=7227 GN=eEF1gamma PE=2 SV=2	Q9NJH0	40.1392	48.9	8	13	14	9	1.08696	0.803884
Elongation factor G, mitochondrial OS=Drosophila melanogaster OX=7227 GN=mEFG1 PE=2 SV=2	Q9VM33	30.3356	83.5	19	10	17	16	1.12903	0.701858
Elongation factor Ts, mitochondrial OS=Drosophila melanogaster OX=7227 GN=mEFTs PE=2 SV=1	Q9VJC7	3.77358	35.4	0	0	1	1	2	#DIV/0!
Elongation factor Tu OS=Drosophila melanogaster OX=7227 GN=mEFTu1 PE=1 SV=1	A1Z9E3	65.4397	54	40	38	46	37	1.0625	0.641943
Elongation factor Tu, mitochondrial OS=Drosophila melanogaster OX=7227 GN=mEFTu2 PE=1 SV=1	Q7K3V6	21.4912	49.6	9	8	7	4	0.684211	0.198216
Elongation of very long chain fatty acids protein 6 OS=Drosophila melanogaster OX=7227 GN=Baldspot PE=1 SV=2	Q9VV87	11.0759	36.8	3	5	4	4	1	1
Elongation of very long chain fatty acids protein F OS=Drosophila melanogaster OX=7227 GN=eloF PE=1 SV=1	Q9VH58	3.89105	29.9	0	0	1	1	2	#DIV/0!
Elongation of very long chain fatty acids protein OS=Drosophila melanogaster OX=7227 GN=CG12138 PE=2 SV=1	Q8SXD1	4.13534	31.1	1	1	1	1	1	#DIV/0!
Elongation of very long chain fatty acids protein OS=Drosophila melanogaster OX=7227 GN=CG9798 PE=2 SV=1	Q95T98	13.2768	41.1	3	3	3	3	1	#DIV/0!
Elongation of very long chain fatty acids protein OS=Drosophila melanogaster OX=7227 GN=CT42569 PE=2 SV=1	Q6NN18	3.80228	30.9	1	0	1	1	1.33333	0.42265
Elongation of very long chain fatty acids protein OS=Drosophila melanogaster OX=7227 GN=Dmel\CG16904 PE=2 SV=1	Q9VH57	17.1756	30.9	3	4	5	4	1.22222	0.292893
Elongator complex protein 3 OS=Drosophila melanogaster OX=7227 GN=Elp3 PE=2 SV=1	Q9VQZ6	3.98551	62.8	0	0	1	0	1.5	0.42265
Elongator complex protein 5 OS=Drosophila melanogaster OX=7227 GN=Dmel\CG2034 PE=1 SV=1	Q24050	4.19847	28.9	1	0	0	0	0.666667	0.42265
Elongin B OS=Drosophila melanogaster OX=7227 GN=EloB PE=1 SV=1	O44226	10.1695	13.2	0	0	0	1	1.5	0.42265
Elongin-C OS=Drosophila melanogaster OX=7227 GN=EloC PE=1 SV=1	Q7JWD6	17.094	13.1	1	1	0	1	0.75	0.42265
Endonuclease OS=Drosophila melanogaster OX=7227 GN=EndoG PE=1 SV=1	Q7JXB9	26.129	34.6	6	5	10	6	1.38462	0.349055
Endophilin-A OS=Drosophila melanogaster OX=7227 GN=Amph PE=1 SV=1	Q7KLE5	26.5781	65.9	10	8	7	6	0.75	0.154846
Endophilin-A OS=Drosophila melanogaster OX=7227 GN=EndoA PE=1 SV=1	Q8T390	28.4553	41.4	3	3	3	4	1.125	0.42265
Endophilin-A OS=Drosophila melanogaster OX=7227 GN=EndoB PE=1 SV=1	Q8SYD9	14.8718	43.6	3	4	3	3	0.888889	0.42265
Endoplasmic reticulum chaperone BiP OS=Drosophila melanogaster OX=7227 GN=Hsc70-3 PE=1 SV=2	P29844	62.6524	72.2	65	73	61	57	0.857143	0.154846
Endoplasmic reticulum junction formation protein lunapark OS=Drosophila melanogaster OX=7227 GN=Lnpk PE=1 SV=1	Q7K2N0	4.65116	43.6	0	0	1	0	1.5	0.42265
Endoplasmic reticulum transmembrane protein OS=Drosophila melanogaster OX=7227 GN=CG13887-RC PE=1 SV=1	B9EQV3	13.587	21	1	1	0	1	0.75	0.42265
Endoplasmic reticulum transmembrane protein OS=Drosophila melanogaster OX=7227 GN=Dmel\CG13887 PE=1 SV=1	Q9W0M4	25	26.1	8	10	6	7	0.75	0.154846
Endosomal maturation defective, isoform C OS=Drosophila melanogaster OX=7227 GN=ema PE=3 SV=1	A0A0B4KH88	1.45914	114.9	0	0	1	0	1.5	0.42265
Enigma OS=Drosophila melanogaster OX=7227 GN=Egm PE=1 SV=1	Q5U117	27.23	70.8	12	13	12	11	0.925926	0.292893
Enoyl-[acyl-carrier-protein] reductase, mitochondrial OS=Drosophila melanogaster OX=7227 GN=CG16935 PE=3 SV=2	Q9V6U9	54.0616	39.1	18	15	18	15	1	1
Enoyl-CoA hydratase OS=Drosophila melanogaster OX=7227 GN=Mtpalpha PE=1 SV=1	Q8IPE8	70.6989	79.6	47	60	57	57	1.06422	0.64417
Enoyl-CoA hydratase, short chain 1, isoform A OS=Drosophila melanogaster OX=7227 GN=Echs1 PE=1 SV=1	Q7JR58	69.8305	31.6	71	66	72	46	0.863309	0.547491
Ensconsin, isoform J OS=Drosophila melanogaster OX=7227 GN=ens PE=1 SV=1	M9PBN6	0.929752	106.2	0	0	0	1	1.5	0.42265
Entomoglyceroporin 4, isoform A OS=Drosophila melanogaster OX=7227 GN=Eglp4 PE=1 SV=1	Q6NR72	8.83534	26.7	2	3	2	4	1.14286	0.698489
Epidermal growth factor receptor pathway substrate clone 15, isoform C OS=Drosophila melanogaster OX=7227 GN=Eps-15 PE=1 SV=1	Q8MMD3	2.71248	119.5	0	0	0	1	1.5	0.42265
Epithelial membrane protein, isoform B OS=Drosophila melanogaster OX=7227 GN=emp PE=3 SV=2	Q9W0X0	13.6116	62	6	8	8	6	1	1
Epoxide hydrolase OS=Drosophila melanogaster OX=7227 GN=Jheh1 PE=2 SV=1	Q7JRC3	47.4684	54.7	16	18	17	13	0.888889	0.465478
Epoxide hydrolase OS=Drosophila melanogaster OX=7227 GN=Jheh2 PE=1 SV=1	Q7KB18	52.0518	52	15	13	17	13	1.06667	0.698489
Epoxide hydrolase OS=Drosophila melanogaster OX=7227 GN=Jheh3 PE=2 SV=1	Q7K1W4	23.0769	53.7	9	12	8	8	0.782609	0.237507
Eps15 homology domain containing protein-binding protein 1, isoform B OS=Drosophila melanogaster OX=7227 GN=Ehbp1 PE=1 SV=1	A4UZL2	3.85005	111.2	0	0	1	3	3	0.183503
Equilibrative nucleoside transporter 2, isoform A OS=Drosophila melanogaster OX=7227 GN=Ent2 PE=1 SV=1	Q9VMB6	7.64192	51.3	2	2	3	3	1.33333	#DIV/0!
ER lumen protein-retaining receptor OS=Drosophila melanogaster OX=7227 GN=KdelR PE=2 SV=1	O76767	8.96226	24.5	1	1	1	0	0.75	0.42265
Esterase-6 OS=Drosophila melanogaster OX=7227 GN=Est-6 PE=1 SV=2	P08171	27.0221	61.1	13	11	13	11	1	1
Ethanol sensitive with low memory, isoform A OS=Drosophila melanogaster OX=7227 GN=elm PE=1 SV=1	Q9VNF9	30.1587	22	2	1	2	2	1.2	0.42265
Eukaryotic initiation factor 4A OS=Drosophila melanogaster OX=7227 GN=eIF4A PE=1 SV=3	Q02748	22.5806	45.8	4	4	6	5	1.3	0.095466
Eukaryotic peptide chain release factor subunit 1 OS=Drosophila melanogaster OX=7227 GN=eRF1 PE=1 SV=1	M9PFR9	12.3043	49.7	1	3	2	3	1.16667	0.698489
Eukaryotic translation elongation factor 1 beta, isoform C OS=Drosophila melanogaster OX=7227 GN=eEF1beta PE=3 SV=1	A0A0B4LFL3	39.1892	24.2	3	5	6	4	1.2	0.552786
Eukaryotic translation elongation factor 2 OS=Drosophila melanogaster OX=7227 GN=eEF2 PE=1 SV=4	P13060	65.7583	94.4	47	55	61	56	1.14423	0.252797
Eukaryotic translation initiation factor 2 subunit 1 OS=Drosophila melanogaster OX=7227 GN=eIF2alpha PE=2 SV=1	P41374	46.0411	38.6	10	10	13	10	1.13636	0.42265
Eukaryotic translation initiation factor 2 subunit 2 OS=Drosophila melanogaster OX=7227 GN=eIF2beta PE=1 SV=1	P41375	26.6026	35.2	5	4	5	7	1.27273	0.311753
Eukaryotic translation initiation factor 2 subunit 3 OS=Drosophila melanogaster OX=7227 GN=eIF2gamma PE=2 SV=1	Q24208	50.7368	51.5	14	14	18	13	1.1	0.609433
Eukaryotic translation initiation factor 2A OS=Drosophila melanogaster OX=7227 GN=eIF2A PE=1 SV=1	M9MS45	2.52252	61.3	0	1	0	0	0.666667	0.42265
Eukaryotic translation initiation factor 2B subunit delta, isoform A OS=Drosophila melanogaster OX=7227 GN=eIF2Bdelta PE=1 SV=1	Q9W1Q8	7.50799	67.6	3	1	2	3	1.16667	0.698489
Eukaryotic translation initiation factor 2B subunit gamma OS=Drosophila melanogaster OX=7227 GN=eIF2Bgamma PE=1 SV=1	A1ZA22	27.4725	50.6	8	8	7	2	0.611111	0.296474
Eukaryotic translation initiation factor 3 subunit B OS=Drosophila melanogaster OX=7227 GN=eIF3b PE=1 SV=1	E2QCG7	5.7971	80.4	0	0	1	1	2	#DIV/0!
Eukaryotic translation initiation factor 3 subunit C OS=Drosophila melanogaster OX=7227 GN=eIF3c PE=3 SV=1	A0A0B4LFL2	2.41758	105.6	0	0	1	2	2.5	0.095466
Eukaryotic translation initiation factor 3 subunit D-1 OS=Drosophila melanogaster OX=7227 GN=eIF3d1 PE=1 SV=1	Q9VCK0	14.6429	63.8	4	4	2	4	0.8	0.42265
Eukaryotic translation initiation factor 3 subunit E OS=Drosophila melanogaster OX=7227 GN=eIF3e PE=1 SV=1	O77410	8.27586	51.1	2	2	2	1	0.833333	0.42265
Eukaryotic translation initiation factor 3 subunit G-1 OS=Drosophila melanogaster OX=7227 GN=eIF3g1 PE=1 SV=1	Q9W4X7	4.83271	29.9	0	1	0	0	0.666667	0.42265
Eukaryotic translation initiation factor 3 subunit H OS=Drosophila melanogaster OX=7227 GN=eIF3h PE=1 SV=2	Q9U9Q4	2.95858	38.4	0	0	1	0	1.5	0.42265
Eukaryotic translation initiation factor 3 subunit I OS=Drosophila melanogaster OX=7227 GN=eIF3i PE=1 SV=1	O02195	4.29448	36.1	1	1	1	1	1	#DIV/0!
Eukaryotic translation initiation factor 3 subunit J OS=Drosophila melanogaster OX=7227 GN=eIF3j PE=3 SV=1	A0A0B4LF26	46.1864	26.6	7	6	3	5	0.666667	0.154846
Eukaryotic translation initiation factor 3 subunit K OS=Drosophila melanogaster OX=7227 GN=eIF3k PE=2 SV=1	Q9W2D9	10.3604	25.6	1	2	2	1	1	1
Eukaryotic translation initiation factor 3 subunit L OS=Drosophila melanogaster OX=7227 GN=eIF3l PE=2 SV=1	Q9VTU4	13.9147	63.2	6	4	5	1	0.666667	0.465478
Eukaryotic translation initiation factor 3 subunit M OS=Drosophila melanogaster OX=7227 GN=eIF3m PE=2 SV=1	Q7JVI3	3.87597	44.1	0	0	0	0	1	#DIV/0!
Eukaryotic translation initiation factor 4G1, isoform B OS=Drosophila melanogaster OX=7227 GN=eIF4G1 PE=1 SV=1	A8DZ29	12.0896	211	7	4	7	8	1.30769	0.333333
Eukaryotic translation initiation factor 5 OS=Drosophila melanogaster OX=7227 GN=eIF5 PE=1 SV=1	Q9VXK6	16.5948	51.7	4	3	2	1	0.555556	0.105573
Eukaryotic translation initiation factor 5A OS=Drosophila melanogaster OX=7227 GN=eEF5 PE=2 SV=2	Q9GU68	33.3333	17.6	6	5	5	5	0.923077	0.42265
Eukaryotic translation initiation factor 5B OS=Drosophila melanogaster OX=7227 GN=eIF5B PE=1 SV=2	Q9VZP5	20.3671	127.1	8	8	14	12	1.55556	0.0377496
Exportin-1 OS=Drosophila melanogaster OX=7227 GN=emb PE=1 SV=1	Q9TVM2	4.04516	122.7	3	0	1	2	1	1
Facilitated trehalose transporter Tret1-1 OS=Drosophila melanogaster OX=7227 GN=Tret1-1 PE=1 SV=1	A1Z8N1	19.9533	95.1	10	13	11	15	1.12	0.609433
FACT complex subunit spt16 OS=Drosophila melanogaster OX=7227 GN=dre4 PE=1 SV=2	Q8IRG6	0.831025	123.5	1	0	1	0	1	1
FACT complex subunit Ssrp1 OS=Drosophila melanogaster OX=7227 GN=Ssrp PE=1 SV=2	Q05344	2.62794	81.5	3	1	0	1	0.5	0.311753
Factor of interpulse interval OS=Drosophila melanogaster OX=7227 GN=fipi PE=1 SV=2	Q9VR25	14.6667	50.7	2	3	4	4	1.42857	0.095466
Fad2 OS=Drosophila melanogaster OX=7227 GN=Fad2 PE=3 SV=1	Q9VTD4	21.1268	41.1	2	2	6	3	1.83333	0.237507
Failed axon connections OS=Drosophila melanogaster OX=7227 GN=fax PE=1 SV=1	Q95RI5	46.89	47.1	14	20	15	18	0.972222	0.895172
Farjavit, isoform A OS=Drosophila melanogaster OX=7227 GN=frj PE=2 SV=1	Q9VMD5	10.0204	56.3	2	3	3	3	1.14286	0.42265
Fas-associated factor 2, isoform A OS=Drosophila melanogaster OX=7227 GN=Faf2 PE=1 SV=1	Q9VJ58	16.5948	52.9	4	4	3	4	0.9	0.42265
Fasciclin 1, isoform C OS=Drosophila melanogaster OX=7227 GN=Fas1 PE=1 SV=1	Q8INA9	41.6794	72.9	28	27	28	33	1.10526	0.360398
Fasciclin 1, isoform D OS=Drosophila melanogaster OX=7227 GN=Fas1 PE=1 SV=1	A8JR25	41.3897	73.7	29	29	28	33	1.05	0.609433
Fasciclin 3, isoform G OS=Drosophila melanogaster OX=7227 GN=Fas3 PE=4 SV=1	X2JAT7	17.7738	60.6	4	6	7	5	1.16667	0.552786
Fasciclin-2 OS=Drosophila melanogaster OX=7227 GN=Fas2 PE=1 SV=1	P34082	15.9221	96.9	6	4	8	7	1.41667	0.154846
Fat storage-inducing transmembrane protein OS=Drosophila melanogaster OX=7227 GN=Fitm PE=1 SV=1	Q9VRJ2	17.2577	47.9	2	3	2	3	1	1
Fatty acid binding protein, isoform A OS=Drosophila melanogaster OX=7227 GN=fabp PE=1 SV=1	Q8INK2	11.1111	12.8	0	0	0	0	1	#DIV/0!
Fatty acid transport protein 1, isoform A OS=Drosophila melanogaster OX=7227 GN=Fatp1 PE=1 SV=2	Q9VKU1	51.278	70.1	19	23	23	21	1.04545	0.698489
Fatty acid transport protein 3, isoform A OS=Drosophila melanogaster OX=7227 GN=Fatp3 PE=1 SV=1	Q8SXR7	2.76565	76.6	0	0	1	0	1.5	0.42265
Fatty acyl-CoA reductase OS=Drosophila melanogaster OX=7227 GN=anon-WO0140519.58 PE=1 SV=3	Q9VG86	49.3014	57	28	27	20	29	0.894737	0.575736
Fatty acyl-CoA reductase OS=Drosophila melanogaster OX=7227 GN=CG18680 PE=2 SV=1	Q8MMC6	3.16206	58.4	0	1	1	0	1	1
Fatty acyl-CoA reductase OS=Drosophila melanogaster OX=7227 GN=Dmel\CG1441 PE=1 SV=1	Q7K3T3	6.38298	59.1	2	3	3	2	1	1
Fatty acyl-CoA reductase OS=Drosophila melanogaster OX=7227 GN=Dmel\CG17560 PE=3 SV=2	Q9VES6	15.8317	55.9	3	3	5	6	1.625	0.0377496
Fatty acyl-CoA reductase OS=Drosophila melanogaster OX=7227 GN=Dmel\CG17562 PE=2 SV=2	Q9VES7	12.2244	56.9	4	4	4	5	1.1	0.42265
Fatty acyl-CoA reductase OS=Drosophila melanogaster OX=7227 GN=Dmel\CG4020 PE=3 SV=1	Q9W459	10.3239	56.2	1	1	4	4	2.5	#DIV/0!
Fatty acyl-CoA reductase OS=Drosophila melanogaster OX=7227 GN=Dmel\CG5065 PE=3 SV=1	E1JH83	7.36	69.6	5	3	3	1	0.6	0.292893
Fatty acyl-CoA reductase OS=Drosophila melanogaster OX=7227 GN=Sgp PE=2 SV=2	Q9VLJ7	46.4627	59.4	15	18	12	7	0.6	0.13836
Fatty acyl-CoA reductase wat OS=Drosophila melanogaster OX=7227 GN=wat PE=1 SV=1	Q8MS59	2.32108	59.5	1	0	0	0	0.666667	0.42265
F-box domain-containing protein OS=Drosophila melanogaster OX=7227 GN=Dmel\CG11044 PE=4 SV=1	A1ZBR6	5.28376	59.9	1	0	0	0	0.666667	0.42265
Ferrochelatase, mitochondrial OS=Drosophila melanogaster OX=7227 GN=FeCh PE=2 SV=1	Q9V9S8	38.5417	43.6	11	14	10	8	0.740741	0.19171
Fezzik, isoform A OS=Drosophila melanogaster OX=7227 GN=fiz PE=3 SV=1	Q9VY04	9.44272	70.8	4	3	3	1	0.666667	0.311753
FI01135p OS=Drosophila melanogaster OX=7227 GN=Dmel\CG9624 PE=2 SV=1	Q9VFL8	4.49827	34.3	1	1	0	0	0.5	#DIV/0!
FI01422p OS=Drosophila melanogaster OX=7227 GN=Spn43Ab PE=1 SV=1	A1Z6V5	35.369	43.4	11	6	7	9	0.947368	0.869811
FI01544p OS=Drosophila melanogaster OX=7227 GN=Rab1 PE=1 SV=1	O18332	80.4878	22.7	12	9	11	7	0.869565	0.609433
FI01658p OS=Drosophila melanogaster OX=7227 GN=RpL23A PE=1 SV=1	Q9W0A8	24.9097	29.4	4	8	5	9	1.14286	0.757464
FI01864p OS=Drosophila melanogaster OX=7227 GN=CG33295 PE=2 SV=2	Q9VME1	2.74314	46.8	0	0	1	1	2	#DIV/0!
FI02016p OS=Drosophila melanogaster OX=7227 GN=Dmel\CG6723 PE=2 SV=1	Q9VGP3	9.19932	64.4	1	1	4	2	2	0.183503
FI02094p OS=Drosophila melanogaster OX=7227 GN=cg9657 PE=2 SV=2	Q9W3R0	2.16306	66.3	0	1	0	1	1	1
FI02132p OS=Drosophila melanogaster OX=7227 GN=Dmel\CG8249 PE=1 SV=1	A1ZA52	5.37428	57.7	0	2	1	0	0.75	0.698489
FI02892p OS=Drosophila melanogaster OX=7227 GN=Marc PE=1 SV=1	A1Z803	27.9412	38.1	6	5	5	6	1	1
FI02923p OS=Drosophila melanogaster OX=7227 GN=Smvt PE=2 SV=1	Q9V9U1	9.30626	65	4	3	5	3	1.11111	0.698489
FI02944p OS=Drosophila melanogaster OX=7227 GN=Dmel\CG12926 PE=2 SV=1	A1Z7X8	5.43131	35.5	1	0	0	1	1	1
FI02982p OS=Drosophila melanogaster OX=7227 GN=Dmel\CG17221 PE=1 SV=1	Q8IPZ3	22.276	44.5	1	2	7	9	3.6	0.0283344
FI02989p OS=Drosophila melanogaster OX=7227 GN=Ldsdh1 PE=1 SV=1	Q9W3K9	35.9375	35.6	14	12	12	13	0.964286	0.698489
FI03225p OS=Drosophila melanogaster OX=7227 GN=ltl PE=1 SV=2	Q9VS84	6.48715	90.8	3	1	1	1	0.666667	0.42265
FI03238p OS=Drosophila melanogaster OX=7227 GN=Dmel\CG10361 PE=1 SV=2	Q9VTN9	36.9305	45.5	10	7	11	8	1.10526	0.683772
FI03324p OS=Drosophila melanogaster OX=7227 GN=Dmel\CG4752 PE=1 SV=2	Q9W247	13.0603	139.5	8	11	9	13	1.14286	0.609433
FI03373p OS=Drosophila melanogaster OX=7227 GN=Mco1 PE=2 SV=2	Q9VLC3	14.9114	108.4	6	8	6	5	0.8125	0.311753
FI03416p OS=Drosophila melanogaster OX=7227 GN=Ugt37D1 PE=1 SV=1	Q9VJH8	34.2541	60.5	8	10	8	11	1.05	0.80755
FI03495p OS=Drosophila melanogaster OX=7227 GN=Tom70 PE=1 SV=2	Q9VKC8	33.107	66.3	15	16	13	14	0.878788	0.105573
FI03659p OS=Drosophila melanogaster OX=7227 GN=CG10616-RA PE=1 SV=1	C8VV60	17.0732	54.6	3	4	3	5	1.11111	0.698489
FI03672p OS=Drosophila melanogaster OX=7227 GN=Dmel\CG9855 PE=2 SV=1	Q9VN18	11.2565	41.9	0	2	1	1	1	1
FI04125p OS=Drosophila melanogaster OX=7227 GN=nrv1 PE=1 SV=1	B5RIR1	70.8738	35.3	31	35	42	49	1.36765	0.0901568
FI04419p OS=Drosophila melanogaster OX=7227 GN=Lamp1 PE=1 SV=3	Q9V9S0	8.80503	34.8	4	4	4	4	1	#DIV/0!
FI04486p OS=Drosophila melanogaster OX=7227 GN=Mvl PE=1 SV=1	A4V370	2.68456	65.4	1	1	1	1	1	#DIV/0!
FI04632p OS=Drosophila melanogaster OX=7227 GN=nrv3 PE=1 SV=1	Q7JS69	32.7974	36.2	3	6	7	10	1.72727	0.2
FI04781p OS=Drosophila melanogaster OX=7227 GN=Nop56 PE=1 SV=1	Q95WY3	27.621	54.8	3	6	7	6	1.36364	0.333333
FI05204p OS=Drosophila melanogaster OX=7227 GN=L2HGDH PE=1 SV=1	Q9VJ28	40.2198	50.1	16	16	15	13	0.882353	0.183503
FI05212p OS=Drosophila melanogaster OX=7227 GN=Sodh-1 PE=1 SV=1	O97479	43.3333	38.6	10	10	9	13	1.09091	0.666667
FI05221p OS=Drosophila melanogaster OX=7227 GN=Dmel\CG15814 PE=2 SV=1	Q9VX13	3.11526	37.6	1	0	1	1	1.33333	0.42265
FI05267p OS=Drosophila melanogaster OX=7227 GN=Dmel\CG4822 PE=1 SV=2	Q9VPJ7	5.31758	76.1	1	1	1	2	1.25	0.42265
FI05352p OS=Drosophila melanogaster OX=7227 GN=PIP5K59B PE=1 SV=2	Q9W1Y2	2.19479	80.2	0	1	1	1	1.33333	0.42265
FI05451p OS=Drosophila melanogaster OX=7227 GN=SCaMC PE=1 SV=1	Q0E8F2	16.295	65.4	3	4	5	9	1.77778	0.23165
FI05614p OS=Drosophila melanogaster OX=7227 GN=Dmel\CG5758 PE=2 SV=1	Q0E8P5	1.6	70.5	0	0	1	1	2	#DIV/0!
FI05810p OS=Drosophila melanogaster OX=7227 GN=Dmel\CG6356 PE=2 SV=2	Q9VCA0	5.61404	62.9	3	1	2	1	0.833333	0.698489
FI05907p1 OS=Drosophila melanogaster OX=7227 GN=Dmel\CG4984 PE=2 SV=1	A1ZAY4	35.2273	50.6	13	13	20	17	1.39286	0.0669922
FI06405p OS=Drosophila melanogaster OX=7227 GN=SP108 PE=2 SV=1	Q9W453	3.03867	38.2	1	0	1	0	1	1
FI06460p OS=Drosophila melanogaster OX=7227 GN=mRpS18A PE=1 SV=3	Q9VHQ0	7.09677	17.8	0	0	0	1	1.5	0.42265
FI06463p OS=Drosophila melanogaster OX=7227 GN=l(2)SH0834 PE=1 SV=1	Q9VKZ9	5.39216	22.8	0	0	0	1	1.5	0.42265
FI06595p OS=Drosophila melanogaster OX=7227 GN=Dmel\CG11241 PE=1 SV=3	Q9VNR7	13.7795	55.8	5	4	4	4	0.909091	0.42265
FI07217p OS=Drosophila melanogaster OX=7227 GN=Dmel\CG16787 PE=1 SV=2	Q9W1F2	3.16206	29.1	0	0	0	0	1	#DIV/0!
FI07418p OS=Drosophila melanogaster OX=7227 GN=Rab39 PE=2 SV=1	Q9W3Q0	17.4312	24.7	2	1	1	4	1.4	0.591752
FI07649p OS=Drosophila melanogaster OX=7227 GN=Nepl15 PE=2 SV=2	Q9VCU1	16.9096	80.5	5	5	11	9	1.83333	0.0377496
FI07739p OS=Drosophila melanogaster OX=7227 GN=Dmel\CG10510 PE=2 SV=1	Q9VP67	1.33843	62.4	1	0	0	0	0.666667	0.42265
FI07923p OS=Drosophila melanogaster OX=7227 GN=Karybeta3 PE=1 SV=1	Q9VN44	35.2036	123.5	25	27	29	31	1.14815	0.105573
FI08802p OS=Drosophila melanogaster OX=7227 GN=Dmel\CG5515 PE=1 SV=1	Q9VCB9	15.1639	28.5	3	2	1	3	0.857143	0.698489
FI09602p OS=Drosophila melanogaster OX=7227 GN=GH07925p PE=1 SV=1	Q9VVU1	46.8599	45.3	12	18	13	14	0.90625	0.670707
FI11905p OS=Drosophila melanogaster OX=7227 GN=Dmel\CG7656 PE=1 SV=2	Q9VUR4	3.1348	34.9	0	1	0	1	1	1
FI12805p OS=Drosophila melanogaster OX=7227 GN=Nep6 PE=2 SV=1	Q9VYJ1	9.61832	73.7	3	3	3	6	1.375	0.42265
FI14001p1 OS=Drosophila melanogaster OX=7227 GN=SNF4Agamma PE=2 SV=1	Q7JQX9	8.97571	103	3	3	5	5	1.5	#DIV/0!
FI16623p1 OS=Drosophila melanogaster OX=7227 GN=Dmel\CG15653 PE=1 SV=1	Q9W2M9	8.23529	19	2	1	1	0	0.6	0.292893
FI16836p1 OS=Drosophila melanogaster OX=7227 GN=ACSL1 PE=1 SV=1	E2QCY2	55.6575	73	21	29	35	23	1.15385	0.634852
FI16963p1 OS=Drosophila melanogaster OX=7227 GN=CG12726 PE=2 SV=3	Q9VYC9	8.61423	28.6	2	1	2	1	1	1
FI17138p1 OS=Drosophila melanogaster OX=7227 GN=spag PE=1 SV=1	Q9V3E9	8.42697	59.6	4	2	2	3	0.875	0.698489
FI17308p1 OS=Drosophila melanogaster OX=7227 GN=Vti1b PE=1 SV=1	B7Z0M0	34.4262	13.7	1	0	1	1	1.33333	0.42265
FI17508p1 OS=Drosophila melanogaster OX=7227 GN=Dmel\CG11399 PE=1 SV=1	Q9VPB7	1.30435	100.2	0	0	0	1	1.5	0.42265
FI17817p1 OS=Drosophila melanogaster OX=7227 GN=Tango5 PE=1 SV=1	Q9W2S1	15.283	58.1	5	2	5	4	1.22222	0.591752
FI17861p1 OS=Drosophila melanogaster OX=7227 GN=Dmel\CG16700 PE=2 SV=1	Q9VX84	4.2735	50.9	1	1	0	1	0.75	0.42265
FI17948p1 OS=Drosophila melanogaster OX=7227 GN=Dmel\CG14411 PE=2 SV=1	Q9VY15	8.65955	93.9	1	2	2	2	1.2	0.42265
FI18122p1 OS=Drosophila melanogaster OX=7227 GN=Snx1 PE=1 SV=1	Q9VQQ6	14.8472	52.2	3	5	5	2	0.9	0.80755
FI18190p1 OS=Drosophila melanogaster OX=7227 GN=Frq2 PE=1 SV=1	Q9VWX8	10.1604	21.9	2	2	1	2	0.833333	0.42265
FI18195p1 OS=Drosophila melanogaster OX=7227 GN=l(3)76BDm PE=1 SV=2	Q9VW22	1.06141	147.6	0	0	1	1	2	#DIV/0!
FI18650p1 OS=Drosophila melanogaster OX=7227 GN=Dmel\CG6231 PE=2 SV=2	Q9VDV5	4.10256	65.6	1	0	1	2	1.66667	0.292893
FI18812p1 OS=Drosophila melanogaster OX=7227 GN=Unr PE=1 SV=1	B7Z0E2	2.36518	118.4	2	2	3	1	1	1
FI18833p1 OS=Drosophila melanogaster OX=7227 GN=Yif1 PE=1 SV=1	Q9VBC5	7.80856	44.1	1	2	2	2	1.2	0.42265
FI19011p1 OS=Drosophila melanogaster OX=7227 GN=Dmel\CG32638 PE=1 SV=2	Q8IR72	35.2201	17.7	3	3	5	4	1.375	0.095466
FI19014p1 OS=Drosophila melanogaster OX=7227 GN=Fim PE=1 SV=1	Q8IQZ7	3.58814	72	2	3	2	2	0.857143	0.42265
FI19428p1 OS=Drosophila melanogaster OX=7227 GN=salt PE=2 SV=2	Q9V9U2	6.10932	68.2	3	2	2	2	0.857143	0.42265
FI20146p1 OS=Drosophila melanogaster OX=7227 GN=Dme_CG7627 PE=1 SV=2	Q9VLN6	32.1033	152.2	28	26	34	36	1.28571	0.0298575
FI20190p1 OS=Drosophila melanogaster OX=7227 GN=Dmel\CG5789 PE=1 SV=2	Q9VC63	28.388	157	21	23	29	31	1.34783	0.0298575
FI21225p1 OS=Drosophila melanogaster OX=7227 GN=unc-45 PE=1 SV=1	Q9VHW4	8.76452	105	4	4	3	4	0.9	0.42265
FI21274p1 OS=Drosophila melanogaster OX=7227 GN=Trap1 PE=1 SV=1	A1Z6L9	29.5224	77.9	10	9	14	10	1.2381	0.349055
FI21453p1 OS=Drosophila melanogaster OX=7227 GN=Tnpo PE=1 SV=1	Q9VRV8	1.34378	101.5	0	0	1	1	2	#DIV/0!
FI21480p1 OS=Drosophila melanogaster OX=7227 GN=mIF2 PE=1 SV=2	Q9VAV2	18.8218	76.7	6	5	4	3	0.692308	0.105573
FI21844p1 OS=Drosophila melanogaster OX=7227 GN=Dmel\CG2003 PE=2 SV=1	Q9V9S4	1.82927	53.6	0	1	0	1	1	1
FI22513p1 OS=Drosophila melanogaster OX=7227 GN=Dmel\CG3626 PE=1 SV=3	Q9W4K8	13.6315	106.3	6	7	6	6	0.933333	0.42265
FI22810p1 OS=Drosophila melanogaster OX=7227 GN=Dmel\CG5853 PE=2 SV=1	Q9VL61	3.0479	77.3	1	0	1	0	1	1
FI23714p1 OS=Drosophila melanogaster OX=7227 GN=Nrd1 PE=1 SV=2	Q9VYT3	3.66173	132.7	4	1	1	0	0.428571	0.333333
FI23916p1 OS=Drosophila melanogaster OX=7227 GN=13506 PE=1 SV=2	Q9W259	31.6103	57	12	7	12	12	1.2381	0.42265
FI23918p1 OS=Drosophila melanogaster OX=7227 GN=Dmel\CG6834 PE=2 SV=3	Q9VGJ7	3.57542	102.2	1	1	2	2	1.5	#DIV/0!
Fiery mountain, isoform B OS=Drosophila melanogaster OX=7227 GN=fmt PE=1 SV=1	M9PEB1	24.302	108.4	10	15	9	7	0.666667	0.23663
Flightin, isoform B OS=Drosophila melanogaster OX=7227 GN=fln PE=4 SV=1	M9PD14	69.7802	20.6	11	12	12	16	1.2	0.349055
FMN hydroxy acid dehydrogenase domain-containing protein OS=Drosophila melanogaster OX=7227 GN=Dmel\CG18003 PE=1 SV=1	A1Z8D3	33.3333	39.7	12	9	9	9	0.869565	0.42265
Fmr1, isoform G OS=Drosophila melanogaster OX=7227 GN=Fmr1 PE=1 SV=1	A0A0B4K618	4.66392	81	2	2	2	2	1	#DIV/0!
Fructose-bisphosphatase OS=Drosophila melanogaster OX=7227 GN=fbp PE=1 SV=1	Q9VIS3	2.69461	36.2	1	1	1	1	1	#DIV/0!
Fructose-bisphosphate aldolase OS=Drosophila melanogaster OX=7227 GN=Ald1 PE=1 SV=1	C8VV14	65.651	39	25	24	22	26	0.980392	0.830969
F-spondin OS=Drosophila melanogaster OX=7227 GN=fat-spondin PE=1 SV=1	Q7KN04	2.88336	84.9	2	1	0	0	0.4	0.095466
Fumarate hydratase OS=Drosophila melanogaster OX=7227 GN=Fum1 PE=1 SV=3	Q9W3X6	63.4343	53.5	68	67	99	69	1.24088	0.386252
Fumarate hydratase OS=Drosophila melanogaster OX=7227 GN=Fum3 PE=2 SV=1	Q9VTI5	6.38298	50.7	1	1	0	0	0.5	#DIV/0!
G protein alpha i subunit OS=Drosophila melanogaster OX=7227 GN=Galphai PE=1 SV=2	P20353	10.1408	40.6	2	3	2	2	0.857143	0.42265
G protein alpha o subunit OS=Drosophila melanogaster OX=7227 GN=Galphao PE=1 SV=1	P16378	30.5085	40.4	7	11	11	9	1.1	0.698489
G protein alpha q subunit OS=Drosophila melanogaster OX=7227 GN=Galphaq PE=2 SV=2	P23625	19.83	41.3	4	6	5	5	1	1
G protein alpha s subunit, isoform E OS=Drosophila melanogaster OX=7227 GN=Galphas PE=1 SV=1	A0A0B4LGI1	29.5812	44.7	8	7	7	8	1	1
G protein beta-subunit 13F, isoform C OS=Drosophila melanogaster OX=7227 GN=Gbeta13F PE=1 SV=1	A4V4I0	39.4118	37.1	12	7	14	8	1.14286	0.737889
G protein-coupled receptor kinase 2 OS=Drosophila melanogaster OX=7227 GN=Gprk2 PE=1 SV=3	P32866	5.7423	80.6	2	2	1	1	0.666667	#DIV/0!
Galactosylgalactosylxylosylprotein 3-beta-glucuronosyltransferase I OS=Drosophila melanogaster OX=7227 GN=GlcAT-I PE=2 SV=2	O97422	6.86275	35	1	0	1	0	1	1
Galectin OS=Drosophila melanogaster OX=7227 GN=Dmel\CG5335 PE=2 SV=1	A1ZBB1	3.73832	36.7	1	0	0	0	0.666667	0.42265
Galla-1, isoform B OS=Drosophila melanogaster OX=7227 GN=galla-1 PE=3 SV=1	A0A0B4LG04	5.04587	23.8	1	1	0	0	0.5	#DIV/0!
Gamma-cystathionase OS=Drosophila melanogaster OX=7227 GN=Eip55E PE=1 SV=1	Q7JXZ2	29.2621	43	7	7	4	7	0.8125	0.42265
Gas41 OS=Drosophila melanogaster OX=7227 GN=Gas41 PE=1 SV=2	Q9VM63	5.28634	26	0	0	1	1	2	#DIV/0!
GDP-fucose protein O-fucosyltransferase 1 OS=Drosophila melanogaster OX=7227 GN=O-fut1 PE=1 SV=1	A8E6L6	7.46269	46.8	1	2	0	1	0.6	0.292893
GDP-fucose protein O-fucosyltransferase 2 OS=Drosophila melanogaster OX=7227 GN=O-fut2 PE=1 SV=1	Q9W589	3.06122	56	0	0	0	0	1	#DIV/0!
GDP-Man:Man(1)GlcNAc(2)-PP-Dol alpha-1,3-mannosyltransferase OS=Drosophila melanogaster OX=7227 GN=Alg2 PE=1 SV=1	Q9VZU8	7.31132	48.6	2	4	2	1	0.625	0.311753
GDP-Man:Man(3)GlcNAc(2)-PP-Dol alpha-1,2-mannosyltransferase OS=Drosophila melanogaster OX=7227 GN=Alg11 PE=1 SV=2	Q9VP06	4.42105	54.5	0	0	1	1	2	#DIV/0!
Gelsolin OS=Drosophila melanogaster OX=7227 GN=Gel PE=1 SV=2	Q07171	8.64662	88.3	5	4	2	0	0.363636	0.0886776
General transcription factor IIF subunit 1 OS=Drosophila melanogaster OX=7227 GN=TfIIFalpha PE=1 SV=3	Q05913	7.45234	64.4	4	3	2	3	0.777778	0.292893
GEO01111p1 OS=Drosophila melanogaster OX=7227 GN=SkpA PE=1 SV=1	O77430	25.9259	18.6	1	1	2	1	1.25	0.42265
GEO02620p1 OS=Drosophila melanogaster OX=7227 GN=Dmel\CG42497 PE=2 SV=1	E1JGR3	23.0769	7.4	3	3	3	2	0.875	0.42265
GEO06356p1 OS=Drosophila melanogaster OX=7227 GN=Uev1A PE=1 SV=1	Q9VRL1	8.96552	16.7	0	0	1	0	1.5	0.42265
GEO07453p1 OS=Drosophila melanogaster OX=7227 GN=RpL26 PE=1 SV=1	Q9VVU2	10.7383	17.3	3	3	2	3	0.875	0.42265
GEO07624p1 OS=Drosophila melanogaster OX=7227 GN=RpL24 PE=1 SV=1	X2JE06	25.8065	17.5	4	4	4	4	1	#DIV/0!
GEO07746p1 OS=Drosophila melanogaster OX=7227 GN=Pfdn1 PE=1 SV=2	Q9VMH8	7.93651	14.7	1	1	1	0	0.75	0.42265
GEO07753p1 OS=Drosophila melanogaster OX=7227 GN=Dmel\CG11151 PE=1 SV=1	Q9VY92	27.8261	12.4	2	2	2	0	0.666667	0.42265
GEO07841p1 OS=Drosophila melanogaster OX=7227 GN=D.M.UKP PE=2 SV=1	M9NDP2	28.8136	12.9	0	1	0	1	1	1
GEO08239p1 OS=Drosophila melanogaster OX=7227 GN=RpS16 PE=2 SV=1	A0A0B4LG52	43.2432	16.8	7	9	12	6	1.11111	0.781782
GEO08456p1 OS=Drosophila melanogaster OX=7227 GN=Dmel\CG30373 PE=2 SV=1	A1Z7B8	41.7722	17.9	5	4	9	9	1.81818	0.0121217
GEO08966p1 OS=Drosophila melanogaster OX=7227 GN=Grx1 PE=2 SV=1	Q9VVT6	8.77193	12.4	0	1	1	1	1.33333	0.42265
GEO08993p1 OS=Drosophila melanogaster OX=7227 GN=Dmel\CG42498 PE=2 SV=1	E1JIY8	8.10811	12.5	1	1	0	1	0.75	0.42265
GEO09167p1 OS=Drosophila melanogaster OX=7227 GN=Nph PE=1 SV=1	Q9VAC4	17.3077	17.4	1	0	1	0	1	1
GEO09602p1 OS=Drosophila melanogaster OX=7227 GN=BcDNA:RH34302 PE=2 SV=2	Q9VDL5	26.8657	7.4	0	0	1	1	2	#DIV/0!
GEO09626p1 OS=Drosophila melanogaster OX=7227 GN=ND-MLRQ PE=1 SV=1	Q8SYJ2	38.5542	9.4	4	7	4	6	0.923077	0.80755
GEO09659p1 OS=Drosophila melanogaster OX=7227 GN=Dmel\CG13220 PE=1 SV=1	Q6NP72	67.3203	16.4	7	8	8	9	1.11765	0.292893
GEO10172p1 OS=Drosophila melanogaster OX=7227 GN=mRpS18C PE=2 SV=2	Q9VA81	8.57143	16.2	0	1	0	0	0.666667	0.42265
GEO10187p1 OS=Drosophila melanogaster OX=7227 GN=Dmel\CG14483 PE=2 SV=1	Q4QPR8	9.7561	9.9	0	0	0	1	1.5	0.42265
GEO10196p1 OS=Drosophila melanogaster OX=7227 GN=Dmel\CG17776 PE=2 SV=1	Q9W513	28.5714	8.1	3	2	2	2	0.857143	0.42265
GEO11133p1 OS=Drosophila melanogaster OX=7227 GN=SLIRP2 PE=1 SV=1	Q9VHP3	18.6813	10.3	1	0	1	1	1.33333	0.42265
GEO11443p1 OS=Drosophila melanogaster OX=7227 GN=UQCR-6.4 PE=2 SV=1	Q500Y7	75.4386	6.3	7	5	3	4	0.642857	0.154846
GEO11453p1 OS=Drosophila melanogaster OX=7227 GN=NHP2 PE=2 SV=1	M9PCI2	11.25	17.7	2	2	2	1	0.833333	0.42265
GEO11814p1 OS=Drosophila melanogaster OX=7227 GN=Tim9a PE=2 SV=1	X2JEU5	11.5789	11.1	0	0	1	0	1.5	0.42265
GEO12027p1 OS=Drosophila melanogaster OX=7227 GN=Dmel\CG15908 PE=2 SV=1	Q4QPU3	14.7436	18.3	1	1	2	1	1.25	0.42265
GEO12033p1 OS=Drosophila melanogaster OX=7227 GN=Dmel\CG16986 PE=1 SV=1	Q9VZZ5	45.4545	15.8	8	7	5	4	0.647059	0.0513167
GEO12235p1 OS=Drosophila melanogaster OX=7227 GN=Dmel\CG7950 PE=2 SV=3	Q9VAA6	34.8101	16.7	2	3	3	3	1.14286	0.42265
GEO12465p1 OS=Drosophila melanogaster OX=7227 GN=Syb PE=1 SV=1	H1UUB1	20.155	14.1	2	2	3	3	1.33333	#DIV/0!
GEO13356p1 OS=Drosophila melanogaster OX=7227 GN=Dmel\CG34310 PE=2 SV=1	A8DYW4	47.2973	8.5	2	1	1	1	0.8	0.42265
GEO13361p1 OS=Drosophila melanogaster OX=7227 GN=SLIRP1 PE=1 SV=1	Q0KHQ1	60	10	10	9	7	9	0.857143	0.311753
GEO13367p1 OS=Drosophila melanogaster OX=7227 GN=Dmel\CG34200 PE=2 SV=1	Q6IGW6	36.5385	5.9	1	1	1	1	1	#DIV/0!
GH01077p OS=Drosophila melanogaster OX=7227 GN=UQCR-C1 PE=1 SV=2	Q9VFF0	48.7234	51.8	8	12	24	15	1.86364	0.193495
GH01257p OS=Drosophila melanogaster OX=7227 GN=Dmel\CG5107 PE=2 SV=1	Q9VBQ4	7.04225	23.6	1	0	0	0	0.666667	0.42265
GH01474p OS=Drosophila melanogaster OX=7227 GN=Dmel\CG1486 PE=1 SV=1	Q9VRG8	7.277	91.5	2	3	5	2	1.28571	0.591752
GH01508p OS=Drosophila melanogaster OX=7227 GN=Jon65Aiii PE=2 SV=1	Q9VRS7	4.37956	28.5	0	0	1	1	2	#DIV/0!
GH01619p OS=Drosophila melanogaster OX=7227 GN=Rab2 PE=1 SV=1	O18333	52.5822	23.5	8	10	12	9	1.15	0.492907
GH01709p OS=Drosophila melanogaster OX=7227 GN=Dmel\CG5590 PE=1 SV=1	Q9VB10	45.1456	44.3	9	14	15	10	1.08	0.803884
GH01837p OS=Drosophila melanogaster OX=7227 GN=FOHSDR PE=1 SV=1	Q9VDC0	20.4	27.2	1	3	2	1	0.833333	0.698489
GH02075p OS=Drosophila melanogaster OX=7227 GN=Tspo PE=1 SV=1	Q9VPR1	26.4865	20.1	3	2	4	2	1.14286	0.698489
GH02495p OS=Drosophila melanogaster OX=7227 GN=MESK2 PE=1 SV=1	Q8T0V2	7.15884	48.7	0	1	0	2	1.33333	0.698489
GH02671p OS=Drosophila melanogaster OX=7227 GN=lqfR PE=1 SV=4	Q9VD13	2.15716	69.3	2	0	0	0	0.5	0.42265
GH02722p OS=Drosophila melanogaster OX=7227 GN=Dmel\CG12123 PE=2 SV=1	Q9W3F5	4.12844	25.9	0	1	0	0	0.666667	0.42265
GH02741p2 OS=Drosophila melanogaster OX=7227 GN=Dmel\CG42379 PE=2 SV=1	B7YZN6	10.7143	10	0	0	0	1	1.5	0.42265
GH02816p OS=Drosophila melanogaster OX=7227 GN=HL03644 PE=2 SV=2	Q9W043	1.96078	41.5	0	0	1	0	1.5	0.42265
GH03305p OS=Drosophila melanogaster OX=7227 GN=GH26 PE=1 SV=1	Q9VKI8	41.5663	35.2	11	10	11	9	0.956522	0.698489
GH03554p OS=Drosophila melanogaster OX=7227 GN=Sf3a1 PE=1 SV=1	Q9VEP9	1.53061	88	1	1	1	0	0.75	0.42265
GH04039p OS=Drosophila melanogaster OX=7227 GN=Dmel\CG3625 PE=2 SV=1	Q9VPN0	5.24194	28.5	1	0	1	1	1.33333	0.42265
GH04080p OS=Drosophila melanogaster OX=7227 GN=PPO1 PE=1 SV=1	Q7K2W6	54.6377	79	32	32	32	44	1.18182	0.42265
GH04081p OS=Drosophila melanogaster OX=7227 GN=wupA PE=1 SV=1	E4NKJ3	33.4615	29.1	13	17	14	11	0.84375	0.42265
GH04176p OS=Drosophila melanogaster OX=7227 GN=Sip1 PE=1 SV=1	Q7K5M6	3.04054	30.7	1	1	1	1	1	#DIV/0!
GH04232p OS=Drosophila melanogaster OX=7227 GN=CT16527 PE=1 SV=1	Q9VPZ5	1.35338	70.9	0	0	1	0	1.5	0.42265
GH04238p OS=Drosophila melanogaster OX=7227 GN=Dmel\CG5597 PE=1 SV=1	Q9W1H6	14.2308	29.6	4	3	4	2	0.888889	0.698489
GH04538p OS=Drosophila melanogaster OX=7227 GN=Dmel\CG8785 PE=2 SV=1	Q7K2W3	4.00844	52.1	2	1	2	3	1.4	0.292893
GH04863p OS=Drosophila melanogaster OX=7227 GN=Dmel\CG14997 PE=1 SV=1	Q9VZF6	48.7965	51.1	14	14	9	8	0.633333	0.0081634
GH05102p OS=Drosophila melanogaster OX=7227 GN=CT10168 PE=1 SV=1	Q9VR44	8.72211	53.9	2	1	3	3	1.6	0.095466
GH05406p OS=Drosophila melanogaster OX=7227 GN=mRpS30 PE=1 SV=1	Q9VXP3	25.3142	65.1	0	2	8	12	5.5	0.0565436
GH05679p OS=Drosophila melanogaster OX=7227 GN=Tep3 PE=1 SV=2	Q9VLY7	0.816882	163.8	0	0	0	1	1.5	0.42265
GH05942p OS=Drosophila melanogaster OX=7227 GN=DmTOM1 PE=1 SV=2	Q9VSZ1	2.20994	57.6	0	1	1	0	1	1
GH06117p OS=Drosophila melanogaster OX=7227 GN=pst PE=2 SV=2	Q8IQ80	25.4597	77.4	6	11	16	14	1.68421	0.13716
GH06474p OS=Drosophila melanogaster OX=7227 GN=Dmel\CG4377 PE=2 SV=1	Q9W2C4	5.62771	24.8	0	0	0	0	1	#DIV/0!
GH06693p OS=Drosophila melanogaster OX=7227 GN=152078_at PE=1 SV=1	Q9VMC6	39.6181	45.7	18	16	11	10	0.638889	0.0283344
GH07148p OS=Drosophila melanogaster OX=7227 GN=Dmel\CG1582 PE=1 SV=2	Q9VZ55	1.94099	146	1	0	0	0	0.666667	0.42265
GH07286p OS=Drosophila melanogaster OX=7227 GN=Dmel\CG13850 PE=1 SV=3	Q9VD14	45.5674	61.8	19	22	20	19	0.953488	0.591752
GH07444p OS=Drosophila melanogaster OX=7227 GN=Dmel\CG1309 PE=1 SV=1	Q9VZF1	15.2672	58.4	7	6	6	5	0.866667	0.292893
GH07821p OS=Drosophila melanogaster OX=7227 GN=mRpS22 PE=1 SV=1	Q9VAY9	27.9898	45.8	3	6	3	5	0.909091	0.80755
GH08043p OS=Drosophila melanogaster OX=7227 GN=Dmel\CG3223 PE=1 SV=1	Q9VHX2	6.74699	45.1	0	0	0	2	2	0.42265
GH08048p OS=Drosophila melanogaster OX=7227 GN=Dmel\CG1774 PE=1 SV=1	Q9V9W4	72.8814	54	41	47	58	64	1.37778	0.0570097
GH08173p OS=Drosophila melanogaster OX=7227 GN=AC PE=2 SV=1	Q0E8E1	2.62664	60	1	1	1	0	0.75	0.42265
GH08630p OS=Drosophila melanogaster OX=7227 GN=Ktl PE=1 SV=1	Q9VDH3	38.5965	26	5	4	3	7	1.09091	0.830969
GH08677p OS=Drosophila melanogaster OX=7227 GN=nmd PE=2 SV=1	Q9VL02	28.4553	41.5	6	6	9	6	1.21429	0.42265
GH08893p OS=Drosophila melanogaster OX=7227 GN=Dmel\CG11790 PE=1 SV=1	Q8SWX6	14.9007	33.4	4	2	4	3	1.125	0.698489
GH09052p OS=Drosophila melanogaster OX=7227 GN=Dmel\CG1208 PE=2 SV=1	Q8T0T6	7.45968	53.9	3	1	2	2	1	1
GH09241p OS=Drosophila melanogaster OX=7227 GN=CT19169 PE=1 SV=1	Q961R9	5.22523	60.8	2	3	1	2	0.714286	0.292893
GH09295p OS=Drosophila melanogaster OX=7227 GN=CG8728-RA PE=1 SV=1	Q7K3W2	22.6619	61	2	2	8	2	2	0.42265
GH09436p OS=Drosophila melanogaster OX=7227 GN=Dmel\CG7888 PE=2 SV=1	Q7YTZ0	11.2554	50.9	4	3	6	1	1	1
GH09623p OS=Drosophila melanogaster OX=7227 GN=Dmel\CG6330 PE=1 SV=2	Q9VBA0	18.4783	41.3	5	2	4	2	0.888889	0.80755
GH09876p OS=Drosophila melanogaster OX=7227 GN=BEST:GH09876 PE=2 SV=2	Q9VJ22	5.41176	44.4	0	3	4	1	1.4	0.683772
GH10249p OS=Drosophila melanogaster OX=7227 GN=Vmat PE=2 SV=1	Q8IH57	4.02477	68.7	1	0	1	0	1	1
GH10454p OS=Drosophila melanogaster OX=7227 GN=Dmel\CG10562 PE=1 SV=1	Q961Q8	4.69136	46.1	1	2	2	0	0.8	0.698489
GH10714p OS=Drosophila melanogaster OX=7227 GN=Dmel\CG3842 PE=2 SV=1	Q9W404	24.3842	44.9	9	6	7	5	0.823529	0.492907
GH11014p OS=Drosophila melanogaster OX=7227 GN=Dmel\CG1607 PE=1 SV=1	Q9V9Y0	2.17822	55.2	1	0	1	1	1.33333	0.42265
GH11113p OS=Drosophila melanogaster OX=7227 GN=Galk PE=1 SV=1	Q95U34	5.10204	54.1	3	2	1	0	0.428571	0.105573
GH11193p OS=Drosophila melanogaster OX=7227 GN=Rab18 PE=1 SV=1	Q9W4A0	12.1827	22	1	1	1	1	1	#DIV/0!
GH11283p OS=Drosophila melanogaster OX=7227 GN=Nmda1 PE=2 SV=1	Q7JRM9	3.08642	35.5	1	1	1	1	1	#DIV/0!
GH11385p OS=Drosophila melanogaster OX=7227 GN=Irc PE=1 SV=2	Q9VEP8	6.31277	78.2	1	3	2	3	1.16667	0.698489
GH11519p OS=Drosophila melanogaster OX=7227 GN=mfas PE=1 SV=1	Q9VGE9	30.0245	90.6	13	13	15	12	1.03571	0.770584
GH11618p OS=Drosophila melanogaster OX=7227 GN=cpt PE=2 SV=1	Q8T0S3	2.40964	48.1	0	0	1	1	2	#DIV/0!
GH11762p OS=Drosophila melanogaster OX=7227 GN=Dmel\CG9512 PE=1 SV=1	Q9VY05	36.1156	68.8	13	12	10	12	0.888889	0.311753
GH11824p OS=Drosophila melanogaster OX=7227 GN=POLDIP2 PE=1 SV=1	Q9VNC0	3.90244	46.3	1	0	0	0	0.666667	0.42265
GH12395p OS=Drosophila melanogaster OX=7227 GN=CG17837 PE=1 SV=1	Q95SN8	5.6338	32	0	1	1	0	1	1
GH12548p OS=Drosophila melanogaster OX=7227 GN=Dmel\CG11236 PE=2 SV=1	Q9VM80	6.45161	37.6	2	2	0	1	0.5	0.095466
GH12831p OS=Drosophila melanogaster OX=7227 GN=CG17837 PE=2 SV=2	Q9I7I3	16.3823	32.8	4	2	3	1	0.75	0.552786
GH13039p OS=Drosophila melanogaster OX=7227 GN=gammaSnap1 PE=1 SV=1	Q9U6R9	34.4371	33.7	6	4	5	5	1	1
GH13256p OS=Drosophila melanogaster OX=7227 GN=Mtpbeta PE=1 SV=1	Q9W1H8	61.194	50.6	25	25	26	26	1.03846	#DIV/0!
GH13262p OS=Drosophila melanogaster OX=7227 GN=CG1814-RB PE=1 SV=1	Q7K3S2	22.2494	48.4	3	4	4	8	1.55556	0.349055
GH13992p OS=Drosophila melanogaster OX=7227 GN=shrb PE=1 SV=1	Q8T0Q4	5.30973	25.4	1	1	1	1	1	#DIV/0!
GH14121p OS=Drosophila melanogaster OX=7227 GN=Dmel\CG8043 PE=1 SV=1	Q9VHN4	19.8276	39.5	2	3	4	4	1.42857	0.095466
GH14278p OS=Drosophila melanogaster OX=7227 GN=38C.55 PE=1 SV=1	Q9VIM0	11.3684	53.7	5	6	8	6	1.23077	0.311753
GH15104p1 OS=Drosophila melanogaster OX=7227 GN=Dmel\CG42307 PE=2 SV=1	B7Z0C9	22.1053	11	2	1	2	1	1	1
GH15296p OS=Drosophila melanogaster OX=7227 GN=Scp1 PE=1 SV=1	Q8MSI2	31.746	21.6	2	2	3	2	1.16667	0.42265
GH15472p OS=Drosophila melanogaster OX=7227 GN=Slc25A46a PE=2 SV=1	Q9VXK8	21.3777	47.3	5	6	8	6	1.23077	0.311753
GH15861p OS=Drosophila melanogaster OX=7227 GN=Dmel\CG1358 PE=1 SV=1	Q7K1D7	8.71369	52.2	1	3	2	2	1	1
GH15894p OS=Drosophila melanogaster OX=7227 GN=cg2736 PE=1 SV=1	Q9W0X1	20.1183	58.1	9	6	10	10	1.29412	0.237507
GH15921p OS=Drosophila melanogaster OX=7227 GN=cg16820 PE=2 SV=2	Q9VK11	19.4175	33.3	2	3	5	5	1.71429	0.0377496
GH15945p OS=Drosophila melanogaster OX=7227 GN=Dmel\CG6432 PE=2 SV=1	Q9VC92	1.48368	75	1	1	1	1	1	#DIV/0!
GH16657p OS=Drosophila melanogaster OX=7227 GN=Sdic3 PE=2 SV=3	Q8IRZ3	2.25141	59.1	0	0	1	1	2	#DIV/0!
GH16740p OS=Drosophila melanogaster OX=7227 GN=GstT4 PE=1 SV=1	Q8MRM0	10.1266	27.6	1	0	0	0	0.666667	0.42265
GH16847p OS=Drosophila melanogaster OX=7227 GN=Tbc1d8-9 PE=1 SV=1	Q9VP46	10.5345	147.2	10	8	8	4	0.7	0.311753
GH17516p OS=Drosophila melanogaster OX=7227 GN=Dmel\CG8768 PE=1 SV=1	Q8T0N5	44.702	32.8	12	13	11	9	0.814815	0.154846
GH17623p OS=Drosophila melanogaster OX=7227 GN=CG3364 PE=2 SV=1	Q7K332	35.9833	27.6	6	6	6	4	0.857143	0.42265
GH17672p OS=Drosophila melanogaster OX=7227 GN=CT30783 PE=1 SV=1	Q7JVN6	7.53564	53.2	2	1	2	2	1.2	0.42265
GH17801p OS=Drosophila melanogaster OX=7227 GN=Dmel\CG17660 PE=1 SV=3	Q9VQ34	11.0075	60.1	3	1	4	3	1.5	0.311753
GH18546p OS=Drosophila melanogaster OX=7227 GN=Dmel\CG5955 PE=2 SV=1	Q9VPE8	12.5341	41.7	3	3	1	2	0.625	0.095466
GH19047p OS=Drosophila melanogaster OX=7227 GN=Dmel\CG3829 PE=2 SV=1	Q961K6	3.8526	67.1	0	1	1	1	1.33333	0.42265
GH19118p OS=Drosophila melanogaster OX=7227 GN=CG6640 PE=2 SV=1	Q961K4	2.3166	57.1	0	0	0	1	1.5	0.42265
GH19483p OS=Drosophila melanogaster OX=7227 GN=Dmel\CG9581 PE=1 SV=1	Q9W5W7	6.97248	60.8	0	0	3	1	3	0.183503
GH19557p OS=Drosophila melanogaster OX=7227 GN=Dmel\CG42371 PE=2 SV=1	B7YZZ0	26.4368	10.2	1	1	0	2	1	1
GH19726p OS=Drosophila melanogaster OX=7227 GN=Dmel\CG1824 PE=1 SV=1	Q9VYL5	51.6426	83.5	37	39	43	49	1.20513	0.127128
GH19849p OS=Drosophila melanogaster OX=7227 GN=Dmel\CG6656 PE=2 SV=1	Q9VD68	10.1266	44.8	2	2	3	4	1.5	0.095466
GH19970p OS=Drosophila melanogaster OX=7227 GN=SLC5A11 PE=2 SV=2	Q9VLR8	2.16667	65.3	0	0	1	1	2	#DIV/0!
GH20226p OS=Drosophila melanogaster OX=7227 GN=ORE-8 PE=2 SV=1	Q7K3Q2	10.279	74.6	3	3	3	2	0.875	0.42265
GH20621p OS=Drosophila melanogaster OX=7227 GN=cg5945 PE=1 SV=1	Q9VK12	46.4	28.5	7	6	4	6	0.8	0.311753
GH20802p OS=Drosophila melanogaster OX=7227 GN=Dmel\CG2233 PE=1 SV=1	Q9W3L4	29.4686	46.5	11	9	6	8	0.727273	0.16795
GH21048p OS=Drosophila melanogaster OX=7227 GN=Shawn PE=2 SV=2	Q9VWG0	9.30233	42.1	3	3	3	0	0.625	0.42265
GH21273p OS=Drosophila melanogaster OX=7227 GN=BEST:LD29996 PE=1 SV=1	Q9VNA3	21.2963	23.6	4	4	4	2	0.8	0.42265
GH21490p OS=Drosophila melanogaster OX=7227 GN=Dmel\CG6484 PE=1 SV=1	Q7K3P6	6.88172	50.2	3	3	3	5	1.25	0.42265
GH21596p OS=Drosophila melanogaster OX=7227 GN=Dmel\CG5023 PE=1 SV=1	Q9I7J0	8.28402	19.1	0	1	0	0	0.666667	0.42265
GH22096p OS=Drosophila melanogaster OX=7227 GN=Dmel\CG6984 PE=1 SV=1	Q7K1C3	9.47368	31.1	3	1	0	0	0.333333	0.183503
GH22139p OS=Drosophila melanogaster OX=7227 GN=anon-WO0242455.53 PE=2 SV=1	Q95T49	12.8289	34.1	2	1	3	1	1.2	0.698489
GH22160p OS=Drosophila melanogaster OX=7227 GN=Dmel\CG5805 PE=2 SV=1	Q9VC40	7.37463	37.9	1	1	0	1	0.75	0.42265
GH22266p OS=Drosophila melanogaster OX=7227 GN=Dmel\CG13907 PE=1 SV=1	Q9W0L6	27.0833	88	11	13	14	12	1.07692	0.552786
GH22994p OS=Drosophila melanogaster OX=7227 GN=CT28495 PE=1 SV=2	Q9VG23	15.814	24.4	3	3	3	3	1	#DIV/0!
GH23190p OS=Drosophila melanogaster OX=7227 GN=Dmel\CG1275 PE=1 SV=1	Q9I7U2	7.08661	27.7	2	2	2	3	1.16667	0.42265
GH23390p OS=Drosophila melanogaster OX=7227 GN=Dmel\CG6028 PE=1 SV=1	Q95SI7	48.4642	32.3	7	6	7	7	1.06667	0.42265
GH23453p OS=Drosophila melanogaster OX=7227 GN=CG8054 PE=1 SV=1	Q961H2	16.1736	55.9	5	5	4	4	0.833333	#DIV/0!
GH23568p OS=Drosophila melanogaster OX=7227 GN=parvin PE=1 SV=2	Q9VWD0	7.90191	41.8	1	1	2	2	1.5	#DIV/0!
GH24787p OS=Drosophila melanogaster OX=7227 GN=Pus7 PE=1 SV=1	Q9VSK9	4.63215	82.7	2	2	0	0	0.333333	#DIV/0!
GH25158p OS=Drosophila melanogaster OX=7227 GN=Dmel\CG5399 PE=2 SV=1	Q9VF46	7.33945	23.1	2	1	1	2	1	1
GH25425p OS=Drosophila melanogaster OX=7227 GN=Dmel\CG6180 PE=1 SV=2	Q9VK60	14.3969	28.7	1	1	1	2	1.25	0.42265
GH25466p OS=Drosophila melanogaster OX=7227 GN=Dmel\CG7724 PE=1 SV=1	Q9VVE3	8.29146	44.8	1	1	2	1	1.25	0.42265
GH25683p OS=Drosophila melanogaster OX=7227 GN=Dmel\CG4239 PE=2 SV=1	Q9VXG9	26.087	30.3	5	3	7	6	1.5	0.154846
GH25853p OS=Drosophila melanogaster OX=7227 GN=Dmel\CG10132 PE=1 SV=2	Q9VIU8	32.1087	152.3	28	33	34	28	1.01587	0.909833
GH25868p OS=Drosophila melanogaster OX=7227 GN=Dmel\CG7011 PE=1 SV=1	Q9VUM3	4.55764	42.3	0	0	0	0	1	#DIV/0!
GH26015p OS=Drosophila melanogaster OX=7227 GN=Dmel\CG8888 PE=1 SV=1	Q7K3N4	21.3918	43.5	4	4	7	4	1.3	0.42265
GH26159p OS=Drosophila melanogaster OX=7227 GN=Iris PE=2 SV=1	Q9VPX0	28.6252	58.8	5	6	10	7	1.46154	0.198216
GH26270p OS=Drosophila melanogaster OX=7227 GN=Idh3b PE=1 SV=1	Q9VD58	55.4054	40.4	23	23	28	21	1.0625	0.709979
GH26459p OS=Drosophila melanogaster OX=7227 GN=Dmel\CG5989 PE=2 SV=1	Q9VSM4	40.8257	50.3	9	9	10	9	1.05	0.42265
GH26833p OS=Drosophila melanogaster OX=7227 GN=LpR2 PE=2 SV=1	Q7YTZ6	5.22648	95.4	0	1	2	3	2.33333	0.105573
GH26960p OS=Drosophila melanogaster OX=7227 GN=Porin2 PE=2 SV=1	Q9VKP2	14.6758	31.9	4	1	0	0	0.285714	0.237507
GH27579p OS=Drosophila melanogaster OX=7227 GN=grsm PE=1 SV=1	Q9V3D8	49.2832	60.1	21	14	11	7	0.540541	0.169496
GH28326p OS=Drosophila melanogaster OX=7227 GN=45555989 PE=1 SV=2	Q9VWV4	41.4286	71.7	30	30	28	24	0.870968	0.183503
GH28348p OS=Drosophila melanogaster OX=7227 GN=jp PE=2 SV=1	Q7JV09	5.21822	115.9	2	3	1	3	0.857143	0.698489
GH28654p OS=Drosophila melanogaster OX=7227 GN=Dmel\CG8654 PE=2 SV=1	Q7K3M6	10.757	55.5	3	1	4	3	1.5	0.311753
GH28815p OS=Drosophila melanogaster OX=7227 GN=Dmel\CG33722 PE=1 SV=1	Q6NL44	2.51046	53.6	1	1	0	0	0.5	#DIV/0!
Gilgamesh, isoform C OS=Drosophila melanogaster OX=7227 GN=gish PE=1 SV=2	Q8INB6	19.9063	48.7	5	4	2	5	0.818182	0.591752
GILT-like protein 1 OS=Drosophila melanogaster OX=7227 GN=GILT1 PE=1 SV=1	Q95RA9	31.2	27.7	3	4	2	2	0.666667	0.095466
GlcNAc-1-P transferase OS=Drosophila melanogaster OX=7227 GN=Alg7 PE=2 SV=2	Q9VK30	7.09046	45.8	4	2	2	1	0.625	0.311753
Glucosamine-6-phosphate isomerase OS=Drosophila melanogaster OX=7227 GN=Oscillin PE=3 SV=1	M9ND31	11.3971	30.8	0	1	0	1	1	1
Glucose dehydrogenase [FAD, quinone] OS=Drosophila melanogaster OX=7227 GN=Gld PE=3 SV=3	P18173	6.08	68.4	1	1	1	2	1.25	0.42265
Glucose-6-phosphate 1-epimerase OS=Drosophila melanogaster OX=7227 GN=BG:DS00797.2 PE=1 SV=1	Q9V3D1	12.7946	34.2	1	0	2	1	1.66667	0.292893
Glucose-6-phosphate isomerase OS=Drosophila melanogaster OX=7227 GN=Pgi PE=2 SV=2	P52029	49.2832	62.3	20	21	20	22	1.02326	0.698489
Glucosidase 1, isoform B OS=Drosophila melanogaster OX=7227 GN=GCS1 PE=1 SV=4	Q9VZ04	7.89164	96.1	3	1	1	2	0.833333	0.698489
Glucosidase 2 subunit beta OS=Drosophila melanogaster OX=7227 GN=GCS2beta PE=1 SV=1	Q9VJD1	21.8978	61.5	10	10	10	8	0.909091	0.42265
Glutactin OS=Drosophila melanogaster OX=7227 GN=Glt PE=1 SV=2	P33438	32.4561	118.7	11	14	10	14	0.962963	0.859972
Glutamate carrier 1, isoform A OS=Drosophila melanogaster OX=7227 GN=GC1 PE=1 SV=1	Q9VGF7	47.352	34.5	8	8	11	7	1.11111	0.666667
Glutamate dehydrogenase OS=Drosophila melanogaster OX=7227 GN=Gdh PE=1 SV=1	A0A0C4DHE7	75.7033	43	61	66	57	71	1.00775	0.952489
Glutamate dehydrogenase, mitochondrial OS=Drosophila melanogaster OX=7227 GN=Gdh PE=1 SV=2	P54385	69.395	62.5	106	130	106	130	1	1
Glutamic acid decarboxylase 1, isoform D OS=Drosophila melanogaster OX=7227 GN=Gad1 PE=3 SV=1	M9PH99	14.5098	57.8	6	6	4	4	0.714286	#DIV/0!
Glutaminase OS=Drosophila melanogaster OX=7227 GN=GLS PE=1 SV=1	A1Z944	17.9104	82	7	5	5	5	0.857143	0.42265
Glutamine amidotransferase OS=Drosophila melanogaster OX=7227 GN=bur PE=1 SV=3	Q9VIE7	17.4231	76.7	6	5	7	7	1.23077	0.095466
Glutamine synthetase OS=Drosophila melanogaster OX=7227 GN=Gs1 PE=1 SV=1	E1JHQ1	37.594	44.4	16	18	16	17	0.972222	0.698489
Glutamine synthetase OS=Drosophila melanogaster OX=7227 GN=Gs2 PE=1 SV=1	X2JDA5	31.3673	41.7	8	10	9	8	0.95	0.698489
Glutaminyl-peptide cyclotransferase OS=Drosophila melanogaster OX=7227 GN=QC PE=1 SV=2	Q9VRQ9	2.64706	38	1	0	0	0	0.666667	0.42265
Glutamyl-tRNA synthetase OS=Drosophila melanogaster OX=7227 GN=GluRS-m PE=3 SV=1	Q9VV59	1.95695	58.5	1	0	1	0	1	1
Glutamyl-tRNA(Gln) amidotransferase subunit A, mitochondrial OS=Drosophila melanogaster OX=7227 GN=gatA PE=2 SV=1	Q9VE09	28.5433	55.8	3	6	7	5	1.27273	0.492907
Glutamyl-tRNA(Gln) amidotransferase subunit B, mitochondrial OS=Drosophila melanogaster OX=7227 GN=GatB PE=3 SV=2	Q9VCD0	12.0155	57.3	2	3	5	3	1.42857	0.311753
Glutamyl-tRNA(Gln) amidotransferase subunit C, mitochondrial OS=Drosophila melanogaster OX=7227 GN=GatC PE=3 SV=1	Q86BL4	6.75676	16.9	0	0	1	1	2	#DIV/0!
Glutathione peroxidase OS=Drosophila melanogaster OX=7227 GN=PHGPx PE=1 SV=1	Q9VZQ8	49.1124	18.7	9	10	6	6	0.666667	0.0198039
Glutathione S transferase D9, isoform A OS=Drosophila melanogaster OX=7227 GN=GstD9 PE=1 SV=1	Q9VGA0	9.63303	25.4	1	1	1	1	1	#DIV/0!
Glutathione S transferase E9 OS=Drosophila melanogaster OX=7227 GN=GstE9 PE=1 SV=1	Q7K8X7	15.8371	24.9	3	3	3	3	1	#DIV/0!
Glutathione S transferase T1 OS=Drosophila melanogaster OX=7227 GN=GstT1 PE=1 SV=1	Q7K0B6	66.2281	26.6	16	16	13	16	0.911765	0.42265
Glutathione S transferase T2 OS=Drosophila melanogaster OX=7227 GN=GstT2 PE=1 SV=2	A1Z7X7	25.4386	26.6	1	2	2	2	1.2	0.42265
Glutathione S-transferase D1 OS=Drosophila melanogaster OX=7227 GN=GstD1 PE=1 SV=1	P20432	32.0574	23.9	5	3	4	2	0.8	0.552786
Glutathione S-transferase S1 OS=Drosophila melanogaster OX=7227 GN=GstS1 PE=1 SV=2	P41043	10.4418	27.6	1	0	2	1	1.66667	0.292893
Glyceraldehyde-3-phosphate dehydrogenase 1 OS=Drosophila melanogaster OX=7227 GN=Gapdh1 PE=2 SV=2	P07486	78.9157	35.3	38	41	45	39	1.06173	0.533748
Glyceraldehyde-3-phosphate dehydrogenase OS=Drosophila melanogaster OX=7227 GN=Gapdh2 PE=3 SV=1	M9PJN8	81.9277	35.3	38	43	53	42	1.16867	0.36625
Glycerol kinase OS=Drosophila melanogaster OX=7227 GN=Dmel\CG8298 PE=2 SV=1	Q7JY99	1.34228	66.5	1	0	1	0	1	1
Glycerol kinase OS=Drosophila melanogaster OX=7227 GN=Gk1 PE=1 SV=1	Q9W0U0	24.7212	58.8	8	4	10	6	1.28571	0.552786
Glycerol kinase OS=Drosophila melanogaster OX=7227 GN=Gk2 PE=2 SV=2	Q9W095	28.2986	64.5	8	7	9	8	1.11765	0.292893
Glycerol-3-phosphate acyltransferase 4, isoform C OS=Drosophila melanogaster OX=7227 GN=Gpat4 PE=1 SV=2	Q9W1B5	32.4619	52.2	10	8	11	6	0.95	0.869811
Glycerol-3-phosphate dehydrogenase [NAD(+)], cytoplasmic OS=Drosophila melanogaster OX=7227 GN=Gpdh1 PE=1 SV=3	P13706	57.0248	39.7	19	21	21	12	0.833333	0.526984
Glycerol-3-phosphate dehydrogenase OS=Drosophila melanogaster OX=7227 GN=Gpo1 PE=1 SV=1	Q7K569	88.9503	80.4	640	663	740	761	1.15172	0.0238604
Glycine cleavage system P protein OS=Drosophila melanogaster OX=7227 GN=Dmel\CG3999 PE=1 SV=1	Q9VH09	31.269	109.6	30	25	17	16	0.614035	0.0497447
Glycogen [starch] synthase OS=Drosophila melanogaster OX=7227 GN=GlyS PE=1 SV=2	Q9VFC8	65.7264	81.7	68	76	70	59	0.89726	0.38506
Glycogen-binding subunit 76A OS=Drosophila melanogaster OX=7227 GN=Gbs-76A PE=1 SV=1	Q9VVY3	32.8928	73.9	19	18	22	20	1.12821	0.154846
Glycogenin, isoform B OS=Drosophila melanogaster OX=7227 GN=Gyg PE=1 SV=3	Q9W2J6	3.6036	37.8	1	0	1	2	1.66667	0.292893
Glycylpeptide N-tetradecanoyltransferase OS=Drosophila melanogaster OX=7227 GN=Nmt PE=2 SV=2	O61613	5.72034	53.8	2	3	2	3	1	1
GM01318p OS=Drosophila melanogaster OX=7227 GN=Wbp2 PE=1 SV=1	Q95SE8	3.85757	35.3	1	0	1	1	1.33333	0.42265
GM01519p OS=Drosophila melanogaster OX=7227 GN=Pld3 PE=1 SV=1	Q9VIF2	11.9433	55.6	5	4	5	4	1	1
GM02445p OS=Drosophila melanogaster OX=7227 GN=Dmel\CG11679 PE=2 SV=1	Q9VXQ8	20.7143	48.3	2	1	3	9	2.8	0.277103
GM03767p OS=Drosophila melanogaster OX=7227 GN=mRpL12 PE=1 SV=1	Q9VSR5	25.8242	19.6	1	1	4	3	2.25	0.0377496
GM04645p OS=Drosophila melanogaster OX=7227 GN=Ugt302C1 PE=1 SV=1	Q9VGT3	17.4242	60.1	5	9	8	12	1.375	0.4
GM05240p OS=Drosophila melanogaster OX=7227 GN=Dmel\CG6178 PE=1 SV=1	Q9VCC6	36.3971	59.9	12	9	7	6	0.652174	0.127128
GM09977p OS=Drosophila melanogaster OX=7227 GN=anon-WO0172774.138 PE=1 SV=1	Q9VSC5	3.32326	36.7	1	0	0	0	0.666667	0.42265
GM14138p OS=Drosophila melanogaster OX=7227 GN=PP2C PE=2 SV=2	Q9VR62	9.98464	72.8	4	4	4	6	1.2	0.42265
GM14467p OS=Drosophila melanogaster OX=7227 GN=Pex10 PE=2 SV=1	Q9W0D7	8.69565	34.6	2	2	2	2	1	#DIV/0!
GM16226p OS=Drosophila melanogaster OX=7227 GN=Dmel\CG10343 PE=1 SV=1	Q9VJ60	21.028	24.1	2	2	2	2	1	#DIV/0!
Golgi apparatus membrane protein TVP23 homolog OS=Drosophila melanogaster OX=7227 GN=Dmel\CG5021 PE=1 SV=1	E1JI84	19.2825	25.5	0	1	3	2	2.33333	0.105573
Golgi pH regulator OS=Drosophila melanogaster OX=7227 GN=GPHR PE=2 SV=1	Q3ZAN1	2.1978	52.8	1	1	1	0	0.75	0.42265
Golgi phosphoprotein 3 homolog sauron OS=Drosophila melanogaster OX=7227 GN=sau PE=1 SV=1	Q9VQ93	11.5646	33.5	3	3	3	2	0.875	0.42265
GPI ethanolamine phosphate transferase 1 OS=Drosophila melanogaster OX=7227 GN=Dmel\CG4907 PE=3 SV=1	Q9VCV7	1.08814	104.3	0	1	0	0	0.666667	0.42265
GPI ethanolamine phosphate transferase 1 OS=Drosophila melanogaster OX=7227 GN=PIG-N PE=3 SV=1	A1Z838	1.11857	101.8	0	0	1	1	2	#DIV/0!
GPI inositol-deacylase OS=Drosophila melanogaster OX=7227 GN=PGAP1 PE=2 SV=3	Q9W495	17.449	111.6	7	3	6	10	1.5	0.4
Gram-negative bacteria-binding protein 3 OS=Drosophila melanogaster OX=7227 GN=GNBP3 PE=1 SV=2	Q9NHA8	4.28571	55.2	1	2	2	1	1	1
GrpE protein homolog, mitochondrial OS=Drosophila melanogaster OX=7227 GN=Roe1 PE=2 SV=2	P48604	23.9437	23.9	2	1	3	5	2	0.154846
GTP-binding protein 128up OS=Drosophila melanogaster OX=7227 GN=128up PE=2 SV=2	P32234	16.0326	41.1	2	1	4	3	1.8	0.105573
Guanine nucleotide-binding protein subunit beta-like protein OS=Drosophila melanogaster OX=7227 GN=Rack1 PE=1 SV=2	O18640	65.7233	35.6	24	24	32	21	1.1	0.694005
Guanine nucleotide-binding protein subunit gamma-1 OS=Drosophila melanogaster OX=7227 GN=Ggamma1 PE=2 SV=1	P38040	40	8.1	1	2	2	2	1.2	0.42265
Guanylate cyclase OS=Drosophila melanogaster OX=7227 GN=Gycbeta100B PE=1 SV=1	Q9VA09	5.08259	86.8	2	2	3	2	1.16667	0.42265
Guanylate kinase OS=Drosophila melanogaster OX=7227 GN=Dmel\CG11811 PE=1 SV=1	Q9VTB3	25.7511	25.9	3	3	5	3	1.25	0.42265
Guided entry of tail-anchored proteins factor 1 OS=Drosophila melanogaster OX=7227 GN=Dmel\CG32022 PE=1 SV=1	Q8T481	5.61798	19.8	1	1	0	0	0.5	#DIV/0!
GXIVsPLA2, isoform A OS=Drosophila melanogaster OX=7227 GN=GXIVsPLA2 PE=2 SV=2	Q9VUV6	6.52174	25.9	1	1	0	1	0.75	0.42265
H(+)-transporting two-sector ATPase OS=Drosophila melanogaster OX=7227 GN=Vha68-1 PE=1 SV=1	M9PD18	43.8111	68.3	11	13	13	9	0.923077	0.698489
H(+)-transporting two-sector ATPase OS=Drosophila melanogaster OX=7227 GN=Vha68-2 PE=1 SV=1	A4V0N4	49.0228	68.3	19	21	19	20	0.97619	0.698489
H/ACA ribonucleoprotein complex subunit 3 OS=Drosophila melanogaster OX=7227 GN=CG7637 PE=2 SV=1	Q9V5P6	42.1875	7.6	0	1	2	1	1.66667	0.292893
H/ACA ribonucleoprotein complex subunit 4 OS=Drosophila melanogaster OX=7227 GN=Nop60B PE=1 SV=1	O44081	36.0236	56.8	12	9	13	11	1.13043	0.492907
HDC00331 OS=Drosophila melanogaster OX=7227 GN=Dmel\CG34172 PE=1 SV=1	Q6IHY5	24.1935	6.6	5	5	3	5	0.833333	0.42265
HDC05827 OS=Drosophila melanogaster OX=7227 GN=Dmel\CG34228 PE=1 SV=1	Q6IGN6	26.1364	9.9	2	0	1	0	0.75	0.698489
HDC12925 OS=Drosophila melanogaster OX=7227 GN=Dmel\CG42394 PE=2 SV=1	Q6IKC0	14.2857	8.2	1	1	1	1	1	#DIV/0!
HDC14388 OS=Drosophila melanogaster OX=7227 GN=Dmel\CG34284 PE=4 SV=1	Q6IJR5	25.8065	13.3	1	2	2	1	1	1
Head-specific guanylate cyclase OS=Drosophila melanogaster OX=7227 GN=Gycalpha99B PE=2 SV=2	Q07093	7.10059	75.6	0	1	1	2	1.66667	0.292893
Heat shock 70 kDa protein cognate 1 OS=Drosophila melanogaster OX=7227 GN=Hsc70-1 PE=1 SV=1	P29843	43.5257	70.6	16	19	20	21	1.16216	0.198216
Heat shock 70 kDa protein cognate 2 OS=Drosophila melanogaster OX=7227 GN=Hsc70-2 PE=1 SV=2	P11146	9.16272	69.7	5	4	6	6	1.27273	0.095466
Heat shock 70 kDa protein cognate 4 OS=Drosophila melanogaster OX=7227 GN=Hsc70-4 PE=1 SV=3	P11147	65.4378	71.1	60	64	65	72	1.10317	0.248191
Heat shock 70 kDa protein cognate 5 OS=Drosophila melanogaster OX=7227 GN=Hsc70-5 PE=1 SV=2	P29845	52.9155	74	45	43	65	69	1.51111	0.00931987
Heat shock protein 23, isoform B OS=Drosophila melanogaster OX=7227 GN=Hsp23 PE=3 SV=1	M9NE68	65.5914	20.6	7	7	3	6	0.6875	0.237507
Heat shock protein 26 OS=Drosophila melanogaster OX=7227 GN=Hsp26 PE=1 SV=2	P02517	25.4808	23	2	3	1	1	0.571429	0.095466
Heat shock protein 27 OS=Drosophila melanogaster OX=7227 GN=Hsp27 PE=1 SV=2	P02518	5.16432	23.6	0	0	0	0	1	#DIV/0!
Heat shock protein 60A OS=Drosophila melanogaster OX=7227 GN=Hsp60A PE=1 SV=3	O02649	48.8656	60.8	4	0	8	20	5	0.198216
Heat shock protein 67B1 OS=Drosophila melanogaster OX=7227 GN=Hsp67Ba PE=2 SV=2	P05812	4.26966	46.9	1	0	1	0	1	1
Heat shock protein 68 OS=Drosophila melanogaster OX=7227 GN=Hsp68 PE=1 SV=1	O97125	17.0079	69.7	10	10	8	8	0.818182	#DIV/0!
Heme O synthase OS=Drosophila melanogaster OX=7227 GN=Dmel\CG5037 PE=2 SV=1	Q9VKZ1	2.04604	42.5	1	1	1	1	1	#DIV/0!
Heme oxygenase OS=Drosophila melanogaster OX=7227 GN=Ho PE=1 SV=1	Q9VGJ9	26.0135	34.1	5	6	7	9	1.38462	0.154846
Hermes, isoform A OS=Drosophila melanogaster OX=7227 GN=hrm PE=1 SV=1	Q7JWI7	22.3404	71.7	6	5	8	9	1.46154	0.0513167
Heterogeneous nuclear ribonucleoprotein 27C OS=Drosophila melanogaster OX=7227 GN=Hrb27C PE=1 SV=2	P48809	22.8029	44.7	6	4	6	3	0.916667	0.80755
Hig-anchoring scaffold protein, isoform A OS=Drosophila melanogaster OX=7227 GN=Hasp PE=1 SV=1	Q8INW2	1.25298	183.3	0	0	0	1	1.5	0.42265
High temperature requirement protein A2 OS=Drosophila melanogaster OX=7227 GN=HtrA2 PE=3 SV=1	A0A0B4KG52	11.6114	46	4	2	1	3	0.75	0.552786
High-affinity choline transporter 1 OS=Drosophila melanogaster OX=7227 GN=ChT PE=2 SV=2	Q9VE46	19.8697	66.8	9	9	4	7	0.65	0.144814
Histidine triad nucleotide binding protein 1, isoform A OS=Drosophila melanogaster OX=7227 GN=HINT1 PE=1 SV=1	Q8STA5	32	16.6	2	4	3	3	1	1
Histidine--tRNA ligase OS=Drosophila melanogaster OX=7227 GN=HisRS PE=1 SV=2	Q8IQX8	24.6454	62.3	11	12	8	7	0.68	0.0298575
Histone deacetylase 6, isoform G OS=Drosophila melanogaster OX=7227 GN=HDAC6 PE=1 SV=1	M9PJN5	1.69635	130.8	1	1	1	0	0.75	0.42265
Histone H2A OS=Drosophila melanogaster OX=7227 GN=His2A:CG33859 PE=3 SV=1	Q4AB57	31.4516	13.4	2	3	2	2	0.857143	0.42265
Histone H2B OS=Drosophila melanogaster OX=7227 GN=His2B PE=1 SV=2	P02283	23.5772	13.7	2	2	3	1	1	1
Histone H4 OS=Drosophila melanogaster OX=7227 GN=His4 PE=1 SV=2	P84040	31.068	11.4	3	3	2	3	0.875	0.42265
Histone-lysine N-methyltransferase ash1 OS=Drosophila melanogaster OX=7227 GN=ash1 PE=1 SV=3	Q9VW15	0.404313	246.1	0	1	0	1	1	1
HL01062p OS=Drosophila melanogaster OX=7227 GN=CT30701 PE=1 SV=1	Q9VU17	5.00928	58.4	3	1	2	2	1	1
HL01515p OS=Drosophila melanogaster OX=7227 GN=Dmel\CG5973 PE=2 SV=2	Q9VM11	19.2926	36.1	2	5	3	3	0.888889	0.770584
HL05328p OS=Drosophila melanogaster OX=7227 GN=lectin-24Db PE=2 SV=1	Q9VQX3	47.3538	41.5	11	4	12	1	0.882353	0.892167
HL07956p OS=Drosophila melanogaster OX=7227 GN=mRpL18 PE=2 SV=1	Q7JVK1	14.5161	21.2	1	0	1	1	1.33333	0.42265
HL08109p OS=Drosophila melanogaster OX=7227 GN=yip2 PE=1 SV=1	Q9VL70	81.9095	41.6	47	43	41	44	0.945652	0.42265
HMG-coA reductase degradation 3, isoform A OS=Drosophila melanogaster OX=7227 GN=Hrd3 PE=1 SV=1	Q9V415	1.4652	89.3	1	0	0	1	1	1
Holocarboxylase synthetase, isoform C OS=Drosophila melanogaster OX=7227 GN=Hcs PE=1 SV=1	A0A0B4LGM5	17.8606	116.5	16	8	9	9	0.769231	0.531479
Homogentisate 1,2-dioxygenase OS=Drosophila melanogaster OX=7227 GN=hgo PE=2 SV=3	Q9VKJ0	13.6674	49.4	3	4	2	3	0.777778	0.292893
Hormone-sensitive lipase, isoform A OS=Drosophila melanogaster OX=7227 GN=Hsl PE=1 SV=1	Q7JR83	2.95119	97.4	0	0	0	2	2	0.42265
Hsc/Hsp70-interacting protein related, isoform B OS=Drosophila melanogaster OX=7227 GN=HIP-R PE=4 SV=1	E2QD63	30.2387	41	13	12	10	9	0.777778	0.0513167
Hsc70Cb, isoform A OS=Drosophila melanogaster OX=7227 GN=Hsc70Cb PE=1 SV=1	Q9VUC1	6.46766	88.4	1	3	3	3	1.33333	0.42265
HSP 82 OS=Drosophila melanogaster OX=7227 GN=Gp93 PE=1 SV=1	Q9VAY2	59.2122	90.2	63	58	55	54	0.902439	0.142857
HSP 82 OS=Drosophila melanogaster OX=7227 GN=Hsp83 PE=3 SV=1	M9PBL3	48.1172	81.8	43	50	47	40	0.936842	0.606081
Hsp90 co-chaperone Cdc37 OS=Drosophila melanogaster OX=7227 GN=Cdc37 PE=1 SV=1	Q24276	2.82776	45.1	1	1	0	0	0.5	#DIV/0!
Hu li tai shao, isoform O OS=Drosophila melanogaster OX=7227 GN=hts PE=1 SV=1	A0A0B4K849	13.4078	79	5	2	5	4	1.22222	0.591752
IA-2 protein tyrosine phosphatase, isoform D OS=Drosophila melanogaster OX=7227 GN=IA-2 PE=1 SV=2	Q59E11	2.06738	145.6	1	1	1	1	1	#DIV/0!
IGF-II mRNA-binding protein, isoform K OS=Drosophila melanogaster OX=7227 GN=Imp PE=1 SV=2	Q0KHU2	29.3185	69.4	10	6	11	6	1.05556	0.890236
IGF-II mRNA-binding protein, isoform L OS=Drosophila melanogaster OX=7227 GN=Imp PE=1 SV=1	M9NF14	29.7806	69.9	10	6	11	7	1.11111	0.757464
I'm not dead yet, isoform D OS=Drosophila melanogaster OX=7227 GN=Indy PE=1 SV=1	E1JI19	17.3077	63.5	9	10	9	10	1	1
Imaginal disc growth factor 4, isoform C OS=Drosophila melanogaster OX=7227 GN=Idgf4 PE=1 SV=1	X2JEB6	63.3484	48.6	42	52	52	35	0.927083	0.756586
Imaginal disk growth factor 6 OS=Drosophila melanogaster OX=7227 GN=Idgf6 PE=1 SV=2	Q23997	56.4159	50.3	20	24	20	33	1.19565	0.576207
Immediate early response 3-interacting protein 1 OS=Drosophila melanogaster OX=7227 GN=Dmel\CG32069 PE=2 SV=2	Q9VTE1	26.25	9	2	2	2	2	1	#DIV/0!
Importin subunit alpha OS=Drosophila melanogaster OX=7227 GN=Kap-alpha3 PE=1 SV=1	Q9V455	19.0661	57	5	5	6	6	1.16667	#DIV/0!
Importin subunit alpha OS=Drosophila melanogaster OX=7227 GN=Pen PE=1 SV=2	P52295	7.47126	57.8	2	1	0	1	0.6	0.292893
Importin subunit beta OS=Drosophila melanogaster OX=7227 GN=Fs(2)Ket PE=1 SV=2	O18388	11.991	98.6	6	8	5	5	0.75	0.183503
Inactive selenide, water dikinase-like protein OS=Drosophila melanogaster OX=7227 GN=SelD PE=2 SV=1	O18373	26.8844	43.4	4	6	8	6	1.33333	0.292893
Inorganic pyrophosphatase OS=Drosophila melanogaster OX=7227 GN=Nurf-38 PE=1 SV=3	O77460	13.9053	37.9	2	1	3	1	1.2	0.698489
Inosine triphosphate pyrophosphatase OS=Drosophila melanogaster OX=7227 GN=CG8891 PE=2 SV=1	Q9VMW7	41.3613	21.4	5	6	6	6	1.07692	0.42265
Inositol hexakisphosphate and diphosphoinositol-pentakisphosphate kinase OS=Drosophila melanogaster OX=7227 GN=l(1)G0196 PE=1 SV=1	X2JCY0	2.11765	189.1	0	1	2	1	1.66667	0.292893
Inositol-3-phosphate synthase OS=Drosophila melanogaster OX=7227 GN=Inos PE=1 SV=1	O97477	30.2655	62.2	20	18	16	14	0.8	0.105573
Insulin-degrading enzyme OS=Drosophila melanogaster OX=7227 GN=Ide PE=1 SV=4	P22817	9.09091	113.6	8	4	4	2	0.571429	0.311753
Integrin linked kinase, isoform A OS=Drosophila melanogaster OX=7227 GN=Ilk PE=1 SV=1	Q9V400	6.02679	50.7	3	2	3	1	0.857143	0.698489
Interleukin enhancer-binding factor 2 homolog OS=Drosophila melanogaster OX=7227 GN=CG5641 PE=2 SV=1	Q9VG73	21.9697	43.6	6	7	5	7	0.933333	0.698489
IP04436p OS=Drosophila melanogaster OX=7227 GN=Ugt36A1 PE=1 SV=3	Q9VQT0	12.8492	60.2	4	4	4	4	1	#DIV/0!
IP05441p OS=Drosophila melanogaster OX=7227 GN=Dmel\CG31937 PE=1 SV=1	Q9VQ39	15.8879	35.6	2	2	2	4	1.33333	0.42265
IP10114p OS=Drosophila melanogaster OX=7227 GN=Dmel\CG33127 PE=1 SV=1	Q86B58	29.2254	30.9	2	1	4	4	2	0.0377496
IP10670p OS=Drosophila melanogaster OX=7227 GN=Dmel\CG13833 PE=2 SV=1	Q9VCS2	16.1994	35.3	2	1	2	0	0.8	0.698489
IP11925p OS=Drosophila melanogaster OX=7227 GN=CT33083 PE=2 SV=1	Q9VBT8	5.95238	48.6	2	2	1	2	0.833333	0.42265
IP13170p OS=Drosophila melanogaster OX=7227 GN=Dmel\CG14196 PE=2 SV=1	Q9VWK0	3	67.2	0	0	0	2	2	0.42265
IP16073p OS=Drosophila melanogaster OX=7227 GN=Dmel\CG7882 PE=2 SV=1	Q0IGX4	1.74419	56.7	1	1	1	1	1	#DIV/0!
IP16413p OS=Drosophila melanogaster OX=7227 GN=nrv2 PE=1 SV=1	Q1RL12	71.118	36.9	30	31	32	35	1.09524	0.198216
IP18102p OS=Drosophila melanogaster OX=7227 GN=CG17041 PE=2 SV=1	A2RVI0	12.749	28.1	2	2	1	1	0.666667	#DIV/0!
IP20609p (Fragment) OS=Drosophila melanogaster OX=7227 GN=lectin-30A PE=2 SV=1	Q6GV06	8.96861	26.3	0	0	0	1	1.5	0.42265
IP20706p OS=Drosophila melanogaster OX=7227 GN=l(2)SH0542 PE=2 SV=2	Q7KVF6	27.907	24.8	5	4	4	4	0.909091	0.42265
Iron-sulfur cluster assembly 1 homolog, mitochondrial OS=Drosophila melanogaster OX=7227 GN=MagR PE=1 SV=1	Q8T3X9	41.5385	14.1	2	2	2	3	1.16667	0.42265
Isocitrate dehydrogenase [NADP] OS=Drosophila melanogaster OX=7227 GN=Idh PE=1 SV=1	Q7KUB1	37.1002	52.6	16	15	11	12	0.757576	0.0298575
Isoleucyl-tRNA synthetase OS=Drosophila melanogaster OX=7227 GN=IleRS PE=1 SV=1	Q8MSW0	5.12612	141	5	1	1	2	0.625	0.542504
Isoleucyl-tRNA synthetase OS=Drosophila melanogaster OX=7227 GN=IleRS-m PE=1 SV=2	Q9VUY4	24.1233	107.5	18	12	12	11	0.78125	0.368831
Jabba, isoform E OS=Drosophila melanogaster OX=7227 GN=Jabba PE=1 SV=1	B7YZK4	8.44749	49.3	2	4	2	1	0.625	0.311753
Jaguar, isoform L OS=Drosophila melanogaster OX=7227 GN=jar PE=1 SV=1	A0A0B4KGX1	1.18297	144.8	0	0	0	1	1.5	0.42265
Jagunal, isoform B OS=Drosophila melanogaster OX=7227 GN=jagn PE=3 SV=1	E2QD00	20.8122	23	3	3	3	4	1.125	0.42265
Jet fuel, isoform A OS=Drosophila melanogaster OX=7227 GN=jef PE=1 SV=1	A1Z9U2	13.2546	83.3	7	6	7	3	0.8	0.542504
Jonah 65Aiv OS=Drosophila melanogaster OX=7227 GN=Jon65Aiv PE=1 SV=1	Q9VRS6	15.8672	28	2	1	1	1	0.8	0.42265
Jonah 99Fii OS=Drosophila melanogaster OX=7227 GN=Jon99Fii PE=2 SV=1	Q9VA67	10.1124	28.9	2	2	2	2	1	#DIV/0!
Kruppel homolog 2, isoform C OS=Drosophila melanogaster OX=7227 GN=Kr-h2 PE=1 SV=1	X2J4W8	36.5942	31.2	6	7	7	8	1.13333	0.292893
Kurtz arrestin OS=Drosophila melanogaster OX=7227 GN=krz PE=1 SV=1	Q9V393	17.6596	51.2	5	6	6	6	1.07692	0.42265
L.2.35Df OS=Drosophila melanogaster OX=7227 GN=Mtr4 PE=1 SV=1	Q9Y134	5.59242	118.8	4	4	3	5	1	1
La costa OS=Drosophila melanogaster OX=7227 GN=lcs PE=4 SV=1	O61351	7.58621	12.8	1	0	1	0	1	1
Lachesin OS=Drosophila melanogaster OX=7227 GN=Lac PE=1 SV=2	Q24372	49.5822	39.9	9	8	10	8	1.05263	0.698489
Laminin subunit alpha OS=Drosophila melanogaster OX=7227 GN=LanA PE=1 SV=2	Q00174	1.48168	410.9	1	0	0	2	1.33333	0.698489
La-related protein 1 OS=Drosophila melanogaster OX=7227 GN=larp PE=1 SV=5	Q9VAW5	8.06934	178	4	6	7	7	1.33333	0.183503
Larval serum protein 2, isoform B OS=Drosophila melanogaster OX=7227 GN=Lsp2 PE=4 SV=1	X2JCV2	60.1997	83.3	56	58	32	29	0.543103	0.0045961
Late endosomal/lysosomal adaptor and MAPK and MTOR activator 1 OS=Drosophila melanogaster OX=7227 GN=p18 PE=1 SV=1	Q9VW73	5	20.5	1	0	0	1	1	1
Late endosomal/lysosomal adaptor and MAPK and MTOR activator 5 OS=Drosophila melanogaster OX=7227 GN=Dmel\CG14812 PE=1 SV=1	O96824	10	10.4	0	1	1	1	1.33333	0.42265
LD01482p OS=Drosophila melanogaster OX=7227 GN=Dmel\CG10068 PE=2 SV=1	Q9VI65	21.2025	37	2	3	2	6	1.42857	0.542504
LD02432p OS=Drosophila melanogaster OX=7227 GN=Dmel\CG11961 PE=1 SV=1	Q4U2G8	14.3659	100.9	4	10	9	8	1.1875	0.670707
LD03220p OS=Drosophila melanogaster OX=7227 GN=Stip1 PE=1 SV=1	Q9VPN5	5.71429	55.7	1	0	0	1	1	1
LD03592p OS=Drosophila melanogaster OX=7227 GN=Snap29 PE=1 SV=1	Q9W1I8	4.57746	31.6	0	0	0	0	1	#DIV/0!
LD04461p OS=Drosophila melanogaster OX=7227 GN=Dmel\CG1703 PE=1 SV=1	Q9VYW4	22.3085	101.5	2	5	14	12	3.11111	0.0341757
LD04844p OS=Drosophila melanogaster OX=7227 GN=Dmel\CG1572 PE=1 SV=1	Q9VYX8	17.5	17.8	0	1	2	0	1.33333	0.698489
LD05247p OS=Drosophila melanogaster OX=7227 GN=Dmel\CG8839 PE=1 SV=1	Q7K2E1	30.0567	58.2	9	11	5	6	0.590909	0.0565436
LD05321p OS=Drosophila melanogaster OX=7227 GN=Dmel\CG6565 PE=2 SV=1	Q9VJZ2	6.82353	50	1	0	0	1	1	1
LD05335p OS=Drosophila melanogaster OX=7227 GN=ZnT41F PE=2 SV=1	Q8T0G1	3.61446	55	0	0	0	1	1.5	0.42265
LD05679p OS=Drosophila melanogaster OX=7227 GN=CG8446-RB PE=1 SV=1	Q8SX78	6.31313	44.1	0	2	0	0	0.5	0.42265
LD06392p OS=Drosophila melanogaster OX=7227 GN=r2d2 PE=1 SV=1	Q9VLW8	7.07395	35	0	0	0	1	1.5	0.42265
LD06553p OS=Drosophila melanogaster OX=7227 GN=Dmel\CG3609 PE=1 SV=1	Q9VQB4	43.8806	37.3	14	15	12	11	0.806452	0.0513167
LD07162p OS=Drosophila melanogaster OX=7227 GN=vig PE=1 SV=1	Q9V426	10	52.7	2	2	2	2	1	#DIV/0!
LD07939p OS=Drosophila melanogaster OX=7227 GN=Dmel\CG10425 PE=1 SV=1	Q9VBU5	14.5833	36.5	1	2	5	5	2.4	0.0198039
LD08669p OS=Drosophila melanogaster OX=7227 GN=slmb PE=1 SV=1	Q9VDE3	2.35294	58.9	0	1	1	1	1.33333	0.42265
LD08826p OS=Drosophila melanogaster OX=7227 GN=Dmel\CG12935 PE=1 SV=1	Q7JW07	25.1082	26.6	5	8	4	7	0.866667	0.683772
LD12946p OS=Drosophila melanogaster OX=7227 GN=MSBP PE=1 SV=1	Q9VXM4	56.8548	27.9	11	12	18	13	1.32	0.257219
LD15002p OS=Drosophila melanogaster OX=7227 GN=Pur-alpha PE=1 SV=1	Q95RR6	7.66423	31	1	1	0	1	0.75	0.42265
LD18126p OS=Drosophila melanogaster OX=7227 GN=EG:171D11.2 PE=1 SV=1	Q8SWW9	44.5087	75.7	22	24	28	31	1.27083	0.0690507
LD18904p OS=Drosophila melanogaster OX=7227 GN=schlank PE=1 SV=2	Q9W423	9	46.3	2	1	1	1	0.8	0.42265
LD19311p OS=Drosophila melanogaster OX=7227 GN=anon-WO0118547.268 PE=1 SV=1	Q9W0B2	8.90052	22	0	1	0	1	1	1
LD21102p OS=Drosophila melanogaster OX=7227 GN=Ugt35A1 PE=1 SV=1	Q9VGS9	9.68343	60.7	3	2	3	2	1	1
LD21269p OS=Drosophila melanogaster OX=7227 GN=Dmel\CG7182 PE=1 SV=2	Q9VSI1	3.31384	56.8	0	1	0	1	1	1
LD21576p OS=Drosophila melanogaster OX=7227 GN=Nap1 PE=1 SV=1	Q9W1G7	25.6757	42.7	8	7	7	6	0.882353	0.292893
LD21810p OS=Drosophila melanogaster OX=7227 GN=Dmel\CG10383 PE=2 SV=1	Q9VJ64	20.1531	89.7	6	8	5	9	1	1
LD21953p OS=Drosophila melanogaster OX=7227 GN=Rab35 PE=1 SV=1	Q9W5X0	15.4229	22.8	1	1	4	1	1.75	0.42265
LD23434p OS=Drosophila melanogaster OX=7227 GN=Dmel\CG6664 PE=1 SV=1	Q9VVC8	3.94737	57.8	0	2	0	1	0.75	0.698489
LD23667p OS=Drosophila melanogaster OX=7227 GN=Syx7 PE=1 SV=1	Q7K0X9	8.86525	31.8	2	2	1	2	0.833333	0.42265
LD23856p OS=Drosophila melanogaster OX=7227 GN=FBgn 33734 PE=1 SV=1	Q7K4T8	37.1179	52.4	15	10	6	5	0.481481	0.110999
LD24105p OS=Drosophila melanogaster OX=7227 GN=154229_at PE=1 SV=1	Q9W3N9	51.4634	43.4	19	19	17	16	0.875	0.0377496
LD24657p OS=Drosophila melanogaster OX=7227 GN=DmP29 PE=1 SV=1	Q9W0X3	6.08365	30.3	2	2	1	2	0.833333	0.42265
LD24721p OS=Drosophila melanogaster OX=7227 GN=Sgt PE=1 SV=1	Q9VJD4	22.3565	36.2	7	5	2	3	0.5	0.0886776
LD24832p OS=Drosophila melanogaster OX=7227 GN=dUfd2 PE=1 SV=1	Q9VK44	7.72391	138.5	1	0	5	6	4.33333	0.0194193
LD25118p OS=Drosophila melanogaster OX=7227 GN=mRpL37 PE=1 SV=3	Q9VGW9	12.9902	45.7	0	0	3	1	3	0.183503
LD25378p OS=Drosophila melanogaster OX=7227 GN=mnd PE=2 SV=1	Q9Y1A7	3.40681	54.3	0	0	0	1	1.5	0.42265
LD27118p OS=Drosophila melanogaster OX=7227 GN=Magi PE=1 SV=2	Q9W2L2	1.33111	130.5	1	0	0	0	0.666667	0.42265
LD27216p OS=Drosophila melanogaster OX=7227 GN=Tbc1d15-17 PE=1 SV=1	Q9VPL5	23.3566	81.8	10	7	4	4	0.526316	0.095466
LD27313p OS=Drosophila melanogaster OX=7227 GN=Prip PE=1 SV=1	Q95TS2	16.4179	29	4	4	2	7	1.1	0.859972
LD27406p OS=Drosophila melanogaster OX=7227 GN=Dmel\CG8531 PE=1 SV=1	Q7K0W1	23.6697	60.9	9	9	5	6	0.65	0.0198039
LD27581p OS=Drosophila melanogaster OX=7227 GN=Syx13 PE=1 SV=1	Q9VU45	9.50704	31.5	2	2	0	0	0.333333	#DIV/0!
LD28127p OS=Drosophila melanogaster OX=7227 GN=Cg17746 PE=1 SV=1	Q9VZS1	2.69542	41	0	1	0	1	1	1
LD28489p OS=Drosophila melanogaster OX=7227 GN=CG17338 PE=2 SV=1	Q8MT77	22.4178	145.7	15	15	19	20	1.28125	0.0121217
LD29159p OS=Drosophila melanogaster OX=7227 GN=CT34370 PE=1 SV=1	Q9VR55	22.8216	26.6	1	2	2	2	1.2	0.42265
LD29322p OS=Drosophila melanogaster OX=7227 GN=Dmel\CG8507 PE=1 SV=1	Q9VH64	8.97098	44.6	1	1	2	1	1.25	0.42265
LD30155p OS=Drosophila melanogaster OX=7227 GN=lost PE=1 SV=1	Q9VN21	51.5596	59.7	25	26	19	18	0.735849	0.0100505
LD30746p OS=Drosophila melanogaster OX=7227 GN=loj PE=1 SV=2	Q9VRU2	8.86076	26.9	2	2	1	1	0.666667	#DIV/0!
LD30822p OS=Drosophila melanogaster OX=7227 GN=Dmel\CG6293 PE=1 SV=1	Q9VH02	9.94764	62.4	4	5	4	4	0.909091	0.42265
LD31229p OS=Drosophila melanogaster OX=7227 GN=Dmel\CG8132 PE=1 SV=1	Q9VHE4	27.2085	31.8	3	4	4	6	1.33333	0.311753
LD31474p OS=Drosophila melanogaster OX=7227 GN=ND-20 PE=2 SV=1	Q9VXK7	35.7466	24.6	9	7	5	7	0.777778	0.292893
LD32918p OS=Drosophila melanogaster OX=7227 GN=udt PE=2 SV=2	Q9VCI4	5.16963	71.1	3	0	3	2	1.4	0.591752
LD33138p OS=Drosophila melanogaster OX=7227 GN=Dmel\CG8004 PE=1 SV=1	Q9VW58	21.5613	31.1	1	2	4	1	1.4	0.591752
LD34157p OS=Drosophila melanogaster OX=7227 GN=Dmel\CG10184 PE=1 SV=1	Q9VCK6	47.7807	41.2	12	14	10	11	0.821429	0.154846
LD34211p OS=Drosophila melanogaster OX=7227 GN=Ykt6 PE=1 SV=1	Q9W3M8	10.5528	22.4	0	1	2	1	1.66667	0.292893
LD34461p OS=Drosophila melanogaster OX=7227 GN=Tom20 PE=1 SV=1	Q95RF6	45.614	18.8	2	2	4	3	1.5	0.095466
LD35087p OS=Drosophila melanogaster OX=7227 GN=anon-18DEc PE=1 SV=1	Q9VWD5	4.79167	55	1	1	1	0	0.75	0.42265
LD35843p OS=Drosophila melanogaster OX=7227 GN=Dmel\CG8187 PE=1 SV=1	Q7K1W5	2.65957	41.6	1	0	0	0	0.666667	0.42265
LD35927p OS=Drosophila melanogaster OX=7227 GN=Dmel\CG2258 PE=1 SV=1	Q9W3K6	6.86642	89.2	1	2	2	2	1.2	0.42265
LD36273p OS=Drosophila melanogaster OX=7227 GN=sni PE=1 SV=1	Q9W3H4	11.7409	26.5	3	3	3	2	0.875	0.42265
LD36341p OS=Drosophila melanogaster OX=7227 GN=Smg5 PE=1 SV=1	Q9V414	5.86236	135.2	3	4	5	2	1	1
LD36653p OS=Drosophila melanogaster OX=7227 GN=Dmel\CG17985 PE=2 SV=1	Q7K4J7	12.5461	30.3	1	1	0	0	0.5	#DIV/0!
LD37241p OS=Drosophila melanogaster OX=7227 GN=slif PE=2 SV=1	Q9VNP7	2.31788	65.9	3	1	1	2	0.833333	0.698489
LD37516p OS=Drosophila melanogaster OX=7227 GN=Dmel\CG11771 PE=1 SV=1	Q9VC06	44.7945	81.3	36	32	26	32	0.857143	0.29986
LD37574p OS=Drosophila melanogaster OX=7227 GN=yps PE=1 SV=1	Q95RE4	11.0795	38.2	1	3	2	1	0.833333	0.698489
LD38433p OS=Drosophila melanogaster OX=7227 GN=Dmel\CG5112 PE=1 SV=1	Q9VBQ5	28.1071	58.4	12	8	10	7	0.863636	0.609433
LD38503p OS=Drosophila melanogaster OX=7227 GN=Dmel\CG4942 PE=2 SV=1	Q9VST8	10.5413	39.3	3	1	2	3	1.16667	0.698489
LD38634p OS=Drosophila melanogaster OX=7227 GN=anon-WO0118547.426 PE=2 SV=1	Q9VHW5	10.3896	27.2	3	1	2	3	1.16667	0.698489
LD39967p OS=Drosophila melanogaster OX=7227 GN=mrva PE=2 SV=1	Q9VS47	4.1841	53.3	3	3	1	2	0.625	0.095466
LD39986p OS=Drosophila melanogaster OX=7227 GN=Rab10 PE=1 SV=1	O15971	22.549	23.3	3	2	5	3	1.42857	0.311753
LD40450p OS=Drosophila melanogaster OX=7227 GN=Dmel\CG11309 PE=1 SV=1	Q9VP51	22.905	41	3	3	6	1	1.125	0.859972
LD40707p OS=Drosophila melanogaster OX=7227 GN=l(1)G0289 PE=1 SV=1	Q9W2V9	11.2	67.2	3	4	3	2	0.777778	0.292893
LD41023p OS=Drosophila melanogaster OX=7227 GN=mRpS29 PE=1 SV=1	Q9W253	24.4898	44.3	4	2	7	4	1.625	0.29986
LD41494p OS=Drosophila melanogaster OX=7227 GN=Dmel\CG9911 PE=1 SV=1	Q95TL8	7.28155	47	4	3	2	2	0.666667	0.095466
LD41739p OS=Drosophila melanogaster OX=7227 GN=BEST:GH09055 PE=1 SV=1	Q7JVX3	9.20771	53	1	0	4	2	2.66667	0.154846
LD41958p OS=Drosophila melanogaster OX=7227 GN=Wdfy2 PE=1 SV=1	Q9VKW1	6.12745	46.2	1	1	1	0	0.75	0.42265
LD42063p OS=Drosophila melanogaster OX=7227 GN=Dmel\CG1636 PE=2 SV=3	Q9W3G7	4.18848	44.8	1	0	1	1	1.33333	0.42265
LD42267p OS=Drosophila melanogaster OX=7227 GN=Dmel\CG10211 PE=1 SV=3	Q9VJ80	0.789096	155.4	1	0	0	0	0.666667	0.42265
LD42916p OS=Drosophila melanogaster OX=7227 GN=Dmel\CG7806 PE=1 SV=1	Q9VLP5	3.02623	165.5	0	0	1	2	2.5	0.095466
LD43175p OS=Drosophila melanogaster OX=7227 GN=yellow-b PE=2 SV=1	Q9VJI5	7.28477	51	3	0	2	1	1	1
LD43650p OS=Drosophila melanogaster OX=7227 GN=Mtch PE=1 SV=1	Q9V3Y4	73.1013	35	37	33	38	36	1.05556	0.465478
LD44221p OS=Drosophila melanogaster OX=7227 GN=CG11005 PE=1 SV=1	Q8SX57	6.22568	26.9	1	2	2	2	1.2	0.42265
LD44267p OS=Drosophila melanogaster OX=7227 GN=Dmel\CG1105 PE=1 SV=1	Q9VI53	25.3555	46	8	7	6	8	0.941176	0.698489
LD44762p OS=Drosophila melanogaster OX=7227 GN=Rab8 PE=1 SV=1	O18338	26.57	23.7	4	4	4	2	0.8	0.42265
LD44914p OS=Drosophila melanogaster OX=7227 GN=Dmel\CG1635 PE=1 SV=1	Q95TK5	36.8304	51.1	14	12	12	9	0.821429	0.29986
LD45254p OS=Drosophila melanogaster OX=7227 GN=anon-WO0118547.398 PE=1 SV=1	Q9V9U3	17.5869	51.6	6	5	5	3	0.769231	0.311753
LD45603p OS=Drosophila melanogaster OX=7227 GN=EP(3)3622 PE=1 SV=3	Q9VU13	7.20524	50.5	1	1	1	2	1.25	0.42265
LD45607p OS=Drosophila melanogaster OX=7227 GN=CG31879 PE=1 SV=1	Q7KTG0	11.5789	64.3	0	0	7	4	6.5	0.0669922
LD45860p OS=Drosophila melanogaster OX=7227 GN=REG PE=1 SV=1	Q9V3P3	25.3061	28.1	4	4	4	3	0.9	0.42265
LD46058p OS=Drosophila melanogaster OX=7227 GN=Pcyt1 PE=1 SV=1	Q7K4C7	31.5589	58.2	5	8	9	8	1.26667	0.333333
LD46175p OS=Drosophila melanogaster OX=7227 GN=sea PE=1 SV=1	Q7KSQ0	54.2587	34.1	16	18	16	15	0.916667	0.311753
LD46328p OS=Drosophila melanogaster OX=7227 GN=Synd PE=1 SV=2	Q9VDI1	15.7895	55.9	1	2	5	2	1.8	0.333333
Lectin type C OS=Drosophila melanogaster OX=7227 GN=lectin-28C PE=1 SV=2	Q9VLW1	63.0189	29.9	2	3	17	16	5	0.0025413
Lethal (1) G0193, isoform B OS=Drosophila melanogaster OX=7227 GN=l(1)G0193 PE=1 SV=1	Q7KVT8	2.94118	75.3	1	3	2	2	1	1
Lethal (2) 01289, isoform F OS=Drosophila melanogaster OX=7227 GN=l(2)01289 PE=1 SV=1	E1JGY6	47.4804	204.6	60	61	87	80	1.37398	0.0228236
Lethal (2) 37Bb OS=Drosophila melanogaster OX=7227 GN=l(2)37Bb PE=1 SV=1	Q9VJ10	5.63107	56.7	1	1	2	1	1.25	0.42265
Lethal (2) k09913, isoform D OS=Drosophila melanogaster OX=7227 GN=l(2)k09913 PE=1 SV=1	Q8MLS7	31.6456	36.5	8	6	8	10	1.25	0.292893
Lethal(2) giant larvae protein OS=Drosophila melanogaster OX=7227 GN=l(2)gl PE=1 SV=2	P08111	4.04823	126.8	2	2	2	3	1.16667	0.42265
Lethal(2)neighbour of tid protein OS=Drosophila melanogaster OX=7227 GN=l(2)not PE=1 SV=1	Q27333	2.35294	58.4	0	0	0	0	1	#DIV/0!
Leucyl-tRNA synthetase OS=Drosophila melanogaster OX=7227 GN=LeuRS PE=1 SV=2	Q9VQR8	19.5431	134.8	14	11	12	8	0.814815	0.42265
Leucyl-tRNA synthetase OS=Drosophila melanogaster OX=7227 GN=LeuRS-m PE=1 SV=1	Q9VZ82	2.64672	99.2	0	1	2	1	1.66667	0.292893
Levy, isoform A OS=Drosophila melanogaster OX=7227 GN=levy PE=1 SV=1	Q9W1N3	59.633	12.5	7	8	8	16	1.52941	0.380414
Like-AP180, isoform D OS=Drosophila melanogaster OX=7227 GN=lap PE=1 SV=1	E1JJ78	23.9848	84.2	13	18	11	10	0.69697	0.188893
Like-AP180, isoform G OS=Drosophila melanogaster OX=7227 GN=lap PE=1 SV=1	A0A0B4K6V2	26.1516	71.7	10	16	9	10	0.75	0.368831
Limpet, isoform J OS=Drosophila melanogaster OX=7227 GN=Lmpt PE=1 SV=1	M9MRX0	20.1213	113.8	9	11	11	12	1.13636	0.311753
Limpet, isoform K OS=Drosophila melanogaster OX=7227 GN=Lmpt PE=1 SV=2	Q7KUQ6	18.9101	245.4	19	21	21	28	1.21429	0.341855
Lingerer, isoform H OS=Drosophila melanogaster OX=7227 GN=lig PE=1 SV=1	A0A0B4K7U5	1.8797	134.3	2	1	1	1	0.8	0.42265
Lipase domain-containing protein OS=Drosophila melanogaster OX=7227 GN=Dmel\CG10116 PE=1 SV=1	Q9VU78	5.19031	31.5	0	0	1	1	2	#DIV/0!
Lipase OS=Drosophila melanogaster OX=7227 GN=Lip4 PE=3 SV=1	M9MRM3	2.31481	49.3	1	1	0	0	0.5	#DIV/0!
Lipid droplet-associated hydrolase OS=Drosophila melanogaster OX=7227 GN=CG9186 PE=2 SV=1	Q9W0H3	15.9609	35.7	2	3	0	0	0.285714	0.0377496
Lipid storage droplet-1, isoform D OS=Drosophila melanogaster OX=7227 GN=Lsd-1 PE=1 SV=1	A0A0B4KHZ1	25.1852	45.8	3	4	7	3	1.33333	0.542504
Lipid storage droplets surface-binding protein 2 OS=Drosophila melanogaster OX=7227 GN=Lsd-2 PE=1 SV=1	Q9VXY7	25.2841	38.2	9	11	7	9	0.818182	0.292893
Lipophorin receptor 1, isoform K OS=Drosophila melanogaster OX=7227 GN=LpR1 PE=4 SV=2	A8JRD0	2.88104	119	0	1	2	2	2	0.095466
L-lactate dehydrogenase OS=Drosophila melanogaster OX=7227 GN=Ldh PE=1 SV=1	B5RJQ0	13.8554	35.5	3	2	0	0	0.285714	0.0377496
Lon protease homolog, mitochondrial OS=Drosophila melanogaster OX=7227 GN=Lon PE=1 SV=1	Q7KUT2	39.4531	115	18	26	20	25	1.02174	0.925256
Low molecular weight phosphotyrosine protein phosphatase 1 OS=Drosophila melanogaster OX=7227 GN=primo-1 PE=2 SV=1	P82890	20	17.5	2	0	0	1	0.75	0.698489
LP01562p OS=Drosophila melanogaster OX=7227 GN=veil PE=1 SV=1	Q7K0L5	42.404	65.4	19	18	16	15	0.846154	0.0513167
LP01981p OS=Drosophila melanogaster OX=7227 GN=p24-2 PE=2 SV=1	Q86BA5	27.8689	28.2	7	6	9	9	1.33333	0.0377496
LP03102p OS=Drosophila melanogaster OX=7227 GN=Dmel\CG3356 PE=1 SV=1	Q9W196	1.78253	128.9	2	0	1	0	0.75	0.698489
LP03320p OS=Drosophila melanogaster OX=7227 GN=sktl PE=1 SV=2	Q9W2R3	2.77778	87.7	3	2	1	1	0.571429	0.095466
LP03547p OS=Drosophila melanogaster OX=7227 GN=Srlp PE=1 SV=1	Q9VG69	34.6561	41.6	3	2	7	5	2	0.0886776
LP03571p OS=Drosophila melanogaster OX=7227 GN=ESTS:172F5T PE=2 SV=2	Q9VLL5	9.51157	89.7	5	4	3	1	0.545455	0.154846
LP04475p OS=Drosophila melanogaster OX=7227 GN=dMEMO PE=1 SV=1	Q9VG04	8.13559	33.2	1	1	1	1	1	#DIV/0!
LP04613p OS=Drosophila melanogaster OX=7227 GN=Dmel\CG10877 PE=1 SV=1	Q9VDL4	4.98866	48.5	0	0	2	0	2	0.42265
LP05054p OS=Drosophila melanogaster OX=7227 GN=Dmel\CG3702 PE=1 SV=2	Q9VQX6	9.51638	73.6	4	6	5	6	1.08333	0.698489
LP07417p OS=Drosophila melanogaster OX=7227 GN=BcDNA:LP07417 PE=2 SV=1	Q9W5E7	32.4561	13.6	2	1	2	3	1.4	0.292893
LP07963p OS=Drosophila melanogaster OX=7227 GN=anon-WO0118547.344 PE=1 SV=3	Q9VHN7	51.9169	68	24	26	27	30	1.13462	0.19171
LP08082p OS=Drosophila melanogaster OX=7227 GN=Ranbp9 PE=1 SV=1	Q9VGP4	3.24165	114.3	3	2	0	1	0.428571	0.105573
LP09696p OS=Drosophila melanogaster OX=7227 GN=Tango9 PE=1 SV=1	Q9VGF5	9.44882	42.8	0	3	1	1	0.8	0.770584
LP11544p OS=Drosophila melanogaster OX=7227 GN=Mal-A5 PE=1 SV=1	Q5U124	31.2698	72.3	8	8	15	13	1.66667	0.0266715
LP14331p OS=Drosophila melanogaster OX=7227 GN=Mdr50 PE=1 SV=1	Q5BI62	26.8088	145.2	24	30	17	18	0.660714	0.0890197
LP17136p OS=Drosophila melanogaster OX=7227 GN=LP06294.5prime PE=1 SV=2	Q9W3W9	7.75316	68.9	1	2	3	4	1.8	0.105573
LP17418p OS=Drosophila melanogaster OX=7227 GN=Dmel\CG9065 PE=1 SV=1	Q9VXY5	34.0909	8.8	2	1	1	1	0.8	0.42265
LP19554p OS=Drosophila melanogaster OX=7227 GN=Dmel\CG9864 PE=2 SV=1	Q494G1	2.15054	51.4	1	0	1	1	1.33333	0.42265
LP24461p OS=Drosophila melanogaster OX=7227 GN=CG14539 PE=2 SV=3	Q9VBK1	14.1834	75.1	7	9	4	6	0.666667	0.16795
Lysine--tRNA ligase OS=Drosophila melanogaster OX=7227 GN=LysRS PE=1 SV=1	Q8SXM8	12.5436	64.6	4	3	5	3	1.11111	0.698489
Lysophosphatidylcholine acyltransferase OS=Drosophila melanogaster OX=7227 GN=LPCAT PE=2 SV=1	Q0KHU5	3.93996	60	1	0	2	1	1.66667	0.292893
Lysophospholipid acyltransferase 5 OS=Drosophila melanogaster OX=7227 GN=nes PE=1 SV=1	Q9VVX5	25.9557	57.4	7	7	9	11	1.375	0.095466
Lysosomal enzyme receptor protein, isoform E OS=Drosophila melanogaster OX=7227 GN=Lerp PE=1 SV=1	A0A0B4KH68	2.17865	100.1	1	3	2	2	1	1
Machete OS=Drosophila melanogaster OX=7227 GN=yip7 PE=1 SV=1	Q9VRS4	38.1481	28.3	9	11	7	5	0.636364	0.105573
Major facilitator superfamily transporter 1 OS=Drosophila melanogaster OX=7227 GN=MFS1 PE=4 SV=1	Q8MMD6	2.21328	54.8	0	0	1	0	1.5	0.42265
Major facilitator superfamily transporter 16, isoform B OS=Drosophila melanogaster OX=7227 GN=MFS16 PE=2 SV=1	Q8MLW5	1.59011	62.2	1	0	1	0	1	1
Malate dehydrogenase OS=Drosophila melanogaster OX=7227 GN=Mdh1 PE=1 SV=2	Q9VKX2	38.8724	36	5	6	6	6	1.07692	0.42265
Malate dehydrogenase OS=Drosophila melanogaster OX=7227 GN=Mdh2 PE=1 SV=1	Q9VEB1	79.1667	35.3	127	127	136	128	1.03906	0.337734
Malic enzyme OS=Drosophila melanogaster OX=7227 GN=Men-b PE=1 SV=1	Q9VB69	69.53	68.6	56	71	64	67	1.03101	0.818182
Malignant T-cell-amplified sequence 1 homolog OS=Drosophila melanogaster OX=7227 GN=MCTS1 PE=1 SV=1	Q9W445	11.5385	20.3	2	1	1	1	0.8	0.42265
Maltase A6, isoform C OS=Drosophila melanogaster OX=7227 GN=Mal-A6 PE=1 SV=2	A1Z7F1	3.32779	67.9	1	1	0	0	0.5	#DIV/0!
Mannosyl-oligosaccharide alpha-1,2-mannosidase IA OS=Drosophila melanogaster OX=7227 GN=alpha-Man-Ia PE=2 SV=2	P53624	3.5982	74.9	0	1	0	1	1	1
Maternal protein exuperantia OS=Drosophila melanogaster OX=7227 GN=exu PE=1 SV=2	P28750	18.2331	57.9	6	5	5	4	0.846154	0.292893
Mesh, isoform E OS=Drosophila melanogaster OX=7227 GN=mesh PE=1 SV=1	A0A0B4LHZ4	4.58568	141.7	1	2	0	3	1	1
Metaxin-1 homolog OS=Drosophila melanogaster OX=7227 GN=CG9393 PE=1 SV=1	Q9VHB6	11.9266	37.2	1	0	2	2	2	0.095466
Methionine aminopeptidase 2 OS=Drosophila melanogaster OX=7227 GN=und PE=1 SV=1	Q9VL89	20.0893	49.8	3	3	1	4	0.875	0.770584
Methionine aminopeptidase OS=Drosophila melanogaster OX=7227 GN=MAP1A PE=1 SV=1	Q9VC48	8.28877	41.7	1	1	0	0	0.5	#DIV/0!
Methionine--tRNA ligase, cytoplasmic OS=Drosophila melanogaster OX=7227 GN=MetRS PE=1 SV=1	A1ZBE9	5.47945	112.4	2	2	3	2	1.16667	0.42265
Methionine--tRNA ligase, mitochondrial OS=Drosophila melanogaster OX=7227 GN=MetRS-m PE=1 SV=2	Q9VFL5	8.93471	66	3	2	0	0	0.285714	0.0377496
Methionyl-tRNA formyltransferase, mitochondrial OS=Drosophila melanogaster OX=7227 GN=Dmel\CG1750 PE=3 SV=2	Q9V9Z0	16.3743	38.2	3	4	0	0	0.222222	0.0198039
Methylcrotonoyl-CoA carboxylase 1, isoform B OS=Drosophila melanogaster OX=7227 GN=Mccc1 PE=1 SV=1	Q8I0S9	13.5647	69.4	6	4	5	3	0.833333	0.552786
MFS domain-containing protein OS=Drosophila melanogaster OX=7227 GN=Dmel\CG31103 PE=4 SV=3	Q9VBV9	2.56917	55.4	0	0	1	1	2	#DIV/0!
MICOS complex subunit MIC10 OS=Drosophila melanogaster OX=7227 GN=RH61753p PE=2 SV=1	Q8SY69	40.2778	8	2	2	2	3	1.16667	0.42265
MICOS complex subunit MIC13 homolog QIL1 OS=Drosophila melanogaster OX=7227 GN=QIL1 PE=2 SV=1	Q9VVH3	77.0492	13.7	8	8	7	10	1.05556	0.770584
MICOS complex subunit MIC60 OS=Drosophila melanogaster OX=7227 GN=Mitofilin PE=3 SV=1	A0A0B4KHL7	53.4506	82	38	40	42	46	1.125	0.154846
MICOS complex subunit OS=Drosophila melanogaster OX=7227 GN=Dmel\CG5903 PE=1 SV=1	Q9VEY5	76.5487	24.5	11	12	9	11	0.88	0.311753
Microsomal glutathione S-transferase-like, isoform A OS=Drosophila melanogaster OX=7227 GN=Mgstl PE=1 SV=1	Q8SY19	36.1842	16.9	6	4	3	4	0.75	0.311753
Microsomal prostaglandin E synthase 2 OS=Drosophila melanogaster OX=7227 GN=Su(P) PE=1 SV=1	Q9V420	31.8945	47.1	12	9	11	7	0.869565	0.609433
Microsomal triacylglycerol transfer protein OS=Drosophila melanogaster OX=7227 GN=Mtp PE=1 SV=2	Q9VIH3	6.88488	98.7	2	2	0	2	0.666667	0.42265
Microtubule-associated protein 205, isoform C OS=Drosophila melanogaster OX=7227 GN=Map205 PE=1 SV=1	A0A0B4KI71	6.76285	118.1	1	2	3	3	1.6	0.095466
Microtubule-associated protein futsch OS=Drosophila melanogaster OX=7227 GN=futsch PE=1 SV=4	Q9W596	7.29754	591.7	21	16	14	18	0.871795	0.516632
MIP05841p OS=Drosophila melanogaster OX=7227 GN=Tdc2 PE=2 SV=1	A1Z6N4	3.45369	72	1	0	1	1	1.33333	0.42265
MIP06012p OS=Drosophila melanogaster OX=7227 GN=CG10135 PE=1 SV=2	Q9VG26	15.493	24.2	3	2	3	2	1	1
MIP06029p OS=Drosophila melanogaster OX=7227 GN=Dmel\CG12512 PE=1 SV=1	Q9VMR6	13.9966	65.2	4	5	3	4	0.818182	0.292893
MIP08013p1 OS=Drosophila melanogaster OX=7227 GN=Mpcp2 PE=1 SV=1	Q0E8E8	40.7303	38.8	19	22	23	20	1.04651	0.683772
MIP14966p OS=Drosophila melanogaster OX=7227 GN=CG14762-RA PE=1 SV=1	D0Z756	22.6908	55.5	7	10	10	8	1.05263	0.80755
MIP16332p OS=Drosophila melanogaster OX=7227 GN=Mpcp1 PE=1 SV=1	Q7JUS9	60.6952	40.5	139	138	128	108	0.853047	0.177198
MIP21654p OS=Drosophila melanogaster OX=7227 GN=BcDNA:RH42907 PE=1 SV=1	Q8IQB7	10.4895	32.2	1	0	3	3	2.66667	0.0377496
MIP26555p1 OS=Drosophila melanogaster OX=7227 GN=Dmel\CG5958 PE=1 SV=1	Q9VM12	17.3469	33.9	3	4	1	2	0.555556	0.105573
MIP27352p OS=Drosophila melanogaster OX=7227 GN=Dmel\CG10237 PE=1 SV=1	Q8INW5	22.549	35.7	3	4	0	2	0.444444	0.154846
MIP33436p1 OS=Drosophila melanogaster OX=7227 GN=Pp2A-29B PE=1 SV=1	H5V8B8	39.6923	71.8	20	22	24	23	1.11364	0.154846
Misshapen, isoform A OS=Drosophila melanogaster OX=7227 GN=msn PE=1 SV=3	Q9W002	1.06383	162.3	0	1	1	2	1.66667	0.292893
Mitochondrial 18 kDa protein OS=Drosophila melanogaster OX=7227 GN=bs13c01.y1 PE=1 SV=1	Q9VX02	40.8537	18.3	5	3	2	3	0.7	0.311753
Mitochondrial calcium uptake 3, isoform E OS=Drosophila melanogaster OX=7227 GN=MICU3 PE=1 SV=1	A0A0B4KGH7	13.3603	56.9	2	0	4	3	2.25	0.154846
Mitochondrial carrier protein Rim2 OS=Drosophila melanogaster OX=7227 GN=Rim2 PE=2 SV=2	Q9VQ37	32.8767	40.4	6	5	8	4	1.07692	0.830969
Mitochondrial E3 ubiquitin protein ligase 1 OS=Drosophila melanogaster OX=7227 GN=Mul1 PE=1 SV=1	Q9VZJ9	29.2899	37.8	8	8	5	7	0.777778	0.183503
Mitochondrial import inner membrane translocase subunit Tim16 OS=Drosophila melanogaster OX=7227 GN=blp PE=2 SV=1	Q9VF08	60.9929	15.7	9	10	10	10	1.04762	0.42265
Mitochondrial import inner membrane translocase subunit Tim22 OS=Drosophila melanogaster OX=7227 GN=Tim22 PE=2 SV=1	Q8IN78	21.0256	21	3	3	2	3	0.875	0.42265
Mitochondrial import inner membrane translocase subunit TIM44 OS=Drosophila melanogaster OX=7227 GN=CG117799 PE=1 SV=1	Q9VDZ7	16.7756	52.8	4	5	6	4	1.09091	0.698489
Mitochondrial import inner membrane translocase subunit TIM50 OS=Drosophila melanogaster OX=7227 GN=ttm50 PE=3 SV=1	A0A0S0X8K7	45.0935	49.6	19	15	26	25	1.47222	0.0540947
Mitochondrial inner membrane protease ATP23 OS=Drosophila melanogaster OX=7227 GN=Dmel\CG5131 PE=1 SV=2	Q9VJD0	30.742	31.9	6	5	7	6	1.15385	0.292893
Mitochondrial inner membrane protease subunit 2 OS=Drosophila melanogaster OX=7227 GN=Dmel\CG11110 PE=2 SV=1	Q4QQ12	33.3333	19.2	2	3	3	2	1	1
Mitochondrial inner membrane protease subunit OS=Drosophila melanogaster OX=7227 GN=anon-EST:Posey267 PE=2 SV=1	Q9VXR8	17.4699	18.7	1	0	2	0	1.33333	0.698489
Mitochondrial magnesium exporter 1 OS=Drosophila melanogaster OX=7227 GN=MME1 PE=2 SV=1	Q9VM51	6.35452	32.4	0	1	1	0	1	1
Mitochondrial nucleoid factor 1 OS=Drosophila melanogaster OX=7227 GN=CG46459 PE=4 SV=1	A0A6H2EGA2	28.8462	11.9	2	3	4	6	1.71429	0.154846
Mitochondrial proton/calcium exchanger protein OS=Drosophila melanogaster OX=7227 GN=Letm1 PE=2 SV=2	P91927	60.0197	113.5	75	76	69	63	0.875817	0.0890197
Mitochondrial pyruvate carrier 1 OS=Drosophila melanogaster OX=7227 GN=Mpc1 PE=3 SV=1	Q7KSC4	53.271	12.3	10	4	5	6	0.8125	0.670707
Mitochondrial pyruvate carrier OS=Drosophila melanogaster OX=7227 GN=Dmel\CG9399 PE=1 SV=1	Q9VHB1	49.3506	16.6	9	7	9	8	1.05556	0.698489
Mitochondrial pyruvate carrier OS=Drosophila melanogaster OX=7227 GN=dMPC2 PE=2 SV=1	Q9VHB2	35.7616	16.7	2	3	6	3	1.57143	0.333333
Mitochondrial Rho GTPase OS=Drosophila melanogaster OX=7227 GN=Miro PE=3 SV=1	A0A0B4J3Z9	15.3383	75.4	5	5	6	7	1.25	0.095466
Mitochondrial ribosomal protein L2 OS=Drosophila melanogaster OX=7227 GN=mRpL2 PE=1 SV=1	Q9VTF8	15.6463	32.8	2	3	2	2	0.857143	0.42265
Mitochondrial ribosomal protein L27, isoform A OS=Drosophila melanogaster OX=7227 GN=mRpL27 PE=1 SV=1	Q86BM8	7.97101	15.9	0	0	0	1	1.5	0.42265
Mitochondrial ribosomal protein L3 OS=Drosophila melanogaster OX=7227 GN=mRpL3 PE=1 SV=2	Q9VXQ0	32.8729	40.5	4	2	6	9	2.125	0.129937
Mitochondrial ribosomal protein L40 OS=Drosophila melanogaster OX=7227 GN=mRpL40 PE=1 SV=1	Q9VGP7	30.6122	22.5	4	5	9	5	1.45455	0.349055
Mitochondrial ribosomal protein L48, isoform A OS=Drosophila melanogaster OX=7227 GN=mRpL48 PE=1 SV=1	Q9VQ35	38.674	20.9	5	2	8	7	1.88889	0.127128
Mitochondrial ribosomal protein S11 OS=Drosophila melanogaster OX=7227 GN=mRpS11 PE=1 SV=1	Q9VEN6	29	21.8	0	2	3	3	2	0.183503
Mitochondrial ribosomal protein S23 OS=Drosophila melanogaster OX=7227 GN=mRpS23 PE=1 SV=1	Q8IP62	5.82011	21.5	0	1	1	1	1.33333	0.42265
Mitochondrial ribosomal protein S5, isoform A OS=Drosophila melanogaster OX=7227 GN=mRpS5 PE=1 SV=1	Q8SYP9	9.82801	46	0	0	3	1	3	0.183503
Mitochondrial ribosomal protein S6, isoform B OS=Drosophila melanogaster OX=7227 GN=mRpS6 PE=3 SV=1	M9NDH8	15.6463	17	1	1	0	2	1	1
Mitochondrial ribosomal protein S9 OS=Drosophila melanogaster OX=7227 GN=mRpS9 PE=1 SV=1	Q8SXF0	5.06329	45.2	0	0	0	1	1.5	0.42265
Mitoferrin OS=Drosophila melanogaster OX=7227 GN=mfrn PE=2 SV=1	Q9VAY3	40.8971	41.8	10	9	13	7	1.04762	0.88453
Mitoguardin OS=Drosophila melanogaster OX=7227 GN=Miga PE=1 SV=2	Q9W3F7	6.85714	59	1	0	1	2	1.66667	0.292893
MMS19 nucleotide excision repair protein OS=Drosophila melanogaster OX=7227 GN=Mms19 PE=1 SV=1	Q95U54	10.3233	107	4	3	5	4	1.22222	0.292893
Mob2, isoform E OS=Drosophila melanogaster OX=7227 GN=Mob2 PE=2 SV=1	D6W4U9	3.35196	57.2	1	1	0	1	0.75	0.42265
Moesin/ezrin/radixin homolog 1 OS=Drosophila melanogaster OX=7227 GN=Cdep PE=1 SV=1	A0A0C4DHA1	0.859845	131.5	0	1	1	0	1	1
Moesin/ezrin/radixin homolog 1 OS=Drosophila melanogaster OX=7227 GN=Moe PE=1 SV=1	M9PHG2	42.637	68.8	29	26	30	25	1	1
Moody, isoform C OS=Drosophila melanogaster OX=7227 GN=moody PE=3 SV=1	M9MS14	3.31754	69	2	1	1	1	0.8	0.42265
Multidrug resistance protein 4 OS=Drosophila melanogaster OX=7227 GN=Mrp4 PE=1 SV=2	Q9VGM1	19.3009	147.8	10	13	14	19	1.4	0.228483
Multidrug resistance protein homolog 49 OS=Drosophila melanogaster OX=7227 GN=Mdr49 PE=2 SV=2	Q00449	1.92012	142.6	1	0	0	2	1.33333	0.698489
Multidrug resistance protein homolog 65 OS=Drosophila melanogaster OX=7227 GN=Mdr65 PE=1 SV=2	Q00748	12.6728	143.7	9	13	6	11	0.791667	0.516632
Multidrug-Resistance like protein 1, isoform A OS=Drosophila melanogaster OX=7227 GN=MRP PE=1 SV=4	Q9VK56	22.0142	173.3	5	15	10	15	1.22727	0.698489
Multifunctional fusion protein OS=Drosophila melanogaster OX=7227 GN=P5CDh1 PE=1 SV=1	Q9VNX4	44.4251	63.6	20	19	28	25	1.34146	0.0474207
Multifunctional protein ADE2 OS=Drosophila melanogaster OX=7227 GN=Paics PE=2 SV=2	Q9I7S8	29.8368	47.3	13	13	11	11	0.857143	#DIV/0!
Multiple inositol polyphosphate phosphatase 1 OS=Drosophila melanogaster OX=7227 GN=Mipp1 PE=1 SV=2	Q9VV72	35.7602	53.5	16	15	14	9	0.757576	0.257219
Muscle LIM protein 1 OS=Drosophila melanogaster OX=7227 GN=Mlp60A PE=2 SV=1	P53777	47.8261	10	4	2	3	4	1.125	0.698489
Muscle-specific protein 20 OS=Drosophila melanogaster OX=7227 GN=Mp20 PE=2 SV=2	P14318	47.8261	20.2	7	6	8	5	1	1
Muscle-specific protein 300 kDa, isoform E OS=Drosophila melanogaster OX=7227 GN=Msp300 PE=1 SV=1	M9MSG3	0.249844	1063	0	0	1	2	2.5	0.095466
Mushroom-body expressed, isoform A OS=Drosophila melanogaster OX=7227 GN=mub PE=1 SV=1	P91632	2.84974	40.6	1	1	0	0	0.5	#DIV/0!
Mustard, isoform X OS=Drosophila melanogaster OX=7227 GN=mtd PE=1 SV=3	Q9VNA2	24.5785	121.8	9	15	8	12	0.846154	0.634852
Myosin heavy chain, isoform O OS=Drosophila melanogaster OX=7227 GN=Mhc PE=1 SV=1	E1JHJ3	3.66972	224.4	0	2	4	4	2.5	0.095466
Myosin light chain alkali OS=Drosophila melanogaster OX=7227 GN=Mlc1 PE=1 SV=4	P06742	17.4194	17.5	3	2	2	2	0.857143	0.42265
Na/Ca-exchange protein, isoform D OS=Drosophila melanogaster OX=7227 GN=Calx PE=1 SV=1	A0A0B4K6R7	24.4211	106.2	15	14	18	25	1.45161	0.186267
Na[+]-dependent inorganic phosphate cotransporter, isoform A OS=Drosophila melanogaster OX=7227 GN=NaPi-T PE=1 SV=1	Q7JZR4	4.96183	58.8	1	2	2	2	1.2	0.42265
N-acetylgalactosaminide beta-1,3-galactosyltransferase OS=Drosophila melanogaster OX=7227 GN=Dmel\CG8708 PE=2 SV=1	Q7JRF9	5.77778	51.8	0	0	0	1	1.5	0.42265
N-acetylglucosaminylphosphatidylinositol deacetylase OS=Drosophila melanogaster OX=7227 GN=PIG-L PE=2 SV=1	Q7KSB6	5.20548	41.2	2	2	2	2	1	#DIV/0!
NAD kinase 2, mitochondrial OS=Drosophila melanogaster OX=7227 GN=CG30346 PE=1 SV=1	Q7JW73	10.4116	46.8	2	4	3	3	1	1
NAD(P)H-hydrate epimerase OS=Drosophila melanogaster OX=7227 GN=Naxe PE=2 SV=2	Q9W2Y3	6.95652	25.5	1	0	0	1	1	1
NADH dehydrogenase (Ubiquinone) 13 kDa B subunit OS=Drosophila melanogaster OX=7227 GN=ND-13B PE=1 SV=2	Q9VTB4	80.6452	13.8	7	8	4	3	0.529412	0.0298575
NADH dehydrogenase (ubiquinone) 23 kDa subunit OS=Drosophila melanogaster OX=7227 GN=ND-23 PE=1 SV=1	Q9VF27	39.6313	24.6	13	16	9	9	0.645161	0.0669922
NADH dehydrogenase (Ubiquinone) 24 kDa subunit, isoform A OS=Drosophila melanogaster OX=7227 GN=ND-24 PE=1 SV=1	Q9VX36	9.09091	26.8	1	3	1	0	0.5	0.311753
NADH dehydrogenase (Ubiquinone) 39 kDa subunit, isoform A OS=Drosophila melanogaster OX=7227 GN=ND-39 PE=1 SV=1	Q9VPE2	4.80769	46.8	2	2	0	0	0.333333	#DIV/0!
NADH dehydrogenase (ubiquinone) complex I, assembly factor 6 homolog OS=Drosophila melanogaster OX=7227 GN=sicily PE=1 SV=1	Q9VYS5	33.8323	38.2	5	8	7	8	1.13333	0.591752
NADH dehydrogenase [ubiquinone] 1 alpha subcomplex assembly factor 3 OS=Drosophila melanogaster OX=7227 GN=Dmel\CG5569 PE=2 SV=1	Q9W1H9	37.7551	22.2	6	6	3	0	0.357143	0.095466
NADH dehydrogenase [ubiquinone] 1 alpha subcomplex subunit 10, mitochondrial OS=Drosophila melanogaster OX=7227 GN=ND-42 PE=1 SV=2	P91929	18.4275	46.9	0	0	4	5	5.5	0.0121217
NADH dehydrogenase [ubiquinone] 1 alpha subcomplex subunit 12 OS=Drosophila melanogaster OX=7227 GN=ND-B17.2 PE=1 SV=1	Q9VQD7	16.1972	16.8	2	1	0	0	0.4	0.095466
NADH dehydrogenase [ubiquinone] 1 beta subcomplex subunit 10 OS=Drosophila melanogaster OX=7227 GN=ND-PDSW PE=1 SV=1	Q9VQR2	35.2201	18.9	4	3	2	3	0.777778	0.292893
NADH dehydrogenase [ubiquinone] 1 beta subcomplex subunit 8, mitochondrial OS=Drosophila melanogaster OX=7227 GN=ND-ASHI PE=1 SV=1	Q9W3X7	5.71429	20.2	1	1	1	1	1	#DIV/0!
NADH dehydrogenase [ubiquinone] 1 subunit C2 OS=Drosophila melanogaster OX=7227 GN=ND-B14.5B PE=1 SV=1	Q9VQM2	31.0345	12.9	1	2	3	2	1.4	0.292893
NADH dehydrogenase [ubiquinone] flavoprotein 1, mitochondrial OS=Drosophila melanogaster OX=7227 GN=ND-51 PE=1 SV=1	Q9VMI3	5.6962	51.8	0	1	1	1	1.33333	0.42265
NADH dehydrogenase [ubiquinone] iron-sulfur protein 3, mitochondrial OS=Drosophila melanogaster OX=7227 GN=ND-30 PE=1 SV=1	Q9VZU4	71.3208	30	25	31	17	10	0.5	0.0879421
NADH-cytochrome b5 reductase OS=Drosophila melanogaster OX=7227 GN=Dmel\CG5946 PE=1 SV=2	Q9I7R1	34.8243	35.3	12	15	11	18	1.06897	0.817426
NADH-ubiquinone oxidoreductase 75 kDa subunit, mitochondrial OS=Drosophila melanogaster OX=7227 GN=ND-75 PE=2 SV=3	Q94511	32.1477	78.6	15	12	8	7	0.586207	0.0629574
NADPH:adrenodoxin oxidoreductase, mitochondrial OS=Drosophila melanogaster OX=7227 GN=dare PE=2 SV=1	Q9V3T9	2.14592	51.3	0	1	0	0	0.666667	0.42265
NADPH--cytochrome P450 reductase OS=Drosophila melanogaster OX=7227 GN=Cpr PE=1 SV=1	M9PCQ1	69.9558	76.3	65	70	74	61	1	1
Nascent polypeptide associated complex protein alpha subunit, isoform D OS=Drosophila melanogaster OX=7227 GN=Nacalpha PE=4 SV=1	A0A0B4LEY6	33.1797	23	5	5	5	5	1	#DIV/0!
NAT1, isoform D OS=Drosophila melanogaster OX=7227 GN=NAT1 PE=1 SV=1	A1Z968	5.57796	162.8	4	6	4	3	0.75	0.311753
NEDD8 OS=Drosophila melanogaster OX=7227 GN=Nedd8 PE=1 SV=1	Q9VJ33	33.3333	9.3	2	1	1	1	0.8	0.42265
Neither inactivation nor afterpotential protein C OS=Drosophila melanogaster OX=7227 GN=ninaC PE=1 SV=2	P10676	6.39574	174.2	7	7	3	3	0.5	#DIV/0!
Neprilysin-1 OS=Drosophila melanogaster OX=7227 GN=Nep1 PE=2 SV=2	Q9W436	1.17786	96.5	0	0	0	0	1	#DIV/0!
Neprilysin-2 OS=Drosophila melanogaster OX=7227 GN=Nep2 PE=1 SV=1	A0A0B4K692	2.84238	88.1	0	1	0	0	0.666667	0.42265
Neprilysin-like 18 OS=Drosophila melanogaster OX=7227 GN=Nepl18 PE=1 SV=1	Q9VAS2	3.66569	78.9	2	1	2	1	1	1
Neprilysin-like 19 OS=Drosophila melanogaster OX=7227 GN=Nepl19 PE=3 SV=1	Q9VAS1	1.49031	77.4	1	0	0	0	0.666667	0.42265
Neprilysin-like 21 OS=Drosophila melanogaster OX=7227 GN=Nepl21 PE=3 SV=2	Q9Y136	35.6436	81.6	10	11	20	11	1.43478	0.384543
Nervana 2, isoform F OS=Drosophila melanogaster OX=7227 GN=nrv2 PE=1 SV=1	A4V0B5	73.6842	37.3	30	32	35	40	1.20312	0.13716
Neuferricin homolog OS=Drosophila melanogaster OX=7227 GN=CG12056 PE=2 SV=1	Q9W376	8.01394	32.6	0	0	0	1	1.5	0.42265
Neural conserved at 73EF, isoform F OS=Drosophila melanogaster OX=7227 GN=Nc73EF PE=1 SV=1	Q8IQQ0	70.7965	113.6	183	184	270	216	1.32249	0.158438
Neural conserved at 73EF, isoform I OS=Drosophila melanogaster OX=7227 GN=Nc73EF PE=1 SV=1	A8JNU6	72.8507	122.8	190	194	278	224	1.3057	0.161156
Neural lazarillo, isoform A OS=Drosophila melanogaster OX=7227 GN=NLaz PE=1 SV=1	Q8SXR1	16.9643	24.3	3	1	2	2	1	1
Neurochondrin homolog OS=Drosophila melanogaster OX=7227 GN=Neurochondrin PE=2 SV=1	Q9VI25	28.4924	81.6	15	13	14	9	0.833333	0.451179
Neuronal synaptobrevin, isoform J OS=Drosophila melanogaster OX=7227 GN=nSyb PE=1 SV=1	M9PE71	38.835	22	4	3	4	5	1.22222	0.292893
Neurotactin, isoform C OS=Drosophila melanogaster OX=7227 GN=Nrt PE=4 SV=1	M9MS15	4.25532	92.7	0	0	2	3	3.5	0.0377496
Neutral ceramidase OS=Drosophila melanogaster OX=7227 GN=CDase PE=1 SV=1	Q9VA70	23.0114	78.2	13	8	12	11	1.08696	0.732739
Nicotinate phosphoribosyltransferase OS=Drosophila melanogaster OX=7227 GN=Naprt PE=3 SV=1	M9PEF6	34.7432	73.3	10	8	12	8	1.1	0.698489
Nidogen OS=Drosophila melanogaster OX=7227 GN=Ndg PE=1 SV=1	A1Z877	31.6296	149	34	27	28	26	0.888889	0.437746
Niemann-Pick type C-1a, isoform A OS=Drosophila melanogaster OX=7227 GN=Npc1a PE=1 SV=2	Q9VL24	0.932401	143.2	0	0	0	2	2	0.42265
NIF3-like protein 1 OS=Drosophila melanogaster OX=7227 GN=anon-35F/36A PE=1 SV=3	Q9NK57	39.0411	32.3	8	6	7	8	1.0625	0.698489
No extended memory, isoform C OS=Drosophila melanogaster OX=7227 GN=nemy PE=4 SV=1	Q0E9A2	6.19048	23.5	1	1	1	1	1	#DIV/0!
No long nerve cord, isoform G OS=Drosophila melanogaster OX=7227 GN=nolo PE=1 SV=1	X2JAM1	2.45171	149.4	1	1	1	0	0.75	0.42265
Nocturnin OS=Drosophila melanogaster OX=7227 GN=cu PE=1 SV=1	A8JQX3	4.51713	71.8	1	1	1	1	1	#DIV/0!
Non-specific lipid-transfer protein OS=Drosophila melanogaster OX=7227 GN=ScpX PE=1 SV=1	Q9VJ43	19.1176	59	7	11	8	6	0.8	0.465478
Non-specific serine/threonine protein kinase OS=Drosophila melanogaster OX=7227 GN=dop PE=1 SV=1	Q9VUQ9	1.72978	225.4	0	0	0	0	1	#DIV/0!
Non-specific serine/threonine protein kinase OS=Drosophila melanogaster OX=7227 GN=fray PE=1 SV=1	A0A126GUV7	1.69731	77.9	1	1	1	1	1	#DIV/0!
NTPase, isoform F OS=Drosophila melanogaster OX=7227 GN=NTPase PE=1 SV=1	M9PBV2	39.8855	57.8	18	23	20	22	1.02326	0.869811
NUCB1 OS=Drosophila melanogaster OX=7227 GN=NUCB1 PE=1 SV=3	Q9VVK7	4.21793	67.3	2	1	1	1	0.8	0.42265
Nuclear export mediator factor NEMF homolog OS=Drosophila melanogaster OX=7227 GN=Clbn PE=1 SV=2	Q9VBX1	9.57661	112.5	6	4	2	4	0.666667	0.292893
Nuclear migration protein NudC OS=Drosophila melanogaster OX=7227 GN=nudC PE=1 SV=2	Q9VVA6	5.72289	37.8	1	1	0	1	0.75	0.42265
Nuclear pore complex protein Nup154 OS=Drosophila melanogaster OX=7227 GN=Nup154 PE=1 SV=1	Q9V463	2.05128	153.8	1	1	2	2	1.5	#DIV/0!
Nuclear protein MDM1 OS=Drosophila melanogaster OX=7227 GN=Dmel\CG17816 PE=1 SV=1	A0A0C4DHE0	8.92019	70.7	0	1	1	0	1	1
Nucleoside diphosphate kinase OS=Drosophila melanogaster OX=7227 GN=awd PE=1 SV=1	A0A0B4LJ12	40.5229	17.2	4	8	6	7	1.07143	0.830969
Nucleotide exchange factor Sil1 OS=Drosophila melanogaster OX=7227 GN=Sil1 PE=2 SV=1	Q9VBV5	21.6783	47.9	4	6	4	2	0.666667	0.292893
O-acyltransferase OS=Drosophila melanogaster OX=7227 GN=mdy PE=2 SV=1	Q960U8	15.0442	64.9	6	6	6	5	0.928571	0.42265
Obg-like ATPase 1 OS=Drosophila melanogaster OX=7227 GN=Dmel\CG1354 PE=1 SV=1	A0A4D6K4F6	33.9578	48.4	10	7	6	5	0.684211	0.198216
Obscurin OS=Drosophila melanogaster OX=7227 GN=Unc-89 PE=1 SV=1	A8DYP0	3.10574	475.4	4	4	8	9	1.9	0.0121217
Odorant-binding protein 44a, isoform A OS=Drosophila melanogaster OX=7227 GN=Obp44a PE=1 SV=1	Q7K084	11.8881	15.8	2	0	1	0	0.75	0.698489
Omega, isoform H OS=Drosophila melanogaster OX=7227 GN=ome PE=1 SV=1	M9PCH6	10.8418	88.3	2	0	3	6	2.75	0.19171
Opossum, isoform A OS=Drosophila melanogaster OX=7227 GN=opm PE=1 SV=2	Q9VXY9	7.85124	27.8	1	2	1	2	1	1
Opsin Rh1 OS=Drosophila melanogaster OX=7227 GN=ninaE PE=1 SV=1	P06002	13.4048	41.5	4	5	3	1	0.545455	0.154846
Organic anion transporting polypeptide 33Eb OS=Drosophila melanogaster OX=7227 GN=Oatp33Eb PE=2 SV=2	Q9VK82	3.31695	88.3	1	1	1	2	1.25	0.42265
Organic cation transporter protein OS=Drosophila melanogaster OX=7227 GN=Orct PE=1 SV=1	Q9VCA2	3.83212	61	1	1	2	1	1.25	0.42265
Organic solute transporter alpha-like protein OS=Drosophila melanogaster OX=7227 GN=CG6836 PE=2 SV=1	Q9VVV2	7.31707	37.8	0	0	1	2	2.5	0.095466
Oxysterol-binding protein OS=Drosophila melanogaster OX=7227 GN=CG5077 PE=1 SV=4	Q7KSB3	1.14823	107.2	0	1	0	1	1	1
Oxysterol-binding protein OS=Drosophila melanogaster OX=7227 GN=Dmel\CG1513 PE=1 SV=1	A0A0B4KEI3	2.1322	53.5	1	1	1	1	1	#DIV/0!
Oxysterol-binding protein OS=Drosophila melanogaster OX=7227 GN=Osbp PE=1 SV=1	Q9VC05	18.75	89.3	4	3	6	7	1.66667	0.0513167
p23, isoform B OS=Drosophila melanogaster OX=7227 GN=p23 PE=1 SV=1	A0A0B4K6D2	4.8913	20.7	1	1	1	1	1	#DIV/0!
Palmitoyl-protein thioesterase 1 OS=Drosophila melanogaster OX=7227 GN=Ppt1 PE=2 SV=2	Q9W3C7	5.73248	35.8	2	2	0	0	0.333333	#DIV/0!
Par-1, isoform L OS=Drosophila melanogaster OX=7227 GN=par-1 PE=1 SV=1	Q6NPA6	14.886	89.3	7	6	6	7	1	1
Paramyosin, short form OS=Drosophila melanogaster OX=7227 GN=Prm PE=2 SV=2	P35416	24.375	74.2	0	1	6	9	5.66667	0.0474207
Paraplegin, isoform A OS=Drosophila melanogaster OX=7227 GN=Spg7 PE=1 SV=1	Q9W4W8	52.0147	90	28	26	30	36	1.21429	0.198216
Pasilla, isoform K OS=Drosophila melanogaster OX=7227 GN=ps PE=1 SV=1	Q0KI96	33.6364	57.2	14	9	13	13	1.12	0.609433
Patj homolog OS=Drosophila melanogaster OX=7227 GN=Patj PE=1 SV=2	Q9NB04	4.59242	92.8	2	2	2	1	0.833333	0.42265
PDGF-and VEGF-receptor related, isoform E OS=Drosophila melanogaster OX=7227 GN=Pvr PE=1 SV=1	Q7KTI8	2.32868	169.4	0	0	0	4	3	0.42265
P-element somatic inhibitor, isoform C OS=Drosophila melanogaster OX=7227 GN=Psi PE=1 SV=1	A1ZAK8	1.12923	81.7	1	0	1	1	1.33333	0.42265
Peptidase S1 domain-containing protein OS=Drosophila melanogaster OX=7227 GN=Dmel\CG6067 PE=4 SV=2	Q9W452	24.7557	34	1	6	4	7	1.44444	0.563564
Peptidase S1 domain-containing protein OS=Drosophila melanogaster OX=7227 GN=SP103 PE=1 SV=1	Q9VPN8	3.61011	30.1	1	1	1	1	1	#DIV/0!
Peptidyl-prolyl cis-trans isomerase Fkbp12 OS=Drosophila melanogaster OX=7227 GN=Fkbp12 PE=3 SV=2	P48375	42.5926	11.7	1	2	1	2	1	1
Peptidyl-prolyl cis-trans isomerase OS=Drosophila melanogaster OX=7227 GN=Cyp1 PE=1 SV=2	P25007	24.2291	24.6	2	2	5	2	1.5	0.42265
Peptidyl-prolyl cis-trans isomerase OS=Drosophila melanogaster OX=7227 GN=Dmel\CG2852 PE=1 SV=1	Q9W227	25.3659	22.2	4	3	4	4	1.11111	0.42265
Peptidylprolyl isomerase OS=Drosophila melanogaster OX=7227 GN=Fkbp59 PE=4 SV=1	X2J5E8	6.15034	48.8	1	0	1	1	1.33333	0.42265
Peptidylprolyl isomerase OS=Drosophila melanogaster OX=7227 GN=zda PE=1 SV=1	Q7K3D4	25.4408	44.8	13	6	9	8	0.904762	0.803884
Peroxin 11 OS=Drosophila melanogaster OX=7227 GN=Pex11 PE=1 SV=1	Q7JZE1	9.95851	27.1	0	1	0	0	0.666667	0.42265
Peroxin-14 OS=Drosophila melanogaster OX=7227 GN=Pex14 PE=1 SV=1	Q9VPB8	28.2143	30.8	4	5	3	3	0.727273	0.095466
Peroxiredoxin 3 OS=Drosophila melanogaster OX=7227 GN=Prx3 PE=1 SV=2	Q9VEJ0	32.906	26.4	8	14	6	7	0.625	0.277103
Peroxiredoxin-5 OS=Drosophila melanogaster OX=7227 GN=Prx5 PE=1 SV=1	Q960M4	38.9474	19.9	4	5	4	5	1	1
Peroxisomal assembly protein PEX3 OS=Drosophila melanogaster OX=7227 GN=Pex3 PE=1 SV=1	Q9VUL8	6.23377	43.7	2	1	2	0	0.8	0.698489
Peroxisomal membrane protein 34, isoform A OS=Drosophila melanogaster OX=7227 GN=PMP34 PE=3 SV=2	Q9VZD9	3.50318	34.4	1	1	0	0	0.5	#DIV/0!
Peroxisomal membrane protein 70 kDa, isoform C OS=Drosophila melanogaster OX=7227 GN=Pmp70 PE=1 SV=1	M9PF96	27.4571	72.8	12	16	3	4	0.3	0.0364539
Peroxisomal membrane protein PEX16 OS=Drosophila melanogaster OX=7227 GN=Pex16 PE=1 SV=1	Q9VPB9	3.81232	39.3	1	1	1	1	1	#DIV/0!
Peroxisomal multifunctional enzyme type 2 OS=Drosophila melanogaster OX=7227 GN=Mfe2 PE=1 SV=1	Q9VXJ0	62.8763	64	46	39	39	33	0.850575	0.293937
Peroxisome assembly protein 12 OS=Drosophila melanogaster OX=7227 GN=Pex12 PE=2 SV=1	Q9VPT5	14.4781	34.5	2	3	3	2	1	1
Pescadillo homolog OS=Drosophila melanogaster OX=7227 GN=CG4364 PE=1 SV=1	Q9VL96	1.5949	73.8	1	0	0	0	0.666667	0.42265
PfkB domain-containing protein OS=Drosophila melanogaster OX=7227 GN=Dmel\CG2794 PE=1 SV=1	Q9VPR3	3.85714	76.4	1	0	0	0	0.666667	0.42265
Phagocyte signaling-impaired protein OS=Drosophila melanogaster OX=7227 GN=psidin PE=2 SV=1	Q9VDQ7	6.54008	109	3	0	1	1	0.8	0.770584
Phe-4-monooxygenase OS=Drosophila melanogaster OX=7227 GN=Hn PE=1 SV=1	M9PBV1	2.87611	51.6	0	0	0	0	1	#DIV/0!
Phosphatase Herzog OS=Drosophila melanogaster OX=7227 GN=hzg PE=1 SV=1	M9PFN0	8.52273	40.3	1	2	1	2	1	1
Phosphate transporter OS=Drosophila melanogaster OX=7227 GN=NaPi-III PE=2 SV=2	Q9VTG0	3.14843	71.8	1	1	1	1	1	#DIV/0!
Phosphatidate cytidylyltransferase, photoreceptor-specific OS=Drosophila melanogaster OX=7227 GN=Cds PE=1 SV=2	P56079	22.5951	51.5	11	14	12	11	0.925926	0.591752
Phosphatidic acid phospholipase A1, isoform D OS=Drosophila melanogaster OX=7227 GN=PAPLA1 PE=1 SV=1	X2JDJ3	2.63027	213.9	3	2	2	0	0.571429	0.311753
Phosphatidylglycerophosphatase and protein-tyrosine phosphatase 1 OS=Drosophila melanogaster OX=7227 GN=PTPMT1 PE=2 SV=1	Q86BN8	11.5	23.1	2	1	1	1	0.8	0.42265
Phosphatidylinositol 4-kinase type 2 OS=Drosophila melanogaster OX=7227 GN=Pi4KIIalpha PE=3 SV=1	A0A6F7SG83	4.16667	54.3	2	1	1	0	0.6	0.292893
Phosphatidylinositol 5-phosphate 4-kinase, isoform A OS=Drosophila melanogaster OX=7227 GN=PIP4K PE=1 SV=1	Q8SXX1	30.6931	47	4	6	4	7	1.08333	0.80755
Phosphatidylinositol-3,4-bisphosphate 4-phosphatase OS=Drosophila melanogaster OX=7227 GN=CG1846 PE=3 SV=4	Q9VY47	1.40625	143.5	0	1	0	1	1	1
Phosphatidylinositol-3,5-bisphosphate 3-phosphatase OS=Drosophila melanogaster OX=7227 GN=mtm PE=1 SV=1	Q9VMI9	3.06947	69.8	0	0	0	2	2	0.42265
Phosphatidylserine decarboxylase proenzyme, mitochondrial OS=Drosophila melanogaster OX=7227 GN=Pisd PE=1 SV=1	Q9VCE0	37.1365	50.5	14	14	13	13	0.933333	#DIV/0!
Phosphatidylserine synthase OS=Drosophila melanogaster OX=7227 GN=Pss PE=1 SV=1	Q9VPD3	14.0562	56.8	8	7	5	5	0.705882	0.0377496
Phosphoacetylglucosamine mutase OS=Drosophila melanogaster OX=7227 GN=nst PE=1 SV=1	Q9VTZ4	4.18944	60.5	2	2	0	1	0.5	0.095466
Phosphoenolpyruvate carboxykinase (GTP) OS=Drosophila melanogaster OX=7227 GN=Pepck2 PE=1 SV=1	Q7JXB5	4.54545	70.6	1	0	3	1	2	0.311753
Phosphoglucomutase OS=Drosophila melanogaster OX=7227 GN=Pgm1 PE=1 SV=1	Q9VUY9	12.5	60.7	2	2	4	4	1.66667	#DIV/0!
Phosphoglycerate kinase OS=Drosophila melanogaster OX=7227 GN=Pgk PE=2 SV=2	Q01604	66.2651	43.8	28	31	29	30	1	1
Phosphoglycerate mutase OS=Drosophila melanogaster OX=7227 GN=Pglym78 PE=1 SV=2	Q9VAN7	59.6078	28.6	11	12	15	15	1.28	0.0198039
Phosphoinositide 5-phosphatase OS=Drosophila melanogaster OX=7227 GN=Synj PE=1 SV=1	Q5U0V7	17.734	134.5	13	14	10	10	0.758621	0.0198039
Phospholipase A2 activator protein, isoform A OS=Drosophila melanogaster OX=7227 GN=Plap PE=1 SV=1	Q9VPY2	1.39771	85.7	1	1	0	1	0.75	0.42265
Phospholipid scramblase OS=Drosophila melanogaster OX=7227 GN=scramb1 PE=2 SV=3	Q9VT88	7.69231	43.7	1	2	2	1	1	1
Phospholipid scramblase OS=Drosophila melanogaster OX=7227 GN=scramb2 PE=1 SV=1	Q9VZW1	3.80228	29.6	1	1	1	1	1	#DIV/0!
Phospholipid-transporting ATPase OS=Drosophila melanogaster OX=7227 GN=ATP8A PE=3 SV=1	B7YZF6	6.58824	144	0	2	2	4	2	0.292893
Phosphoribosylformylglycinamidine synthase OS=Drosophila melanogaster OX=7227 GN=Pfas PE=1 SV=2	P35421	7.68095	148	0	1	4	5	3.66667	0.0298575
Phosphorylase b kinase regulatory subunit OS=Drosophila melanogaster OX=7227 GN=Dmel\CG8475 PE=3 SV=1	M9PCI5	11.02	125.2	8	7	3	6	0.647059	0.198216
Phosphorylase kinase OS=Drosophila melanogaster OX=7227 GN=PhKgamma PE=2 SV=1	Q961E7	14.3198	48.4	4	2	3	2	0.875	0.698489
Phosphotransferase OS=Drosophila melanogaster OX=7227 GN=Hex-C PE=1 SV=1	Q7JYW9	41.4097	50.7	13	11	14	12	1.07692	0.552786
Phosrestin-1 OS=Drosophila melanogaster OX=7227 GN=Arr2 PE=1 SV=2	P19107	17.9551	45	5	4	0	1	0.272727	0.0298575
Photoreceptor dehydrogenase, isoform B OS=Drosophila melanogaster OX=7227 GN=Pdh PE=1 SV=1	Q8IQN8	4.33213	30	1	1	0	0	0.5	#DIV/0!
PI-3 kinase OS=Drosophila melanogaster OX=7227 GN=Pi3K92E PE=1 SV=1	P91634	2.94118	126.9	1	1	1	2	1.25	0.42265
Pi3K21B, isoform B OS=Drosophila melanogaster OX=7227 GN=Pi3K21B PE=1 SV=1	Q7KTZ2	2.41935	56.2	1	1	1	1	1	#DIV/0!
Picot, isoform C OS=Drosophila melanogaster OX=7227 GN=Picot PE=3 SV=1	A0A0B4LFK0	11.4341	56.2	3	3	1	3	0.75	0.42265
Pixie, isoform A OS=Drosophila melanogaster OX=7227 GN=pix PE=1 SV=1	Q9VSS1	23.0769	69.3	12	11	11	12	1	1
Pleckstrin homology and RUN domain containing M1 OS=Drosophila melanogaster OX=7227 GN=Plekhm1 PE=4 SV=1	Q9W293	12.5	81	5	3	2	4	0.8	0.552786
Poly(A) RNA polymerase, mitochondrial OS=Drosophila melanogaster OX=7227 GN=MTPAP PE=2 SV=2	O46102	10.1307	68.5	3	4	3	5	1.11111	0.698489
Poly(U)-binding-splicing factor half pint OS=Drosophila melanogaster OX=7227 GN=hfp PE=1 SV=2	Q8T6B9	6.12245	67.9	1	0	2	2	2	0.095466
Poly(U)-specific endoribonuclease homolog OS=Drosophila melanogaster OX=7227 GN=CG2145 PE=2 SV=1	Q9VZ49	10.3041	63.6	4	4	2	3	0.7	0.095466
Poly(U)-specific endoribonuclease OS=Drosophila melanogaster OX=7227 GN=EndoU PE=2 SV=2	Q9VF14	6.8323	37.1	1	0	0	1	1	1
Polyadenylate-binding protein 2 OS=Drosophila melanogaster OX=7227 GN=Pabp2 PE=1 SV=1	Q7KNF2	11.1607	25	0	2	1	1	1	1
Polyadenylate-binding protein OS=Drosophila melanogaster OX=7227 GN=pAbp PE=1 SV=3	P21187	33.123	69.9	12	14	8	8	0.642857	0.0377496
Polypeptide N-acetylgalactosaminyltransferase OS=Drosophila melanogaster OX=7227 GN=Pgant6 PE=2 SV=1	M9PBK1	4.5045	76.9	2	1	2	2	1.2	0.42265
Polypeptide N-acetylgalactosaminyltransferase OS=Drosophila melanogaster OX=7227 GN=Pgant7 PE=3 SV=1	X2JEA3	3.89171	68.3	1	1	1	3	1.5	0.42265
Polyribonucleotide nucleotidyltransferase OS=Drosophila melanogaster OX=7227 GN=PNPase PE=2 SV=2	Q9V9X7	47.3411	84.9	22	25	28	22	1.06122	0.698489
PRA1 family protein OS=Drosophila melanogaster OX=7227 GN=Jwa PE=1 SV=5	Q9VJ59	15.261	27.8	3	3	3	3	1	#DIV/0!
Precursor RNA processing 3, isoform B OS=Drosophila melanogaster OX=7227 GN=Prp3 PE=1 SV=1	Q8MRG6	4.73485	60.1	1	1	1	1	1	#DIV/0!
Pre-mRNA-splicing factor syf1 homolog OS=Drosophila melanogaster OX=7227 GN=fand PE=1 SV=1	A1Z9G2	1.1325	103.3	1	0	0	1	1	1
Presequence protease, mitochondrial OS=Drosophila melanogaster OX=7227 GN=Dmel\CG3107 PE=3 SV=1	A0A0B4LES3	10.8317	119.2	4	5	3	3	0.727273	0.095466
PRL-1 phosphatase, isoform A OS=Drosophila melanogaster OX=7227 GN=PRL-1 PE=1 SV=2	O61722	46.5909	20	3	3	9	5	2	0.183503
Probable 28S ribosomal protein S25, mitochondrial OS=Drosophila melanogaster OX=7227 GN=mRpS25 PE=1 SV=1	Q9VY28	17.9641	19.1	2	0	1	2	1.25	0.698489
Probable 2-oxoglutarate dehydrogenase E1 component DHKTD1 homolog, mitochondrial OS=Drosophila melanogaster OX=7227 GN=CG1544 PE=2 SV=2	Q9VA02	9.03156	103.6	7	4	2	0	0.307692	0.129937
Probable 39S ribosomal protein L45, mitochondrial OS=Drosophila melanogaster OX=7227 GN=mRpL45 PE=2 SV=1	Q9VCX3	8.03324	41.6	0	0	2	1	2.5	0.095466
Probable citrate synthase, mitochondrial OS=Drosophila melanogaster OX=7227 GN=kdn PE=2 SV=1	Q9W401	71.7672	51.5	134	139	151	153	1.11273	0.0288762
Probable cytochrome P450 12a4, mitochondrial OS=Drosophila melanogaster OX=7227 GN=Cyp12a4 PE=2 SV=2	Q9VE00	29.1045	61.7	13	11	9	8	0.730769	0.0886776
Probable cytochrome P450 12a5, mitochondrial OS=Drosophila melanogaster OX=7227 GN=Cyp12a5 PE=2 SV=1	Q9VE01	16.0448	61.3	5	6	3	4	0.692308	0.105573
Probable cytochrome P450 12b2, mitochondrial OS=Drosophila melanogaster OX=7227 GN=Cyp12b2 PE=2 SV=2	Q9V8M2	21.3084	61.4	7	11	6	3	0.55	0.213666
Probable cytochrome P450 12e1, mitochondrial OS=Drosophila melanogaster OX=7227 GN=Cyp12e1 PE=2 SV=4	Q9VGZ0	15.3257	59.6	5	1	3	2	0.875	0.830969
Probable cytochrome P450 28a5 OS=Drosophila melanogaster OX=7227 GN=Cyp28a5 PE=2 SV=1	Q9V419	24.3564	57.7	10	8	8	5	0.75	0.29986
Probable cytochrome P450 28d1 OS=Drosophila melanogaster OX=7227 GN=Cyp28d1 PE=2 SV=1	Q9VMT5	34.6614	57.2	13	12	12	10	0.888889	0.311753
Probable cytochrome P450 305a1 OS=Drosophila melanogaster OX=7227 GN=Cyp305a1 PE=2 SV=1	Q9VW43	7.93651	57.7	0	0	2	2	3	#DIV/0!
Probable cytochrome P450 309a2 OS=Drosophila melanogaster OX=7227 GN=Cyp309a2 PE=2 SV=2	P82713	2.04461	62.3	1	0	0	0	0.666667	0.42265
Probable cytochrome P450 311a1 OS=Drosophila melanogaster OX=7227 GN=Cyp311a1 PE=2 SV=1	Q9VYQ7	4.7619	54.8	2	1	1	1	0.8	0.42265
Probable cytochrome P450 313a1 OS=Drosophila melanogaster OX=7227 GN=Cyp313a1 PE=3 SV=2	Q9VFJ0	8.73984	56.5	4	2	3	3	1	1
Probable cytochrome P450 4ac1 OS=Drosophila melanogaster OX=7227 GN=Cyp4ac1 PE=2 SV=1	Q9VMS9	3.33988	59.1	2	1	0	0	0.4	0.095466
Probable cytochrome P450 4ac2 OS=Drosophila melanogaster OX=7227 GN=Cyp4ac2 PE=2 SV=4	Q9VMS8	7.2407	59.7	3	3	1	0	0.375	0.0377496
Probable cytochrome P450 4d14 OS=Drosophila melanogaster OX=7227 GN=Cyp4d14 PE=3 SV=1	O46051	7.10059	57.4	1	1	0	0	0.5	#DIV/0!
Probable cytochrome P450 4e1 OS=Drosophila melanogaster OX=7227 GN=Cyp4e1 PE=2 SV=1	Q9V4T5	5.64972	61	2	2	0	2	0.666667	0.42265
Probable cytochrome P450 6a13 OS=Drosophila melanogaster OX=7227 GN=Cyp6a13 PE=2 SV=1	Q9V4U9	4.25963	57.6	1	1	1	0	0.75	0.42265
Probable cytochrome P450 6a14 OS=Drosophila melanogaster OX=7227 GN=Cyp6a14 PE=3 SV=3	Q9V4U7	3.73281	58.2	0	1	1	0	1	1
Probable cytochrome P450 6a20 OS=Drosophila melanogaster OX=7227 GN=Cyp6a20 PE=2 SV=2	Q9V773	26.7465	57.7	5	6	5	8	1.15385	0.591752
Probable cytochrome P450 6a21 OS=Drosophila melanogaster OX=7227 GN=Cyp6a21 PE=2 SV=1	Q9V774	11.1111	57.8	4	4	2	2	0.6	#DIV/0!
Probable cytochrome P450 6a23 OS=Drosophila melanogaster OX=7227 GN=Cyp6a23 PE=2 SV=2	Q9V771	6.77291	58.1	2	3	2	3	1	1
Probable cytochrome P450 6d5 OS=Drosophila melanogaster OX=7227 GN=Cyp6d5 PE=2 SV=1	Q9VFP1	42.126	57.3	16	17	16	17	1	1
Probable cytochrome P450 6u1 OS=Drosophila melanogaster OX=7227 GN=Cyp6u1 PE=2 SV=3	Q9V979	2.45902	55.5	0	0	1	0	1.5	0.42265
Probable cytochrome P450 9f2 OS=Drosophila melanogaster OX=7227 GN=Cyp9f2 PE=2 SV=1	Q9VG82	21.7054	60.2	10	7	9	7	0.947368	0.80755
Probable dolichyl pyrophosphate Glc1Man9GlcNAc2 alpha-1,3-glucosyltransferase OS=Drosophila melanogaster OX=7227 GN=xit PE=2 SV=1	Q9W3V8	8.21918	57.9	2	2	1	3	1	1
Probable elongation factor 1-delta OS=Drosophila melanogaster OX=7227 GN=eEF1delta PE=1 SV=1	Q9VL18	20.3125	28.9	2	3	3	3	1.14286	0.42265
Probable glucosamine 6-phosphate N-acetyltransferase OS=Drosophila melanogaster OX=7227 GN=Gnpnat PE=2 SV=1	Q9VAI0	18.7215	24.5	5	3	4	4	1	1
Probable hydroxyacid-oxoacid transhydrogenase, mitochondrial OS=Drosophila melanogaster OX=7227 GN=T3dh PE=2 SV=1	Q9W265	3.01724	50	0	1	0	1	1	1
Probable isocitrate dehydrogenase [NAD] subunit alpha, mitochondrial OS=Drosophila melanogaster OX=7227 GN=Idh3a PE=2 SV=1	Q9VWH4	68.9655	40.8	33	33	36	30	1	1
Probable maleylacetoacetate isomerase 2 OS=Drosophila melanogaster OX=7227 GN=GstZ2 PE=1 SV=1	Q9VHD2	11.8943	26	1	0	1	0	1	1
Probable malonyl-CoA-acyl carrier protein transacylase, mitochondrial OS=Drosophila melanogaster OX=7227 GN=beg PE=2 SV=2	Q8T3L6	10.8179	42.1	1	1	2	4	2	0.183503
Probable medium-chain specific acyl-CoA dehydrogenase, mitochondrial OS=Drosophila melanogaster OX=7227 GN=CG12262 PE=2 SV=1	Q9VSA3	29.5943	45.8	9	10	9	10	1	1
Probable methylmalonate-semialdehyde dehydrogenase [acylating], mitochondrial OS=Drosophila melanogaster OX=7227 GN=CG17896 PE=2 SV=1	Q7KW39	35	55.9	18	17	14	21	1	1
Probable peroxisomal acyl-coenzyme A oxidase 1 OS=Drosophila melanogaster OX=7227 GN=CG5009 PE=1 SV=1	Q7KML2	31.0912	74.2	10	9	17	11	1.42857	0.277103
Probable phosphorylase b kinase regulatory subunit alpha OS=Drosophila melanogaster OX=7227 GN=CG7766 PE=1 SV=2	Q9W391	21.1708	140.4	11	8	5	9	0.761905	0.42265
Probable phosphoserine aminotransferase OS=Drosophila melanogaster OX=7227 GN=CG11899 PE=2 SV=1	Q9VAN0	29.1209	39.5	4	3	6	5	1.44444	0.105573
Probable protein phosphatase CG10417 OS=Drosophila melanogaster OX=7227 GN=CG10417 PE=1 SV=1	Q7K4Q5	25.6798	72.3	11	11	10	12	1	1
Probable small nuclear ribonucleoprotein E OS=Drosophila melanogaster OX=7227 GN=SmE PE=1 SV=1	Q9VLV5	27.6596	11.1	2	1	1	1	0.8	0.42265
Probable small nuclear ribonucleoprotein Sm D1 OS=Drosophila melanogaster OX=7227 GN=SmD1 PE=1 SV=1	Q9VU02	35.4839	13.8	1	5	1	1	0.5	0.42265
Probable small nuclear ribonucleoprotein Sm D2 OS=Drosophila melanogaster OX=7227 GN=SmD2 PE=1 SV=1	Q9VI10	24.3697	13.5	2	4	2	2	0.75	0.42265
Probable transaldolase OS=Drosophila melanogaster OX=7227 GN=Taldo PE=2 SV=2	Q9W1G0	12.9909	36.7	4	3	2	5	1	1
Probable tRNA (guanine(26)-N(2))-dimethyltransferase OS=Drosophila melanogaster OX=7227 GN=CG6388 PE=2 SV=1	Q9VK89	18.3391	64.9	5	7	6	6	1	1
Probable tRNA N6-adenosine threonylcarbamoyltransferase OS=Drosophila melanogaster OX=7227 GN=Tcs3 PE=2 SV=1	Q9VV41	23.3429	38.5	3	5	3	1	0.6	0.292893
Probable tRNA(His) guanylyltransferase OS=Drosophila melanogaster OX=7227 GN=THG PE=1 SV=1	Q9V3N8	11.5385	33.1	3	1	2	1	0.833333	0.698489
Probable Ufm1-specific protease 2 OS=Drosophila melanogaster OX=7227 GN=CG16979 PE=2 SV=1	Q9VUR0	13.5091	68.2	3	0	3	4	1.8	0.333333
Procollagen-lysine,2-oxoglutarate 5-dioxygenase OS=Drosophila melanogaster OX=7227 GN=Plod PE=1 SV=1	Q9VTH0	8.18308	82.5	5	2	2	1	0.555556	0.333333
Procollagen-proline 4-dioxygenase OS=Drosophila melanogaster OX=7227 GN=PH4alphaEFB PE=1 SV=2	Q9VA69	5.09091	63.1	0	3	0	0	0.4	0.42265
Programmed cell death protein 4 OS=Drosophila melanogaster OX=7227 GN=Pdcd4 PE=1 SV=2	Q9VY91	2.55403	56.3	1	1	0	1	0.75	0.42265
Prohibitin OS=Drosophila melanogaster OX=7227 GN=l(2)37Cc PE=1 SV=1	A0A023GQA5	49.6377	30.4	12	14	11	10	0.821429	0.154846
Prohibitin OS=Drosophila melanogaster OX=7227 GN=Phb2 PE=1 SV=2	Q0E924	36.4548	33	8	8	8	7	0.944444	0.42265
Proline dehydrogenase 1, mitochondrial OS=Drosophila melanogaster OX=7227 GN=slgA PE=2 SV=2	Q04499	66.373	77.1	91	100	101	95	1.02591	0.689315
Proline dehydrogenase OS=Drosophila melanogaster OX=7227 GN=slgA PE=1 SV=1	M9NHG9	66.6667	77.2	91	99	102	96	1.04167	0.507634
Proline dehydrogenase OS=Drosophila melanogaster OX=7227 GN=slgA PE=1 SV=1	M9NFJ2	67.8625	75.8	92	100	102	96	1.03093	0.609433
Prolyl-tRNA synthetase OS=Drosophila melanogaster OX=7227 GN=ProRS-m PE=1 SV=1	Q9VZY9	24.6725	50.6	6	7	8	6	1.06667	0.698489
Protein 4.1 homolog OS=Drosophila melanogaster OX=7227 GN=cora PE=1 SV=1	Q9V8R9	35.8068	184.1	30	32	33	39	1.15625	0.254644
Protein arginine N-methyltransferase 5 OS=Drosophila melanogaster OX=7227 GN=csul PE=1 SV=2	Q9U6Y9	5.90164	69.7	0	2	1	2	1.25	0.698489
Protein argonaute-2 OS=Drosophila melanogaster OX=7227 GN=AGO2 PE=1 SV=3	Q9VUQ5	4.85997	136.8	0	0	2	1	2.5	0.095466
Protein associated with topo II related-1, isoform A OS=Drosophila melanogaster OX=7227 GN=Patr-1 PE=1 SV=1	Q9VEN9	1.03306	108.2	1	0	0	2	1.33333	0.698489
Protein bangles and beads OS=Drosophila melanogaster OX=7227 GN=bnb PE=1 SV=1	P29746	8.82353	45.8	0	1	0	2	1.33333	0.698489
Protein bcn92 OS=Drosophila melanogaster OX=7227 GN=bcn92 PE=1 SV=1	O46098	39.1304	11	1	1	5	4	2.75	0.0198039
Protein borderless OS=Drosophila melanogaster OX=7227 GN=bdl PE=1 SV=1	Q9U4G1	20.0278	81.2	8	9	10	6	0.947368	0.830969
Protein CASC3 OS=Drosophila melanogaster OX=7227 GN=btz PE=1 SV=1	Q9VB04	1.83968	83.6	1	1	0	0	0.5	#DIV/0!
Protein catecholamines up OS=Drosophila melanogaster OX=7227 GN=Catsup PE=2 SV=1	Q9V3A4	6.23608	48.6	1	2	1	1	0.8	0.42265
Protein cereblon homolog OS=Drosophila melanogaster OX=7227 GN=CG3925 PE=2 SV=1	Q9VH36	3.76068	66.4	0	1	2	1	1.66667	0.292893
Protein clueless OS=Drosophila melanogaster OX=7227 GN=clu PE=1 SV=1	A1ZAB5	25.8978	160.8	18	24	30	28	1.36364	0.127128
Protein disulfide-isomerase (Fragment) OS=Drosophila melanogaster OX=7227 GN=ERp60 PE=1 SV=1	Q3YMU0	50.1022	55.3	25	20	24	20	0.978723	0.890236
Protein disulfide-isomerase A6 homolog OS=Drosophila melanogaster OX=7227 GN=CaBP1 PE=1 SV=1	Q9V438	29.5612	46.7	12	11	9	7	0.72	0.0886776
Protein disulfide-isomerase OS=Drosophila melanogaster OX=7227 GN=Pdi PE=2 SV=1	P54399	45.9677	55.7	18	23	19	13	0.790698	0.368324
Protein held out wings OS=Drosophila melanogaster OX=7227 GN=how PE=1 SV=1	O01367	15.3086	44.3	3	2	1	2	0.714286	0.292893
Protein kinase C OS=Drosophila melanogaster OX=7227 GN=aPKC PE=1 SV=1	A0A0B4KG15	1.14823	104.9	0	0	1	1	2	#DIV/0!
Protein kinase C OS=Drosophila melanogaster OX=7227 GN=Pkc98E PE=3 SV=1	A0A0B4LI13	2.57453	82.9	2	0	1	1	1	1
Protein krasavietz OS=Drosophila melanogaster OX=7227 GN=kra PE=1 SV=1	Q9VNE2	7.58294	49.2	2	2	2	1	0.833333	0.42265
Protein lin-7 homolog OS=Drosophila melanogaster OX=7227 GN=veli PE=1 SV=1	Q9VBY7	5.12821	21.5	1	0	0	1	1	1
Protein MGR2 homolog OS=Drosophila melanogaster OX=7227 GN=Dmel\CG6878 PE=1 SV=1	Q9VUM2	58.2278	8.2	6	5	6	6	1.07692	0.42265
Protein NDUFAF4 homolog OS=Drosophila melanogaster OX=7227 GN=CG11722 PE=2 SV=1	Q9VH39	43.8424	23.7	10	10	4	4	0.454545	#DIV/0!
Protein NipSnap OS=Drosophila melanogaster OX=7227 GN=Nipsnap PE=2 SV=2	Q9VXK0	51.2821	31.9	21	13	13	13	0.777778	0.42265
Protein penguin OS=Drosophila melanogaster OX=7227 GN=peng PE=2 SV=1	O61345	1.76391	81.3	0	0	0	1	1.5	0.42265
Protein phosphatase PP2A 55 kDa regulatory subunit OS=Drosophila melanogaster OX=7227 GN=tws PE=2 SV=1	P36872	2.20441	56.9	1	1	2	0	1	1
Protein PTCD3 homolog, mitochondrial OS=Drosophila melanogaster OX=7227 GN=CG4679 PE=2 SV=1	A1Z9A8	3.06748	74.2	1	2	1	1	0.8	0.42265
Protein quiver OS=Drosophila melanogaster OX=7227 GN=BcDNA:GH07967 PE=2 SV=1	Q9VIH9	31.2925	15.7	2	3	2	3	1	1
Protein quiver OS=Drosophila melanogaster OX=7227 GN=BcDNA:RE71975 PE=1 SV=1	M9NEV7	26.9565	12.4	3	3	3	0	0.625	0.42265
Protein quiver OS=Drosophila melanogaster OX=7227 GN=Dmel\CG6329 PE=2 SV=1	Q7K188	18.7097	17.3	2	2	2	4	1.33333	0.42265
Protein quiver OS=Drosophila melanogaster OX=7227 GN=Dmel\CG7781 PE=1 SV=1	Q9VLP2	34.0136	16	5	4	4	10	1.45455	0.497481
Protein RFT1 homolog OS=Drosophila melanogaster OX=7227 GN=CG3149 PE=2 SV=1	Q9Y123	2.15827	62.4	1	1	1	1	1	#DIV/0!
Protein ROP OS=Drosophila melanogaster OX=7227 GN=Rop PE=2 SV=2	Q07327	46.7337	67.8	26	24	22	24	0.923077	0.292893
Protein SEC13 homolog OS=Drosophila melanogaster OX=7227 GN=Sec13 PE=1 SV=1	Q9V3J4	6.74157	39.5	1	0	2	2	2	0.095466
Protein sly1 homolog OS=Drosophila melanogaster OX=7227 GN=Slh PE=2 SV=4	Q24179	6.10329	72.3	0	2	3	2	1.75	0.311753
Protein spinster OS=Drosophila melanogaster OX=7227 GN=spin PE=1 SV=1	Q9GQQ0	6.28099	65.8	0	3	2	3	1.4	0.591752
Protein stoned-A OS=Drosophila melanogaster OX=7227 GN=stnA PE=1 SV=3	Q24211	5.29412	93.1	2	1	2	5	1.8	0.333333
Protein stunted OS=Drosophila melanogaster OX=7227 GN=sun PE=1 SV=1	Q9VXN2	24.5902	6.8	0	1	2	1	1.66667	0.292893
Protein transport protein SEC23 OS=Drosophila melanogaster OX=7227 GN=Sec23 PE=1 SV=1	A0A0B4K5Z8	37.644	87.5	19	23	24	22	1.09091	0.465478
Protein transport protein Sec61 subunit beta OS=Drosophila melanogaster OX=7227 GN=Sec61beta PE=1 SV=1	Q7JZN0	48	10.2	3	4	1	2	0.555556	0.105573
Protein TRC8 homolog OS=Drosophila melanogaster OX=7227 GN=Trc8 PE=1 SV=1	Q7KRW1	8.89988	89.2	4	3	4	4	1.11111	0.42265
Protein tumorous imaginal discs, mitochondrial OS=Drosophila melanogaster OX=7227 GN=l(2)tid PE=1 SV=2	Q27237	25	56.1	5	5	2	3	0.583333	0.0377496
Protein tyrosine phosphatase Meg2, isoform F OS=Drosophila melanogaster OX=7227 GN=Ptpmeg2 PE=1 SV=1	Q59E68	4.85762	64.6	1	1	1	0	0.75	0.42265
Protein unc-13 homolog 4B OS=Drosophila melanogaster OX=7227 GN=stac PE=1 SV=5	Q9VBY8	22.1162	131.8	20	22	24	20	1.04545	0.698489
Protein unzipped OS=Drosophila melanogaster OX=7227 GN=uzip PE=1 SV=2	P10379	28.2787	54.3	10	11	8	10	0.869565	0.311753
Protein windpipe OS=Drosophila melanogaster OX=7227 GN=wdp PE=1 SV=1	Q9W266	7.38552	74.7	3	2	4	2	1.14286	0.698489
Protein YIPF OS=Drosophila melanogaster OX=7227 GN=Dmel\CG3652 PE=1 SV=2	Q9VQZ0	17.8571	24.9	0	1	0	3	1.66667	0.591752
Protein YIPF OS=Drosophila melanogaster OX=7227 GN=Dmel\CG4645 PE=1 SV=2	Q9VYI1	13.8889	37.7	2	2	0	1	0.5	0.095466
Protein YIPF OS=Drosophila melanogaster OX=7227 GN=Yip1d1 PE=1 SV=1	Q9VK46	3.40909	28.2	1	1	1	1	1	#DIV/0!
Protein-serine/threonine kinase OS=Drosophila melanogaster OX=7227 GN=Pdk PE=1 SV=1	A0A0B4KFG2	10.1205	47.1	2	2	2	1	0.833333	0.42265
Proton-coupled amino acid transporter-like protein pathetic OS=Drosophila melanogaster OX=7227 GN=path PE=1 SV=1	Q9VT04	8.9172	52	3	6	3	3	0.727273	0.42265
Protoporphyrinogen oxidase OS=Drosophila melanogaster OX=7227 GN=Ppox PE=1 SV=1	Q9VC52	21.8947	53.2	4	6	1	3	0.5	0.16795
P-type Cu(+) transporter OS=Drosophila melanogaster OX=7227 GN=ATP7 PE=3 SV=3	Q9VYT4	11.4035	136	7	5	7	9	1.28571	0.292893
Purine nucleoside phosphorylase OS=Drosophila melanogaster OX=7227 GN=CG16760 PE=1 SV=1	Q7KV95	4.57317	35.4	1	0	0	0	0.666667	0.42265
Purple acid phosphatase OS=Drosophila melanogaster OX=7227 GN=Dmel\CG1637 PE=1 SV=1	Q9VZ58	29.5556	51.8	5	5	8	7	1.41667	0.0377496
Putative ATP synthase subunit f, mitochondrial OS=Drosophila melanogaster OX=7227 GN=ATPsynF PE=3 SV=1	Q9W141	42.0561	12.5	5	6	10	6	1.38462	0.349055
Putative cysteine proteinase CG12163 OS=Drosophila melanogaster OX=7227 GN=CG12163 PE=2 SV=2	Q9VN93	11.2378	68.9	5	2	6	3	1.22222	0.683772
Putative elongator complex protein 1 OS=Drosophila melanogaster OX=7227 GN=Elp1 PE=1 SV=2	Q9VGK7	2.71565	142.7	1	0	0	3	1.66667	0.591752
Putative fatty acyl-CoA reductase CG8306 OS=Drosophila melanogaster OX=7227 GN=CG8306 PE=2 SV=1	Q960W6	29.6512	58.4	14	13	10	14	0.896552	0.542504
Putative ferric-chelate reductase 1 homolog OS=Drosophila melanogaster OX=7227 GN=CG8399 PE=2 SV=1	Q8MSU3	27.357	70.2	14	15	14	16	1.03226	0.698489
Putative hydroxypyruvate isomerase OS=Drosophila melanogaster OX=7227 GN=Gip PE=2 SV=1	P36951	8.33333	29.1	2	0	0	0	0.5	0.42265
Putative OPA3-like protein CG13603 OS=Drosophila melanogaster OX=7227 GN=CG13601 PE=2 SV=1	Q9VCG3	49.0196	28.7	8	8	11	8	1.16667	0.42265
Putative peptidyl-prolyl cis-trans isomerase dodo OS=Drosophila melanogaster OX=7227 GN=dod PE=2 SV=3	P54353	20.4819	18.4	0	1	0	2	1.33333	0.698489
Putative polypeptide N-acetylgalactosaminyltransferase 9 OS=Drosophila melanogaster OX=7227 GN=Pgant9 PE=1 SV=2	Q8MRC9	3.07692	73.1	1	0	0	0	0.666667	0.42265
Pyridoxal kinase OS=Drosophila melanogaster OX=7227 GN=Pdxk PE=1 SV=1	Q7KUC2	22.3684	33.4	2	3	4	3	1.28571	0.292893
Pyruvate carboxylase OS=Drosophila melanogaster OX=7227 GN=PCB PE=1 SV=1	Q7KN97	59.0178	130.8	79	89	80	74	0.917647	0.35285
Pyruvate dehydrogenase E1 component subunit alpha OS=Drosophila melanogaster OX=7227 GN=Pdha PE=1 SV=1	Q7KVX1	69.7517	48.8	78	77	63	59	0.789809	0.0152544
Pyruvate dehydrogenase E1 component subunit beta OS=Drosophila melanogaster OX=7227 GN=Pdhb PE=1 SV=1	Q8IML6	16.1172	31.2	36	32	25	24	0.728571	0.0440062
Pyruvate dehydrogenase E1 component subunit beta OS=Drosophila melanogaster OX=7227 GN=Pdhb PE=1 SV=1	Q7K5K3	71.2329	39.3	122	117	78	68	0.614108	0.0141466
Pyruvate kinase OS=Drosophila melanogaster OX=7227 GN=PyK PE=2 SV=2	O62619	82.1764	57.4	51	57	59	56	1.06364	0.406268
Quaking related 58E-2, isoform A OS=Drosophila melanogaster OX=7227 GN=qkr58E-2 PE=1 SV=1	Q9W254	4.56731	44.1	0	2	0	0	0.5	0.42265
Quemao, isoform A OS=Drosophila melanogaster OX=7227 GN=qm PE=1 SV=1	Q9VS54	11.5385	38.8	1	0	4	2	2.66667	0.154846
Rab GDP dissociation inhibitor OS=Drosophila melanogaster OX=7227 GN=Gdi PE=1 SV=1	Q9VLB7	7.67494	49.9	1	0	1	0	1	1
Rab interacting lysosomal protein like, isoform B OS=Drosophila melanogaster OX=7227 GN=Rilpl PE=4 SV=1	M9PG81	21.4286	50.7	3	4	5	6	1.44444	0.105573
Rab3 GTPase-activating protein regulatory subunit OS=Drosophila melanogaster OX=7227 GN=Rab3-GAP PE=1 SV=2	Q9VKB9	3.28113	150.9	2	3	1	2	0.714286	0.292893
Rab32, isoform B OS=Drosophila melanogaster OX=7227 GN=Rab32 PE=1 SV=1	A1Z7S3	10.0583	74.7	3	0	3	3	1.6	0.42265
Rab4 protein OS=Drosophila melanogaster OX=7227 GN=Rab4 PE=1 SV=1	Q7KY04	19.2488	23.6	2	1	3	1	1.2	0.698489
Rab6, isoform B OS=Drosophila melanogaster OX=7227 GN=Rab6 PE=1 SV=1	X2J5T3	25.4808	23.5	1	3	0	2	0.666667	0.552786
Rabconnectin-3B, isoform A OS=Drosophila melanogaster OX=7227 GN=Rbcn-3B PE=1 SV=1	Q9W543	8.65574	168.4	6	4	6	8	1.33333	0.292893
Rac1, isoform B OS=Drosophila melanogaster OX=7227 GN=Rac1 PE=4 SV=1	M9PBH7	23.4375	21.3	4	3	4	4	1.11111	0.42265
Rac2, isoform B OS=Drosophila melanogaster OX=7227 GN=Rac2 PE=4 SV=1	M9PBU2	18.2292	21.3	4	3	4	3	1	1
Ran GTPase-activating protein OS=Drosophila melanogaster OX=7227 GN=RanGAP PE=1 SV=1	Q9VIW3	7.04698	66	1	0	4	2	2.66667	0.154846
Raptor, isoform B OS=Drosophila melanogaster OX=7227 GN=raptor PE=1 SV=2	Q9W437	0.616903	177.1	0	0	0	0	1	#DIV/0!
Ras-like GTP-binding protein Rho1 OS=Drosophila melanogaster OX=7227 GN=Rho1 PE=1 SV=1	P48148	49.4792	21.7	8	13	7	11	0.869565	0.685515
Ras-like GTP-binding protein RhoL OS=Drosophila melanogaster OX=7227 GN=RhoL PE=2 SV=1	Q24192	7.36842	21.9	0	2	1	1	1	1
Ras-like protein 1 OS=Drosophila melanogaster OX=7227 GN=Ras85D PE=1 SV=2	P08646	36.5079	21.6	2	2	3	2	1.16667	0.42265
Ras-like protein 2 OS=Drosophila melanogaster OX=7227 GN=Ras64B PE=1 SV=2	P04388	19.7917	22.2	1	2	4	1	1.4	0.591752
Ras-related protein Rab-14 OS=Drosophila melanogaster OX=7227 GN=Rab14 PE=1 SV=1	Q86BK8	20.9205	27.1	2	3	4	0	0.857143	0.830969
Ras-related protein Rab-3 OS=Drosophila melanogaster OX=7227 GN=Rab3 PE=1 SV=1	P25228	20	24.8	2	2	4	0	1	1
Ras-related protein Ral-a OS=Drosophila melanogaster OX=7227 GN=Rala PE=1 SV=2	P48555	10.4478	22.9	1	1	2	2	1.5	#DIV/0!
Ras-related protein Rap1 OS=Drosophila melanogaster OX=7227 GN=Rap1 PE=2 SV=2	P08645	22.2826	20.8	4	4	4	4	1	#DIV/0!
RE01453p OS=Drosophila melanogaster OX=7227 GN=Dmel\CG15211 PE=2 SV=1	Q9VZ71	9.60452	18.9	2	2	2	2	1	#DIV/0!
RE01652p OS=Drosophila melanogaster OX=7227 GN=Dmel\CG12171 PE=1 SV=1	Q9VNF3	35.0195	26.9	6	6	7	5	1	1
RE03721p OS=Drosophila melanogaster OX=7227 GN=Dmel\CG14270 PE=1 SV=1	Q9W4R8	12.0419	22.6	1	1	2	1	1.25	0.42265
RE05302p OS=Drosophila melanogaster OX=7227 GN=Dmel\CG4860 PE=2 SV=1	Q9VGC2	5.54217	44.9	0	1	2	0	1.33333	0.698489
RE06389p OS=Drosophila melanogaster OX=7227 GN=Dmel\CG2310 PE=1 SV=1	Q7JZY1	5.17928	28	1	0	1	1	1.33333	0.42265
RE07815p OS=Drosophila melanogaster OX=7227 GN=Ugt317A1 PE=1 SV=3	Q9W228	36.862	59.1	14	8	14	11	1.125	0.698489
RE08932p OS=Drosophila melanogaster OX=7227 GN=CG11740 PE=2 SV=2	Q9VHQ4	2.41758	50.5	0	0	1	0	1.5	0.42265
RE12073p OS=Drosophila melanogaster OX=7227 GN=Dmel\CG46280 PE=1 SV=1	Q9VG01	19.7368	58.8	5	5	4	3	0.75	0.095466
RE14039p OS=Drosophila melanogaster OX=7227 GN=osy PE=2 SV=1	Q86P18	28.1853	85.9	8	8	9	17	1.55556	0.337734
RE14195p OS=Drosophila melanogaster OX=7227 GN=Dmel\CG6225 PE=2 SV=1	Q9VG44	20.8807	80.2	3	6	7	8	1.54545	0.198216
RE14391p OS=Drosophila melanogaster OX=7227 GN=Sec63 PE=1 SV=1	Q9VS57	32.8021	85.8	17	19	16	15	0.868421	0.154846
RE16337p OS=Drosophila melanogaster OX=7227 GN=Dmel\CG9921 PE=1 SV=1	Q9VXH4	12.7451	11.4	1	1	1	1	1	#DIV/0!
RE17417p OS=Drosophila melanogaster OX=7227 GN=Dmel\CG9372 PE=1 SV=1	Q9VW19	3.67647	46.1	1	0	0	0	0.666667	0.42265
RE18169p OS=Drosophila melanogaster OX=7227 GN=Dmel\CG12576 PE=1 SV=1	Q9VR57	19.5122	40.6	2	4	4	2	1	1
RE20510p OS=Drosophila melanogaster OX=7227 GN=Dmel\CG9297 PE=1 SV=1	Q8I0D4	23.5294	106	19	22	26	24	1.2093	0.129937
RE22677p OS=Drosophila melanogaster OX=7227 GN=Dmel\CG9577 PE=1 SV=2	Q9W5W8	65.7051	33.8	19	18	11	11	0.615385	0.00441503
RE27406p OS=Drosophila melanogaster OX=7227 GN=CG8957 PE=2 SV=2	Q9VBK2	14.5138	74.4	5	8	3	7	0.8	0.609433
RE27547p OS=Drosophila melanogaster OX=7227 GN=Spn43Ad PE=2 SV=1	Q8SYY7	7.37101	44.8	2	2	1	2	0.833333	0.42265
RE28322p OS=Drosophila melanogaster OX=7227 GN=CG9416-PA PE=2 SV=1	Q8MT48	14.0534	98	6	8	8	10	1.25	0.292893
RE29468p OS=Drosophila melanogaster OX=7227 GN=CG17788 PE=1 SV=1	Q8SWS2	23.0769	17.1	1	2	2	1	1	1
RE35509p OS=Drosophila melanogaster OX=7227 GN=CG14729 PE=1 SV=4	Q9VGG9	7.34997	171.9	3	4	5	7	1.55556	0.154846
RE36666p OS=Drosophila melanogaster OX=7227 GN=Dmel\CG1092 PE=1 SV=5	Q9VMZ9	8.62944	46.8	1	0	1	2	1.66667	0.292893
RE37738p OS=Drosophila melanogaster OX=7227 GN=Dmel\CG9673 PE=1 SV=1	Q9VXC7	22.2222	27.8	2	2	5	5	2	#DIV/0!
RE38102p OS=Drosophila melanogaster OX=7227 GN=Dmel\CG12974 PE=2 SV=1	Q7KTW4	8.26446	40.5	1	2	2	0	0.8	0.698489
RE38146p OS=Drosophila melanogaster OX=7227 GN=Dmel\CG8323 PE=2 SV=1	Q7JZE8	25.7426	33.2	2	3	2	2	0.857143	0.42265
RE40577p OS=Drosophila melanogaster OX=7227 GN=CT42567 PE=1 SV=1	Q5BIE4	8.35031	53.4	5	5	5	3	0.833333	0.42265
RE41154p1 OS=Drosophila melanogaster OX=7227 GN=Dmel\CG17508 PE=1 SV=1	A1Z6G4	8.72274	35.2	3	4	5	3	1.11111	0.698489
RE42071p OS=Drosophila melanogaster OX=7227 GN=Dmel\CG7638 PE=2 SV=2	Q9VTF5	2.82258	56	1	1	1	1	1	#DIV/0!
RE44586p OS=Drosophila melanogaster OX=7227 GN=Tmem63 PE=1 SV=1	Q6NP91	5.26316	86.1	3	1	3	2	1.16667	0.698489
RE45833p OS=Drosophila melanogaster OX=7227 GN=Dmel\CG5676 PE=2 SV=1	Q9VL16	65.3846	17.3	7	14	13	12	1.17391	0.628609
RE49489p OS=Drosophila melanogaster OX=7227 GN=p24-1 PE=1 SV=1	Q9VYT6	45.2381	23.5	1	3	6	3	1.83333	0.29986
RE49860p OS=Drosophila melanogaster OX=7227 GN=Dmel\CG12338 PE=1 SV=1	Q7JZB1	22.0896	37.8	2	4	2	2	0.75	0.42265
RE50040p OS=Drosophila melanogaster OX=7227 GN=Dmel\CG5510 PE=1 SV=1	Q9VCC2	25.8359	37.6	5	6	6	6	1.07692	0.42265
RE52028p OS=Drosophila melanogaster OX=7227 GN=Snx3 PE=1 SV=1	Q9VG51	27.5449	19.4	2	4	3	3	1	1
RE54322p OS=Drosophila melanogaster OX=7227 GN=vimar PE=1 SV=1	A1Z6S6	2.2082	70.2	0	1	0	0	0.666667	0.42265
RE54577p OS=Drosophila melanogaster OX=7227 GN=CT15357 PE=1 SV=1	Q9W128	2.34542	52.5	1	0	1	1	1.33333	0.42265
RE54691p OS=Drosophila melanogaster OX=7227 GN=Dmel\CG3803 PE=2 SV=1	Q9W1F5	23.6641	44.3	4	4	6	9	1.7	0.144814
RE57459p OS=Drosophila melanogaster OX=7227 GN=CG6922 PE=2 SV=2	Q9VMQ6	9.95851	27.3	2	1	0	1	0.6	0.292893
RE57978p OS=Drosophila melanogaster OX=7227 GN=Dmel\CG18528 PE=1 SV=3	Q9VC87	5.07099	54.9	2	1	0	1	0.6	0.292893
RE58036p OS=Drosophila melanogaster OX=7227 GN=BcDNA:RH51268 PE=2 SV=1	Q9VW17	17.5824	19.3	3	2	1	2	0.714286	0.292893
RE58433p OS=Drosophila melanogaster OX=7227 GN=CT31762 PE=1 SV=1	Q9VPJ0	8.28877	41.1	2	2	1	2	0.833333	0.42265
RE58623p OS=Drosophila melanogaster OX=7227 GN=Spt-I PE=1 SV=1	Q6NR46	7.90598	52.5	1	0	2	3	2.33333	0.105573
RE59932p OS=Drosophila melanogaster OX=7227 GN=Dmel\CG12121 PE=1 SV=1	Q9W366	3.11653	83.5	1	1	1	1	1	#DIV/0!
RE68357p OS=Drosophila melanogaster OX=7227 GN=Dmel\CG10075 PE=2 SV=1	Q9VRZ7	40.9266	29.4	4	6	13	8	1.91667	0.177821
RE71331p OS=Drosophila melanogaster OX=7227 GN=BcDNA:RH54117 PE=1 SV=1	Q9VGQ2	69.3069	10.9	8	5	3	5	0.666667	0.29986
RE74312p OS=Drosophila melanogaster OX=7227 GN=Sar1 PE=1 SV=1	Q9VD29	25.3886	21.8	7	6	2	4	0.533333	0.0886776
Receptor expression-enhancing protein OS=Drosophila melanogaster OX=7227 GN=ReepB PE=3 SV=1	A0A0B4JD51	7.84314	17.5	0	0	0	0	1	#DIV/0!
Receptor expression-enhancing protein OS=Drosophila melanogaster OX=7227 GN=ReepB PE=3 SV=1	A1Z9M2	8.98876	20.3	2	3	2	3	1	1
Reduction of Rh1, isoform A OS=Drosophila melanogaster OX=7227 GN=roh PE=1 SV=1	Q0E8X7	20.7317	9.5	0	0	0	2	2	0.42265
Regulator of chromosome condensation OS=Drosophila melanogaster OX=7227 GN=Rcc1 PE=1 SV=2	P25171	2.19378	58.8	0	0	1	1	2	#DIV/0!
Regulatory particle non-ATPase 3, isoform B OS=Drosophila melanogaster OX=7227 GN=Rpn3 PE=1 SV=1	M9PG62	4.8583	56	1	0	0	0	0.666667	0.42265
Reticulon-like protein OS=Drosophila melanogaster OX=7227 GN=Rtnl1 PE=1 SV=1	E1JHT6	28.9951	65.4	11	11	14	11	1.125	0.42265
Reticulon-like protein OS=Drosophila melanogaster OX=7227 GN=Rtnl1 PE=1 SV=1	Q9VMW4	40.5405	24.7	7	7	9	5	1	1
Reticulon-like protein OS=Drosophila melanogaster OX=7227 GN=Rtnl1 PE=1 SV=2	Q9VMW1	51.3393	24.9	7	8	12	6	1.17647	0.670707
RH02475p OS=Drosophila melanogaster OX=7227 GN=Dmel\CG9394 PE=1 SV=1	Q9W2L6	29.0133	76.7	17	17	19	19	1.11111	#DIV/0!
RH03087p OS=Drosophila melanogaster OX=7227 GN=Dmel\CG14407 PE=1 SV=1	Q8SXQ5	5.66038	17.7	1	0	1	0	1	1
RH03540p OS=Drosophila melanogaster OX=7227 GN=Dmel\CG15347 PE=1 SV=2	Q9W3F3	25.7009	23.4	3	3	4	5	1.375	0.095466
RH04535p OS=Drosophila melanogaster OX=7227 GN=Dmel\CG11655 PE=1 SV=1	Q9VXV4	5.93407	49.6	2	0	1	0	0.75	0.698489
RH09039p OS=Drosophila melanogaster OX=7227 GN=Dmel\CG14591 PE=2 SV=1	Q7JRB2	4.81928	37.6	0	0	0	0	1	#DIV/0!
RH09070p OS=Drosophila melanogaster OX=7227 GN=BcDNA:RH09070 PE=1 SV=2	Q9W4U2	52.6104	26.2	11	9	8	7	0.772727	0.154846
RH15778p OS=Drosophila melanogaster OX=7227 GN=Vamp7 PE=1 SV=1	Q7JYX5	28.4404	24.9	5	5	4	4	0.833333	#DIV/0!
RH17559p OS=Drosophila melanogaster OX=7227 GN=Dmel\CG32267 PE=1 SV=1	Q8IRD0	42.8571	5.5	1	3	2	1	0.833333	0.698489
RH19679p OS=Drosophila melanogaster OX=7227 GN=Dmel\CG7630 PE=1 SV=2	Q9VVG5	36.6667	9.6	2	4	3	5	1.25	0.552786
RH23644p OS=Drosophila melanogaster OX=7227 GN=Dmel\CG7084 PE=2 SV=1	Q9VD40	1.34003	68.2	0	1	1	0	1	1
RH34413p OS=Drosophila melanogaster OX=7227 GN=Dmel\CG11267 PE=1 SV=1	Q9VU35	35.9223	11	4	4	3	4	0.9	0.42265
RH40246p OS=Drosophila melanogaster OX=7227 GN=Dmel\CG5612 PE=2 SV=1	Q8SXF2	3.73832	48.3	1	0	1	2	1.66667	0.292893
RH47216p OS=Drosophila melanogaster OX=7227 GN=CG10220 PE=2 SV=1	A1Z9W2	39.0625	36.4	7	9	8	9	1.05556	0.698489
RH48101p OS=Drosophila melanogaster OX=7227 GN=Dmel\CG17121 PE=1 SV=1	Q9VCR9	32.687	39.4	4	6	10	7	1.58333	0.19171
RH49330p OS=Drosophila melanogaster OX=7227 GN=Sccpdh2 PE=1 SV=1	Q9VG81	45.4756	47.2	11	12	11	11	0.96	0.42265
Rh50, isoform B OS=Drosophila melanogaster OX=7227 GN=Rh50 PE=3 SV=1	M9PEN8	6.95652	49.5	1	2	2	1	1	1
RH51633p OS=Drosophila melanogaster OX=7227 GN=CG6087 PE=1 SV=1	Q9VKM8	32.4895	25.8	9	7	7	7	0.888889	0.42265
RH52721p OS=Drosophila melanogaster OX=7227 GN=Tpr2 PE=1 SV=1	Q8IP18	2.58621	53.2	1	0	0	0	0.666667	0.42265
RH57257p OS=Drosophila melanogaster OX=7227 GN=Dmel\CG7322 PE=1 SV=1	Q9VWP2	47.9339	25.6	14	12	13	10	0.892857	0.492907
RH59310p OS=Drosophila melanogaster OX=7227 GN=spidey PE=1 SV=1	Q9W3N1	50.7788	35.1	11	10	10	12	1.04348	0.698489
RH61964p OS=Drosophila melanogaster OX=7227 GN=Dmel\CG11147 PE=2 SV=2	Q9VMM9	10.5485	79.6	5	4	3	4	0.818182	0.292893
RH64870p OS=Drosophila melanogaster OX=7227 GN=Ucp4A PE=1 SV=1	Q9VX14	34.7059	37.1	8	13	13	10	1.08696	0.764298
RH69723p OS=Drosophila melanogaster OX=7227 GN=BcDNA:RH69723 PE=1 SV=1	Q8MYT0	12.8205	8.7	1	1	1	0	0.75	0.42265
RH72958p OS=Drosophila melanogaster OX=7227 GN=Dmel\CG2076 PE=1 SV=1	Q9VZ34	34.6041	35.8	8	7	8	9	1.11765	0.292893
RH73277p OS=Drosophila melanogaster OX=7227 GN=Dmel\CG4598 PE=1 SV=2	Q9VL68	41.637	31	12	10	12	13	1.125	0.311753
Rhea, isoform B OS=Drosophila melanogaster OX=7227 GN=rhea PE=1 SV=1	Q9VSL8	0.705219	306.8	0	0	0	1	1.5	0.42265
Rho GTPase activating protein at 1A, isoform E OS=Drosophila melanogaster OX=7227 GN=RhoGAP1A PE=1 SV=1	X2JC00	1.92308	155.6	1	1	1	2	1.25	0.42265
Rho GTPase activating protein at 68F, isoform D OS=Drosophila melanogaster OX=7227 GN=RhoGAP68F PE=1 SV=1	M9PC96	12.1849	54.9	4	3	4	3	1	1
Rho GTPase activating protein p190, isoform F OS=Drosophila melanogaster OX=7227 GN=RhoGAPp190 PE=1 SV=1	M9PHV3	1.23381	185.1	0	1	0	1	1	1
Rhomboid-7, isoform A OS=Drosophila melanogaster OX=7227 GN=rho-7 PE=4 SV=1	A1Z8R8	9.97151	38.9	2	2	3	1	1	1
Ribonucloprotein OS=Drosophila melanogaster OX=7227 GN=hoip PE=1 SV=1	D2NUK9	30.7087	13.9	1	2	2	1	1	1
Ribose-phosphate diphosphokinase OS=Drosophila melanogaster OX=7227 GN=Prps PE=1 SV=1	M9PF46	30.8311	40.9	9	10	10	10	1.04762	0.42265
Ribosomal protein L10, isoform E OS=Drosophila melanogaster OX=7227 GN=RpL10 PE=4 SV=1	M9PIM0	19.2661	25.5	5	3	6	4	1.2	0.552786
Ribosomal protein L37 OS=Drosophila melanogaster OX=7227 GN=RpL37a PE=2 SV=1	M9PH59	20.4301	10.6	2	2	1	1	0.666667	#DIV/0!
Ribosomal protein L7, isoform B OS=Drosophila melanogaster OX=7227 GN=RpL7 PE=3 SV=1	X2J5G6	9.92063	29.5	0	0	1	1	2	#DIV/0!
Ribosome biogenesis protein BOP1 homolog OS=Drosophila melanogaster OX=7227 GN=CG5033 PE=2 SV=1	Q7K0Y1	2.67857	90.4	1	0	0	1	1	1
Ribosome-releasing factor 2, mitochondrial OS=Drosophila melanogaster OX=7227 GN=mRRF2 PE=2 SV=3	Q9VCX4	1.48649	81.9	1	1	1	1	1	#DIV/0!
RIM-binding protein, isoform M OS=Drosophila melanogaster OX=7227 GN=Rbp PE=1 SV=1	A0A126GUV2	0.736544	184.9	0	0	0	1	1.5	0.42265
Ringmaker, isoform B OS=Drosophila melanogaster OX=7227 GN=ringer PE=3 SV=1	M9NFZ9	8.85417	20.6	2	0	0	1	0.75	0.698489
RNA helicase OS=Drosophila melanogaster OX=7227 GN=armi PE=3 SV=1	M9NDG7	0.779896	131.4	0	0	0	0	1	#DIV/0!
RNA helicase OS=Drosophila melanogaster OX=7227 GN=Dbp21E2 PE=1 SV=1	Q9VPT3	3.54478	59.6	0	0	0	1	1.5	0.42265
RNA helicase OS=Drosophila melanogaster OX=7227 GN=DmRH5 PE=1 SV=1	Q8MZI3	5.13447	88.2	3	1	1	3	1	1
RNA helicase OS=Drosophila melanogaster OX=7227 GN=mahe PE=1 SV=1	Q9W3M7	3.7037	100.4	2	1	2	1	1	1
RNA helicase OS=Drosophila melanogaster OX=7227 GN=Rm62 PE=1 SV=1	E1JJ68	20.8696	62.4	2	3	7	7	2.28571	0.0121217
RNA polymerase II subunit A C-terminal domain phosphatase OS=Drosophila melanogaster OX=7227 GN=Fcp1 PE=1 SV=1	Q9W147	10.5682	97.3	4	1	4	5	1.57143	0.333333
RNA polymerase-associated protein Rtf1 OS=Drosophila melanogaster OX=7227 GN=Rtf1 PE=1 SV=1	Q9W261	5.03226	87.5	1	0	0	0	0.666667	0.42265
RNA-binding protein NOB1 OS=Drosophila melanogaster OX=7227 GN=Dmel\CG2972 PE=1 SV=2	Q9W2Y4	4.02542	53.8	0	0	1	0	1.5	0.42265
RPII140-upstream gene protein OS=Drosophila melanogaster OX=7227 GN=140up PE=2 SV=2	P81928	31.8008	29.2	4	5	5	5	1.09091	0.42265
RutC family protein UK114 OS=Drosophila melanogaster OX=7227 GN=UK114 PE=2 SV=1	Q9V3W0	15.942	14.9	1	2	1	0	0.6	0.292893
Ryanodine receptor OS=Drosophila melanogaster OX=7227 GN=RyR PE=1 SV=3	Q24498	3.45231	580.6	0	0	11	13	13	0.00687293
S)-3-amino-2-methylpropionate transaminase OS=Drosophila melanogaster OX=7227 GN=Gabat PE=1 SV=1	Q9VW68	81.4815	54.6	65	72	59	68	0.928058	0.472954
Sac1 phosphatase, isoform B OS=Drosophila melanogaster OX=7227 GN=Sac1 PE=4 SV=1	M9MRM4	11.9932	67.7	2	3	2	6	1.42857	0.542504
S-adenosylmethionine mitochondrial carrier protein homolog OS=Drosophila melanogaster OX=7227 GN=CG4743 PE=2 SV=2	Q9VBN7	17.3145	31	3	4	3	2	0.777778	0.292893
Salivary glue protein Sgs-7 OS=Drosophila melanogaster OX=7227 GN=Sgs7 PE=2 SV=1	P02841	27.027	7.9	0	0	0	0	1	#DIV/0!
Sallimus, isoform Y OS=Drosophila melanogaster OX=7227 GN=sls PE=3 SV=1	M9PDS8	0.950588	1206.5	6	3	5	5	1.09091	0.770584
SAM50-like protein CG7639 OS=Drosophila melanogaster OX=7227 GN=CG7639 PE=2 SV=2	Q9V784	26.4108	49	8	8	11	9	1.22222	0.183503
Saposin-related, isoform B OS=Drosophila melanogaster OX=7227 GN=Sap-r PE=1 SV=2	Q8IMH4	15.0685	97.6	7	8	6	8	0.941176	0.698489
Scaffold attachment factor B, isoform B OS=Drosophila melanogaster OX=7227 GN=Saf-B PE=1 SV=2	Q8IMV6	2.15517	102	1	0	1	1	1.33333	0.42265
Scavenger receptor acting in neural tissue and majority of rhodopsin is absent, isoform A OS=Drosophila melanogaster OX=7227 GN=santa-maria PE=1 SV=2	Q9VM10	3.19716	62.9	2	2	1	2	0.833333	0.42265
SD01508p OS=Drosophila melanogaster OX=7227 GN=Dmel\CG8034 PE=1 SV=1	Q7K0I7	25.0859	63.5	10	6	9	11	1.22222	0.465478
SD01613p OS=Drosophila melanogaster OX=7227 GN=AFG3L2 PE=1 SV=1	Q8T4G5	53.2688	89.6	29	28	35	39	1.28814	0.0540947
SD01637p OS=Drosophila melanogaster OX=7227 GN=Dmel\CG8963 PE=1 SV=1	Q7K581	8.22898	63.2	2	3	1	2	0.714286	0.292893
SD02021p OS=Drosophila melanogaster OX=7227 GN=Dmel\CG10672 PE=1 SV=1	Q9VRJ4	28.3912	33.6	5	4	8	9	1.72727	0.0298575
SD03967p OS=Drosophila melanogaster OX=7227 GN=ABCG1 PE=2 SV=1	Q8T9E6	2.08877	84.9	0	0	0	1	1.5	0.42265
SD06560p OS=Drosophila melanogaster OX=7227 GN=EG:22E5.5 PE=1 SV=1	Q960D4	17.2007	65	7	7	3	4	0.5625	0.0198039
SD06839p OS=Drosophila melanogaster OX=7227 GN=Dmel\CG17597 PE=1 SV=2	Q9VJ44	29.7297	43.9	7	11	9	6	0.85	0.609433
SD07518p OS=Drosophila melanogaster OX=7227 GN=Spp PE=1 SV=1	Q9VPQ7	7.45501	43.2	2	4	2	2	0.75	0.42265
SD08189p OS=Drosophila melanogaster OX=7227 GN=Dmel\CG5646 PE=2 SV=1	Q9VB24	4.9505	34.8	1	2	1	1	0.8	0.42265
SD08549p OS=Drosophila melanogaster OX=7227 GN=Dmel\CG7943 PE=2 SV=1	Q7K483	3.01205	37.3	1	0	0	0	0.666667	0.42265
SD09259p OS=Drosophila melanogaster OX=7227 GN=Dmel\CG1907 PE=1 SV=1	Q9VAJ9	60.5678	34.6	14	13	14	10	0.896552	0.542504
SD10469p OS=Drosophila melanogaster OX=7227 GN=Dmel\CG8468 PE=1 SV=1	Q7K1L4	15.0442	73.8	2	4	3	3	1	1
SD10554p OS=Drosophila melanogaster OX=7227 GN=anon-WO03002137.1 PE=2 SV=2	Q9VWJ0	12.6623	68.7	2	4	5	5	1.5	0.183503
SD10846p OS=Drosophila melanogaster OX=7227 GN=Vps45 PE=1 SV=1	Q9VHB5	9.58188	65	2	2	3	5	1.66667	0.183503
SD17025p OS=Drosophila melanogaster OX=7227 GN=Dmel\CG7632 PE=1 SV=1	Q9VP50	21.5152	37.9	3	2	3	4	1.28571	0.292893
SD19278p OS=Drosophila melanogaster OX=7227 GN=Tim23 PE=1 SV=1	Q8MRW1	42.233	22.1	7	10	11	6	1	1
SD21513p OS=Drosophila melanogaster OX=7227 GN=Dmel\CG9784 PE=1 SV=1	Q9VXE7	6.10236	58.9	1	0	1	1	1.33333	0.42265
Secretory 16, isoform E OS=Drosophila melanogaster OX=7227 GN=Sec16 PE=1 SV=1	A8JUU1	2.0287	220	0	0	0	1	1.5	0.42265
Secretory 24AB, isoform C OS=Drosophila melanogaster OX=7227 GN=Sec24AB PE=1 SV=1	A0A0B4LEK8	19.9656	127	15	19	15	20	1.02778	0.890236
Secretory 24CD, isoform C OS=Drosophila melanogaster OX=7227 GN=Sec24CD PE=1 SV=1	M9PC99	32.5751	133.7	30	22	23	25	0.925926	0.675557
Secretory 31, isoform A OS=Drosophila melanogaster OX=7227 GN=Sec31 PE=1 SV=1	A1Z7J7	3.87097	135.9	1	2	1	1	0.8	0.42265
Secretory carrier-associated membrane protein OS=Drosophila melanogaster OX=7227 GN=Scamp PE=1 SV=1	Q9VXV6	3.207	38.5	1	1	1	1	1	#DIV/0!
Selenoprotein T, isoform B OS=Drosophila melanogaster OX=7227 GN=SelT PE=4 SV=1	M9PCL4	20.7071	22.3	3	1	2	3	1.16667	0.698489
Serine hydroxymethyltransferase OS=Drosophila melanogaster OX=7227 GN=Shmt PE=1 SV=1	Q9W457	34.4507	58.8	13	14	14	13	1	1
Serine/threonine protein phosphatase 2A regulatory subunit OS=Drosophila melanogaster OX=7227 GN=wrd PE=1 SV=1	Q5BIJ2	3.5061	73.7	0	1	1	0	1	1
Serine/threonine-protein phosphatase 2B catalytic subunit 3 OS=Drosophila melanogaster OX=7227 GN=CanA-14F PE=1 SV=4	Q9VXF1	19.6918	64.2	7	9	8	8	1	1
Serine/threonine-protein phosphatase 4 regulatory subunit 2 OS=Drosophila melanogaster OX=7227 GN=PPP4R2r PE=1 SV=2	Q9W2U4	5.74713	66.8	2	1	1	1	0.8	0.42265
Serine/threonine-protein phosphatase alpha-2 isoform OS=Drosophila melanogaster OX=7227 GN=Pp1-87B PE=1 SV=1	P12982	15.2318	34.5	2	2	3	2	1.16667	0.42265
Serine/threonine-protein phosphatase OS=Drosophila melanogaster OX=7227 GN=mts PE=3 SV=1	X2JDI1	29.7735	35.4	5	7	6	3	0.785714	0.492907
Serine/threonine-protein phosphatase OS=Drosophila melanogaster OX=7227 GN=Pp2B-14D PE=3 SV=1	M9NE01	20	63.1	8	9	8	8	0.947368	0.42265
Serine/threonine-protein phosphatase OS=Drosophila melanogaster OX=7227 GN=Pp4-19C PE=3 SV=1	X2JG90	5.21173	35.3	0	0	0	1	1.5	0.42265
Serine/threonine-protein phosphatase OS=Drosophila melanogaster OX=7227 GN=PpV PE=3 SV=1	M9PGI3	28.3828	34.7	7	6	5	5	0.8	0.095466
Serine/threonine-protein phosphatase Pgam5, mitochondrial OS=Drosophila melanogaster OX=7227 GN=Pgam5 PE=1 SV=1	O46084	10.0346	33.1	0	0	1	1	2	#DIV/0!
Serine-arginine protein kinase at 79D, isoform M OS=Drosophila melanogaster OX=7227 GN=Srpk79D PE=4 SV=1	M9PIK8	3.47368	104.9	2	0	2	1	1.25	0.698489
Serine--pyruvate aminotransferase OS=Drosophila melanogaster OX=7227 GN=Spat PE=1 SV=1	Q9W3Z3	42.8934	43.8	15	18	20	15	1.05714	0.764298
Serpin 38F, isoform A OS=Drosophila melanogaster OX=7227 GN=Spn38F PE=3 SV=3	Q9VII7	3.22581	41.7	1	1	0	0	0.5	#DIV/0!
Serpin 77Bb OS=Drosophila melanogaster OX=7227 GN=Spn77Bb PE=1 SV=3	Q9VWB4	8.01105	41	1	0	2	2	2	0.095466
Serrate RNA effector molecule homolog OS=Drosophila melanogaster OX=7227 GN=Ars2 PE=1 SV=2	Q9V9K7	12.5133	107.2	11	5	6	4	0.666667	0.442914
Seryl-tRNA synthetase OS=Drosophila melanogaster OX=7227 GN=SerRS PE=1 SV=1	Q9VQL1	38.1238	56.4	8	7	10	7	1.11765	0.591752
SET and MYND domain containing, arthropod-specific, member 2 OS=Drosophila melanogaster OX=7227 GN=SmydA-2 PE=4 SV=1	Q9VVV8	30.7547	60.3	7	9	10	7	1.05556	0.80755
SET and MYND domain containing, arthropod-specific, member 9, isoform A OS=Drosophila melanogaster OX=7227 GN=SmydA-9 PE=4 SV=1	Q9W373	24.2	56	6	8	8	9	1.1875	0.311753
Shaggy, isoform J OS=Drosophila melanogaster OX=7227 GN=sgg PE=1 SV=1	A4V3W1	32.5217	58.7	14	17	15	16	1	1
Shaggy, isoform M OS=Drosophila melanogaster OX=7227 GN=sgg PE=1 SV=1	A8JUV9	32.9016	78.1	16	19	16	17	0.945946	0.591752
Sideroflexin-1-3 OS=Drosophila melanogaster OX=7227 GN=Sfxn1-3 PE=2 SV=1	Q9VN13	35.514	35.7	14	15	16	13	1	1
Sideroflexin-2 OS=Drosophila melanogaster OX=7227 GN=Sfxn2 PE=2 SV=2	Q9VVW3	37.3089	36.5	5	6	4	5	0.846154	0.292893
Signal peptidase complex catalytic subunit SEC11 OS=Drosophila melanogaster OX=7227 GN=twr PE=1 SV=1	O97066	47.5676	21	6	5	5	4	0.846154	0.292893
Signal peptidase complex subunit 1 OS=Drosophila melanogaster OX=7227 GN=Spase12 PE=1 SV=2	Q9VAL0	10.2041	11.1	0	0	0	0	1	#DIV/0!
Signal peptidase complex subunit 2 OS=Drosophila melanogaster OX=7227 GN=Spase25 PE=2 SV=1	Q9VYY2	30.1508	22.2	6	9	6	3	0.647059	0.292893
Signal peptidase complex subunit 3 OS=Drosophila melanogaster OX=7227 GN=Spase22-23 PE=3 SV=1	A0A0B4K7R1	18.9944	20.3	3	3	1	4	0.875	0.770584
Signal recognition particle 14 kDa protein OS=Drosophila melanogaster OX=7227 GN=Srp14 PE=1 SV=2	Q9VDL0	11.0092	12.4	1	0	0	1	1	1
Signal recognition particle 19 kDa protein OS=Drosophila melanogaster OX=7227 GN=Srp19 PE=2 SV=2	P49963	18.125	18.4	1	1	1	2	1.25	0.42265
Signal recognition particle 54 kDa protein OS=Drosophila melanogaster OX=7227 GN=Srp54k PE=1 SV=1	Q9V3D9	15.3543	55.8	6	5	5	5	0.923077	0.42265
Signal recognition particle receptor subunit alpha homolog OS=Drosophila melanogaster OX=7227 GN=SrpRalpha PE=1 SV=2	Q9U5L1	30.9446	67.8	9	13	13	11	1.08333	0.698489
Signal recognition particle receptor subunit beta OS=Drosophila melanogaster OX=7227 GN=SrpRbeta PE=1 SV=2	Q9VSN9	37.7049	27.1	4	7	8	6	1.23077	0.492907
Signal recognition particle subunit SRP68 OS=Drosophila melanogaster OX=7227 GN=Srp68 PE=2 SV=1	Q9VSS2	43.8742	69	19	19	17	12	0.775	0.213666
Signal recognition particle subunit SRP72 OS=Drosophila melanogaster OX=7227 GN=Srp72 PE=1 SV=1	Q9VDK7	45.5385	72.8	23	23	20	12	0.708333	0.222222
Signal sequence receptor subunit alpha OS=Drosophila melanogaster OX=7227 GN=l(1)G0320 PE=1 SV=1	Q9W335	8.9404	33	0	2	1	0	0.75	0.698489
Signal sequence receptor subunit delta OS=Drosophila melanogaster OX=7227 GN=Tapdelta PE=1 SV=1	Q7KLX3	24.6988	17.6	3	3	3	3	1	#DIV/0!
Signal sequence receptor subunit gamma OS=Drosophila melanogaster OX=7227 GN=CK01296 PE=1 SV=1	Q9VL69	10	21.6	1	2	0	1	0.6	0.292893
Signal transducer and activator of transcription OS=Drosophila melanogaster OX=7227 GN=Stat92E PE=3 SV=1	A0A0B4KHS6	6.92913	71.9	1	2	0	1	0.6	0.292893
Small integral membrane protein 4 OS=Drosophila melanogaster OX=7227 GN=CG32736 PE=3 SV=1	Q9W3T5	15.1899	9.3	1	1	2	2	1.5	#DIV/0!
Small integral membrane protein 8 OS=Drosophila melanogaster OX=7227 GN=Dmel\CG32448 PE=3 SV=2	Q8IPS9	14.1176	9.7	0	1	0	1	1	1
Small monomeric GTPase OS=Drosophila melanogaster OX=7227 GN=Rap2l PE=1 SV=1	O96692	19.2308	20.4	1	3	3	3	1.33333	0.42265
Small nuclear ribonucleoprotein Sm D3 OS=Drosophila melanogaster OX=7227 GN=SmD3 PE=1 SV=1	O44437	5.96026	15.6	1	1	1	1	1	#DIV/0!
Small nuclear ribonucleoprotein-associated protein B OS=Drosophila melanogaster OX=7227 GN=SmB PE=1 SV=1	Q05856	21.608	21	4	3	3	3	0.888889	0.42265
Small ubiquitin-related modifier OS=Drosophila melanogaster OX=7227 GN=smt3 PE=1 SV=1	O97102	23.3333	10.1	3	1	0	1	0.5	0.311753
Smallminded, isoform A OS=Drosophila melanogaster OX=7227 GN=smid PE=1 SV=1	Q9VS62	10.911	104.3	5	5	1	1	0.333333	#DIV/0!
Snustorr, isoform D OS=Drosophila melanogaster OX=7227 GN=snu PE=1 SV=1	A0A0B4JD13	22.5426	84.1	7	8	6	12	1.17647	0.670707
Sodium- and chloride-dependent GABA transporter ine OS=Drosophila melanogaster OX=7227 GN=ine PE=1 SV=1	Q9VR07	6.78685	103.6	1	2	3	3	1.6	0.095466
Sodium chloride cotransporter 69, isoform E OS=Drosophila melanogaster OX=7227 GN=Ncc69 PE=1 SV=1	M9PI37	1.73985	133.4	0	0	3	2	3.5	0.0377496
Sodium/hydrogen exchanger OS=Drosophila melanogaster OX=7227 GN=Nhe3 PE=3 SV=1	M9PB53	2.34604	75.2	0	0	0	1	1.5	0.42265
Sodium/potassium/calcium exchanger Nckx30C OS=Drosophila melanogaster OX=7227 GN=Nckx30C PE=2 SV=4	Q9U6A0	3.74574	95.1	4	3	4	3	1	1
Sodium/potassium-transporting ATPase subunit alpha OS=Drosophila melanogaster OX=7227 GN=Atpalpha PE=1 SV=3	P13607	60.999	115.5	233	255	274	352	1.28163	0.230717
Sodium/potassium-transporting ATPase subunit alpha OS=Drosophila melanogaster OX=7227 GN=JYalpha PE=3 SV=2	A8QI34	7.13578	112.3	23	19	21	25	1.09091	0.552786
Sodium-dependent dopamine transporter OS=Drosophila melanogaster OX=7227 GN=DAT PE=1 SV=1	Q7K4Y6	3.48653	70.3	1	1	2	2	1.5	#DIV/0!
Sodium-dependent nutrient amino acid transporter 1 OS=Drosophila melanogaster OX=7227 GN=NAAT1 PE=1 SV=2	Q9W4C5	3.90016	71.7	1	1	1	0	0.75	0.42265
Solute carrier family 30 member 9 OS=Drosophila melanogaster OX=7227 GN=ZnT49B PE=1 SV=1	A1Z936	6.71756	72.3	0	0	0	2	2	0.42265
Solute carrier family 35 member B1 homolog OS=Drosophila melanogaster OX=7227 GN=meigo PE=2 SV=1	Q9VDD7	14.2012	37.4	2	3	5	2	1.28571	0.591752
Solute carrier family 66 member 3 OS=Drosophila melanogaster OX=7227 GN=Dmel\CG1265 PE=1 SV=2	Q9VZF3	14.4796	24.8	1	3	1	1	0.666667	0.42265
Solute carrier organic anion transporter family member OS=Drosophila melanogaster OX=7227 GN=Oatp33Ea PE=2 SV=3	Q9VK84	11.2752	83.1	6	5	7	6	1.15385	0.292893
Solute carrier organic anion transporter family member OS=Drosophila melanogaster OX=7227 GN=Oatp58Dc PE=1 SV=1	Q9W269	10.6464	87.6	4	6	3	4	0.75	0.311753
Sorting nexin OS=Drosophila melanogaster OX=7227 GN=SH3PX1 PE=1 SV=1	Q9NCC3	29.5575	63.1	6	9	10	11	1.35294	0.198216
Sorting nexin OS=Drosophila melanogaster OX=7227 GN=Snx6 PE=1 SV=2	Q9VLQ9	10.4677	50.1	2	3	3	3	1.14286	0.42265
Spaghetti-squash activator, isoform C OS=Drosophila melanogaster OX=7227 GN=sqa PE=4 SV=2	A1Z7Y7	8.67117	97.5	4	4	6	7	1.5	0.0377496
Sphingolipid 4-desaturase OS=Drosophila melanogaster OX=7227 GN=ifc PE=1 SV=1	Q94515	10.5919	37.2	1	0	1	0	1	1
Sphingosine-1-phosphate lyase OS=Drosophila melanogaster OX=7227 GN=Sply PE=1 SV=1	Q9V7Y2	50.4587	60.3	25	27	22	19	0.796296	0.0927353
Spichthyin, isoform B OS=Drosophila melanogaster OX=7227 GN=spict PE=3 SV=1	M9PD12	3.81679	43.3	0	0	0	1	1.5	0.42265
Squid, isoform E OS=Drosophila melanogaster OX=7227 GN=sqd PE=4 SV=1	A0A0B4K6U6	5.19481	33	1	0	1	0	1	1
Staphylococcal nuclease domain-containing protein 1 OS=Drosophila melanogaster OX=7227 GN=Tudor-SN PE=1 SV=1	Q9W0S7	48.9201	103	44	41	44	32	0.896552	0.542504
Stoned B, isoform G OS=Drosophila melanogaster OX=7227 GN=stnB PE=3 SV=1	X2JGF5	18.3835	137.7	11	15	16	12	1.07143	0.757464
Stress-sensitive B, isoform E OS=Drosophila melanogaster OX=7227 GN=sesB PE=1 SV=1	X2JB48	97.9933	32.9	403	368	417	340	0.981889	0.883752
Stretchin-Mlck, isoform R OS=Drosophila melanogaster OX=7227 GN=Strn-Mlck PE=1 SV=2	A1ZA73	39.0511	214.9	43	38	50	48	1.20482	0.0873922
Stretchin-Mlck, isoform S OS=Drosophila melanogaster OX=7227 GN=Strn-Mlck PE=1 SV=1	A0A0B4KF84	3.55404	918.8	9	8	9	13	1.26316	0.349055
Stromal interaction molecule homolog OS=Drosophila melanogaster OX=7227 GN=Stim PE=1 SV=1	P83094	13.6842	64.8	4	2	3	3	1	1
Succinate dehydrogenase [ubiquinone] flavoprotein subunit, mitochondrial OS=Drosophila melanogaster OX=7227 GN=SdhA PE=2 SV=3	Q94523	78.6687	72.3	325	325	129	123	0.389571	0.00022719
Succinate dehydrogenase [ubiquinone] iron-sulfur subunit, mitochondrial OS=Drosophila melanogaster OX=7227 GN=SdhB PE=2 SV=2	P21914	73.064	33.7	149	137	59	60	0.420139	0.00515898
Succinate dehydrogenase [ubiquinone] iron-sulfur subunit, mitochondrial OS=Drosophila melanogaster OX=7227 GN=SdhBL PE=3 SV=2	Q9VWN3	8.69565	46.5	33	36	15	12	0.408451	0.0100505
Succinate dehydrogenase cytochrome b560 subunit, mitochondrial OS=Drosophila melanogaster OX=7227 GN=SdhC PE=1 SV=2	Q9VGS3	38.0117	18.5	30	30	17	13	0.516129	0.0173173
Succinate--CoA ligase [ADP/GDP-forming] subunit alpha, mitochondrial OS=Drosophila melanogaster OX=7227 GN=Scsalpha1 PE=2 SV=3	Q94522	64.3293	34.4	31	30	36	32	1.11111	0.23165
Succinate--CoA ligase [ADP-forming] subunit beta, mitochondrial OS=Drosophila melanogaster OX=7227 GN=ScsbetaA PE=1 SV=1	A0A0B4JCW4	58.7583	49	35	37	37	42	1.09459	0.323284
Succinate--CoA ligase [GDP-forming] subunit beta, mitochondrial OS=Drosophila melanogaster OX=7227 GN=ScsbetaG PE=1 SV=1	Q9V470	22.8365	45	5	5	4	2	0.666667	0.183503
Succinate-semialdehyde dehydrogenase OS=Drosophila melanogaster OX=7227 GN=Ssadh PE=1 SV=1	Q9VBP6	63.2613	54.9	35	31	36	31	1.01471	0.890236
Succinyl-CoA:3-ketoacid-coenzyme A transferase, mitochondrial OS=Drosophila melanogaster OX=7227 GN=SCOT PE=1 SV=1	Q9W058	20.7364	54.9	7	4	8	4	1.07692	0.859972
Sugar baby, isoform C OS=Drosophila melanogaster OX=7227 GN=Sugb PE=1 SV=2	Q9VTL9	1.82119	67	1	1	1	1	1	#DIV/0!
Sulfhydryl oxidase OS=Drosophila melanogaster OX=7227 GN=Alr PE=2 SV=1	C0PVB3	18.797	30.7	2	3	3	1	0.857143	0.698489
Sulfhydryl oxidase OS=Drosophila melanogaster OX=7227 GN=Qsox1 PE=1 SV=1	Q7JQR3	2.04082	71.8	0	0	0	1	1.5	0.42265
SUMO-activating enzyme subunit OS=Drosophila melanogaster OX=7227 GN=Uba2 PE=1 SV=1	Q7KUA4	5.28571	77.6	2	1	2	1	1	1
Superoxide dismutase [Cu-Zn] OS=Drosophila melanogaster OX=7227 GN=Sod1 PE=1 SV=2	P61851	37.2549	15.7	4	5	4	4	0.909091	0.42265
Superoxide dismutase OS=Drosophila melanogaster OX=7227 GN=Sod2 PE=3 SV=1	A0A0B4LGQ1	74.1935	24.6	9	12	16	11	1.26087	0.411652
SURF1-like protein OS=Drosophila melanogaster OX=7227 GN=Surf1 PE=2 SV=1	Q9U4F3	24.3333	34	7	6	6	6	0.933333	0.42265
Surfeit locus protein 4 homolog OS=Drosophila melanogaster OX=7227 GN=Surf4 PE=2 SV=1	O18405	15.9259	30.5	3	5	5	4	1.1	0.698489
Synapsin, isoform D OS=Drosophila melanogaster OX=7227 GN=Syn PE=1 SV=1	E2QCY9	29.3948	109.4	23	22	20	21	0.914894	0.105573
Synaptosomal-associated protein 25 OS=Drosophila melanogaster OX=7227 GN=Snap25 PE=2 SV=1	P36975	52.8302	23.7	8	6	8	8	1.125	0.42265
Synaptosomal-associated protein OS=Drosophila melanogaster OX=7227 GN=Snap24 PE=1 SV=1	Q9VH76	39.1509	23.5	5	4	5	7	1.27273	0.311753
Synaptotagmin 1 OS=Drosophila melanogaster OX=7227 GN=Syt1 PE=1 SV=3	P21521	33.9662	53.2	17	16	13	14	0.828571	0.0513167
Syncrip, isoform J OS=Drosophila melanogaster OX=7227 GN=Syp PE=1 SV=1	A0A0B4KHT5	15.7687	83.2	7	6	6	7	1	1
Syntaxin 1A, isoform C OS=Drosophila melanogaster OX=7227 GN=Syx1A PE=3 SV=1	A0A126GV04	42.9553	33.6	13	19	17	12	0.911765	0.737889
Syntaxin 8 OS=Drosophila melanogaster OX=7227 GN=Syx8 PE=1 SV=1	Q9VV76	23.7069	26.5	0	1	1	1	1.33333	0.42265
Tafazzin homolog OS=Drosophila melanogaster OX=7227 GN=Taz PE=2 SV=2	Q9V6G5	16.1376	43	5	5	5	4	0.916667	0.42265
T-complex protein 1 subunit delta OS=Drosophila melanogaster OX=7227 GN=CCT4 PE=1 SV=1	Q9VK69	9.7561	57.1	2	4	1	2	0.625	0.311753
T-complex protein 1 subunit eta OS=Drosophila melanogaster OX=7227 GN=CCT7 PE=1 SV=2	Q9VHL2	2.20588	59.3	0	0	1	0	1.5	0.42265
T-complex protein 1 subunit gamma OS=Drosophila melanogaster OX=7227 GN=CCT3 PE=1 SV=1	A4V303	3.125	59.4	0	1	1	1	1.33333	0.42265
Tectonin beta-propeller repeat-containing protein OS=Drosophila melanogaster OX=7227 GN=Pex23 PE=2 SV=2	Q9VWB0	4.88889	149.4	4	1	0	2	0.571429	0.492907
Tenascin accessory, isoform K OS=Drosophila melanogaster OX=7227 GN=Ten-a PE=3 SV=1	M9PJK5	0.299601	327.2	0	0	1	0	1.5	0.42265
Terribly reduced optic lobes, isoform AF OS=Drosophila melanogaster OX=7227 GN=trol PE=1 SV=2	M9NDL5	0.541272	491.4	1	0	1	1	1.33333	0.42265
Tetraspanin OS=Drosophila melanogaster OX=7227 GN=Tsp42Ea PE=1 SV=1	Q7K1I4	9.29204	25.9	1	1	1	2	1.25	0.42265
Tetraspanin OS=Drosophila melanogaster OX=7227 GN=Tsp42Ed PE=1 SV=1	Q7JWV7	4.84581	24.8	1	0	0	1	1	1
Tetraspanin OS=Drosophila melanogaster OX=7227 GN=Tsp42Ee PE=1 SV=1	Q7KJ73	10.9649	24.8	1	1	2	2	1.5	#DIV/0!
Tetraspanin OS=Drosophila melanogaster OX=7227 GN=Tsp42Ef PE=2 SV=1	Q7K010	10.4545	24.7	1	1	1	3	1.5	0.42265
Tetraspanin OS=Drosophila melanogaster OX=7227 GN=Tsp5D PE=2 SV=4	Q9W441	3.88693	31.5	0	1	1	1	1.33333	0.42265
Tetratricopeptide repeat protein 19 homolog, mitochondrial OS=Drosophila melanogaster OX=7227 GN=Ttc19 PE=2 SV=1	Q8SYD0	24.3902	42	5	7	8	6	1.14286	0.552786
Thioester-containing protein 2, isoform F OS=Drosophila melanogaster OX=7227 GN=Tep2 PE=1 SV=2	Q8IPH5	30.8571	155.5	36	26	24	22	0.75	0.257219
Thioester-containing protein 4, isoform A OS=Drosophila melanogaster OX=7227 GN=Tep4 PE=1 SV=2	Q9VIT9	25.8021	168.4	30	23	11	3	0.290909	0.0669216
Thioredoxin domain-containing protein 5 homolog OS=Drosophila melanogaster OX=7227 GN=prtp PE=1 SV=2	Q9VYV3	12.9808	46.6	3	5	3	1	0.6	0.292893
Thioredoxin OS=Drosophila melanogaster OX=7227 GN=dhd PE=2 SV=1	X2JDR5	10.2804	12.4	1	1	1	1	1	#DIV/0!
Thioredoxin peroxidase 1, isoform C OS=Drosophila melanogaster OX=7227 GN=Jafrac1 PE=1 SV=1	X2JF59	39.6907	21.7	6	5	5	8	1.15385	0.591752
Thioredoxin reductase 1, mitochondrial OS=Drosophila melanogaster OX=7227 GN=Trxr-1 PE=1 SV=2	P91938	32.8859	64.3	7	6	9	8	1.26667	0.105573
Thioredoxin-2 OS=Drosophila melanogaster OX=7227 GN=Trx-2 PE=1 SV=3	Q9V429	34.9057	11.7	2	3	4	2	1.14286	0.698489
Thioredoxin-related transmembrane protein 2 homolog OS=Drosophila melanogaster OX=7227 GN=CG11007 PE=2 SV=1	Q7JW12	11.4391	31.3	2	1	1	3	1.2	0.698489
Threonyl-tRNA synthetase OS=Drosophila melanogaster OX=7227 GN=ThrRS PE=1 SV=1	Q8IP94	61.7391	79.3	57	58	42	40	0.717949	0.00455999
TIM21-like protein, mitochondrial OS=Drosophila melanogaster OX=7227 GN=Dmel\CG7382 PE=1 SV=1	Q9VMR0	48.3051	26.6	9	12	10	5	0.73913	0.411652
Tomosyn, isoform H OS=Drosophila melanogaster OX=7227 GN=Tomosyn PE=1 SV=1	A4V4D2	5.82137	136.5	4	3	3	6	1.22222	0.591752
Trailer hitch, isoform F OS=Drosophila melanogaster OX=7227 GN=tral PE=1 SV=1	M9PI44	23.124	69.4	12	10	6	5	0.541667	0.0389255
Transcription elongation factor SPT4 OS=Drosophila melanogaster OX=7227 GN=spt4 PE=1 SV=1	Q9TVQ5	14.6552	13.3	1	1	1	1	1	#DIV/0!
Transcription elongation factor SPT5 OS=Drosophila melanogaster OX=7227 GN=Spt5 PE=1 SV=1	Q9V460	20.5009	119.4	13	10	11	12	1	1
Transcription factor BTF3 OS=Drosophila melanogaster OX=7227 GN=bic PE=1 SV=1	Q7KM15	27.8107	17.7	4	2	2	3	0.875	0.698489
Transcription factor BTF3 OS=Drosophila melanogaster OX=7227 GN=Dmel\CG11835 PE=1 SV=1	Q9VPR2	1.50943	82.6	1	1	1	1	1	#DIV/0!
Transcriptional regulator ATRX homolog OS=Drosophila melanogaster OX=7227 GN=XNP PE=1 SV=2	Q9GQN5	2.44088	148.1	1	2	2	1	1	1
Transferrin OS=Drosophila melanogaster OX=7227 GN=Tsf1 PE=1 SV=1	Q9VWV6	75.039	71.8	52	48	53	46	0.990196	0.91263
Transgelin OS=Drosophila melanogaster OX=7227 GN=Chd64 PE=1 SV=2	Q9VZI1	37.766	20.6	1	3	3	2	1.16667	0.698489
Transglutaminase, isoform B OS=Drosophila melanogaster OX=7227 GN=Tg PE=1 SV=1	Q8IPH0	14.7135	86.8	5	5	3	6	0.916667	0.770584
Transitional endoplasmic reticulum ATPase TER94 OS=Drosophila melanogaster OX=7227 GN=TER94 PE=1 SV=1	Q7KN62	27.0911	88.8	18	11	10	14	0.83871	0.59839
Translocase of outer membrane 40, isoform C OS=Drosophila melanogaster OX=7227 GN=Tom40 PE=3 SV=1	M9PGL7	56.686	36.3	10	11	18	14	1.47826	0.116459
Translocase of the inner mitochondrial membrane 17b, isoform A OS=Drosophila melanogaster OX=7227 GN=Tim17b PE=1 SV=1	Q7PLT4	52.0231	18.2	8	6	4	6	0.75	0.292893
Translocating chain-associated membrane protein OS=Drosophila melanogaster OX=7227 GN=TRAM PE=1 SV=1	Q9W5C2	7.33696	41.8	2	1	1	1	0.8	0.42265
Translocation protein SEC62 OS=Drosophila melanogaster OX=7227 GN=Trp1 PE=1 SV=1	Q9VL50	16.1446	47	6	7	6	7	1	1
Translocon-associated protein subunit beta OS=Drosophila melanogaster OX=7227 GN=SsRbeta PE=1 SV=2	Q9VUZ0	35.2632	21.2	2	1	4	3	1.8	0.105573
Transmembrane 9 superfamily member OS=Drosophila melanogaster OX=7227 GN=TM9SF2 PE=1 SV=1	Q9VIK1	9.71168	74.6	1	2	1	2	1	1
Transmembrane 9 superfamily member OS=Drosophila melanogaster OX=7227 GN=TM9SF3 PE=1 SV=2	Q9VRN1	2.36486	67.8	0	0	0	0	1	#DIV/0!
Transmembrane 9 superfamily member OS=Drosophila melanogaster OX=7227 GN=TM9SF4 PE=1 SV=1	Q9V3N6	7.77778	72.5	3	2	3	2	1	1
Transmembrane emp24 domain-containing protein bai OS=Drosophila melanogaster OX=7227 GN=bai PE=2 SV=1	Q8SXY6	33.4951	23.7	7	10	7	9	0.947368	0.80755
Transmembrane GTPase Marf OS=Drosophila melanogaster OX=7227 GN=Marf PE=1 SV=1	Q7YU24	34.1975	91.3	16	23	21	25	1.17073	0.476795
Transmembrane protein 11 homolog, mitochondrial OS=Drosophila melanogaster OX=7227 GN=Pmi PE=1 SV=3	Q8IQ56	41.2088	20.3	8	9	8	7	0.894737	0.292893
Transmembrane protein 120 homolog OS=Drosophila melanogaster OX=7227 GN=CG32795 PE=1 SV=1	Q9U1M2	14.7287	45.5	5	5	3	4	0.75	0.095466
Transmembrane protein 14 homolog OS=Drosophila melanogaster OX=7227 GN=CG5532 PE=3 SV=1	Q9W1K0	50	11.6	5	4	3	2	0.636364	0.105573
Transmembrane protein 186 OS=Drosophila melanogaster OX=7227 GN=Dmel\CG4627 PE=2 SV=1	Q059A4	14.7059	22.8	2	2	2	1	0.833333	0.42265
Transmembrane protein 192 OS=Drosophila melanogaster OX=7227 GN=Dmel\CG7523 PE=1 SV=1	Q9VEH2	14.6154	29.1	3	3	3	4	1.125	0.42265
Transmembrane protein 208 OS=Drosophila melanogaster OX=7227 GN=Dmel\CG8320 PE=1 SV=1	A1ZA77	6.89655	19.6	1	1	1	1	1	#DIV/0!
Transmembrane protein 242 OS=Drosophila melanogaster OX=7227 GN=Dmel\CG11699 PE=2 SV=1	Q9VYX5	10.274	15.8	0	1	1	1	1.33333	0.42265
Transmembrane protein 70 homolog, mitochondrial OS=Drosophila melanogaster OX=7227 GN=CG7506 PE=2 SV=1	Q95SS8	26.2712	26.6	4	3	6	6	1.55556	0.0377496
Transport and golgi organization 11, isoform B OS=Drosophila melanogaster OX=7227 GN=Tango11 PE=1 SV=1	E2QCK0	18.7726	31.5	1	1	3	2	1.75	0.095466
Transporter OS=Drosophila melanogaster OX=7227 GN=Dmel\CG15279 PE=1 SV=1	Q9VJR4	2.50391	71.4	0	0	1	0	1.5	0.42265
Transporter OS=Drosophila melanogaster OX=7227 GN=Dmel\CG43066 PE=3 SV=1	A0A0B4K7V4	11.0957	80.4	7	6	7	5	0.933333	0.698489
Transporter OS=Drosophila melanogaster OX=7227 GN=Gat PE=1 SV=4	Q9V4E7	23.1132	72.3	16	15	19	13	1.0303	0.88453
Transporter OS=Drosophila melanogaster OX=7227 GN=GlyT PE=3 SV=2	Q9W1J0	2.94613	122.4	0	0	1	1	2	#DIV/0!
Transporter OS=Drosophila melanogaster OX=7227 GN=SerT PE=3 SV=1	A0A0B4LHJ6	3.85852	69.3	1	2	3	2	1.4	0.292893
Trehalase OS=Drosophila melanogaster OX=7227 GN=Treh PE=1 SV=1	A4UZR3	55.1786	63.5	31	41	41	41	1.13514	0.42265
Trehalose 6-phosphate phosphatase OS=Drosophila melanogaster OX=7227 GN=21430192 PE=1 SV=1	Q9VM18	36.9565	31.2	3	3	2	3	0.875	0.42265
Tricornered, isoform B OS=Drosophila melanogaster OX=7227 GN=trc PE=3 SV=1	M9PG43	4.31965	53.3	1	1	3	0	1.25	0.770584
Trifunctional purine biosynthetic protein adenosine-3 OS=Drosophila melanogaster OX=7227 GN=Gart PE=1 SV=1	X2J516	27.4205	144.4	22	17	30	25	1.39024	0.152002
Trifunctional purine biosynthetic protein adenosine-3 OS=Drosophila melanogaster OX=7227 GN=Gart PE=1 SV=2	P00967	28.4553	144.4	21	17	30	25	1.425	0.117404
Trio, isoform D OS=Drosophila melanogaster OX=7227 GN=trio PE=1 SV=1	Q8IRI5	1.61692	87.9	0	0	0	0	1	#DIV/0!
Triosephosphate isomerase OS=Drosophila melanogaster OX=7227 GN=Tpi PE=1 SV=3	P29613	57.085	26.6	21	18	19	16	0.902439	0.4453
tRNA (adenine(58)-N(1))-methyltransferase catalytic subunit TRMT61A OS=Drosophila melanogaster OX=7227 GN=Dmel\CG14544 PE=1 SV=1	Q9VBH7	23.6593	35.1	4	5	6	5	1.18182	0.292893
tRNA (adenine(58)-N(1))-methyltransferase non-catalytic subunit TRM6 OS=Drosophila melanogaster OX=7227 GN=Dmel\CG9596 PE=2 SV=1	Q8MS69	36.7117	49.9	7	7	6	8	1	1
tRNA (cytosine(34)-C(5))-methyltransferase OS=Drosophila melanogaster OX=7227 GN=Nsun2 PE=2 SV=1	Q9W4M9	1.74263	84.1	1	1	1	1	1	#DIV/0!
tRNA pseudouridine synthase OS=Drosophila melanogaster OX=7227 GN=Dmel\CG34140 PE=2 SV=1	Q0E8K6	4.24837	35.2	0	1	0	0	0.666667	0.42265
Tropomodulin, isoform N OS=Drosophila melanogaster OX=7227 GN=tmod PE=1 SV=1	A0A0B4K6N4	1.5873	63.4	1	1	0	0	0.5	#DIV/0!
Tropomyosin 2, isoform E OS=Drosophila melanogaster OX=7227 GN=Tm2 PE=1 SV=1	A0A0B4KHJ9	65.1408	32.8	50	54	55	65	1.15094	0.275714
Tropomyosin-1, isoforms 33/34 OS=Drosophila melanogaster OX=7227 GN=Tm1 PE=2 SV=2	P49455	44.0154	54.6	50	52	52	55	1.04808	0.29986
Tropomyosin-1, isoforms 9A/A/B OS=Drosophila melanogaster OX=7227 GN=Tm1 PE=1 SV=2	P06754	55.4572	39.3	45	43	46	47	1.05556	0.154846
Tropomyosin-2 OS=Drosophila melanogaster OX=7227 GN=Tm2 PE=2 SV=1	P09491	66.1972	33	49	54	53	64	1.13333	0.36625
Troponin C-akin-1 protein OS=Drosophila melanogaster OX=7227 GN=Tina-1 PE=2 SV=1	Q9W0Y1	10.1796	19	1	0	0	1	1	1
TRPL translocation defect protein 14 OS=Drosophila melanogaster OX=7227 GN=Ttd14 PE=1 SV=1	Q7K556	11.7895	54.3	3	2	2	3	1	1
Trypsin eta OS=Drosophila melanogaster OX=7227 GN=etaTry PE=2 SV=2	P42279	4.96183	28.1	1	0	0	1	1	1
Trypsin iota OS=Drosophila melanogaster OX=7227 GN=iotaTry PE=2 SV=1	P52905	4.7619	26.6	1	0	0	1	1	1
Tryptophanyl-tRNA synthetase OS=Drosophila melanogaster OX=7227 GN=TrpRS PE=1 SV=1	Q0KI98	3.02326	47.9	1	0	0	0	0.666667	0.42265
Tryptophanyl-tRNA synthetase OS=Drosophila melanogaster OX=7227 GN=TrpRS-m PE=1 SV=1	Q9VVL8	17.1429	72.8	2	2	6	5	2.16667	0.0198039
Tubulin alpha-2 chain OS=Drosophila melanogaster OX=7227 GN=alphaTub85E PE=1 SV=1	P06604	54.7884	49.9	46	51	42	39	0.838384	0.111111
Tubulin alpha-3 chain OS=Drosophila melanogaster OX=7227 GN=alphaTub84D PE=2 SV=1	P06605	72	49.9	71	76	68	58	0.85906	0.201122
Tubulin alpha-4 chain OS=Drosophila melanogaster OX=7227 GN=alphaTub67C PE=3 SV=1	P06606	19.9134	51.1	10	7	5	4	0.578947	0.127128
Tubulin beta chain OS=Drosophila melanogaster OX=7227 GN=betaTub60D PE=1 SV=1	A0A0B4LGH1	50.5519	50.7	43	43	36	42	0.909091	0.314006
Tubulin beta chain OS=Drosophila melanogaster OX=7227 GN=betaTub97EF PE=1 SV=1	Q8MST5	63.6761	51.2	50	53	59	48	1.0381	0.759228
Tubulin beta-1 chain OS=Drosophila melanogaster OX=7227 GN=betaTub56D PE=1 SV=2	Q24560	72.9306	50.1	96	97	85	86	0.887179	0.00410679
Tubulin beta-2 chain OS=Drosophila melanogaster OX=7227 GN=betaTub85D PE=1 SV=1	P61857	37.8924	49.8	66	64	54	58	0.863636	0.0565436
Tubulin beta-3 chain OS=Drosophila melanogaster OX=7227 GN=betaTub60D PE=2 SV=2	P08841	50.6608	50.8	42	42	36	41	0.918605	0.296474
Tudor and KH domain-containing protein homolog OS=Drosophila melanogaster OX=7227 GN=papi PE=1 SV=1	Q9VQ91	2.95139	63.8	1	0	2	2	2	0.095466
Tumor suppressor protein 101 OS=Drosophila melanogaster OX=7227 GN=TSG101 PE=1 SV=2	Q9VVA7	6.61765	45.2	1	0	0	0	0.666667	0.42265
Tyrosine-protein kinase Src42A OS=Drosophila melanogaster OX=7227 GN=Src42A PE=1 SV=1	Q9V9J3	16.8279	59	3	4	3	5	1.11111	0.698489
Tyrosine-protein phosphatase non-receptor type 61F OS=Drosophila melanogaster OX=7227 GN=Ptp61F PE=1 SV=1	Q9W0G1	12.7737	62.1	3	3	3	3	1	#DIV/0!
Tyrosine--tRNA ligase OS=Drosophila melanogaster OX=7227 GN=TyrRS PE=1 SV=1	Q9VV60	50.8571	58.1	24	25	28	18	0.941176	0.793471
Tyrosine--tRNA ligase, mitochondrial OS=Drosophila melanogaster OX=7227 GN=TyrRS-m PE=2 SV=1	Q9W107	23.0603	52.5	5	3	4	3	0.9	0.698489
U1 small nuclear ribonucleoprotein A OS=Drosophila melanogaster OX=7227 GN=snf PE=1 SV=1	P43332	12.963	24.5	0	1	1	1	1.33333	0.42265
UbiA prenyltransferase domain-containing protein 1 homolog OS=Drosophila melanogaster OX=7227 GN=heix PE=2 SV=1	Q9V3R8	3.62117	39.2	0	1	1	1	1.33333	0.42265
Ubiquinol-cytochrome-c reductase complex assembly factor 3 OS=Drosophila melanogaster OX=7227 GN=Dmel\CG15386 PE=3 SV=1	Q9VQ88	18.1818	8.6	1	1	1	2	1.25	0.42265
Ubiquinone biosynthesis monooxygenase COQ6, mitochondrial OS=Drosophila melanogaster OX=7227 GN=Coq6 PE=2 SV=1	Q9VMQ5	31.6562	52	2	3	10	5	2.42857	0.188893
Ubiquinone biosynthesis O-methyltransferase, mitochondrial OS=Drosophila melanogaster OX=7227 GN=Coq3 PE=3 SV=1	E1JHN2	28.0277	32	2	4	5	5	1.5	0.183503
Ubiquinone biosynthesis protein COQ4 homolog, mitochondrial OS=Drosophila melanogaster OX=7227 GN=Coq4 PE=3 SV=3	Q9VVG6	13.0597	30.7	2	3	2	3	1	1
Ubiquinone biosynthesis protein COQ9, mitochondrial OS=Drosophila melanogaster OX=7227 GN=Coq9 PE=2 SV=1	Q8MKN0	38.0368	36.3	6	9	9	14	1.47059	0.303689
Ubiquitin carboxyl-terminal hydrolase 30 homolog OS=Drosophila melanogaster OX=7227 GN=Usp30 PE=2 SV=1	Q9W462	10.5735	60.8	2	2	1	0	0.5	0.095466
Ubiquitin carboxyl-terminal hydrolase 47 OS=Drosophila melanogaster OX=7227 GN=Usp47 PE=1 SV=2	Q24574	6.36247	173.7	2	1	2	6	2	0.349055
Ubiquitin carboxyl-terminal hydrolase 7 OS=Drosophila melanogaster OX=7227 GN=Usp7 PE=1 SV=1	Q9VYQ8	21.5235	130.4	5	11	11	13	1.44444	0.333333
Ubiquitin carboxyl-terminal hydrolase OS=Drosophila melanogaster OX=7227 GN=Usp14 PE=1 SV=1	Q9VKZ8	5.47368	53.7	1	2	1	0	0.6	0.292893
Ubiquitin-40S ribosomal protein S27a OS=Drosophila melanogaster OX=7227 GN=RpS27A PE=1 SV=2	P15357	42.3077	17.9	8	5	6	5	0.866667	0.591752
Ubiquitin-activating enzyme E1 OS=Drosophila melanogaster OX=7227 GN=Uba1 PE=1 SV=1	Q8T0L3	17.9681	130.7	12	13	8	9	0.703704	0.0298575
Ubiquitin-like modifier-activating enzyme ATG7 OS=Drosophila melanogaster OX=7227 GN=Atg7 PE=1 SV=1	Q7JY94	12.5731	76.7	3	2	5	3	1.42857	0.311753
Ubiquitinyl hydrolase 1 OS=Drosophila melanogaster OX=7227 GN=Usp16-45 PE=1 SV=1	Q9W4C3	4.52931	121.4	1	4	1	0	0.428571	0.333333
UDP-glucose 4-epimerase OS=Drosophila melanogaster OX=7227 GN=Gale PE=1 SV=1	Q9W0P5	11.1429	38.7	1	2	1	2	1	1
UDP-glucose 6-dehydrogenase OS=Drosophila melanogaster OX=7227 GN=sgl PE=1 SV=1	O02373	3.9916	52.8	2	0	0	1	0.75	0.698489
UDP-glucose:glycoprotein glucosyltransferase OS=Drosophila melanogaster OX=7227 GN=Uggt PE=1 SV=2	Q09332	43.7984	174.2	48	54	49	57	1.03846	0.727834
UDP-glucuronosyltransferase OS=Drosophila melanogaster OX=7227 GN=Ugt301D1 PE=2 SV=2	Q9VJ81	4.15094	61.4	0	1	0	1	1	1
UDP-glucuronosyltransferase OS=Drosophila melanogaster OX=7227 GN=Ugt35B1 PE=2 SV=1	Q9VGT0	39.3411	58.3	22	20	16	11	0.659091	0.108343
UDP-glucuronosyltransferase OS=Drosophila melanogaster OX=7227 GN=Ugt35C1 PE=3 SV=2	Q9VGT8	33.0754	58.7	17	15	9	11	0.647059	0.0513167
UDP-glucuronosyltransferase OS=Drosophila melanogaster OX=7227 GN=Ugt36D1 PE=2 SV=1	Q9VJ46	40.6551	58.2	18	22	19	24	1.07143	0.685515
UDP-glucuronosyltransferase OS=Drosophila melanogaster OX=7227 GN=Ugt36E1 PE=2 SV=2	Q9VJ45	22.824	57.6	8	9	9	7	0.947368	0.698489
UDP-glucuronosyltransferase OS=Drosophila melanogaster OX=7227 GN=Ugt36F1 PE=2 SV=1	Q9VJ47	10.6667	59.9	4	3	1	3	0.666667	0.311753
UDP-glucuronosyltransferase OS=Drosophila melanogaster OX=7227 GN=Ugt49B1 PE=1 SV=2	Q9W2J4	43.0451	60.1	22	27	25	22	0.960784	0.764298
UDP-glucuronosyltransferase OS=Drosophila melanogaster OX=7227 GN=Ugt49C1 PE=2 SV=3	Q9W2J3	9.81132	60.6	3	4	4	3	1	1
UDP-glycosyltransferase family 305 member A1, isoform A OS=Drosophila melanogaster OX=7227 GN=Ugt305A1 PE=4 SV=1	Q9I7T3	1.54374	66.1	1	0	0	0	0.666667	0.42265
UDP-glycosyltransferase family 37 member A2 OS=Drosophila melanogaster OX=7227 GN=Ugt37A2 PE=1 SV=1	Q9VG30	9.24528	59.1	4	2	4	2	1	1
UDP-glycosyltransferase family 37 member A3 OS=Drosophila melanogaster OX=7227 GN=Ugt37A3 PE=4 SV=2	Q9VG29	4.15094	59.2	1	1	2	1	1.25	0.42265
Unc-112-related protein OS=Drosophila melanogaster OX=7227 GN=Fit1 PE=1 SV=1	Q9VZI3	8.89831	80.4	4	1	4	4	1.42857	0.42265
Uncharacterized protein D3-100EF OS=Drosophila melanogaster OX=7227 GN=Dmel\CG2187 PE=2 SV=1	P91659	1.28411	68.7	1	1	1	1	1	#DIV/0!
Uncharacterized protein OS=Drosophila melanogaster OX=7227 GN=CG11673 PE=4 SV=2	Q9VHT7	2.61097	43.2	0	0	0	1	1.5	0.42265
Uncharacterized protein OS=Drosophila melanogaster OX=7227 GN=Dme_CG9270 PE=4 SV=2	Q7KT22	5.18576	145.2	5	6	7	7	1.23077	0.095466
Uncharacterized protein OS=Drosophila melanogaster OX=7227 GN=Dmel\CG10505 PE=4 SV=2	Q9W2I5	1.37195	147.7	0	3	2	1	1	1
Uncharacterized protein OS=Drosophila melanogaster OX=7227 GN=Dmel\CG10527 PE=1 SV=1	Q9W2M4	3.37838	31.5	1	0	0	0	0.666667	0.42265
Uncharacterized protein OS=Drosophila melanogaster OX=7227 GN=Dmel\CG1236 PE=1 SV=2	Q8I725	10.3746	38.4	2	1	0	2	0.8	0.698489
Uncharacterized protein OS=Drosophila melanogaster OX=7227 GN=Dmel\CG13404 PE=4 SV=2	Q9VY41	20.7792	17.9	6	3	2	1	0.454545	0.198216
Uncharacterized protein OS=Drosophila melanogaster OX=7227 GN=Dmel\CG14309 PE=1 SV=2	Q9VE79	2.27743	110.5	3	2	0	0	0.285714	0.0377496
Uncharacterized protein OS=Drosophila melanogaster OX=7227 GN=Dmel\CG14630 PE=3 SV=2	Q9W5B5	13.5468	46.9	1	3	2	0	0.666667	0.552786
Uncharacterized protein OS=Drosophila melanogaster OX=7227 GN=Dmel\CG14778 PE=3 SV=1	Q9W587	23.1183	21.3	0	1	2	1	1.66667	0.292893
Uncharacterized protein OS=Drosophila melanogaster OX=7227 GN=Dmel\CG14964 PE=4 SV=3	Q9VZT8	4.4352	160.5	3	0	2	1	1	1
Uncharacterized protein OS=Drosophila melanogaster OX=7227 GN=Dmel\CG15531 PE=3 SV=1	Q9VA93	14.6707	38.1	1	2	3	3	1.6	0.095466
Uncharacterized protein OS=Drosophila melanogaster OX=7227 GN=Dmel\CG2064 PE=1 SV=1	A1Z729	37.2727	36.6	10	11	9	10	0.913043	0.292893
Uncharacterized protein OS=Drosophila melanogaster OX=7227 GN=Dmel\CG30069 PE=1 SV=1	A1Z9M5	1.99402	460.7	0	0	1	1	2	#DIV/0!
Uncharacterized protein OS=Drosophila melanogaster OX=7227 GN=Dmel\CG31548 PE=1 SV=1	Q8IPP8	59.375	27.1	11	15	13	10	0.892857	0.609433
Uncharacterized protein OS=Drosophila melanogaster OX=7227 GN=Dmel\CG32225 PE=1 SV=1	Q8IQV4	10.5085	32.9	1	0	0	0	0.666667	0.42265
Uncharacterized protein OS=Drosophila melanogaster OX=7227 GN=Dmel\CG3335 PE=1 SV=1	Q9VT19	2.61438	103.8	0	0	0	1	1.5	0.42265
Uncharacterized protein OS=Drosophila melanogaster OX=7227 GN=Dmel\CG42488 PE=4 SV=1	E1JIX4	11.6505	11.8	0	1	0	1	1	1
Uncharacterized protein OS=Drosophila melanogaster OX=7227 GN=Dmel\CG9953 PE=1 SV=1	Q9VS02	24.4094	56.8	9	6	5	5	0.705882	0.237507
Uncharacterized protein OS=Drosophila melanogaster OX=7227 GN=gi21430910 PE=4 SV=2	Q86BL8	12.7692	76.3	0	3	4	3	1.8	0.333333
Uncharacterized protein OS=Drosophila melanogaster OX=7227 GN=mdcds_23070 PE=1 SV=1	A1Z8Z9	11.028	58.9	1	1	5	4	2.75	0.0198039
Uncharacterized protein, isoform A OS=Drosophila melanogaster OX=7227 GN=BcDNA:AT09463 PE=3 SV=1	Q9VDT4	27.0718	19.7	3	4	4	3	1	1
Uncharacterized protein, isoform A OS=Drosophila melanogaster OX=7227 GN=BcDNA:RE03722 PE=4 SV=1	Q8IQC6	12.1951	9.5	0	0	0	1	1.5	0.42265
Uncharacterized protein, isoform A OS=Drosophila melanogaster OX=7227 GN=BEST:CK00496 PE=1 SV=1	Q9VRP2	38.8747	42.7	10	12	6	15	0.958333	0.923528
Uncharacterized protein, isoform A OS=Drosophila melanogaster OX=7227 GN=cg10407 PE=1 SV=1	Q9VEZ6	8.88031	29.5	2	2	0	1	0.5	0.095466
Uncharacterized protein, isoform A OS=Drosophila melanogaster OX=7227 GN=CG11978 PE=4 SV=2	Q9VHI9	8.37989	79	0	0	0	2	2	0.42265
Uncharacterized protein, isoform A OS=Drosophila melanogaster OX=7227 GN=CG31090 PE=3 SV=1	B7Z0Q5	9.35252	74.6	2	3	3	6	1.57143	0.333333
Uncharacterized protein, isoform A OS=Drosophila melanogaster OX=7227 GN=CG33091 PE=4 SV=2	Q9VBU0	7.19424	48.4	1	1	1	1	1	#DIV/0!
Uncharacterized protein, isoform A OS=Drosophila melanogaster OX=7227 GN=CG5134 PE=4 SV=1	E1JGK8	12.9412	10.2	1	1	0	1	0.75	0.42265
Uncharacterized protein, isoform A OS=Drosophila melanogaster OX=7227 GN=Dmel\CG10226 PE=4 SV=1	Q9VRW2	15.6818	146.4	3	4	6	11	2.11111	0.188893
Uncharacterized protein, isoform A OS=Drosophila melanogaster OX=7227 GN=Dmel\CG13284 PE=3 SV=1	Q86BQ3	21.8462	36.6	5	3	4	3	0.9	0.698489
Uncharacterized protein, isoform A OS=Drosophila melanogaster OX=7227 GN=Dmel\CG16826 PE=1 SV=1	Q9VK00	36.6569	37.8	10	11	12	11	1.08696	0.292893
Uncharacterized protein, isoform A OS=Drosophila melanogaster OX=7227 GN=Dmel\CG18327 PE=3 SV=1	A1Z9L9	6.90789	33.1	1	1	1	2	1.25	0.42265
Uncharacterized protein, isoform A OS=Drosophila melanogaster OX=7227 GN=Dmel\CG31075 PE=1 SV=2	Q9VB96	10.9278	52.6	3	3	1	3	0.75	0.42265
Uncharacterized protein, isoform A OS=Drosophila melanogaster OX=7227 GN=Dmel\CG33170 PE=4 SV=1	Q86BG3	9.18367	11.2	0	0	1	1	2	#DIV/0!
Uncharacterized protein, isoform A OS=Drosophila melanogaster OX=7227 GN=Dmel\CG44435 PE=4 SV=1	A0A0B4LFP0	1.22951	82.2	1	0	0	0	0.666667	0.42265
Uncharacterized protein, isoform A OS=Drosophila melanogaster OX=7227 GN=Dmel\CG45089 PE=4 SV=1	X2JCX4	37.037	6.2	2	2	2	2	1	#DIV/0!
Uncharacterized protein, isoform A OS=Drosophila melanogaster OX=7227 GN=Dmel\CG9331 PE=1 SV=3	Q9VIJ0	49.1758	39.7	11	10	11	7	0.869565	0.542504
Uncharacterized protein, isoform A OS=Drosophila melanogaster OX=7227 GN=Dmel\CG9664 PE=3 SV=1	Q0E8U2	4.10509	68.2	1	1	1	0	0.75	0.42265
Uncharacterized protein, isoform B OS=Drosophila melanogaster OX=7227 GN=anon-EST:Posey113 PE=1 SV=1	M9PGD7	8.98058	46.4	2	2	2	2	1	#DIV/0!
Uncharacterized protein, isoform B OS=Drosophila melanogaster OX=7227 GN=BcDNA:RH27395 PE=1 SV=1	A1ZB83	9.85915	39.3	1	2	1	2	1	1
Uncharacterized protein, isoform B OS=Drosophila melanogaster OX=7227 GN=CCG31673 PE=1 SV=1	X2J9A5	5.23077	35.6	0	0	1	1	2	#DIV/0!
Uncharacterized protein, isoform B OS=Drosophila melanogaster OX=7227 GN=CG17338 PE=4 SV=4	Q9VJ21	6.19803	148	5	5	6	4	1	1
Uncharacterized protein, isoform B OS=Drosophila melanogaster OX=7227 GN=CG1961 PE=1 SV=2	Q9VZ33	16.5171	61	6	5	4	1	0.538462	0.198216
Uncharacterized protein, isoform B OS=Drosophila melanogaster OX=7227 GN=cg7461 PE=1 SV=2	A1ZBJ2	76.555	68.3	84	87	99	89	1.09827	0.245003
[truncated: 117 more rows]
