# Supplementary material for: IDH2-mediated regulation of the biogenesis of the oxidative phosphorylation system
Source: Sci Adv. 2022 May 11;8(19):eabl8716. doi: 10.1126/sciadv.abl8716 (PMC9094667; doi:10.1126/sciadv.abl8716)
Supplement: Supplementary file 2 — Tables S1 to S8 [file sciadv.abl8716_tables_s1_to_s8.zip › sciadv.abl8716_table_s4.xlsx]

## Sheet: Sheet1
Table S4: Comparison of identified proteins and their relative quantitation among four D samples using the spectra counting method (sorted by protein name)
Description	Accession	Coverage [%]	MW [kDa]	Spectra counts (D1_wt)	Spectra counts (D2_wt)	Spectra counts (D4_IDH_kd)	Spectra counts (D5_IDH_kd)	Ratio (IDH_kd/wt)	T-test
116 kDa U5 small nuclear ribonucleoprotein component OS=Drosophila melanogaster OX=7227 GN=Dmel\CG4849 PE=1 SV=1	Q9VAX8	1.23077	110.6	1	1	1	0	0.75	0.42265
14-3-3 protein epsilon OS=Drosophila melanogaster OX=7227 GN=14-3-3epsilon PE=1 SV=2	P92177	7.25191	29.8	1	2	1	1	0.8	0.42265
14-3-3 protein zeta OS=Drosophila melanogaster OX=7227 GN=14-3-3zeta PE=1 SV=1	P29310	37.5	28.2	8	10	9	11	1.1	0.552786
1-Acylglycerol-3-phosphate O-acyltransferase 3, isoform A OS=Drosophila melanogaster OX=7227 GN=Agpat3 PE=1 SV=1	Q9VV51	26.943	44.4	7	6	5	8	1	1
1-Acylglycerol-3-phosphate O-acyltransferase 4, isoform A OS=Drosophila melanogaster OX=7227 GN=Agpat4 PE=2 SV=1	Q9VV49	20.2632	43.5	2	5	6	6	1.55556	0.237507
1-phosphatidylinositol 4,5-bisphosphate phosphodiesterase classes I and II OS=Drosophila melanogaster OX=7227 GN=Plc21C PE=2 SV=3	P25455	4.32473	146.3	2	1	2	4	1.6	0.311753
1-phosphatidylinositol 4,5-bisphosphate phosphodiesterase OS=Drosophila melanogaster OX=7227 GN=norpA PE=1 SV=4	P13217	8.94977	124.8	6	6	7	7	1.14286	#DIV/0!
2,3-bisphosphoglycerate 3-phosphatase OS=Drosophila melanogaster OX=7227 GN=Mipp2 PE=1 SV=1	Q9W438	14.128	52.7	3	4	5	0	0.777778	0.732739
26-29kD-proteinase OS=Drosophila melanogaster OX=7227 GN=26-29-p PE=1 SV=1	Q9V3U6	8.74317	62.1	2	3	3	5	1.42857	0.311753
26S proteasome non-ATPase regulatory subunit 2 OS=Drosophila melanogaster OX=7227 GN=Rpn1 PE=1 SV=2	Q9VW54	4.13493	102.2	2	1	1	2	1	1
26S proteasome non-ATPase regulatory subunit 4 OS=Drosophila melanogaster OX=7227 GN=Rpn10 PE=1 SV=2	P55035	13.8889	42.6	4	2	4	5	1.375	0.311753
26S proteasome regulatory subunit 7 OS=Drosophila melanogaster OX=7227 GN=Rpt1 PE=1 SV=1	Q7KMQ0	5.08083	48.5	2	2	1	1	0.666667	#DIV/0!
26S proteasome regulatory subunit 8 OS=Drosophila melanogaster OX=7227 GN=Rpt6 PE=1 SV=2	O18413	6.41975	45.8	1	1	1	2	1.25	0.42265
28S ribosomal protein S18-2, mitochondrial OS=Drosophila melanogaster OX=7227 GN=mRpS18B PE=1 SV=1	Q9VIN9	5.88235	23.2	1	0	1	0	1	1
28S ribosomal protein S7, mitochondrial OS=Drosophila melanogaster OX=7227 GN=mRpS7 PE=2 SV=1	Q9VKX4	11.9266	25.1	1	2	1	1	0.8	0.42265
2-arachidonoylglycerol hydrolase ABHD12 OS=Drosophila melanogaster OX=7227 GN=Dmel\CG15111 PE=1 SV=1	A1ZBH2	10.4326	45.5	1	0	2	0	1.33333	0.698489
2-deoxy-D-ribose 5-phosphate aldolase OS=Drosophila melanogaster OX=7227 GN=Dera PE=1 SV=1	Q7K209	3.45821	38.5	1	1	1	1	1	#DIV/0!
2-hydroxyacyl-CoA lyase OS=Drosophila melanogaster OX=7227 GN=Hacl PE=1 SV=1	Q7K3B7	32.3944	62.2	9	1	2	10	1.16667	0.875965
2-methoxy-6-polyprenyl-1,4-benzoquinol methylase, mitochondrial OS=Drosophila melanogaster OX=7227 GN=Coq5 PE=3 SV=1	X2JES4	8.63787	34.3	2	3	2	2	0.857143	0.42265
2-oxoisovalerate dehydrogenase subunit alpha OS=Drosophila melanogaster OX=7227 GN=Dmel\CG8199 PE=1 SV=1	Q9VHB8	26.4237	49.7	8	8	9	6	0.944444	0.770584
2-phospho-D-glycerate hydro-lyase OS=Drosophila melanogaster OX=7227 GN=Eno PE=1 SV=1	E1JHR5	76.4434	46.6	100	79	95	125	1.22652	0.379286
39S ribosomal protein L11, mitochondrial OS=Drosophila melanogaster OX=7227 GN=mRpL11 PE=2 SV=1	Q9VFJ2	11.7347	21.6	1	0	1	1	1.33333	0.42265
39S ribosomal protein L16, mitochondrial OS=Drosophila melanogaster OX=7227 GN=mRpL16 PE=1 SV=1	Q9W547	16.4609	28	3	0	5	4	2.2	0.198216
39S ribosomal protein L17, mitochondrial OS=Drosophila melanogaster OX=7227 GN=mRpL17 PE=1 SV=2	Q9W0S6	15.3409	20.9	0	0	2	2	3	#DIV/0!
39S ribosomal protein L19, mitochondrial OS=Drosophila melanogaster OX=7227 GN=mRpL19 PE=2 SV=1	Q9VHN6	29.4118	36.2	5	3	7	9	1.8	0.105573
39S ribosomal protein L33, mitochondrial OS=Drosophila melanogaster OX=7227 GN=mRpL33 PE=3 SV=2	Q9W4L1	18.75	7.7	0	0	1	1	2	#DIV/0!
39S ribosomal protein L39, mitochondrial OS=Drosophila melanogaster OX=7227 GN=mRpL39 PE=2 SV=2	Q9VUJ0	19.5195	37.3	0	0	3	5	5	0.057191
39S ribosomal protein L46, mitochondrial OS=Drosophila melanogaster OX=7227 GN=mRpL46 PE=1 SV=1	Q9W086	31.0078	29.7	4	5	5	5	1.09091	0.42265
39S ribosomal protein L55, mitochondrial OS=Drosophila melanogaster OX=7227 GN=mRpL55 PE=1 SV=1	Q9VE04	28.0374	12.6	2	2	3	3	1.33333	#DIV/0!
3-hydroxyacyl-CoA dehydrogenase type-2 OS=Drosophila melanogaster OX=7227 GN=scu PE=1 SV=1	O18404	75.6863	26.9	33	32	42	33	1.14925	0.384543
3-hydroxyisobutyrate dehydrogenase OS=Drosophila melanogaster OX=7227 GN=Dmel\CG15093 PE=1 SV=1	A0A0B4JCU8	19.4444	33.9	3	2	3	3	1.14286	0.42265
3-hydroxyisobutyryl-CoA hydrolase, mitochondrial OS=Drosophila melanogaster OX=7227 GN=Dmel\CG5044 PE=1 SV=1	Q86BP1	38.342	42.8	11	10	11	10	1	1
3-oxoacyl-[acyl-carrier-protein] reductase OS=Drosophila melanogaster OX=7227 GN=FASN1 PE=1 SV=1	Q9VQL7	4.26579	266.3	2	3	2	4	1.14286	0.698489
3-oxoacyl-[acyl-carrier-protein] reductase OS=Drosophila melanogaster OX=7227 GN=FASN2 PE=1 SV=1	Q9VQL6	0.871731	265.7	1	0	2	2	2	0.095466
3-oxoacyl-[acyl-carrier-protein] synthase OS=Drosophila melanogaster OX=7227 GN=anon-WO0118547.367 PE=1 SV=1	Q9VNF5	23.7443	46.4	7	5	1	5	0.571429	0.311753
3'-phosphoadenosine-5'-phosphosulfate synthase OS=Drosophila melanogaster OX=7227 GN=Papss PE=1 SV=1	Q8IQV1	8.21918	74	2	2	4	2	1.33333	0.42265
40S ribosomal protein S10b OS=Drosophila melanogaster OX=7227 GN=RpS10b PE=1 SV=2	Q9VWG3	46.25	17.9	3	5	4	8	1.4	0.465478
40S ribosomal protein S11 OS=Drosophila melanogaster OX=7227 GN=RpS11 PE=1 SV=1	A1Z8U9	25.974	18.1	2	1	4	3	1.8	0.105573
40S ribosomal protein S11 OS=Drosophila melanogaster OX=7227 GN=RpS11 PE=1 SV=1	Q0E9B6	29.0323	18.1	4	4	5	4	1.1	0.42265
40S ribosomal protein S12 OS=Drosophila melanogaster OX=7227 GN=RpS12 PE=1 SV=2	P80455	47.482	15.2	1	2	3	2	1.4	0.292893
40S ribosomal protein S13 OS=Drosophila melanogaster OX=7227 GN=RpS13 PE=1 SV=3	Q03334	28.4768	17.2	3	1	2	1	0.833333	0.698489
40S ribosomal protein S14b OS=Drosophila melanogaster OX=7227 GN=RpS14b PE=2 SV=1	C0HKA1	25.8278	16.3	4	3	3	2	0.777778	0.292893
40S ribosomal protein S15 OS=Drosophila melanogaster OX=7227 GN=RpS15 PE=1 SV=1	Q7JZW2	22.2973	17	1	2	1	1	0.8	0.42265
40S ribosomal protein S15Aa OS=Drosophila melanogaster OX=7227 GN=RpS15Aa PE=1 SV=2	P48149	46.9231	14.8	5	6	6	6	1.07692	0.42265
40S ribosomal protein S17 OS=Drosophila melanogaster OX=7227 GN=RpS17 PE=1 SV=2	P17704	29.771	15.3	1	1	2	1	1.25	0.42265
40S ribosomal protein S18 OS=Drosophila melanogaster OX=7227 GN=RpS18 PE=1 SV=1	P41094	38.1579	17.6	6	4	4	5	0.916667	0.698489
40S ribosomal protein S19a OS=Drosophila melanogaster OX=7227 GN=RpS19a PE=1 SV=3	P39018	36.5385	17.3	6	3	4	5	1	1
40S ribosomal protein S2 OS=Drosophila melanogaster OX=7227 GN=RpS2 PE=3 SV=1	M9PB84	49.0637	28.9	10	12	15	12	1.20833	0.29986
40S ribosomal protein S20 OS=Drosophila melanogaster OX=7227 GN=RpS20 PE=1 SV=1	P55828	28.3333	13.5	4	2	4	1	0.875	0.80755
40S ribosomal protein S21 OS=Drosophila melanogaster OX=7227 GN=RpS21 PE=1 SV=1	M9PEA6	21.6867	9.2	1	1	0	0	0.5	#DIV/0!
40S ribosomal protein S23 OS=Drosophila melanogaster OX=7227 GN=RpS23 PE=2 SV=1	A0A0B4LFD9	29.3706	16	2	2	2	3	1.16667	0.42265
40S ribosomal protein S24 OS=Drosophila melanogaster OX=7227 GN=RpS24 PE=1 SV=1	Q9W229	25.9542	15	3	2	2	3	1	1
40S ribosomal protein S25 OS=Drosophila melanogaster OX=7227 GN=RpS25 PE=1 SV=3	P48588	18.8034	13.2	1	1	2	1	1.25	0.42265
40S ribosomal protein S27 OS=Drosophila melanogaster OX=7227 GN=RpS27 PE=1 SV=1	Q9VBU9	25	9.4	1	1	1	1	1	#DIV/0!
40S ribosomal protein S28 OS=Drosophila melanogaster OX=7227 GN=RpS28b PE=2 SV=1	X2JEM4	49.2308	7.5	2	3	3	3	1.14286	0.42265
40S ribosomal protein S3 OS=Drosophila melanogaster OX=7227 GN=RpS3 PE=1 SV=1	Q06559	65.0407	27.5	14	15	18	17	1.19355	0.0513167
40S ribosomal protein S30 OS=Drosophila melanogaster OX=7227 GN=RpS30 PE=1 SV=1	Q9VDH8	7.57576	14.6	1	1	1	1	1	#DIV/0!
40S ribosomal protein S3a OS=Drosophila melanogaster OX=7227 GN=RpS3A PE=1 SV=4	P55830	51.8657	30.3	13	16	16	16	1.09677	0.42265
40S ribosomal protein S4 OS=Drosophila melanogaster OX=7227 GN=RpS4 PE=1 SV=2	P41042	44.0613	29.1	14	12	15	18	1.25	0.19171
40S ribosomal protein S5a OS=Drosophila melanogaster OX=7227 GN=RpS5a PE=1 SV=1	Q24186	42.5439	25.4	1	5	7	7	2	0.183503
40S ribosomal protein S5b OS=Drosophila melanogaster OX=7227 GN=RpS5b PE=2 SV=1	Q9VFE4	20.4348	25.7	2	5	7	5	1.55556	0.29986
40S ribosomal protein S6 OS=Drosophila melanogaster OX=7227 GN=RpS6 PE=1 SV=1	P29327	30.2419	28.4	6	6	9	8	1.35714	0.0377496
40S ribosomal protein S7 OS=Drosophila melanogaster OX=7227 GN=RpS7 PE=1 SV=1	Q9VA91	18.0412	22.2	2	2	3	2	1.16667	0.42265
40S ribosomal protein S8 OS=Drosophila melanogaster OX=7227 GN=RpS8 PE=3 SV=1	A0A0B4K6N1	40.3846	23.7	10	9	10	11	1.09524	0.292893
40S ribosomal protein S9 OS=Drosophila melanogaster OX=7227 GN=RpS9 PE=1 SV=1	C6SUW3	37.4359	22.6	16	13	15	14	1	1
40S ribosomal protein SA OS=Drosophila melanogaster OX=7227 GN=sta PE=1 SV=3	P38979	51.8519	30.2	14	14	14	11	0.9	0.42265
5'-3' exoribonuclease 1 OS=Drosophila melanogaster OX=7227 GN=pcm PE=1 SV=1	E1JJR3	1.48791	184.5	0	0	0	2	2	0.42265
5-aminoimidazole-4-carboxamide ribonucleotide formyltransferase OS=Drosophila melanogaster OX=7227 GN=BEST:GH11240 PE=1 SV=1	Q9VC18	63.3898	63.3	39	39	30	34	0.825	0.0728274
5-aminolevulinate synthase OS=Drosophila melanogaster OX=7227 GN=Alas PE=2 SV=1	O18680	5.00928	58.7	0	0	1	0	1.5	0.42265
5-demethoxyubiquinone hydroxylase, mitochondrial OS=Drosophila melanogaster OX=7227 GN=Coq7 PE=2 SV=2	Q9W3W4	35.6164	24.1	1	3	9	5	2.66667	0.154846
60 kDa heat shock protein homolog 2, mitochondrial OS=Drosophila melanogaster OX=7227 GN=Hsp60C PE=2 SV=2	Q9VMN5	13.0208	61.5	2	4	4	3	1.125	0.698489
60S acidic ribosomal protein P0 OS=Drosophila melanogaster OX=7227 GN=RpLP0 PE=1 SV=1	P19889	42.5868	34.2	13	10	13	12	1.08	0.591752
60S acidic ribosomal protein P1 OS=Drosophila melanogaster OX=7227 GN=RpLP1 PE=1 SV=2	P08570	42.8571	11.5	3	4	4	4	1.11111	0.42265
60S acidic ribosomal protein P2 OS=Drosophila melanogaster OX=7227 GN=RpLP2 PE=1 SV=1	P05389	11.5044	11.8	1	0	1	1	1.33333	0.42265
60S ribosomal protein L10a-2 OS=Drosophila melanogaster OX=7227 GN=RpL10Ab PE=1 SV=2	Q9VTP4	29.9539	24.3	1	2	6	4	2.4	0.0886776
60S ribosomal protein L11 OS=Drosophila melanogaster OX=7227 GN=RpL11 PE=1 SV=2	P46222	12.5	21.1	1	3	3	3	1.33333	0.42265
60S ribosomal protein L12 OS=Drosophila melanogaster OX=7227 GN=RpL12 PE=1 SV=1	Q9W1B9	26.0606	17.7	1	2	2	2	1.2	0.42265
60S ribosomal protein L13 OS=Drosophila melanogaster OX=7227 GN=RpL13 PE=1 SV=1	P41126	26.1468	24.9	4	4	4	5	1.1	0.42265
60S ribosomal protein L15 OS=Drosophila melanogaster OX=7227 GN=RpL15 PE=1 SV=1	O17445	24.5098	24.3	3	4	4	6	1.33333	0.311753
60S ribosomal protein L17 OS=Drosophila melanogaster OX=7227 GN=RpL17 PE=3 SV=1	X2JIQ5	11.2903	21.6	2	1	3	3	1.6	0.095466
60S ribosomal protein L18 OS=Drosophila melanogaster OX=7227 GN=RpL18 PE=1 SV=1	Q9VS34	29.2553	21.7	3	3	3	3	1	#DIV/0!
60S ribosomal protein L18a OS=Drosophila melanogaster OX=7227 GN=RpL18A PE=1 SV=1	P41093	7.9096	21	0	1	1	1	1.33333	0.42265
60S ribosomal protein L19 OS=Drosophila melanogaster OX=7227 GN=RpL19 PE=1 SV=2	P36241	21.6749	24	4	4	5	7	1.4	0.183503
60S ribosomal protein L22 OS=Drosophila melanogaster OX=7227 GN=RpL22 PE=1 SV=2	P50887	39.4649	30.6	11	7	9	5	0.8	0.552786
60S ribosomal protein L23 OS=Drosophila melanogaster OX=7227 GN=mRpL14 PE=2 SV=1	Q9W4Z2	11.8012	17.7	0	1	2	2	2	0.095466
60S ribosomal protein L23 OS=Drosophila melanogaster OX=7227 GN=RpL23 PE=1 SV=2	P48159	18.5714	14.9	3	2	3	3	1.14286	0.42265
60S ribosomal protein L27 OS=Drosophila melanogaster OX=7227 GN=RpL27 PE=1 SV=1	Q9VBN5	7.40741	15.9	2	2	1	2	0.833333	0.42265
60S ribosomal protein L27a OS=Drosophila melanogaster OX=7227 GN=RpL27A PE=2 SV=1	M9MRC9	28.8591	17	3	3	3	2	0.875	0.42265
60S ribosomal protein L28 OS=Drosophila melanogaster OX=7227 GN=RpL28 PE=1 SV=1	Q9VZS5	26.3889	16	3	3	2	3	0.875	0.42265
60S ribosomal protein L3 OS=Drosophila melanogaster OX=7227 GN=RpL3 PE=1 SV=3	O16797	26.6827	46.9	4	3	6	8	1.77778	0.0886776
60S ribosomal protein L30 OS=Drosophila melanogaster OX=7227 GN=RpL30 PE=1 SV=1	Q9VJ19	42.3423	12.2	3	2	3	2	1	1
60S ribosomal protein L31 OS=Drosophila melanogaster OX=7227 GN=RpL31 PE=1 SV=1	Q9V597	11.2903	14.5	1	1	1	1	1	#DIV/0!
60S ribosomal protein L34 OS=Drosophila melanogaster OX=7227 GN=RpL34a PE=1 SV=2	Q9VBH8	17.9012	18.1	4	1	3	2	1	1
60S ribosomal protein L34 OS=Drosophila melanogaster OX=7227 GN=RpL34b PE=1 SV=1	Q9VHE5	23.8095	18.4	4	1	2	2	0.857143	0.770584
60S ribosomal protein L35 OS=Drosophila melanogaster OX=7227 GN=RpL35 PE=1 SV=2	Q9W499	10.5691	14.4	1	1	1	1	1	#DIV/0!
60S ribosomal protein L36 OS=Drosophila melanogaster OX=7227 GN=RpL36 PE=2 SV=1	X2JC35	27.8261	13.5	1	2	3	1	1.2	0.698489
60S ribosomal protein L37a OS=Drosophila melanogaster OX=7227 GN=RpL37A PE=1 SV=3	Q9VMU4	18.4783	10.3	1	1	2	1	1.25	0.42265
60S ribosomal protein L38 OS=Drosophila melanogaster OX=7227 GN=RpL38 PE=1 SV=1	Q9W5N2	17.1429	8.2	1	1	0	0	0.5	#DIV/0!
60S ribosomal protein L4 OS=Drosophila melanogaster OX=7227 GN=RpL4 PE=1 SV=2	P09180	41.1471	45	9	10	7	8	0.809524	0.105573
60S ribosomal protein L5 OS=Drosophila melanogaster OX=7227 GN=RpL5 PE=1 SV=2	Q9W5R8	30.1003	34	12	10	14	13	1.20833	0.154846
60S ribosomal protein L7a OS=Drosophila melanogaster OX=7227 GN=RpL7A PE=3 SV=1	X2JCS6	10.7011	30.7	1	0	2	2	2	0.095466
60S ribosomal protein L8 OS=Drosophila melanogaster OX=7227 GN=RpL8 PE=1 SV=1	Q9V3G1	17.5781	27.9	4	3	4	5	1.22222	0.292893
60S ribosomal protein L9 OS=Drosophila melanogaster OX=7227 GN=RpL9 PE=1 SV=2	P50882	10	21.4	2	2	1	1	0.666667	#DIV/0!
6-phosphofructo-2-kinase OS=Drosophila melanogaster OX=7227 GN=Pfrx PE=1 SV=2	Q9VWH7	21.7877	79.1	4	4	5	6	1.3	0.095466
6-phosphogluconate dehydrogenase, decarboxylating OS=Drosophila melanogaster OX=7227 GN=Pgd PE=2 SV=1	P41572	11.2266	52.5	2	3	3	3	1.14286	0.42265
6-pyruvoyl tetrahydrobiopterin synthase OS=Drosophila melanogaster OX=7227 GN=pr PE=1 SV=1	P48611	11.9048	19.3	0	1	2	1	1.66667	0.292893
A kinase anchor protein 200, isoform D OS=Drosophila melanogaster OX=7227 GN=Akap200 PE=1 SV=1	Q86BM5	10.5137	88.1	6	7	8	8	1.2	0.095466
AarF domain containing kinase 5, isoform A OS=Drosophila melanogaster OX=7227 GN=Adck5 PE=3 SV=1	Q9VTG5	11.8492	64.2	4	4	3	5	1	1
AarF domain-containing kinase 1 OS=Drosophila melanogaster OX=7227 GN=Adck1 PE=1 SV=2	Q9W133	33.7838	59.8	10	9	10	10	1.04762	0.42265
AaRS-interacting multifunctional protein 1 OS=Drosophila melanogaster OX=7227 GN=AIMP1 PE=1 SV=1	A1Z7K8	8.04954	34.4	3	1	2	1	0.833333	0.698489
AaRS-interacting multifunctional protein 3 OS=Drosophila melanogaster OX=7227 GN=AIMP3 PE=1 SV=1	Q8MKK1	6.14525	20	0	0	1	0	1.5	0.42265
AB hydrolase-1 domain-containing protein OS=Drosophila melanogaster OX=7227 GN=Dmel\CG17097 PE=1 SV=1	E2QCS7	2.3919	120.5	0	1	1	2	1.66667	0.292893
Acetyl-CoA carboxylase OS=Drosophila melanogaster OX=7227 GN=ACC PE=1 SV=1	A1Z784	7.57454	278.4	6	4	8	7	1.41667	0.154846
Acetyl-CoA deacylase OS=Drosophila melanogaster OX=7227 GN=anon-WO0153538.36 PE=1 SV=1	Q9VAC1	74.8428	51.8	45	32	40	37	1	1
Acetyl-coenzyme A synthetase OS=Drosophila melanogaster OX=7227 GN=AcCoAS PE=2 SV=1	Q9VP61	31.791	75.9	10	7	7	8	0.894737	0.591752
Acid beta-galactosidase OS=Drosophila melanogaster OX=7227 GN=Gal PE=1 SV=1	M9PCA6	3.8806	75.1	2	2	1	2	0.833333	0.42265
Acid phosphatase 1, isoform A OS=Drosophila melanogaster OX=7227 GN=Acph-1 PE=1 SV=1	Q9VAD0	5.25114	50.1	1	1	0	0	0.5	#DIV/0!
Aconitate hydratase, mitochondrial OS=Drosophila melanogaster OX=7227 GN=mAcon1 PE=1 SV=2	Q9VIE8	63.0241	85.3	88	75	71	59	0.8	0.20314
Actin, indirect flight muscle OS=Drosophila melanogaster OX=7227 GN=Act88F PE=1 SV=1	P83967	56.383	41.7	32	32	30	29	0.924242	0.0377496
Actin, larval muscle OS=Drosophila melanogaster OX=7227 GN=Act79B PE=1 SV=2	P02574	56.117	41.8	29	29	24	28	0.9	0.272393
Actin-42A OS=Drosophila melanogaster OX=7227 GN=Act42A PE=1 SV=3	P02572	56.117	41.8	26	31	24	27	0.898305	0.411652
Actin-57B OS=Drosophila melanogaster OX=7227 GN=Act57B PE=1 SV=1	P53501	47.6064	41.8	25	24	23	25	0.980392	0.698489
Actin-interacting protein 1 OS=Drosophila melanogaster OX=7227 GN=flr PE=2 SV=1	Q9VU68	17.5987	66.5	6	6	5	6	0.928571	0.42265
Actin-related protein 1 OS=Drosophila melanogaster OX=7227 GN=Arp1 PE=2 SV=2	P45889	11.9681	42.7	1	0	1	1	1.33333	0.42265
Actin-related protein 10, isoform A OS=Drosophila melanogaster OX=7227 GN=Arp10 PE=1 SV=1	Q9VWE8	2.6455	42.2	0	0	0	1	1.5	0.42265
Activator of SUMO 1 OS=Drosophila melanogaster OX=7227 GN=Aos1 PE=1 SV=1	Q7KSM5	8.90208	37.6	2	3	3	2	1	1
Activity-regulated cytoskeleton associated protein 1 OS=Drosophila melanogaster OX=7227 GN=Arc1 PE=1 SV=1	Q7K1U0	14.5669	28.9	2	3	0	0	0.285714	0.0377496
Acyl carrier protein OS=Drosophila melanogaster OX=7227 GN=ND-ACP PE=1 SV=1	M9PDU4	4.97238	20.6	1	0	1	0	1	1
Acyl-CoA synthetase long-chain, isoform J OS=Drosophila melanogaster OX=7227 GN=Acsl PE=1 SV=1	A0A0B4KFE4	55.6319	81.8	51	50	52	57	1.07767	0.257219
Acyl-coenzyme A oxidase OS=Drosophila melanogaster OX=7227 GN=Acox57D-d PE=1 SV=1	Q9W2G8	27.4742	75.4	10	8	13	9	1.2	0.465478
Acyl-coenzyme A oxidase OS=Drosophila melanogaster OX=7227 GN=Acox57D-p PE=1 SV=1	Q9W2G9	1.77253	76	0	0	1	0	1.5	0.42265
Acyl-coenzyme A oxidase OS=Drosophila melanogaster OX=7227 GN=Dmel\CG17544 PE=1 SV=2	Q9VIX4	58.7302	77.2	43	42	43	37	0.942529	0.497481
Acyl-coenzyme A oxidase OS=Drosophila melanogaster OX=7227 GN=Dmel\CG9527 PE=1 SV=3	Q9VMD7	27.596	79.3	9	10	18	12	1.52381	0.212274
Acyltransferase OS=Drosophila melanogaster OX=7227 GN=Dgat2 PE=2 SV=1	Q7K1C2	7.10227	39.8	2	1	1	0	0.6	0.292893
Acyltransferase OS=Drosophila melanogaster OX=7227 GN=Dmel\CG1941 PE=1 SV=1	Q7JYK2	7.38636	40.1	1	1	1	0	0.75	0.42265
Acyltransferase OS=Drosophila melanogaster OX=7227 GN=Dmel\CG1946 PE=2 SV=2	A1Z739	8.30946	40.2	1	1	1	1	1	#DIV/0!
Adenosine deaminase OS=Drosophila melanogaster OX=7227 GN=Adgf-A PE=1 SV=1	Q9VVK5	27.3056	62.8	5	8	7	0	0.6	0.513336
Adenosylhomocysteinase OS=Drosophila melanogaster OX=7227 GN=Ahcy PE=1 SV=2	Q27580	46.7593	47.3	18	16	16	20	1.05556	0.698489
Adenosylhomocysteinase-like 1 OS=Drosophila melanogaster OX=7227 GN=AhcyL1 PE=1 SV=1	Q9VZX9	33.2054	56.9	8	9	9	13	1.26316	0.349055
Adenylate kinase OS=Drosophila melanogaster OX=7227 GN=Adk2 PE=1 SV=1	Q9U915	59.5833	26.5	12	9	20	14	1.56522	0.192219
Adenylosuccinate lyase OS=Drosophila melanogaster OX=7227 GN=AdSL PE=1 SV=1	Q9VEP6	27.2349	53.8	7	11	9	8	0.95	0.830969
Adenylosuccinate synthetase OS=Drosophila melanogaster OX=7227 GN=AdSS PE=2 SV=1	Q9Y0Y2	15.4362	48.9	1	3	4	1	1.16667	0.80755
Adipocyte plasma membrane-associated protein OS=Drosophila melanogaster OX=7227 GN=Hmu PE=1 SV=1	Q9VB46	19.8618	63.4	8	7	11	11	1.41176	0.0198039
Adiponectin receptor, isoform C OS=Drosophila melanogaster OX=7227 GN=AdipoR PE=1 SV=1	A4V392	7.65766	49.7	0	0	0	1	1.5	0.42265
ADP/ATP translocase OS=Drosophila melanogaster OX=7227 GN=Ant2 PE=2 SV=1	O62526	16.2866	33.7	115	118	144	128	1.16596	0.138844
ADP-ribosylation factor 1 OS=Drosophila melanogaster OX=7227 GN=Arf79F PE=1 SV=2	P61209	31.8681	20.7	5	5	6	8	1.33333	0.183503
ADP-ribosylation factor 2 OS=Drosophila melanogaster OX=7227 GN=Arf102F PE=2 SV=2	P40945	18.3333	20.6	3	2	3	4	1.28571	0.292893
ADP-ribosylation factor 6 OS=Drosophila melanogaster OX=7227 GN=Arf51F PE=1 SV=3	P40946	17.7143	20	1	1	1	1	1	#DIV/0!
ADP-ribosylation factor GTPase activating protein 3, isoform E OS=Drosophila melanogaster OX=7227 GN=ArfGAP3 PE=1 SV=1	M9PGG0	6.43275	54.4	1	0	1	1	1.33333	0.42265
ADP-ribosylation factor-like 5 OS=Drosophila melanogaster OX=7227 GN=Arl5 PE=2 SV=1	Q9VSG8	10.6145	20.6	0	0	0	2	2	0.42265
ADP-ribosylation factor-like protein 1 OS=Drosophila melanogaster OX=7227 GN=Arl1 PE=2 SV=5	P25160	6.11111	20.2	1	1	1	1	1	#DIV/0!
ADP-ribosylation factor-like protein 6-interacting protein 1 OS=Drosophila melanogaster OX=7227 GN=Arl6IP1 PE=2 SV=1	Q9VES1	12.1827	22.2	0	2	1	1	1	1
ADP-ribosylation factor-like protein 8 OS=Drosophila melanogaster OX=7227 GN=Arl8 PE=1 SV=1	Q9VHV5	21.5054	21.2	1	1	2	1	1.25	0.42265
Aladin OS=Drosophila melanogaster OX=7227 GN=Aladin PE=2 SV=1	Q9W351	2.36052	52.2	0	0	1	0	1.5	0.42265
Alanine--tRNA ligase, cytoplasmic OS=Drosophila melanogaster OX=7227 GN=AlaRS PE=2 SV=1	Q9VLM8	14.2857	107.7	2	6	6	3	1.1	0.859972
Alanine--tRNA ligase, mitochondrial OS=Drosophila melanogaster OX=7227 GN=AlaRS-m PE=2 SV=1	Q9VRJ1	2.7668	113	0	1	1	2	1.66667	0.292893
Alcohol dehydrogenase OS=Drosophila melanogaster OX=7227 GN=Adh PE=1 SV=2	P00334	51.1719	27.7	8	7	8	8	1.05882	0.42265
Aldehyde dehydrogenase 7 family member A1 OS=Drosophila melanogaster OX=7227 GN=Aldh7A1 PE=1 SV=1	Q8SXQ1	5.92593	58.3	0	2	0	0	0.5	0.42265
Aldehyde dehydrogenase OS=Drosophila melanogaster OX=7227 GN=Aldh PE=1 SV=1	Q9VLC5	80	57	69	69	78	87	1.19286	0.095466
Aldehyde dehydrogenase OS=Drosophila melanogaster OX=7227 GN=Aldh-III PE=1 SV=1	A0A0B4KEL0	49.1968	55.8	23	24	26	20	0.979592	0.88453
Aldehyde oxidase 1 OS=Drosophila melanogaster OX=7227 GN=AOX1 PE=1 SV=1	Q9VF53	1.64965	139	2	0	2	2	1.5	0.42265
Aldo-keto reductase 1B, isoform A OS=Drosophila melanogaster OX=7227 GN=Akr1B PE=1 SV=2	Q9VTK9	40.1899	35.9	5	6	7	7	1.23077	0.095466
Aldose 1-epimerase OS=Drosophila melanogaster OX=7227 GN=CG12562 PE=1 SV=3	Q9VP02	28.6486	41.6	6	5	4	5	0.846154	0.292893
Aldose 1-epimerase OS=Drosophila melanogaster OX=7227 GN=Dmel\CG10467 PE=1 SV=1	Q9VRU1	22.2527	39.6	5	5	3	4	0.75	0.095466
ALG1, chitobiosyldiphosphodolichol beta-mannosyltransferase OS=Drosophila melanogaster OX=7227 GN=Alg1 PE=1 SV=1	Q9VEE9	9.86547	50.9	1	2	3	1	1.2	0.698489
ALG-2 interacting protein X OS=Drosophila melanogaster OX=7227 GN=ALiX PE=1 SV=1	Q9VB05	20.8134	92.5	8	6	11	11	1.5	0.057191
Alkaline phosphatase OS=Drosophila melanogaster OX=7227 GN=Alp12 PE=1 SV=1	Q9VIW9	6.04027	65.4	1	1	3	2	1.75	0.095466
Alkyldihydroxyacetonephosphate synthase OS=Drosophila melanogaster OX=7227 GN=ADPS PE=2 SV=1	Q9V778	4.27892	70.8	1	0	0	0	0.666667	0.42265
Alpha/beta hydrolase 1, isoform B OS=Drosophila melanogaster OX=7227 GN=Hydr1 PE=3 SV=1	E2QCN3	32.4201	49.2	8	5	3	3	0.533333	0.144814
alpha-1,2-Mannosidase OS=Drosophila melanogaster OX=7227 GN=Edem2 PE=1 SV=1	M9PCV1	5.05051	89.3	1	0	1	0	1	1
Alpha-1,4 glucan phosphorylase OS=Drosophila melanogaster OX=7227 GN=GlyP PE=1 SV=1	A4UZZ4	67.5355	96.9	89	84	86	79	0.954286	0.450558
Alpha-actinin, sarcomeric OS=Drosophila melanogaster OX=7227 GN=Actn PE=1 SV=2	P18091	8.11688	107	3	1	5	4	1.83333	0.154846
Alpha-amylase A OS=Drosophila melanogaster OX=7227 GN=Amy-p PE=2 SV=1	P08144	58.2996	53.7	9	23	17	16	1.02941	0.949685
Alpha-Esterase-1 OS=Drosophila melanogaster OX=7227 GN=alpha-Est1 PE=2 SV=1	Q9VIC3	5.84071	64.8	1	2	3	2	1.4	0.292893
Alpha-Esterase-2, isoform A OS=Drosophila melanogaster OX=7227 GN=alpha-Est2 PE=2 SV=1	Q961N0	2.12014	64.6	1	1	0	0	0.5	#DIV/0!
Alpha-galactosidase OS=Drosophila melanogaster OX=7227 GN=Dmel\CG7997 PE=1 SV=1	Q7K127	27.8177	47.4	11	10	11	8	0.913043	0.591752
Alpha-mannosidase OS=Drosophila melanogaster OX=7227 GN=LManI PE=3 SV=1	Q9VKV2	18.1053	108.4	11	8	9	7	0.857143	0.492907
Alpha-mannosidase OS=Drosophila melanogaster OX=7227 GN=LManII PE=1 SV=2	Q9VKV1	34.7222	122.6	25	40	31	23	0.835821	0.583942
Alpha-methylacyl-CoA racemase, isoform A OS=Drosophila melanogaster OX=7227 GN=Amacr PE=2 SV=1	Q9VIK0	3.75335	41.6	0	0	0	0	1	#DIV/0!
Alpha-soluble NSF attachment protein OS=Drosophila melanogaster OX=7227 GN=alphaSnap PE=1 SV=1	Q23983	49.3151	33	8	8	7	8	0.944444	0.42265
Alpha-tubulin N-acetyltransferase 1 OS=Drosophila melanogaster OX=7227 GN=CG3967 PE=2 SV=2	Q9VSY4	14.9675	50.5	3	2	3	1	0.857143	0.698489
Amidase domain-containing protein OS=Drosophila melanogaster OX=7227 GN=Dmel\CG7900 PE=4 SV=3	Q9VHV9	16.791	58.8	5	7	7	6	1.07143	0.698489
Amidophosphoribosyltransferase OS=Drosophila melanogaster OX=7227 GN=Prat2 PE=2 SV=1	Q967S0	38.0256	59.4	15	12	14	11	0.931034	0.683772
Aminoacyl-tRNA hydrolase OS=Drosophila melanogaster OX=7227 GN=Dmel\CG1307 PE=1 SV=1	E1JJ73	26.3441	19.9	2	3	2	2	0.857143	0.42265
Aminoacyl-tRNA hydrolase OS=Drosophila melanogaster OX=7227 GN=Dmel\CG17327 PE=1 SV=2	Q9VG06	9.35252	15	1	0	1	0	1	1
Aminomethyltransferase OS=Drosophila melanogaster OX=7227 GN=Dmel\CG6415 PE=1 SV=1	Q9VKR4	41.2346	43.4	9	6	7	6	0.882353	0.591752
Aminopeptidase OS=Drosophila melanogaster OX=7227 GN=CG11688 PE=1 SV=1	Q8INH5	4.31894	102.6	0	2	3	3	2	0.183503
Aminopeptidase OS=Drosophila melanogaster OX=7227 GN=CG5839 PE=1 SV=1	Q8MRN5	2.31092	106.8	0	0	1	0	1.5	0.42265
Aminopeptidase OS=Drosophila melanogaster OX=7227 GN=Dmel\CG31198 PE=1 SV=1	Q8IN25	21.2766	106.7	16	13	16	21	1.25806	0.303689
Aminopeptidase OS=Drosophila melanogaster OX=7227 GN=Dmel\CG40470 PE=2 SV=2	Q7PLV6	4.78215	109	0	2	2	1	1.25	0.698489
Aminopeptidase OS=Drosophila melanogaster OX=7227 GN=Dmel\CG8773 PE=1 SV=2	Q9VFX0	14.4869	111.2	4	5	8	8	1.63636	0.0198039
Aminopeptidase OS=Drosophila melanogaster OX=7227 GN=Dmel\CG8774 PE=1 SV=2	Q9VFW8	26.6667	100.4	7	7	13	15	1.875	0.0198039
Amun, isoform A OS=Drosophila melanogaster OX=7227 GN=Amun PE=1 SV=1	Q9VYV4	17.8182	58.4	7	4	2	4	0.615385	0.29986
Angiotensin-converting enzyme OS=Drosophila melanogaster OX=7227 GN=Acer PE=3 SV=1	M9PCE8	3.49206	73	1	1	2	1	1.25	0.42265
Angiotensin-converting enzyme OS=Drosophila melanogaster OX=7227 GN=Ance PE=3 SV=1	X2J8C3	6.34146	70.9	1	0	4	2	2.66667	0.154846
Ankyrin 2, isoform U OS=Drosophila melanogaster OX=7227 GN=Ank2 PE=1 SV=1	M9MRX4	5.10362	1487.5	1	2	4	6	2.4	0.0886776
Ankyrin, isoform B OS=Drosophila melanogaster OX=7227 GN=Ank PE=1 SV=1	Q0KIE7	3.48612	170.1	0	0	0	1	1.5	0.42265
Annexin B11 OS=Drosophila melanogaster OX=7227 GN=AnxB11 PE=2 SV=2	Q9VXG4	28.9628	56.2	15	17	21	22	1.32353	0.0389255
AP complex subunit beta OS=Drosophila melanogaster OX=7227 GN=AP-1-2beta PE=1 SV=1	Q24253	8.68621	101.1	2	2	5	3	1.66667	0.183503
AP-2 complex subunit alpha OS=Drosophila melanogaster OX=7227 GN=AP-2alpha PE=1 SV=1	P91926	5.85106	105.6	2	1	6	3	2.2	0.198216
Apolipophorins OS=Drosophila melanogaster OX=7227 GN=apolpp PE=1 SV=2	Q9V496	8.17666	372.4	7	6	13	15	2	0.0215079
Apoptosis inducing factor, isoform C OS=Drosophila melanogaster OX=7227 GN=AIF PE=1 SV=1	M9PBQ4	44.4444	81.1	23	29	33	32	1.24074	0.16605
Apoptosis inhibitor 5 homolog OS=Drosophila melanogaster OX=7227 GN=cass PE=2 SV=1	Q9V431	12.8731	59.9	4	3	5	1	0.888889	0.830969
Aquaporin OS=Drosophila melanogaster OX=7227 GN=AQP PE=3 SV=1	E1JH55	34.5865	29	3	4	9	4	1.66667	0.360398
Aralar1, isoform F OS=Drosophila melanogaster OX=7227 GN=aralar1 PE=1 SV=1	A0A0B4KHW3	61.2392	76.6	40	34	35	41	1.02632	0.835601
Arc42 OS=Drosophila melanogaster OX=7227 GN=Arc42 PE=1 SV=1	Q9VDT1	23.9506	43.6	10	10	9	10	0.954545	0.42265
Arginine kinase OS=Drosophila melanogaster OX=7227 GN=AK-3 PE=2 SV=2	Q9VF23	12.9103	52.1	3	5	3	1	0.6	0.292893
Arginine kinase OS=Drosophila melanogaster OX=7227 GN=Argk PE=1 SV=1	A8JNP2	56	42.2	43	34	49	47	1.24051	0.17547
Arginine kinase OS=Drosophila melanogaster OX=7227 GN=Argk PE=1 SV=2	A8JNP1	57.8652	39.8	39	31	46	44	1.27778	0.136132
Argininosuccinate synthase OS=Drosophila melanogaster OX=7227 GN=Ass PE=2 SV=1	O97069	13.1265	46.6	2	1	3	4	1.8	0.105573
Arginyl-tRNA synthetase OS=Drosophila melanogaster OX=7227 GN=ArgRS-m PE=2 SV=1	Q8SXK2	3.53535	68.3	0	2	0	1	0.75	0.698489
Arginyl-tRNA--protein transferase 1 OS=Drosophila melanogaster OX=7227 GN=Ate1 PE=3 SV=1	A0A0B4KFD5	14.8454	55	5	5	1	3	0.5	0.095466
Argonaute 2, isoform E OS=Drosophila melanogaster OX=7227 GN=AGO2 PE=1 SV=1	M9PFK7	3.68488	90.2	0	0	1	1	2	#DIV/0!
Argonaute protein OS=Drosophila melanogaster OX=7227 GN=AGO1 PE=1 SV=1	Q7KY08	2.73684	106.2	0	0	1	2	2.5	0.095466
Armadillo repeat-containing protein 6 homolog OS=Drosophila melanogaster OX=7227 GN=CG5721 PE=1 SV=1	Q7K486	4.31034	51.3	2	1	1	1	0.8	0.42265
Asparagine--tRNA ligase OS=Drosophila melanogaster OX=7227 GN=AsnRS PE=1 SV=1	Q9V434	10.2151	63.9	2	4	3	0	0.625	0.492907
Asparagine--tRNA ligase OS=Drosophila melanogaster OX=7227 GN=AsnRS-m PE=1 SV=1	Q7JZR5	35.8696	52.2	11	12	13	9	0.96	0.830969
Aspartate aminotransferase OS=Drosophila melanogaster OX=7227 GN=Got2 PE=1 SV=1	Q9VQ61	6.60377	47.2	0	1	1	1	1.33333	0.42265
Aspartate transaminase OS=Drosophila melanogaster OX=7227 GN=Got1 PE=1 SV=1	Q7K221	28.125	46.1	6	5	8	9	1.46154	0.0513167
Aspartate--tRNA ligase, cytoplasmic OS=Drosophila melanogaster OX=7227 GN=AspRS PE=1 SV=1	Q7K0E6	53.8606	59	22	23	28	30	1.2766	0.0283344
Aspartyl beta-hydroxylase, isoform H OS=Drosophila melanogaster OX=7227 GN=Asph PE=1 SV=1	A0A0B4K7C1	6.22665	91.8	1	2	1	3	1.2	0.698489
Aspartyl-tRNA synthetase, mitochondrial, isoform A OS=Drosophila melanogaster OX=7227 GN=AspRS-m PE=1 SV=3	Q9VJH2	7.7634	121.4	3	3	3	4	1.125	0.42265
Asrij, isoform B OS=Drosophila melanogaster OX=7227 GN=asrij PE=4 SV=1	A0A0B4KF31	36.0465	28.7	9	8	10	10	1.15789	0.095466
AT01533p OS=Drosophila melanogaster OX=7227 GN=CG6089 PE=1 SV=2	Q9VKM7	13.2939	75.6	11	8	8	7	0.809524	0.333333
AT02348p OS=Drosophila melanogaster OX=7227 GN=UQCR-C2 PE=1 SV=1	Q9VV75	77.0455	45.4	17	16	44	47	2.65714	0.00295946
AT03632p OS=Drosophila melanogaster OX=7227 GN=Dmel\CG6310 PE=1 SV=1	Q8T4C9	5.18135	22.4	1	1	1	1	1	#DIV/0!
AT04676p OS=Drosophila melanogaster OX=7227 GN=ALT PE=1 SV=3	Q9VYD9	28.6957	64	10	13	11	16	1.16	0.563564
AT06125p OS=Drosophila melanogaster OX=7227 GN=Dmel\CG6195 PE=1 SV=1	Q9VDV2	30.854	40.6	8	8	8	7	0.944444	0.42265
AT07710p OS=Drosophila melanogaster OX=7227 GN=Dmel\CG7910 PE=2 SV=1	Q9VHW0	56.0377	58	34	29	43	42	1.33846	0.0497447
AT08565p OS=Drosophila melanogaster OX=7227 GN=Txl PE=1 SV=1	Q9VRP3	16.0279	31.7	2	1	2	1	1	1
AT09608p OS=Drosophila melanogaster OX=7227 GN=CG30491;CG30495 PE=1 SV=1	Q7JUS1	40.4834	37.1	18	12	16	16	1.0625	0.770584
AT10584p OS=Drosophila melanogaster OX=7227 GN=Mulk PE=1 SV=2	Q9VL10	41.6667	45.7	12	9	14	11	1.17391	0.4453
AT13091p OS=Drosophila melanogaster OX=7227 GN=rngo PE=1 SV=1	Q9VXF9	8.0786	50.5	0	2	3	0	1.25	0.80755
AT14148p OS=Drosophila melanogaster OX=7227 GN=Sccpdh1 PE=1 SV=1	Q9VN86	55.814	47.2	15	15	10	12	0.75	0.057191
AT19154p OS=Drosophila melanogaster OX=7227 GN=Scox PE=1 SV=1	Q9VMX4	33.0677	28.2	11	9	11	9	1	1
AT20009p OS=Drosophila melanogaster OX=7227 GN=fbl PE=1 SV=1	Q8I0S6	2.24439	44.5	0	0	0	1	1.5	0.42265
AT21416p OS=Drosophila melanogaster OX=7227 GN=Past1 PE=1 SV=1	Q8T8W3	55	61.5	23	27	31	26	1.13462	0.388407
AT25873p OS=Drosophila melanogaster OX=7227 GN=puml PE=1 SV=1	Q7JQU9	29.9742	43.2	4	4	7	2	1.1	0.859972
AT27079p OS=Drosophila melanogaster OX=7227 GN=scpr-C PE=2 SV=1	Q8T3W8	12.2137	29.2	2	2	0	0	0.333333	#DIV/0!
AT27578p OS=Drosophila melanogaster OX=7227 GN=rin PE=1 SV=1	Q9VFT4	9.85507	74.9	3	2	5	4	1.57143	0.105573
AT30951p OS=Drosophila melanogaster OX=7227 GN=anon-WO0140519.48 PE=1 SV=1	Q9VFN5	28.4314	11.1	1	2	0	0	0.4	0.095466
Ataxin-2 homolog OS=Drosophila melanogaster OX=7227 GN=Atx2 PE=1 SV=1	Q8SWR8	3.13653	117.5	1	1	3	1	1.5	0.42265
Atlastin OS=Drosophila melanogaster OX=7227 GN=atl PE=1 SV=1	Q9VC57	29.2052	60.9	12	12	10	10	0.846154	#DIV/0!
ATP binding cassette subfamily B member 7, isoform B OS=Drosophila melanogaster OX=7227 GN=ABCB7 PE=1 SV=1	Q7KVB1	46.5444	76.7	30	22	22	30	1	1
ATP synthase protein 8 OS=Drosophila melanogaster OX=7227 GN=mt:ATPase8 PE=3 SV=1	P84345	18.8679	6.4	0	0	1	1	2	#DIV/0!
ATP synthase subunit alpha, mitochondrial OS=Drosophila melanogaster OX=7227 GN=blw PE=1 SV=2	P35381	54.8913	59.4	53	58	97	85	1.62832	0.0319282
ATP synthase subunit b, mitochondrial OS=Drosophila melanogaster OX=7227 GN=ATPsynB PE=2 SV=2	Q94516	46.9136	27.3	5	3	28	33	6.3	0.0101668
ATP synthase subunit beta, mitochondrial OS=Drosophila melanogaster OX=7227 GN=ATPsynbeta PE=1 SV=3	Q05825	86.7327	54.1	238	257	282	243	1.06036	0.560719
ATP synthase subunit d, mitochondrial OS=Drosophila melanogaster OX=7227 GN=ATPsynD PE=3 SV=1	A0A0B4LHL7	56.7416	20.2	0	1	13	15	10	0.00678894
ATP synthase subunit e, mitochondrial OS=Drosophila melanogaster OX=7227 GN=ATPsynE PE=1 SV=1	O77134	34.5679	9	1	2	3	3	1.6	0.095466
ATP synthase subunit gamma, mitochondrial OS=Drosophila melanogaster OX=7227 GN=ATPsyngamma PE=2 SV=2	O01666	55.2189	32.8	7	8	24	25	3	0.00172563
ATP synthase subunit O, mitochondrial OS=Drosophila melanogaster OX=7227 GN=ATPsynO PE=2 SV=2	Q24439	57.8947	22.4	8	9	15	15	1.68421	0.00586515
ATP synthase subunit OS=Drosophila melanogaster OX=7227 GN=ATPsynG PE=1 SV=1	Q9VKM3	37.3737	10.9	0	1	4	5	3.66667	0.0298575
ATP synthase, delta subunit, isoform A OS=Drosophila melanogaster OX=7227 GN=ATPsyndelta PE=1 SV=1	Q9W2X6	75.1592	16.7	4	4	11	11	2.4	#DIV/0!
ATP:glycerol 3-phosphotransferase 5 OS=Drosophila melanogaster OX=7227 GN=Dmel\CG1271 PE=2 SV=2	Q9VZV9	1.61871	62	1	1	1	1	1	#DIV/0!
ATPase ASNA1 homolog OS=Drosophila melanogaster OX=7227 GN=CG1598 PE=2 SV=1	Q7JWD3	13.3929	37.6	2	1	1	0	0.6	0.292893
ATPase family AAA domain-containing protein 3A homolog OS=Drosophila melanogaster OX=7227 GN=bor PE=1 SV=2	Q9VEX6	29.9669	68.3	13	9	14	12	1.16667	0.465478
ATPase H(+)-transporting accessory protein 2 OS=Drosophila melanogaster OX=7227 GN=ATP6AP2 PE=1 SV=1	Q9VHG4	22.8125	34.4	1	4	6	3	1.57143	0.4453
ATPase protein 9 OS=Drosophila melanogaster OX=7227 GN=ATPsynC PE=2 SV=1	Q6NN09	22.4638	14.4	0	0	2	2	3	#DIV/0!
ATP-binding domain-containing protein 4 OS=Drosophila melanogaster OX=7227 GN=Dmel\CG1578 PE=1 SV=1	Q8MRI4	1.22087	97.5	0	0	1	1	2	#DIV/0!
ATP-dependent (S)-NAD(P)H-hydrate dehydratase OS=Drosophila melanogaster OX=7227 GN=Naxd PE=2 SV=1	Q9VVW8	24.6667	32.1	6	5	4	5	0.846154	0.292893
ATP-dependent 6-phosphofructokinase OS=Drosophila melanogaster OX=7227 GN=Pfk PE=1 SV=1	A0A0B4K7L1	57.2632	105.2	80	93	96	86	1.05143	0.638259
ATP-dependent 6-phosphofructokinase OS=Drosophila melanogaster OX=7227 GN=Pfk PE=2 SV=2	P52034	66.1168	86.6	80	93	96	86	1.05143	0.638259
ATP-dependent Clp protease proteolytic subunit OS=Drosophila melanogaster OX=7227 GN=ClpP PE=1 SV=1	Q9VKY3	14.2292	27.6	0	0	0	2	2	0.42265
ATP-dependent RNA helicase bel OS=Drosophila melanogaster OX=7227 GN=bel PE=1 SV=1	Q9VHP0	45.8647	85	21	19	29	20	1.21429	0.431925
ATP-dependent RNA helicase me31b OS=Drosophila melanogaster OX=7227 GN=me31B PE=1 SV=3	P23128	44.4444	51.9	8	9	12	11	1.31579	0.0513167
ATP-dependent RNA helicase vasa OS=Drosophila melanogaster OX=7227 GN=vas PE=1 SV=3	P09052	12.5567	72.3	2	5	3	2	0.777778	0.591752
ATP-dependent RNA helicase WM6 OS=Drosophila melanogaster OX=7227 GN=Hel25E PE=1 SV=1	Q27268	7.54717	48.6	3	3	1	0	0.375	0.0377496
ATP-dependent zinc metalloprotease YME1L OS=Drosophila melanogaster OX=7227 GN=YME1L PE=2 SV=1	F3YDF1	5.67568	81	1	0	1	2	1.66667	0.292893
Autophagy-related 3 OS=Drosophila melanogaster OX=7227 GN=Atg3 PE=1 SV=1	Q9VVS6	17.2727	37	1	2	4	0	1.2	0.830969
Babos, isoform A OS=Drosophila melanogaster OX=7227 GN=babos PE=2 SV=2	Q9W258	21.9388	20.5	3	2	4	3	1.28571	0.292893
Bacchus OS=Drosophila melanogaster OX=7227 GN=Bacc PE=2 SV=1	Q9VQF7	30.2632	15.5	4	3	4	3	1	1
Basigin, isoform A OS=Drosophila melanogaster OX=7227 GN=Bsg PE=1 SV=1	Q8IPG9	29.8113	29.2	3	4	4	7	1.44444	0.333333
Battenin OS=Drosophila melanogaster OX=7227 GN=Cln3 PE=2 SV=2	Q9VVL0	8.53081	47.6	1	2	1	1	0.8	0.42265
Bax inhibitor 1 OS=Drosophila melanogaster OX=7227 GN=BI-1 PE=2 SV=1	Q9VSH3	8.97959	27.6	1	3	2	1	0.833333	0.698489
BcDNA.GH02220 OS=Drosophila melanogaster OX=7227 GN=OXA1L PE=2 SV=1	Q9Y171	27.6644	48.7	16	20	22	20	1.15789	0.311753
BcDNA.GH02384 OS=Drosophila melanogaster OX=7227 GN=BcDNA.GH02384 PE=2 SV=1	Q9Y168	19.715	48.1	3	3	4	0	0.75	0.666667
BcDNA.GH02431 OS=Drosophila melanogaster OX=7227 GN=Dic1 PE=1 SV=1	Q9Y166	42.1429	30.7	7	10	11	9	1.15789	0.492907
BcDNA.GH02901 OS=Drosophila melanogaster OX=7227 GN=pdgy PE=1 SV=2	Q9VXZ8	2.84757	65.5	1	0	1	1	1.33333	0.42265
BcDNA.GH04962 OS=Drosophila melanogaster OX=7227 GN=GCS2alpha PE=1 SV=1	Q7KMM4	3.78788	105.7	2	0	1	2	1.25	0.698489
BcDNA.GH05536 OS=Drosophila melanogaster OX=7227 GN=CT18390 PE=1 SV=1	Q9Y143	7.63359	29.6	0	2	2	1	1.25	0.698489
BcDNA.GH07066 OS=Drosophila melanogaster OX=7227 GN=mino PE=1 SV=1	Q9Y137	19.0588	95.1	11	9	15	12	1.31818	0.19171
BcDNA.GH08312 OS=Drosophila melanogaster OX=7227 GN=Sap-r PE=1 SV=1	Q9Y125	12.277	105.9	6	7	9	9	1.33333	0.0377496
BcDNA.GH08860 OS=Drosophila melanogaster OX=7227 GN=Tps1 PE=1 SV=1	Q9Y119	60.445	91.1	67	66	89	63	1.14074	0.541202
BcDNA.GH10229 OS=Drosophila melanogaster OX=7227 GN=anon-WO0172774.24 PE=1 SV=1	Q9Y114	24.0854	71.2	9	10	8	9	0.904762	0.292893
BcDNA.GH10614 OS=Drosophila melanogaster OX=7227 GN=dm1 PE=1 SV=1	Q9Y112	15.5063	36.3	1	2	2	1	1	1
BcDNA.GH11023 OS=Drosophila melanogaster OX=7227 GN=Nulp1 PE=2 SV=1	Q9Y109	6.98006	78.8	3	5	3	1	0.6	0.292893
BcDNA.HL02693 OS=Drosophila melanogaster OX=7227 GN=CRMP PE=1 SV=1	Q9V3N7	48.2173	64.4	18	20	20	25	1.175	0.323284
Bent, isoform C OS=Drosophila melanogaster OX=7227 GN=bt PE=1 SV=1	Q7KQP6	0.462535	967.6	2	1	1	3	1.2	0.698489
Beta hydroxy acid dehydrogenase 1, isoform A OS=Drosophila melanogaster OX=7227 GN=Had1 PE=1 SV=2	Q9VXI1	53.6508	34.8	15	13	13	14	0.966667	0.698489
Beta-alanine synthase OS=Drosophila melanogaster OX=7227 GN=pyd3 PE=1 SV=2	Q9VI04	14.5078	43.8	1	1	2	2	1.5	#DIV/0!
Beta-galactosidase OS=Drosophila melanogaster OX=7227 GN=Ect3 PE=1 SV=1	Q9VGE7	25.2747	71.9	5	3	9	10	2.1	0.0389255
Beta-Mannosidase, isoform F OS=Drosophila melanogaster OX=7227 GN=beta-Man PE=1 SV=1	Q0KIE6	12.8535	89	7	5	6	5	0.928571	0.698489
Beta-N-acetylhexosaminidase OS=Drosophila melanogaster OX=7227 GN=Hexo1 PE=1 SV=1	Q0E8H9	1.60772	70.5	1	1	1	1	1	#DIV/0!
Beta-N-acetylhexosaminidase OS=Drosophila melanogaster OX=7227 GN=Hexo2 PE=1 SV=1	Q9W3C4	14.4695	70.6	4	2	2	3	0.875	0.698489
BetaTrypsin, isoform B OS=Drosophila melanogaster OX=7227 GN=betaTry PE=4 SV=1	A0A0B4LF52	12.253	25.7	1	1	1	2	1.25	0.42265
Bicoid stability factor OS=Drosophila melanogaster OX=7227 GN=bsf PE=1 SV=2	Q9VJ86	51.204	157.2	55	42	64	86	1.53535	0.173789
Bifunctional methylenetetrahydrofolate dehydrogenase/cyclohydrolase, mitochondrial OS=Drosophila melanogaster OX=7227 GN=Nmdmc PE=2 SV=2	Q04448	11.6505	33.5	2	1	3	1	1.2	0.698489
Bifunctional phosphopantetheine adenylyltransferase - Dephospho-CoA kinase OS=Drosophila melanogaster OX=7227 GN=Ppat-Dpck PE=1 SV=2	Q9VRP4	7.52896	57.6	1	2	2	2	1.2	0.42265
Black, isoform C OS=Drosophila melanogaster OX=7227 GN=b PE=1 SV=1	X2J8B3	14.0078	58.4	6	4	6	5	1.08333	0.698489
Bleomycin hydrolase OS=Drosophila melanogaster OX=7227 GN=Dmel\CG1440 PE=1 SV=1	A8JV22	31.8982	57.7	18	2	11	17	1.36364	0.68573
Breast carcinoma-amplified sequence 3 homolog OS=Drosophila melanogaster OX=7227 GN=rudhira PE=1 SV=1	Q8SY41	1.24777	117.5	1	0	0	1	1	1
Bubblegum, isoform C OS=Drosophila melanogaster OX=7227 GN=bgm PE=1 SV=1	B5RIV0	26.8769	73.6	13	10	10	10	0.88	0.42265
Butyryl-CoA dehydrogenase OS=Drosophila melanogaster OX=7227 GN=Dmel\CG6638 PE=1 SV=1	Q9VSL9	54.2857	46.2	14	15	13	10	0.806452	0.198216
C11.1, isoform A OS=Drosophila melanogaster OX=7227 GN=c11.1 PE=1 SV=2	Q9W350	1.60735	193	0	0	3	3	4	#DIV/0!
C12.2, isoform A OS=Drosophila melanogaster OX=7227 GN=c12.2 PE=1 SV=3	Q9W347	5.55556	155.6	0	1	1	1	1.33333	0.42265
C-1-tetrahydrofolate synthase, cytoplasmic OS=Drosophila melanogaster OX=7227 GN=pug PE=1 SV=1	A0A0B4K623	43.6269	103.1	53	38	32	36	0.752688	0.276644
Ca[2+] channel Muscle-specific alpha2/delta subunit, isoform A OS=Drosophila melanogaster OX=7227 GN=Ca-Ma2d PE=2 SV=2	Q8IP22	2.38683	140.5	0	0	3	0	2.5	0.42265
CAAX prenyl protease OS=Drosophila melanogaster OX=7227 GN=ste24a PE=1 SV=1	Q7K172	25.0554	51.6	6	7	12	8	1.46667	0.23165
Calcineurin B2, isoform B OS=Drosophila melanogaster OX=7227 GN=CanB2 PE=4 SV=1	A0A0B4K833	5.88235	19.3	1	1	1	1	1	#DIV/0!
Calcium uptake protein 1 homolog, mitochondrial OS=Drosophila melanogaster OX=7227 GN=MICU1 PE=2 SV=1	A2VEI2	3.61905	60.3	2	1	1	2	1	1
Calcium/calmodulin-dependent protein kinase OS=Drosophila melanogaster OX=7227 GN=CaMKII PE=1 SV=1	A4V134	5.50098	57.5	1	0	3	0	1.66667	0.591752
Calcium-binding mitochondrial carrier protein Aralar1 OS=Drosophila melanogaster OX=7227 GN=aralar1 PE=2 SV=1	Q9VA73	61.4388	76.7	38	34	35	38	1.01351	0.859972
Calcium-independent phospholipase A2 VIA, isoform B OS=Drosophila melanogaster OX=7227 GN=iPLA2-VIA PE=1 SV=1	Q7KUD4	11.7249	97.7	4	2	8	5	1.875	0.19171
Calcium-transporting ATPase OS=Drosophila melanogaster OX=7227 GN=SERCA PE=1 SV=1	A0A0B4LGB7	65.5656	109.3	546	528	781	804	1.47491	0.00325076
Calcium-transporting ATPase OS=Drosophila melanogaster OX=7227 GN=SPoCk PE=3 SV=1	Q9VNR2	17.3141	99.5	4	2	2	7	1.375	0.633492
Calcium-transporting ATPase sarcoplasmic/endoplasmic reticulum type OS=Drosophila melanogaster OX=7227 GN=SERCA PE=1 SV=2	P22700	64.6078	111.6	546	529	783	803	1.47447	0.00262823
Calcyclin-binding protein OS=Drosophila melanogaster OX=7227 GN=Dmel\CG3226 PE=1 SV=1	Q9W3Y3	9.56522	25.8	2	3	4	2	1.14286	0.698489
Calnexin 99A, isoform A OS=Drosophila melanogaster OX=7227 GN=Cnx99A PE=1 SV=2	Q9VAL7	34.7107	68	19	16	21	16	1.05405	0.764298
Calpain-A, isoform C OS=Drosophila melanogaster OX=7227 GN=CalpA PE=1 SV=1	A8DYJ3	39.8551	93.9	15	12	23	23	1.65517	0.0240356
Calpain-B, isoform B OS=Drosophila melanogaster OX=7227 GN=CalpB PE=3 SV=1	M9NE73	7.56757	103.7	2	2	4	4	1.66667	#DIV/0!
cAMP-dependent protein kinase catalytic subunit 1 OS=Drosophila melanogaster OX=7227 GN=Pka-C1 PE=1 SV=3	P12370	38.5269	40.8	12	10	13	13	1.16667	0.183503
cAMP-dependent protein kinase catalytic subunit 3 OS=Drosophila melanogaster OX=7227 GN=Pka-C3 PE=2 SV=2	P16912	3.25901	65.4	1	1	1	0	0.75	0.42265
cAMP-dependent protein kinase type II regulatory subunit OS=Drosophila melanogaster OX=7227 GN=Pka-R2 PE=1 SV=2	P81900	47.2149	42.7	9	12	15	15	1.3913	0.095466
cAMP-specific 3',5'-cyclic phosphodiesterase, isoform F OS=Drosophila melanogaster OX=7227 GN=dnc PE=3 SV=1	Q8IRU4	14.6526	72.9	8	4	8	4	1	1
Capulet, isoform A OS=Drosophila melanogaster OX=7227 GN=capt PE=1 SV=2	Q9VPX7	32.0755	45.6	3	3	6	9	2.125	0.095466
Carbonic anhydrase 2, isoform A OS=Drosophila melanogaster OX=7227 GN=CAH2 PE=2 SV=1	Q9VTU8	8.35821	37.7	2	1	1	1	0.8	0.42265
Carbonic anhydrase 3, isoform A OS=Drosophila melanogaster OX=7227 GN=CAH3 PE=1 SV=1	Q9W3C8	13.2	28.8	2	1	1	1	0.8	0.42265
Carbonic anhydrase OS=Drosophila melanogaster OX=7227 GN=CAH7 PE=3 SV=2	Q9VH26	29.9342	33.9	11	6	10	9	1.10526	0.732739
Carbonyl reductase, isoform A OS=Drosophila melanogaster OX=7227 GN=Dmel\CG11200 PE=1 SV=1	Q7K0F7	17.7465	39.6	5	5	2	2	0.5	#DIV/0!
Carboxylic ester hydrolase OS=Drosophila melanogaster OX=7227 GN=Ace PE=1 SV=1	A0A0B4KGI5	12.4214	70.7	0	2	4	5	2.75	0.0886776
Carboxylic ester hydrolase OS=Drosophila melanogaster OX=7227 GN=alpha-Est10 PE=1 SV=1	A0A0B4K604	3.09091	62	1	1	1	0	0.75	0.42265
Carboxylic ester hydrolase OS=Drosophila melanogaster OX=7227 GN=alpha-Est7 PE=1 SV=1	Q9VIB5	28.3217	65.4	12	13	13	8	0.851852	0.514929
Carboxypeptidase OS=Drosophila melanogaster OX=7227 GN=anon-WO02059370.13 PE=1 SV=1	Q9VDT5	34.2324	54.4	11	12	10	10	0.88	0.095466
Carnation, isoform B OS=Drosophila melanogaster OX=7227 GN=car PE=1 SV=1	A4V4S5	4.86224	68.7	1	2	0	0	0.4	0.095466
Carnitine O-Acetyl-Transferase, isoform B OS=Drosophila melanogaster OX=7227 GN=CRAT PE=1 SV=1	Q0KIA8	43.8356	74.3	17	17	23	22	1.30556	0.0081634
Carnitine O-octanoyltransferase, isoform A OS=Drosophila melanogaster OX=7227 GN=CROT PE=1 SV=1	Q9VB02	3.55987	71.2	2	1	2	1	1	1
Carnitine O-palmitoyltransferase OS=Drosophila melanogaster OX=7227 GN=whd PE=1 SV=1	Q7JQH9	38.9744	89.4	27	25	27	27	1.03704	0.42265
Carnitine palmitoyltransferase 2 OS=Drosophila melanogaster OX=7227 GN=CPT2 PE=1 SV=1	Q9VZW7	52.1739	75.1	28	28	33	28	1.08621	0.42265
Casein kinase I isoform alpha OS=Drosophila melanogaster OX=7227 GN=CkIalpha PE=1 SV=1	P54367	13.6499	39.5	1	2	1	1	0.8	0.42265
Casein kinase II beta subunit, isoform K OS=Drosophila melanogaster OX=7227 GN=CkIIbeta PE=1 SV=1	M9PHA6	9.82906	26.8	3	2	1	2	0.714286	0.292893
Casein kinase IIalpha, isoform C OS=Drosophila melanogaster OX=7227 GN=CkIIalpha PE=1 SV=1	A4V2B8	35.7143	39.9	6	9	5	6	0.764706	0.333333
CASK, isoform E OS=Drosophila melanogaster OX=7227 GN=CASK PE=1 SV=1	A8JR72	6.82303	53.3	2	2	2	0	0.666667	0.42265
CASK, isoform F OS=Drosophila melanogaster OX=7227 GN=CASK PE=1 SV=1	E1JIS7	9.60699	102.4	3	4	8	1	1.22222	0.803884
Caspar, isoform C OS=Drosophila melanogaster OX=7227 GN=casp PE=1 SV=1	A0A0B4LFH2	3.47826	77.9	1	3	1	0	0.5	0.311753
Caspase OS=Drosophila melanogaster OX=7227 GN=Drice PE=1 SV=2	O01382	3.53982	37.3	1	0	0	1	1	1
Catalase OS=Drosophila melanogaster OX=7227 GN=Cat PE=1 SV=2	P17336	9.68379	57.1	1	0	0	2	1.33333	0.698489
Cathepsin B1, isoform A OS=Drosophila melanogaster OX=7227 GN=CtsB1 PE=1 SV=1	Q9VY87	21.7647	37.4	10	10	9	8	0.863636	0.095466
Cathepsin D OS=Drosophila melanogaster OX=7227 GN=cathD PE=1 SV=1	Q7K485	38.5204	42.4	5	14	7	2	0.52381	0.433861
Cathepsin L OS=Drosophila melanogaster OX=7227 GN=Cp1 PE=2 SV=2	Q95029	14.0162	41.6	4	3	2	2	0.666667	0.095466
CCHC-type zinc finger nucleic acid binding protein, isoform B OS=Drosophila melanogaster OX=7227 GN=CNBP PE=2 SV=1	A0A0B4JD46	33.3333	17.6	3	3	3	4	1.125	0.42265
CCR4-NOT transcription complex subunit 9 OS=Drosophila melanogaster OX=7227 GN=Rcd-1 PE=1 SV=1	M9PF85	3.98671	33.8	0	0	0	1	1.5	0.42265
CCT-alpha OS=Drosophila melanogaster OX=7227 GN=CCT1 PE=1 SV=1	A4V391	18.4919	59.5	3	6	7	4	1.18182	0.683772
CCT-beta OS=Drosophila melanogaster OX=7227 GN=CCT2 PE=1 SV=2	Q9W392	6.54206	58	0	2	2	3	1.75	0.311753
CCT-theta OS=Drosophila melanogaster OX=7227 GN=CCT8 PE=1 SV=1	Q7K3J0	17.3993	59.4	1	2	2	1	1	1
CD98 heavy chain, isoform G OS=Drosophila melanogaster OX=7227 GN=CD98hc PE=1 SV=1	A0A0B4KGE4	18.124	69.3	5	3	4	6	1.2	0.552786
Cdc42, isoform C OS=Drosophila melanogaster OX=7227 GN=Cdc42 PE=3 SV=1	M9NFF8	37.1728	21.4	4	6	4	5	0.916667	0.698489
CDGSH iron-sulfur domain-containing protein 2 homolog OS=Drosophila melanogaster OX=7227 GN=Cisd2 PE=2 SV=1	Q9VAM6	62.406	14.6	14	17	20	13	1.06061	0.817426
CDP-diacylglycerol--glycerol-3-phosphate 3-phosphatidyltransferase OS=Drosophila melanogaster OX=7227 GN=Dmel\CG7718 PE=2 SV=1	Q8SYL0	23.6842	56.4	6	3	8	8	1.63636	0.144814
CDP-diacylglycerol--inositol 3-phosphatidyltransferase OS=Drosophila melanogaster OX=7227 GN=Pis PE=1 SV=1	Q8SX37	20.9821	25.5	3	3	4	2	1	1
Ced-6, isoform F OS=Drosophila melanogaster OX=7227 GN=ced-6 PE=1 SV=1	A0A0B4K730	13.2296	55.7	4	3	5	5	1.33333	0.095466
Cellular repressor of E1A-stimulated genes, isoform A OS=Drosophila melanogaster OX=7227 GN=CREG PE=1 SV=1	Q9VEK7	17.0616	24	1	1	1	1	1	#DIV/0!
Ceramide phosphoethanolamine synthase OS=Drosophila melanogaster OX=7227 GN=Cpes PE=1 SV=1	O77475	2.29592	43.8	1	0	1	0	1	1
Ceramide transfer protein, isoform B OS=Drosophila melanogaster OX=7227 GN=cert PE=4 SV=1	M9PEI8	6.99088	37.8	0	0	0	1	1.5	0.42265
CG10206-PA OS=Drosophila melanogaster OX=7227 GN=nop5 PE=1 SV=2	Q9VM69	19.7652	57.1	6	3	4	5	1	1
CG13189 protein OS=Drosophila melanogaster OX=7227 GN=Zip48C PE=2 SV=1	Q8SWW2	5.27859	36.1	1	1	1	1	1	#DIV/0!
CG16985 protein OS=Drosophila melanogaster OX=7227 GN=BcDNA:RE30174 PE=1 SV=1	Q9VZZ6	67.7852	16.1	7	5	10	9	1.5	0.0886776
CG2124 OS=Drosophila melanogaster OX=7227 GN=Dmel\CG2124 PE=2 SV=1	Q9W2T3	2.22576	73.5	0	0	1	0	1.5	0.42265
CG3835-RA OS=Drosophila melanogaster OX=7227 GN=D2hgdh PE=1 SV=1	Q7K511	12.5704	58.3	2	4	4	4	1.25	0.42265
CG5915 protein OS=Drosophila melanogaster OX=7227 GN=Rab7 PE=1 SV=1	O76742	56.0386	23.3	10	7	12	10	1.26316	0.29986
CG6459 protein OS=Drosophila melanogaster OX=7227 GN=P32 PE=1 SV=1	Q7JXC4	35.3612	29	3	4	4	6	1.33333	0.311753
CG7953 protein OS=Drosophila melanogaster OX=7227 GN=anon-WO0140519.73 PE=2 SV=1	Q9V3P4	7.74411	33.1	0	0	1	2	2.5	0.095466
Chaperonin containing TCP1 subunit 5, isoform B OS=Drosophila melanogaster OX=7227 GN=CCT5 PE=1 SV=1	A1Z8U4	5.07812	55.8	1	1	2	3	1.75	0.095466
Chaperonin containing TCP1 subunit 6 OS=Drosophila melanogaster OX=7227 GN=CCT6 PE=1 SV=1	Q9VXQ5	10.6942	58.2	4	5	3	3	0.727273	0.095466
Cheerio, isoform K OS=Drosophila melanogaster OX=7227 GN=cher PE=1 SV=1	A0A0B4KGB3	41.1695	90.4	22	17	26	25	1.29268	0.142857
Chitinase 11 OS=Drosophila melanogaster OX=7227 GN=Cht11 PE=2 SV=1	Q9W3V1	5.78704	48.7	1	0	0	2	1.33333	0.698489
Chitinase-like protein Idgf1 OS=Drosophila melanogaster OX=7227 GN=Idgf1 PE=1 SV=2	Q8MM24	16.4009	49.3	3	2	9	6	2.42857	0.0871291
Chitinase-like protein Idgf2 OS=Drosophila melanogaster OX=7227 GN=Idgf2 PE=1 SV=1	Q9V3D4	52.9545	49.1	10	8	14	10	1.3	0.311753
Chitinase-like protein Idgf3 OS=Drosophila melanogaster OX=7227 GN=Idgf3 PE=1 SV=3	Q8MLZ7	35.6009	49.2	7	9	10	6	1	1
Chitinase-like protein Idgf5 OS=Drosophila melanogaster OX=7227 GN=Idgf5 PE=2 SV=3	Q8T0R7	27.4775	50.1	7	9	8	6	0.888889	0.552786
Chloride intracellular channel, isoform A OS=Drosophila melanogaster OX=7227 GN=Clic PE=1 SV=1	Q9VY78	4.61538	30.2	0	1	1	0	1	1
Choline transporter-like 1 OS=Drosophila melanogaster OX=7227 GN=Ctl1 PE=2 SV=1	Q9VZE7	11.288	76.8	3	3	1	6	1.125	0.859972
CHOp24, isoform A OS=Drosophila melanogaster OX=7227 GN=CHOp24 PE=1 SV=1	Q9W4K0	42.7885	23.2	15	10	13	13	1.03704	0.859972
Chorion peroxidase OS=Drosophila melanogaster OX=7227 GN=Pxt PE=2 SV=3	Q9VEG6	14.8331	90.5	4	6	2	0	0.333333	0.105573
Citrate hydro-lyase OS=Drosophila melanogaster OX=7227 GN=Irp-1B PE=1 SV=1	Q9VGZ3	9.34372	98.5	3	4	3	2	0.777778	0.292893
Clathrin heavy chain OS=Drosophila melanogaster OX=7227 GN=Chc PE=3 SV=1	X2JC31	8.52205	191.1	5	9	5	8	0.9375	0.859972
Clathrin light chain OS=Drosophila melanogaster OX=7227 GN=Clc PE=2 SV=1	Q9VWA1	5.47945	23.8	0	1	0	0	0.666667	0.42265
Cleavage and polyadenylation specificity factor subunit 5 OS=Drosophila melanogaster OX=7227 GN=Cpsf5 PE=1 SV=1	Q0E8G6	4.21941	26.9	0	0	0	0	1	#DIV/0!
Cleft lip and palate transmembrane protein 1-like protein OS=Drosophila melanogaster OX=7227 GN=Dmel\CG4332 PE=1 SV=1	Q9VYG3	4.62633	64.3	1	1	0	1	0.75	0.42265
Cln7, isoform A OS=Drosophila melanogaster OX=7227 GN=Cln7 PE=2 SV=2	Q9VS51	14.2857	61	3	3	3	6	1.375	0.42265
Coatomer subunit alpha OS=Drosophila melanogaster OX=7227 GN=alphaCOP PE=1 SV=1	Q9W0B8	8.02269	139.2	6	5	3	2	0.538462	0.0513167
Coatomer subunit beta OS=Drosophila melanogaster OX=7227 GN=betaCOP PE=2 SV=2	P45437	16.1826	107.3	4	5	5	9	1.45455	0.349055
Coatomer subunit beta' OS=Drosophila melanogaster OX=7227 GN=beta'COP PE=2 SV=2	O62621	2.407	102.6	0	2	0	0	0.5	0.42265
Coatomer subunit delta OS=Drosophila melanogaster OX=7227 GN=deltaCOP PE=1 SV=1	Q9W555	33.2707	57.9	11	7	10	8	1	1
Coatomer subunit epsilon OS=Drosophila melanogaster OX=7227 GN=epsilonCOP PE=1 SV=1	Q9Y0Y5	6.86275	34.6	0	1	0	0	0.666667	0.42265
Coatomer subunit gamma OS=Drosophila melanogaster OX=7227 GN=gammaCOP PE=1 SV=1	A0A0B4KHL2	24.9721	99.4	7	11	16	15	1.65	0.0875789
Coenzyme Q8 OS=Drosophila melanogaster OX=7227 GN=Coq8 PE=1 SV=2	Q9VYI6	56.7322	74.4	16	19	27	31	1.62162	0.0441526
Cofilin/actin-depolymerizing factor homolog OS=Drosophila melanogaster OX=7227 GN=tsr PE=1 SV=1	P45594	50	17.1	9	8	6	8	0.842105	0.311753
Coiled-coil and C2 domain-containing protein 1-like OS=Drosophila melanogaster OX=7227 GN=l(2)gd1 PE=1 SV=1	Q9VKJ9	11.7647	89	7	4	3	6	0.846154	0.683772
Coiled-coil domain-containing protein 128 OS=Drosophila melanogaster OX=7227 GN=Dmel\CG6607 PE=1 SV=1	Q9VC66	6.40394	45.6	2	1	1	1	0.8	0.42265
Coiled-coil domain-containing protein 47 OS=Drosophila melanogaster OX=7227 GN=Dmel\CG17593 PE=1 SV=1	Q9VQR9	14.916	54.1	4	5	3	6	1	1
Coiled-coil-helix-coiled-coil-helix domain containing 2, isoform A OS=Drosophila melanogaster OX=7227 GN=Chchd2 PE=1 SV=1	Q9VX77	7.05882	17.3	1	1	1	1	1	#DIV/0!
Coiled-coil-helix-coiled-coil-helix domain containing 3 OS=Drosophila melanogaster OX=7227 GN=Chchd3 PE=1 SV=1	Q9VA18	44.3946	24.2	5	4	4	5	1	1
Collapsin response mediator protein OS=Drosophila melanogaster OX=7227 GN=CRMP PE=1 SV=2	Q8IPQ2	43.266	65.1	15	18	17	21	1.14286	0.42265
Complex I-49kD OS=Drosophila melanogaster OX=7227 GN=ND-49 PE=1 SV=2	Q9V4E0	61.7521	52.9	38	34	13	19	0.459459	0.0309968
Complex I-B12 OS=Drosophila melanogaster OX=7227 GN=ND-B12 PE=2 SV=1	Q9W2E8	10	12.1	0	0	1	0	1.5	0.42265
Complex I-B14.5a OS=Drosophila melanogaster OX=7227 GN=ND-B14.5A PE=1 SV=1	O97418	60.1942	11.5	3	4	2	1	0.555556	0.105573
Complex I-B16.6 OS=Drosophila melanogaster OX=7227 GN=ND-B16.6 PE=1 SV=1	Q9W402	17.5325	17.7	1	0	3	3	2.66667	0.0377496
Complex I-ESSS OS=Drosophila melanogaster OX=7227 GN=NP15.6 PE=1 SV=1	Q9V3L7	19.3333	17	1	1	1	1	1	#DIV/0!
Complex I-SGDH OS=Drosophila melanogaster OX=7227 GN=ND-SGDH PE=1 SV=1	Q9VTU2	12.9032	22	2	2	4	3	1.5	0.095466
Component 3 of promoter of RISC OS=Drosophila melanogaster OX=7227 GN=trsn PE=1 SV=1	Q7JVK6	28.0851	27	4	5	5	6	1.18182	0.292893
Concertina, isoform B OS=Drosophila melanogaster OX=7227 GN=cta PE=4 SV=1	M9PDM5	4.37637	52.7	2	2	2	3	1.16667	0.42265
Congested-like trachea protein OS=Drosophila melanogaster OX=7227 GN=colt PE=2 SV=1	Q9VQG4	52.6144	32.9	12	14	13	10	0.892857	0.492907
Copper transporter OS=Drosophila melanogaster OX=7227 GN=Ctr1A PE=3 SV=1	M9NE97	13.278	26.8	1	1	2	3	1.75	0.095466
Copper transporter OS=Drosophila melanogaster OX=7227 GN=Ctr1B PE=1 SV=1	Q9VHS6	15.5172	19.8	1	1	1	1	1	#DIV/0!
Coproporphyrinogen oxidase OS=Drosophila melanogaster OX=7227 GN=Coprox PE=3 SV=1	X2J9R2	51.7949	44.4	17	15	20	19	1.20588	0.0886776
Cornichon, isoform C OS=Drosophila melanogaster OX=7227 GN=cni PE=2 SV=1	M9PDJ6	12.5	16.9	0	1	1	1	1.33333	0.42265
Coronin OS=Drosophila melanogaster OX=7227 GN=coro PE=1 SV=1	A0A0B4KEJ7	32.8972	58	7	3	7	9	1.5	0.311753
Coronin OS=Drosophila melanogaster OX=7227 GN=pod1 PE=1 SV=1	A8JV09	6.61355	139	2	3	2	1	0.714286	0.292893
Cortactin, isoform A OS=Drosophila melanogaster OX=7227 GN=Cortactin PE=1 SV=1	Q9VDF4	16.8157	61	3	4	2	0	0.444444	0.154846
C-terminal binding protein, isoform F OS=Drosophila melanogaster OX=7227 GN=CtBP PE=1 SV=1	A0A0B4KGG9	16.4491	41.9	4	2	3	3	1	1
CTP synthase OS=Drosophila melanogaster OX=7227 GN=CTPsyn PE=1 SV=2	Q9VUL1	18.8198	69.4	9	8	8	5	0.789474	0.333333
Cullin 2, isoform A OS=Drosophila melanogaster OX=7227 GN=Cul2 PE=1 SV=3	Q9V9R2	8.49934	87.3	4	5	4	4	0.909091	0.42265
Cullin 3, isoform C OS=Drosophila melanogaster OX=7227 GN=Cul3 PE=1 SV=1	Q9V475	13.066	89.5	5	7	7	5	1	1
Cullin 4, isoform A OS=Drosophila melanogaster OX=7227 GN=Cul4 PE=1 SV=1	Q5BI50	3.65408	94.3	1	1	1	1	1	#DIV/0!
Cullin homolog 1 OS=Drosophila melanogaster OX=7227 GN=Cul1 PE=1 SV=2	Q24311	7.88114	89.5	3	3	2	5	1.125	0.770584
Cullin-associated and neddylation-dissociated 1, isoform B OS=Drosophila melanogaster OX=7227 GN=Cand1 PE=1 SV=1	M9PB90	5.6891	139.3	1	0	2	3	2.33333	0.105573
Cyclope, isoform A OS=Drosophila melanogaster OX=7227 GN=cype PE=1 SV=3	Q9VMS1	31.1688	8.3	2	1	3	1	1.2	0.698489
Cyp12c1, isoform B OS=Drosophila melanogaster OX=7227 GN=Cyp12c1 PE=3 SV=1	X2JB94	6.67939	60.6	1	3	0	1	0.5	0.311753
Cyp12d1-p, isoform B OS=Drosophila melanogaster OX=7227 GN=Cyp12d1-p PE=3 SV=1	A0A0B4LF45	8.25336	60.2	3	2	1	0	0.428571	0.105573
CYP6G1 OS=Drosophila melanogaster OX=7227 GN=Cyp6g1 PE=2 SV=1	B6IDY5	42.9389	59.8	19	18	19	16	0.948718	0.591752
Cystathionine beta-synthase OS=Drosophila melanogaster OX=7227 GN=Cbs PE=1 SV=1	Q9VRD9	6.51341	56.8	1	2	2	1	1	1
Cysteine desulfurase, mitochondrial OS=Drosophila melanogaster OX=7227 GN=Nfs1 PE=1 SV=1	Q9VKD3	48.7013	51	17	15	23	22	1.38235	0.0283344
Cysteine string protein, isoform D OS=Drosophila melanogaster OX=7227 GN=Csp PE=1 SV=1	M9PG83	24.1803	26.2	3	2	5	2	1.28571	0.591752
Cysteine--tRNA ligase, cytoplasmic OS=Drosophila melanogaster OX=7227 GN=CysRS PE=1 SV=1	Q7KN90	12.6856	84.2	1	4	4	5	1.57143	0.333333
Cysteinyl-tRNA synthetase OS=Drosophila melanogaster OX=7227 GN=CysRS-m PE=2 SV=1	Q7K3P0	27.2401	63.5	7	11	13	8	1.15	0.685515
Cytochrome b OS=Drosophila melanogaster OX=7227 GN=mt:Cyt-b PE=3 SV=2	P18935	4.2328	43.1	1	2	3	1	1.2	0.698489
Cytochrome b5 OS=Drosophila melanogaster OX=7227 GN=Cyt-b5 PE=2 SV=1	Q9V4N3	36.5672	15.2	6	7	5	7	0.933333	0.698489
Cytochrome b5-related protein OS=Drosophila melanogaster OX=7227 GN=Cyt-b5-r PE=2 SV=2	P19967	21.789	50.3	10	13	11	13	1.04	0.80755
Cytochrome b-c1 complex subunit 7 OS=Drosophila melanogaster OX=7227 GN=UQCR-14 PE=1 SV=1	Q9VXI6	50.4505	13.6	2	3	5	4	1.57143	0.105573
Cytochrome b-c1 complex subunit 9 OS=Drosophila melanogaster OX=7227 GN=ox PE=3 SV=1	Q9XY35	80	6.3	5	6	18	14	2.61538	0.0364539
Cytochrome b-c1 complex subunit Rieske, mitochondrial OS=Drosophila melanogaster OX=7227 GN=RFeSP PE=1 SV=3	Q9VQ29	35.6522	24.9	22	27	20	11	0.647059	0.222518
Cytochrome c heme lyase OS=Drosophila melanogaster OX=7227 GN=Cchl PE=1 SV=1	Q9VD55	56.2278	32	9	12	17	15	1.47826	0.0927353
Cytochrome c oxidase assembly factor 3, mitochondrial OS=Drosophila melanogaster OX=7227 GN=Ccdc56 PE=3 SV=1	P0DKM0	42.5287	9.9	4	3	5	3	1.11111	0.698489
Cytochrome c oxidase assembly factor 5 OS=Drosophila melanogaster OX=7227 GN=Dmel\CG13018 PE=2 SV=1	Q4V429	13.9241	9.2	1	1	1	1	1	#DIV/0!
Cytochrome c oxidase assembly factor 8, isoform B OS=Drosophila melanogaster OX=7227 GN=Coa8 PE=3 SV=1	M9PG94	19.8864	20.8	2	2	4	2	1.33333	0.42265
Cytochrome c oxidase assembly protein COX20, mitochondrial OS=Drosophila melanogaster OX=7227 GN=l(3)87Df PE=2 SV=1	Q9VG00	32.7273	12.6	3	4	2	1	0.555556	0.105573
Cytochrome c oxidase subunit 1 OS=Drosophila melanogaster OX=7227 GN=mt:CoI PE=2 SV=2	P00399	3.32681	56.3	2	2	2	1	0.833333	0.42265
Cytochrome c oxidase subunit 2 OS=Drosophila melanogaster OX=7227 GN=mt:CoII PE=3 SV=1	P00408	13.1579	26.2	3	1	1	1	0.666667	0.42265
Cytochrome c oxidase subunit 4, isoform A OS=Drosophila melanogaster OX=7227 GN=COX4 PE=1 SV=1	Q9VIQ8	37.9121	20.5	9	7	10	10	1.22222	0.183503
Cytochrome c oxidase subunit 5A, mitochondrial OS=Drosophila melanogaster OX=7227 GN=COX5A PE=2 SV=2	Q94514	29.5302	16.6	4	3	5	4	1.22222	0.292893
Cytochrome c oxidase subunit 5B, isoform A OS=Drosophila melanogaster OX=7227 GN=COX5B PE=1 SV=1	Q9VMB9	20	13.6	1	1	2	3	1.75	0.095466
Cytochrome c oxidase subunit 7A, mitochondrial OS=Drosophila melanogaster OX=7227 GN=COX7A PE=3 SV=1	Q9VHS2	38.2022	9.9	0	0	1	0	1.5	0.42265
Cytochrome c oxidase subunit OS=Drosophila melanogaster OX=7227 GN=COX6B PE=1 SV=2	Q9VWD1	11.4583	11.4	1	1	1	1	1	#DIV/0!
Cytochrome c1, isoform A OS=Drosophila melanogaster OX=7227 GN=Cyt-c1 PE=1 SV=1	Q9VRL0	59.2834	33.7	18	23	46	45	2.16279	0.0102405
Cytochrome c-2 OS=Drosophila melanogaster OX=7227 GN=Cyt-c-p PE=1 SV=2	P84029	67.5926	11.7	13	18	18	17	1.12121	0.514929
Cytochrome P450 4g1 OS=Drosophila melanogaster OX=7227 GN=Cyp4g1 PE=2 SV=1	Q9V3S0	57.3741	62.9	73	69	85	89	1.22222	0.0298575
Cytochrome P450 4p1 OS=Drosophila melanogaster OX=7227 GN=Cyp4p1 PE=2 SV=1	Q9V558	10.3314	59.4	1	1	5	5	3	#DIV/0!
Cytochrome P450 6a2 OS=Drosophila melanogaster OX=7227 GN=Cyp6a2 PE=2 SV=2	P33270	30.83	58.6	11	10	3	4	0.391304	0.0100505
Cytochrome P450 6a8 OS=Drosophila melanogaster OX=7227 GN=Cyp6a8 PE=2 SV=2	Q27593	8.89328	58.1	2	3	4	3	1.28571	0.292893
Cytochrome P450 6a9 OS=Drosophila melanogaster OX=7227 GN=Cyp6a9 PE=2 SV=3	Q27594	14.881	58	1	2	3	6	2.2	0.198216
Cytochrome P450 9b2 OS=Drosophila melanogaster OX=7227 GN=Cyp9b2 PE=2 SV=1	Q9V4I1	51.2871	58.9	27	24	22	22	0.867925	0.144814
Cytochrome P450-4e2, isoform B OS=Drosophila melanogaster OX=7227 GN=Cyp4e2 PE=3 SV=1	A0A0B4LFT2	21.1027	60.7	7	8	8	8	1.05882	0.42265
Darkener of apricot, isoform X OS=Drosophila melanogaster OX=7227 GN=Doa PE=1 SV=1	A0A0B4K6R9	6.4117	100.6	1	2	1	3	1.2	0.698489
Dehydrogenase/reductase SDR family protein 7-like OS=Drosophila melanogaster OX=7227 GN=CG7601 PE=2 SV=1	Q9Y140	19.9387	35.7	4	4	3	2	0.7	0.095466
Dek, isoform B OS=Drosophila melanogaster OX=7227 GN=Dek PE=1 SV=1	Q8T0D3	16.7414	72.5	12	9	8	11	0.913043	0.683772
Delta-1-pyrroline-5-carboxylate synthase OS=Drosophila melanogaster OX=7227 GN=P5CS PE=1 SV=1	Q9VNW6	72.8093	84	81	94	94	78	0.983051	0.897641
Density-regulated protein homolog OS=Drosophila melanogaster OX=7227 GN=DENR PE=1 SV=3	Q9VX98	16.4021	21.3	0	1	2	1	1.66667	0.292893
Deoxyribonuclease II OS=Drosophila melanogaster OX=7227 GN=DNaseII PE=1 SV=1	Q9VED8	45.082	41.3	9	11	11	12	1.13636	0.311753
Dephospho-CoA kinase OS=Drosophila melanogaster OX=7227 GN=Dpck PE=2 SV=1	Q9VI57	5.08475	27.1	1	0	0	1	1	1
Dephosphocoenzyme A carrier, isoform A OS=Drosophila melanogaster OX=7227 GN=DPCoAC PE=2 SV=2	Q9VDL7	31.7808	40.3	6	6	9	10	1.5	0.0198039
Derlin OS=Drosophila melanogaster OX=7227 GN=Der-2 PE=1 SV=1	Q9VEU2	4.21456	29.8	1	1	1	1	1	#DIV/0!
Desaturase 1, isoform A OS=Drosophila melanogaster OX=7227 GN=Desat1 PE=1 SV=1	Q7K4Y0	25.8486	43.4	5	2	8	4	1.55556	0.42265
Dgp-1, isoform A OS=Drosophila melanogaster OX=7227 GN=Dgp-1 PE=1 SV=1	Q0E931	1.79372	72.5	0	0	1	1	2	#DIV/0!
Diacylglycerol kinase OS=Drosophila melanogaster OX=7227 GN=Dmel\CG31140 PE=1 SV=1	A0A0B4K716	5.14019	164.7	2	5	3	3	0.888889	0.770584
Diadenosine tetraphosphate synthetase OS=Drosophila melanogaster OX=7227 GN=GlyRS PE=1 SV=1	Q961R8	40.2062	75.8	17	15	19	13	1	1
Dietary and metabolic glutamate transporter OS=Drosophila melanogaster OX=7227 GN=dmGlut PE=2 SV=2	Q9VKC9	10.4839	54	5	3	6	4	1.2	0.552786
Differentially expressed in FDCP 8 homolog OS=Drosophila melanogaster OX=7227 GN=DEF8 PE=2 SV=1	Q9VTT9	3.45528	55.4	1	0	2	1	1.66667	0.292893
Dihydrolipoyl dehydrogenase OS=Drosophila melanogaster OX=7227 GN=E3 PE=1 SV=1	Q9VVL7	35.9127	53.1	18	13	21	17	1.21212	0.388407
Dihydrolipoyllysine-residue acetyltransferase OS=Drosophila melanogaster OX=7227 GN=muc PE=1 SV=1	Q9VM14	10.1562	54.2	3	1	3	3	1.33333	0.42265
Dihydrolipoyllysine-residue succinyltransferase component of 2-oxoglutarate dehydrogenase complex, mitochondrial OS=Drosophila melanogaster OX=7227 GN=alpha-KGDHC PE=1 SV=1	Q9VGQ1	18.5897	49.9	7	7	5	9	1	1
Dihydroorotate dehydrogenase (quinone), mitochondrial OS=Drosophila melanogaster OX=7227 GN=Dhod PE=2 SV=2	P32748	60.9877	44.3	19	17	20	24	1.21053	0.215535
Dihydropyrimidine dehydrogenase [NADP(+)] OS=Drosophila melanogaster OX=7227 GN=su(r) PE=1 SV=2	Q9W374	22.1145	111.2	9	2	5	12	1.46154	0.606081
D-Importin 7/RanBP7 OS=Drosophila melanogaster OX=7227 GN=msk PE=1 SV=1	Q9VSD6	14.8713	119.2	6	6	10	10	1.57143	#DIV/0!
Dipeptidyl peptidase 3 OS=Drosophila melanogaster OX=7227 GN=DppIII PE=2 SV=2	Q9VHR8	1.27226	89.1	0	0	1	1	2	#DIV/0!
Disks large 1 tumor suppressor protein OS=Drosophila melanogaster OX=7227 GN=dlg1 PE=1 SV=2	P31007	39.0722	106.6	23	20	31	24	1.26667	0.255792
Division abnormally delayed protein OS=Drosophila melanogaster OX=7227 GN=dally PE=1 SV=1	Q24114	11.9808	69	5	4	7	8	1.54545	0.0513167
DNA polymerase subunit gamma-1, mitochondrial OS=Drosophila melanogaster OX=7227 GN=tam PE=1 SV=2	Q27607	2.09607	129.7	0	2	0	1	0.75	0.698489
DNA replication-related element factor, isoform A OS=Drosophila melanogaster OX=7227 GN=Dref PE=1 SV=2	Q94883	4.23131	80.7	0	1	2	1	1.66667	0.292893
DNA-binding protein modulo OS=Drosophila melanogaster OX=7227 GN=mod PE=1 SV=2	P13469	35.9779	60.3	13	12	13	14	1.07407	0.292893
DnaJ homolog shv OS=Drosophila melanogaster OX=7227 GN=shv PE=1 SV=1	Q9VPQ2	34.1808	40.2	6	11	13	8	1.21053	0.628609
DnaJ homolog subfamily C member 2 OS=Drosophila melanogaster OX=7227 GN=Dmel\CG10565 PE=1 SV=1	Q9VP77	5.57276	73.6	2	2	1	1	0.666667	#DIV/0!
DNAJ-1 OS=Drosophila melanogaster OX=7227 GN=DnaJ-1 PE=1 SV=1	Q53ZT0	2.99401	37	1	0	1	1	1.33333	0.42265
DnaJ-like-2, isoform A OS=Drosophila melanogaster OX=7227 GN=Droj2 PE=1 SV=1	Q9VFV9	51.1166	45.2	23	19	21	17	0.909091	0.552786
DnaJ-like-60, isoform C OS=Drosophila melanogaster OX=7227 GN=DnaJ-60 PE=2 SV=3	Q9W1A1	35.023	24.8	4	0	4	5	1.83333	0.349055
Dodeca-satellite-binding protein 1, isoform A OS=Drosophila melanogaster OX=7227 GN=Dp1 PE=1 SV=1	Q7KN75	25.2882	144.2	21	18	20	29	1.2439	0.402386
Dolichol kinase OS=Drosophila melanogaster OX=7227 GN=Dmel\CG8311 PE=3 SV=1	A1ZAI1	3.77734	54.8	1	1	2	1	1.25	0.42265
Dolichol-phosphate mannosyltransferase subunit 1 OS=Drosophila melanogaster OX=7227 GN=Dpm1 PE=3 SV=1	Q9VIU7	24.4813	27	4	2	4	3	1.125	0.698489
Dolichol-phosphate mannosyltransferase subunit 3 OS=Drosophila melanogaster OX=7227 GN=Dpm3 PE=1 SV=1	Q2PDR0	10.6383	11	1	1	1	1	1	#DIV/0!
Dolichyl-phosphate beta-glucosyltransferase OS=Drosophila melanogaster OX=7227 GN=wol PE=1 SV=1	Q9VLQ1	5.82822	37.1	2	1	1	1	0.8	0.42265
Double hit, isoform B OS=Drosophila melanogaster OX=7227 GN=Dhit PE=1 SV=1	Q8T017	3.64964	29.8	1	1	1	1	1	#DIV/0!
Dpr-interacting protein delta, isoform B OS=Drosophila melanogaster OX=7227 GN=DIP-delta PE=2 SV=2	Q4QQ69	5.82011	20.1	0	0	0	1	1.5	0.42265
Drab11 OS=Drosophila melanogaster OX=7227 GN=Rab11 PE=1 SV=1	O18335	50.9346	24.2	5	6	7	6	1.15385	0.292893
Drab5 OS=Drosophila melanogaster OX=7227 GN=Rab5 PE=1 SV=1	Q9V3I2	21.4612	23.9	3	2	3	3	1.14286	0.42265
DSec61alpha OS=Drosophila melanogaster OX=7227 GN=Sec61alpha PE=1 SV=1	Q8STG9	21.0084	52.2	8	6	7	5	0.875	0.552786
DUF753 domain-containing protein OS=Drosophila melanogaster OX=7227 GN=BP1015 PE=4 SV=1	Q2PE19	3.91459	30.3	0	0	0	0	1	#DIV/0!
DUF753 domain-containing protein OS=Drosophila melanogaster OX=7227 GN=CT14230 PE=4 SV=1	Q9W2C5	12.5628	21.3	1	1	1	1	1	#DIV/0!
Dymeclin OS=Drosophila melanogaster OX=7227 GN=CG8230 PE=1 SV=1	Q7KNA0	3.29041	79.1	0	1	2	1	1.66667	0.292893
Dynactin 4, p62 subunit OS=Drosophila melanogaster OX=7227 GN=DCTN4-p62 PE=1 SV=1	Q7K130	3.30739	57.9	3	1	1	1	0.666667	0.42265
Dynactin subunit 2 OS=Drosophila melanogaster OX=7227 GN=DCTN2-p50 PE=1 SV=1	Q7K2D2	26.3158	42	6	4	5	6	1.08333	0.698489
Dynamin GTPase OS=Drosophila melanogaster OX=7227 GN=shi PE=1 SV=1	E1JJA4	53.5674	98.4	43	52	49	46	1	1
Dynamin-1-like protein OS=Drosophila melanogaster OX=7227 GN=Drp1 PE=1 SV=1	Q9VQE0	34.4218	82.5	22	23	22	18	0.893617	0.349055
Dynamin-like 120 kDa protein, form S1 OS=Drosophila melanogaster OX=7227 GN=Opa1 PE=1 SV=1	A0A0B4LGF5	42.2085	111.5	33	24	35	33	1.18644	0.355169
Dynein light chain 2, cytoplasmic OS=Drosophila melanogaster OX=7227 GN=Cdlc2 PE=1 SV=1	O96860	49.4382	10.4	1	1	2	3	1.75	0.095466
Dynein light intermediate chain OS=Drosophila melanogaster OX=7227 GN=Dlic PE=1 SV=2	Q9VZ20	5.47667	54.4	1	1	1	1	1	#DIV/0!
Dystrophin, isoform K OS=Drosophila melanogaster OX=7227 GN=Dys PE=4 SV=1	A0A0B4KGH0	0.318066	359.6	0	0	0	1	1.5	0.42265
E3 SUMO-protein ligase RanBP2 OS=Drosophila melanogaster OX=7227 GN=Nup358 PE=1 SV=1	A0A0B4K7J2	3.93672	298.7	3	1	5	2	1.5	0.492907
E3 ubiquitin-protein ligase ariadne-1 OS=Drosophila melanogaster OX=7227 GN=ari-1 PE=1 SV=2	Q94981	4.57256	58.9	2	2	1	1	0.666667	#DIV/0!
E3 ubiquitin-protein ligase parkin OS=Drosophila melanogaster OX=7227 GN=park PE=1 SV=1	Q7KTX7	4.77178	54.1	1	1	2	2	1.5	#DIV/0!
Eb1, isoform E OS=Drosophila melanogaster OX=7227 GN=Eb1 PE=1 SV=1	Q9XZ57	29.6552	32.5	7	7	7	9	1.125	0.42265
Eb1, isoform F OS=Drosophila melanogaster OX=7227 GN=Eb1 PE=1 SV=2	A1Z6P3	25.2525	33.3	6	5	6	6	1.07692	0.42265
Ecdysone-inducible gene L2, isoform D OS=Drosophila melanogaster OX=7227 GN=ImpL2 PE=1 SV=1	M9PEL7	20.5323	29.4	1	3	2	0	0.666667	0.552786
Ecto-5'-nucleotidase 2, isoform A OS=Drosophila melanogaster OX=7227 GN=NT5E-2 PE=1 SV=1	Q8SZY4	10.4274	64.4	2	1	1	2	1	1
EG:152A3.3 protein OS=Drosophila melanogaster OX=7227 GN=EG:152A3.3 PE=2 SV=2	O46052	3.77358	39.4	0	0	0	0	1	#DIV/0!
EG:25E8.1 protein OS=Drosophila melanogaster OX=7227 GN=GRP170 PE=1 SV=1	O46067	60.2384	103.4	77	75	78	73	0.993506	0.869811
EG:34F3.8 protein OS=Drosophila melanogaster OX=7227 GN=Sec22 PE=1 SV=2	O77434	21.327	24.6	2	3	2	2	0.857143	0.42265
EG:BACN32G11.3 protein OS=Drosophila melanogaster OX=7227 GN=Lrpprc2 PE=1 SV=1	Q9W592	52.1455	120.1	34	35	50	49	1.42254	0.00221484
EG:BACR19J1.2 protein OS=Drosophila melanogaster OX=7227 GN=Dmel\CG5254 PE=1 SV=1	Q9V3T2	29.4118	33.6	5	8	6	5	0.866667	0.591752
EG:BACR7A4.13 protein OS=Drosophila melanogaster OX=7227 GN=EG:BACR7A4.13 PE=4 SV=1	Q9V3J5	7.70609	60.9	4	3	5	4	1.22222	0.292893
EG:BACR7A4.14 protein OS=Drosophila melanogaster OX=7227 GN=EG:BACR7A4.14 PE=1 SV=1	Q9U1L2	89.243	26	28	28	31	29	1.06897	0.183503
EG:BACR7A4.20 protein OS=Drosophila melanogaster OX=7227 GN=Dmel\CG3706 PE=2 SV=1	Q9V3E0	9.45946	50.5	2	0	0	2	1	1
eIF-2B GDP-GTP exchange factor subunit epsilon OS=Drosophila melanogaster OX=7227 GN=eIF2Bepsilon PE=1 SV=1	Q9W541	11.6592	75	3	2	4	3	1.28571	0.292893
eIF-4F 25 kDa subunit OS=Drosophila melanogaster OX=7227 GN=eIF4E1 PE=1 SV=1	M9PBZ9	22.7799	29.2	3	3	2	1	0.625	0.095466
Electron transfer flavoprotein subunit alpha OS=Drosophila melanogaster OX=7227 GN=wal PE=1 SV=1	Q7KN94	51.2121	34.2	14	15	13	15	0.967742	0.698489
Electron transfer flavoprotein subunit beta OS=Drosophila melanogaster OX=7227 GN=ETFB PE=1 SV=1	Q0KHZ6	58.8933	27.2	19	13	15	16	0.970588	0.88453
Electron transfer flavoprotein-ubiquinone oxidoreductase OS=Drosophila melanogaster OX=7227 GN=Etf-QO PE=1 SV=1	Q7JWF1	50	65.9	38	38	22	23	0.602564	0.00103896
Elongation factor 1-alpha 1 OS=Drosophila melanogaster OX=7227 GN=eEF1alpha1 PE=1 SV=2	P08736	74.2981	50.3	52	54	52	55	1.00926	0.80755
Elongation factor 1-alpha OS=Drosophila melanogaster OX=7227 GN=eEF1alpha2 PE=1 SV=1	A4V3Q6	68.1818	50.6	45	52	53	53	1.09091	0.327308
Elongation factor 1-gamma OS=Drosophila melanogaster OX=7227 GN=eEF1gamma PE=2 SV=2	Q9NJH0	34.1067	48.9	11	17	11	8	0.7	0.311753
Elongation factor G, mitochondrial OS=Drosophila melanogaster OX=7227 GN=mEFG1 PE=2 SV=2	Q9VM33	52.4832	83.5	20	18	28	25	1.375	0.0532084
Elongation factor Tu OS=Drosophila melanogaster OX=7227 GN=mEFTu1 PE=1 SV=1	A1Z9E3	71.1656	54	55	57	55	50	0.938596	0.323284
Elongation factor Tu, mitochondrial OS=Drosophila melanogaster OX=7227 GN=mEFTu2 PE=1 SV=1	Q7K3V6	37.9386	49.6	8	5	12	9	1.53333	0.2
Elongation of very long chain fatty acids protein 6 OS=Drosophila melanogaster OX=7227 GN=Baldspot PE=1 SV=2	Q9VV87	11.0759	36.8	6	4	2	3	0.583333	0.154846
Elongation of very long chain fatty acids protein F OS=Drosophila melanogaster OX=7227 GN=eloF PE=1 SV=1	Q9VH58	3.89105	29.9	0	0	1	0	1.5	0.42265
Elongation of very long chain fatty acids protein OS=Drosophila melanogaster OX=7227 GN=CG12138 PE=2 SV=1	Q8SXD1	7.89474	31.1	1	3	2	1	0.833333	0.698489
Elongation of very long chain fatty acids protein OS=Drosophila melanogaster OX=7227 GN=CG9798 PE=2 SV=1	Q95T98	13.2768	41.1	2	2	3	2	1.16667	0.42265
Elongation of very long chain fatty acids protein OS=Drosophila melanogaster OX=7227 GN=CT42569 PE=2 SV=1	Q6NN18	3.80228	30.9	0	1	1	1	1.33333	0.42265
Elongation of very long chain fatty acids protein OS=Drosophila melanogaster OX=7227 GN=Dmel\CG16904 PE=2 SV=1	Q9VH57	17.1756	30.9	3	2	2	4	1.14286	0.698489
Elongator complex protein 5 OS=Drosophila melanogaster OX=7227 GN=Dmel\CG2034 PE=1 SV=1	Q24050	4.19847	28.9	1	1	0	1	0.75	0.42265
Elongin-C OS=Drosophila melanogaster OX=7227 GN=EloC PE=1 SV=1	Q7JWD6	17.094	13.1	0	0	1	1	2	#DIV/0!
Endonuclease G inhibitor, isoform A OS=Drosophila melanogaster OX=7227 GN=EndoGI PE=1 SV=1	Q9V3V9	16.9916	40.6	2	4	2	1	0.625	0.311753
Endonuclease OS=Drosophila melanogaster OX=7227 GN=EndoG PE=1 SV=1	Q7JXB9	20.9677	34.6	7	6	6	5	0.866667	0.292893
Endopeptidase S2P OS=Drosophila melanogaster OX=7227 GN=S2P PE=2 SV=1	Q7JZ56	2.95276	56.6	1	1	0	0	0.5	#DIV/0!
Endophilin-A OS=Drosophila melanogaster OX=7227 GN=Amph PE=1 SV=1	Q7KLE5	28.0731	65.9	13	16	13	12	0.870968	0.333333
Endophilin-A OS=Drosophila melanogaster OX=7227 GN=EndoA PE=1 SV=1	Q8T390	44.1734	41.4	13	10	11	7	0.8	0.42265
Endophilin-A OS=Drosophila melanogaster OX=7227 GN=EndoB PE=1 SV=1	Q8SYD9	27.6923	43.6	8	9	9	5	0.842105	0.542504
Endoplasmic reticulum chaperone BiP OS=Drosophila melanogaster OX=7227 GN=Hsc70-3 PE=1 SV=2	P29844	66.1585	72.2	67	64	63	62	0.954887	0.198216
Endoplasmic reticulum junction formation protein lunapark OS=Drosophila melanogaster OX=7227 GN=Lnpk PE=1 SV=1	Q7K2N0	7.49354	43.6	2	3	1	2	0.714286	0.292893
Endoplasmic reticulum transmembrane protein OS=Drosophila melanogaster OX=7227 GN=CG13887-RC PE=1 SV=1	B9EQV3	25	21	1	1	0	1	0.75	0.42265
Endoplasmic reticulum transmembrane protein OS=Drosophila melanogaster OX=7227 GN=Dmel\CG13887 PE=1 SV=1	Q9W0M4	34.2105	26.1	8	7	7	8	1	1
Enigma OS=Drosophila melanogaster OX=7227 GN=Egm PE=1 SV=1	Q5U117	41.0016	70.8	19	15	14	17	0.916667	0.609433
Enoyl-[acyl-carrier-protein] reductase, mitochondrial OS=Drosophila melanogaster OX=7227 GN=CG16935 PE=3 SV=2	Q9V6U9	64.4258	39.1	20	18	19	19	1	1
Enoyl-CoA hydratase OS=Drosophila melanogaster OX=7227 GN=Mtpalpha PE=1 SV=1	Q9V397	60.7918	84	49	45	55	53	1.14583	0.0886776
Enoyl-CoA hydratase, short chain 1, isoform A OS=Drosophila melanogaster OX=7227 GN=Echs1 PE=1 SV=1	Q7JR58	69.8305	31.6	73	70	73	64	0.958621	0.591752
Epithelial membrane protein, isoform B OS=Drosophila melanogaster OX=7227 GN=emp PE=3 SV=2	Q9W0X0	15.0635	62	7	7	8	5	0.9375	0.770584
Epoxide hydrolase OS=Drosophila melanogaster OX=7227 GN=Jheh1 PE=2 SV=1	Q7JRC3	49.3671	54.7	18	21	17	16	0.853659	0.198216
Epoxide hydrolase OS=Drosophila melanogaster OX=7227 GN=Jheh2 PE=1 SV=1	Q7KB18	55.0756	52	19	22	22	18	0.976744	0.859972
Epoxide hydrolase OS=Drosophila melanogaster OX=7227 GN=Jheh3 PE=2 SV=1	Q7K1W4	28.4188	53.7	17	15	18	16	1.05882	0.552786
Eps15 homology domain containing protein-binding protein 1, isoform B OS=Drosophila melanogaster OX=7227 GN=Ehbp1 PE=1 SV=1	A4UZL2	1.31712	111.2	0	0	1	1	2	#DIV/0!
Equilibrative nucleoside transporter 2, isoform A OS=Drosophila melanogaster OX=7227 GN=Ent2 PE=1 SV=1	Q9VMB6	7.86026	51.3	3	3	2	3	0.875	0.42265
ER lumen protein-retaining receptor OS=Drosophila melanogaster OX=7227 GN=KdelR PE=2 SV=1	O76767	8.96226	24.5	1	1	1	1	1	#DIV/0!
Esterase-6 OS=Drosophila melanogaster OX=7227 GN=Est-6 PE=1 SV=2	P08171	62.6838	61.1	24	33	29	22	0.898305	0.651257
Ethanol sensitive with low memory, isoform A OS=Drosophila melanogaster OX=7227 GN=elm PE=1 SV=1	Q9VNF9	32.2751	22	2	1	0	2	0.8	0.698489
Eukaryotic initiation factor 4A OS=Drosophila melanogaster OX=7227 GN=eIF4A PE=1 SV=3	Q02748	34.7395	45.8	9	9	10	8	1	1
Eukaryotic peptide chain release factor subunit 1 OS=Drosophila melanogaster OX=7227 GN=eRF1 PE=1 SV=1	M9PFR9	12.3043	49.7	2	2	3	3	1.33333	#DIV/0!
Eukaryotic translation elongation factor 1 beta, isoform C OS=Drosophila melanogaster OX=7227 GN=eEF1beta PE=3 SV=1	A0A0B4LFL3	28.8288	24.2	5	4	2	2	0.545455	0.0377496
Eukaryotic translation elongation factor 2 OS=Drosophila melanogaster OX=7227 GN=eEF2 PE=1 SV=4	P13060	65.0474	94.4	55	55	77	63	1.26786	0.165378
Eukaryotic translation initiation factor 2 subunit 1 OS=Drosophila melanogaster OX=7227 GN=eIF2alpha PE=2 SV=1	P41374	48.9736	38.6	14	19	23	18	1.22857	0.375305
Eukaryotic translation initiation factor 2 subunit 2 OS=Drosophila melanogaster OX=7227 GN=eIF2beta PE=1 SV=1	P41375	58.9744	35.2	13	20	16	13	0.885714	0.651845
Eukaryotic translation initiation factor 2 subunit 3 OS=Drosophila melanogaster OX=7227 GN=eIF2gamma PE=2 SV=1	Q24208	57.0526	51.5	24	25	33	28	1.23529	0.142857
Eukaryotic translation initiation factor 2A OS=Drosophila melanogaster OX=7227 GN=eIF2A PE=1 SV=1	M9MS45	5.22523	61.3	0	1	0	1	1	1
Eukaryotic translation initiation factor 2B subunit delta, isoform A OS=Drosophila melanogaster OX=7227 GN=eIF2Bdelta PE=1 SV=1	Q9W1Q8	4.79233	67.6	0	1	0	1	1	1
Eukaryotic translation initiation factor 2B subunit gamma OS=Drosophila melanogaster OX=7227 GN=eIF2Bgamma PE=1 SV=1	A1ZA22	14.5055	50.6	1	0	1	3	2	0.311753
Eukaryotic translation initiation factor 3 subunit B OS=Drosophila melanogaster OX=7227 GN=eIF3b PE=1 SV=1	E2QCG7	3.91304	80.4	1	1	1	0	0.75	0.42265
Eukaryotic translation initiation factor 3 subunit D-1 OS=Drosophila melanogaster OX=7227 GN=eIF3d1 PE=1 SV=1	Q9VCK0	26.25	63.8	6	6	9	6	1.21429	0.42265
Eukaryotic translation initiation factor 3 subunit E OS=Drosophila melanogaster OX=7227 GN=eIF3e PE=1 SV=1	O77410	25.0575	51.1	4	5	7	7	1.45455	0.0377496
Eukaryotic translation initiation factor 3 subunit H OS=Drosophila melanogaster OX=7227 GN=eIF3h PE=1 SV=2	Q9U9Q4	5.32544	38.4	1	0	1	1	1.33333	0.42265
Eukaryotic translation initiation factor 3 subunit I OS=Drosophila melanogaster OX=7227 GN=eIF3i PE=1 SV=1	O02195	13.1902	36.1	3	3	4	3	1.125	0.42265
Eukaryotic translation initiation factor 3 subunit J OS=Drosophila melanogaster OX=7227 GN=eIF3j PE=3 SV=1	A0A0B4LF26	65.2542	26.6	20	22	19	19	0.909091	0.183503
Eukaryotic translation initiation factor 3 subunit K OS=Drosophila melanogaster OX=7227 GN=eIF3k PE=2 SV=1	Q9W2D9	10.3604	25.6	2	1	2	2	1.2	0.42265
Eukaryotic translation initiation factor 3 subunit L OS=Drosophila melanogaster OX=7227 GN=eIF3l PE=2 SV=1	Q9VTU4	13.5436	63.2	4	6	7	4	1.08333	0.80755
Eukaryotic translation initiation factor 4C OS=Drosophila melanogaster OX=7227 GN=eIF1A PE=1 SV=1	Q9VEA1	12.1622	17.1	1	1	2	0	1	1
Eukaryotic translation initiation factor 4G1, isoform B OS=Drosophila melanogaster OX=7227 GN=eIF4G1 PE=1 SV=1	A8DZ29	9.37989	211	5	6	6	7	1.15385	0.292893
Eukaryotic translation initiation factor 5 OS=Drosophila melanogaster OX=7227 GN=eIF5 PE=1 SV=1	Q9VXK6	22.1983	51.7	4	4	7	8	1.7	0.0198039
Eukaryotic translation initiation factor 5A OS=Drosophila melanogaster OX=7227 GN=eEF5 PE=2 SV=2	Q9GU68	44.6541	17.6	8	8	12	9	1.27778	0.237507
Eukaryotic translation initiation factor 5B OS=Drosophila melanogaster OX=7227 GN=eIF5B PE=1 SV=1	M9NFL1	6.78899	121	1	0	2	4	2.66667	0.154846
Eukaryotic translation release factor 3, isoform A OS=Drosophila melanogaster OX=7227 GN=eRF3 PE=1 SV=1	Q9VK85	7.10824	66.4	2	1	2	1	1	1
Exportin-1 OS=Drosophila melanogaster OX=7227 GN=emb PE=1 SV=1	Q9TVM2	13.0762	122.7	10	9	8	5	0.714286	0.198216
Extracellular superoxide dismutase [Cu-Zn] OS=Drosophila melanogaster OX=7227 GN=Sod3 PE=1 SV=1	Q7JR71	9.39227	19.2	1	1	1	0	0.75	0.42265
Facilitated trehalose transporter Tret1-1 OS=Drosophila melanogaster OX=7227 GN=Tret1-1 PE=1 SV=1	A1Z8N1	8.05134	95.1	6	6	6	5	0.928571	0.42265
FACT complex subunit spt16 OS=Drosophila melanogaster OX=7227 GN=dre4 PE=1 SV=2	Q8IRG6	6.74054	123.5	3	5	4	5	1.1	0.698489
FACT complex subunit Ssrp1 OS=Drosophila melanogaster OX=7227 GN=Ssrp PE=1 SV=2	Q05344	5.67082	81.5	1	2	0	0	0.4	0.095466
Factor of interpulse interval OS=Drosophila melanogaster OX=7227 GN=fipi PE=1 SV=2	Q9VR25	16.2222	50.7	1	2	3	5	2	0.154846
Fad2 OS=Drosophila melanogaster OX=7227 GN=Fad2 PE=3 SV=1	Q9VTD4	20.8451	41.1	2	3	5	4	1.57143	0.105573
Failed axon connections OS=Drosophila melanogaster OX=7227 GN=fax PE=1 SV=1	Q95RI5	47.3684	47.1	14	15	14	17	1.06452	0.591752
Farjavit, isoform A OS=Drosophila melanogaster OX=7227 GN=frj PE=2 SV=1	Q9VMD5	8.38446	56.3	4	1	2	3	1	1
Farnesyl pyrophosphate synthase OS=Drosophila melanogaster OX=7227 GN=Fpps PE=1 SV=1	Q7KN61	10.7399	47.9	1	3	3	1	1	1
Fas-associated factor 2, isoform A OS=Drosophila melanogaster OX=7227 GN=Faf2 PE=1 SV=1	Q9VJ58	29.5259	52.9	6	8	8	7	1.0625	0.698489
Fasciclin 1, isoform C OS=Drosophila melanogaster OX=7227 GN=Fas1 PE=1 SV=1	Q8INA9	41.6794	72.9	28	32	32	35	1.1129	0.296474
Fasciclin 1, isoform D OS=Drosophila melanogaster OX=7227 GN=Fas1 PE=1 SV=1	A8JR25	41.3897	73.7	29	34	33	37	1.10769	0.388407
Fasciclin 1, isoform G OS=Drosophila melanogaster OX=7227 GN=Fas1 PE=1 SV=1	A0A0B4KH94	43.5703	73.6	28	32	33	36	1.14516	0.213666
Fasciclin 3, isoform G OS=Drosophila melanogaster OX=7227 GN=Fas3 PE=4 SV=1	X2JAT7	27.1095	60.6	5	6	12	15	2.23077	0.0369132
Fat storage-inducing transmembrane protein OS=Drosophila melanogaster OX=7227 GN=Fitm PE=1 SV=1	Q9VRJ2	9.45626	47.9	2	3	3	3	1.14286	0.42265
Fatty acid transport protein 1, isoform A OS=Drosophila melanogaster OX=7227 GN=Fatp1 PE=1 SV=2	Q9VKU1	49.0415	70.1	21	24	24	26	1.10638	0.29986
Fatty acyl-CoA reductase OS=Drosophila melanogaster OX=7227 GN=anon-WO0140519.58 PE=1 SV=3	Q9VG86	26.3473	57	9	7	7	6	0.833333	0.311753
Fatty acyl-CoA reductase OS=Drosophila melanogaster OX=7227 GN=Dmel\CG1441 PE=1 SV=1	Q7K3T3	9.09091	59.1	1	1	4	1	1.75	0.42265
Fatty acyl-CoA reductase OS=Drosophila melanogaster OX=7227 GN=Dmel\CG17560 PE=3 SV=2	Q9VES6	10.02	55.9	4	5	6	2	0.909091	0.830969
Fatty acyl-CoA reductase OS=Drosophila melanogaster OX=7227 GN=Dmel\CG17562 PE=2 SV=2	Q9VES7	11.8236	56.9	3	1	5	5	2	0.095466
Fatty acyl-CoA reductase OS=Drosophila melanogaster OX=7227 GN=Dmel\CG4020 PE=3 SV=1	Q9W459	14.3725	56.2	0	0	4	3	4.5	0.0198039
Fatty acyl-CoA reductase OS=Drosophila melanogaster OX=7227 GN=Dmel\CG5065 PE=3 SV=1	E1JH83	7.2	69.6	3	1	2	3	1.16667	0.698489
Fatty acyl-CoA reductase OS=Drosophila melanogaster OX=7227 GN=Sgp PE=2 SV=2	Q9VLJ7	26.3862	59.4	7	9	8	7	0.944444	0.698489
F-box involved in polyQ pathogenesis, isoform B OS=Drosophila melanogaster OX=7227 GN=FipoQ PE=2 SV=1	Q8T0K1	2.73973	58.4	1	1	2	1	1.25	0.42265
Ferrochelatase, mitochondrial OS=Drosophila melanogaster OX=7227 GN=FeCh PE=2 SV=1	Q9V9S8	52.6042	43.6	16	17	16	16	0.971429	0.42265
Fezzik, isoform A OS=Drosophila melanogaster OX=7227 GN=fiz PE=3 SV=1	Q9VY04	4.02477	70.8	1	0	2	1	1.66667	0.292893
FI01412p OS=Drosophila melanogaster OX=7227 GN=Dmel\CG9330 PE=1 SV=1	Q9VW13	3.67232	79.4	2	2	2	1	0.833333	0.42265
FI01422p OS=Drosophila melanogaster OX=7227 GN=Spn43Ab PE=1 SV=1	A1Z6V5	21.1196	43.4	4	4	2	2	0.6	#DIV/0!
FI01423p OS=Drosophila melanogaster OX=7227 GN=GstE3 PE=1 SV=1	A1ZB68	20	24.9	3	0	3	1	1.2	0.80755
FI01544p OS=Drosophila melanogaster OX=7227 GN=Rab1 PE=1 SV=1	O18332	80.4878	22.7	12	12	12	20	1.30769	0.42265
FI01658p OS=Drosophila melanogaster OX=7227 GN=RpL23A PE=1 SV=1	Q9W0A8	32.13	29.4	10	8	8	9	0.95	0.698489
FI01864p OS=Drosophila melanogaster OX=7227 GN=CG33295 PE=2 SV=2	Q9VME1	16.7082	46.8	4	4	3	2	0.7	0.095466
FI02016p OS=Drosophila melanogaster OX=7227 GN=Dmel\CG6723 PE=2 SV=1	Q9VGP3	14.4804	64.4	8	8	10	7	1.05556	0.770584
FI02050p OS=Drosophila melanogaster OX=7227 GN=ninaD PE=1 SV=1	Q8INY3	4.2885	57.7	0	1	1	0	1	1
FI02094p OS=Drosophila melanogaster OX=7227 GN=cg9657 PE=2 SV=2	Q9W3R0	9.98336	66.3	3	3	3	4	1.125	0.42265
FI02132p OS=Drosophila melanogaster OX=7227 GN=Dmel\CG8249 PE=1 SV=1	A1ZA52	5.37428	57.7	2	1	2	0	0.8	0.698489
FI02892p OS=Drosophila melanogaster OX=7227 GN=Marc PE=1 SV=1	A1Z803	38.2353	38.1	8	10	9	10	1.05	0.698489
FI02923p OS=Drosophila melanogaster OX=7227 GN=Smvt PE=2 SV=1	Q9V9U1	14.7208	65	7	4	8	8	1.38462	0.237507
FI02944p OS=Drosophila melanogaster OX=7227 GN=Dmel\CG12926 PE=2 SV=1	A1Z7X8	5.43131	35.5	1	0	0	1	1	1
FI02982p OS=Drosophila melanogaster OX=7227 GN=Dmel\CG17221 PE=1 SV=1	Q8IPZ3	27.1186	44.5	5	3	13	12	2.7	0.0168646
FI02989p OS=Drosophila melanogaster OX=7227 GN=Ldsdh1 PE=1 SV=1	Q9W3K9	42.1875	35.6	14	18	15	19	1.05882	0.757464
FI03238p OS=Drosophila melanogaster OX=7227 GN=Dmel\CG10361 PE=1 SV=2	Q9VTN9	50.3597	45.5	15	12	9	12	0.793103	0.292893
FI03320p OS=Drosophila melanogaster OX=7227 GN=CG6529 PE=2 SV=3	Q9VGX6	5.15098	61.2	3	1	2	3	1.16667	0.698489
FI03324p OS=Drosophila melanogaster OX=7227 GN=Dmel\CG4752 PE=1 SV=2	Q9W247	9.42813	139.5	7	8	7	6	0.882353	0.292893
FI03373p OS=Drosophila melanogaster OX=7227 GN=Mco1 PE=2 SV=2	Q9VLC3	13.7643	108.4	6	3	3	5	0.909091	0.80755
FI03416p OS=Drosophila melanogaster OX=7227 GN=Ugt37D1 PE=1 SV=1	Q9VJH8	11.7864	60.5	0	0	1	4	3.5	0.237507
FI03495p OS=Drosophila melanogaster OX=7227 GN=Tom70 PE=1 SV=2	Q9VKC8	42.4448	66.3	17	17	20	20	1.16667	#DIV/0!
FI03659p OS=Drosophila melanogaster OX=7227 GN=CG10616-RA PE=1 SV=1	C8VV60	12.3984	54.6	4	4	5	3	1	1
FI03680p OS=Drosophila melanogaster OX=7227 GN=Dmel\CG8128 PE=2 SV=1	Q9VXR9	5.45455	38.1	0	0	1	0	1.5	0.42265
FI04125p OS=Drosophila melanogaster OX=7227 GN=nrv1 PE=1 SV=1	B5RIR1	60.8414	35.3	10	5	6	12	1.17647	0.737889
FI04419p OS=Drosophila melanogaster OX=7227 GN=Lamp1 PE=1 SV=3	Q9V9S0	8.80503	34.8	4	3	2	4	0.888889	0.698489
FI04421p OS=Drosophila melanogaster OX=7227 GN=Dmel\CG3246 PE=1 SV=1	Q9VQR0	7.19101	49.2	0	0	1	3	3	0.183503
FI04781p OS=Drosophila melanogaster OX=7227 GN=Nop56 PE=1 SV=1	Q95WY3	26.6129	54.8	3	3	4	5	1.375	0.095466
FI05204p OS=Drosophila melanogaster OX=7227 GN=L2HGDH PE=1 SV=1	Q9VJ28	46.5934	50.1	18	16	20	17	1.08333	0.492907
FI05352p OS=Drosophila melanogaster OX=7227 GN=PIP5K59B PE=1 SV=2	Q9W1Y2	3.29218	80.2	1	2	3	2	1.4	0.292893
FI05451p OS=Drosophila melanogaster OX=7227 GN=SCaMC PE=1 SV=1	Q0E8F2	28.4734	65.4	5	7	12	10	1.71429	0.0715233
FI05810p OS=Drosophila melanogaster OX=7227 GN=Dmel\CG6356 PE=2 SV=2	Q9VCA0	16.8421	62.9	4	3	9	6	1.88889	0.127128
FI05907p1 OS=Drosophila melanogaster OX=7227 GN=Dmel\CG4984 PE=2 SV=1	A1ZAY4	33.6364	50.6	16	16	21	22	1.32353	0.0081634
FI06405p OS=Drosophila melanogaster OX=7227 GN=SP108 PE=2 SV=1	Q9W453	3.03867	38.2	1	0	1	1	1.33333	0.42265
FI06469p OS=Drosophila melanogaster OX=7227 GN=mat1 PE=2 SV=1	Q9VDC8	4.90196	22.5	1	0	0	1	1	1
FI06595p OS=Drosophila melanogaster OX=7227 GN=Dmel\CG11241 PE=1 SV=3	Q9VNR7	19.0945	55.8	9	6	7	7	0.941176	0.770584
FI07211p OS=Drosophila melanogaster OX=7227 GN=vir-1 PE=1 SV=1	Q0E8R1	7.88863	48.6	0	0	3	0	2.5	0.42265
FI07217p OS=Drosophila melanogaster OX=7227 GN=Dmel\CG16787 PE=1 SV=2	Q9W1F2	3.16206	29.1	0	0	0	0	1	#DIV/0!
FI07234p OS=Drosophila melanogaster OX=7227 GN=mRpS28 PE=2 SV=1	A1ZBA5	14.9485	21.3	1	0	1	2	1.66667	0.292893
FI07418p OS=Drosophila melanogaster OX=7227 GN=Rab39 PE=2 SV=1	Q9W3Q0	14.2202	24.7	0	3	4	1	1.4	0.683772
FI07649p OS=Drosophila melanogaster OX=7227 GN=Nepl15 PE=2 SV=2	Q9VCU1	16.6181	80.5	6	8	7	6	0.9375	0.698489
FI07666p OS=Drosophila melanogaster OX=7227 GN=Dmel\CG5377 PE=1 SV=1	Q9VD00	5.39568	31.7	0	2	1	0	0.75	0.698489
FI07923p OS=Drosophila melanogaster OX=7227 GN=Karybeta3 PE=1 SV=1	Q9VN44	27.6018	123.5	15	6	17	19	1.65217	0.245268
FI08802p OS=Drosophila melanogaster OX=7227 GN=Dmel\CG5515 PE=1 SV=1	Q9VCB9	22.1311	28.5	4	2	4	1	0.875	0.80755
FI09602p OS=Drosophila melanogaster OX=7227 GN=GH07925p PE=1 SV=1	Q9VVU1	51.9324	45.3	18	17	19	17	1.02703	0.698489
FI11905p OS=Drosophila melanogaster OX=7227 GN=Dmel\CG7656 PE=1 SV=2	Q9VUR4	6.58307	34.9	1	1	2	1	1.25	0.42265
FI12805p OS=Drosophila melanogaster OX=7227 GN=Nep6 PE=2 SV=1	Q9VYJ1	6.10687	73.7	2	1	4	4	2	0.0377496
FI13301p OS=Drosophila melanogaster OX=7227 GN=Dmel\CG3270 PE=1 SV=1	A1Z6N5	4.09091	47.5	0	0	2	1	2.5	0.095466
FI14001p1 OS=Drosophila melanogaster OX=7227 GN=SNF4Agamma PE=2 SV=1	Q7JQX9	1.05597	103	0	0	1	0	1.5	0.42265
FI15955p1 OS=Drosophila melanogaster OX=7227 GN=Dmel\CG11882 PE=1 SV=1	Q9VAN8	7.60456	29.7	1	1	0	1	0.75	0.42265
FI16517p1 OS=Drosophila melanogaster OX=7227 GN=Trax PE=1 SV=3	Q9VF77	17.4497	34.3	1	2	5	4	2.2	0.0513167
FI16623p1 OS=Drosophila melanogaster OX=7227 GN=Dmel\CG15653 PE=1 SV=1	Q9W2M9	15.2941	19	1	2	2	1	1	1
FI16720p1 OS=Drosophila melanogaster OX=7227 GN=Dmel\CG2915 PE=1 SV=1	Q0E9F9	21.1921	51	3	5	4	4	1	1
FI16836p1 OS=Drosophila melanogaster OX=7227 GN=ACSL1 PE=1 SV=1	E2QCY2	50.9174	73	22	30	32	31	1.2037	0.305686
FI16963p1 OS=Drosophila melanogaster OX=7227 GN=CG12726 PE=2 SV=3	Q9VYC9	8.61423	28.6	1	1	3	2	1.75	0.095466
FI17138p1 OS=Drosophila melanogaster OX=7227 GN=spag PE=1 SV=1	Q9V3E9	9.3633	59.6	3	2	2	3	1	1
FI17342p1 OS=Drosophila melanogaster OX=7227 GN=Dmel\CG16772 PE=1 SV=1	Q9VIQ6	10.9325	34.3	1	2	0	0	0.4	0.095466
FI17609p1 OS=Drosophila melanogaster OX=7227 GN=Dmel\CG31205 PE=1 SV=2	Q8IN51	11.6788	30.3	1	1	1	0	0.75	0.42265
FI17817p1 OS=Drosophila melanogaster OX=7227 GN=Tango5 PE=1 SV=1	Q9W2S1	15.283	58.1	5	4	3	6	1	1
FI17861p1 OS=Drosophila melanogaster OX=7227 GN=Dmel\CG16700 PE=2 SV=1	Q9VX84	9.18803	50.9	1	1	4	2	2	0.183503
FI18122p1 OS=Drosophila melanogaster OX=7227 GN=Snx1 PE=1 SV=1	Q9VQQ6	17.9039	52.2	5	5	5	5	1	#DIV/0!
FI18173p1 OS=Drosophila melanogaster OX=7227 GN=Dmel\CG8245 PE=2 SV=1	A1Z6G9	4.66472	39.1	1	0	0	0	0.666667	0.42265
FI18190p1 OS=Drosophila melanogaster OX=7227 GN=Frq2 PE=1 SV=1	Q9VWX8	24.5989	21.9	3	4	5	4	1.22222	0.292893
FI18195p1 OS=Drosophila melanogaster OX=7227 GN=l(3)76BDm PE=1 SV=2	Q9VW22	1.06141	147.6	0	0	0	0	1	#DIV/0!
FI18258p1 OS=Drosophila melanogaster OX=7227 GN=Dmel\CG8500 PE=2 SV=1	Q9VH66	9.87124	25.8	1	1	2	0	1	1
FI18650p1 OS=Drosophila melanogaster OX=7227 GN=Dmel\CG6231 PE=2 SV=2	Q9VDV5	15.3846	65.6	7	7	8	10	1.25	0.183503
FI18812p1 OS=Drosophila melanogaster OX=7227 GN=Unr PE=1 SV=1	B7Z0E2	7.6632	118.4	6	7	5	6	0.866667	0.292893
FI18833p1 OS=Drosophila melanogaster OX=7227 GN=Yif1 PE=1 SV=1	Q9VBC5	7.55668	44.1	1	0	2	0	1.33333	0.698489
FI19011p1 OS=Drosophila melanogaster OX=7227 GN=Dmel\CG32638 PE=1 SV=2	Q8IR72	18.8679	17.7	0	2	1	2	1.25	0.698489
FI19014p1 OS=Drosophila melanogaster OX=7227 GN=Fim PE=1 SV=1	Q8IQZ7	12.3245	72	4	6	6	5	1.08333	0.698489
FI19428p1 OS=Drosophila melanogaster OX=7227 GN=salt PE=2 SV=2	Q9V9U2	17.0418	68.2	6	4	10	11	1.91667	0.0389255
FI20128p1 OS=Drosophila melanogaster OX=7227 GN=BcDNA:RH31685 PE=2 SV=1	Q8INF8	4.6589	66.4	0	1	1	2	1.66667	0.292893
FI20146p1 OS=Drosophila melanogaster OX=7227 GN=Dme_CG7627 PE=1 SV=2	Q9VLN6	6.56827	152.2	0	0	0	4	3	0.42265
FI20215p1 OS=Drosophila melanogaster OX=7227 GN=gas PE=1 SV=1	Q9W243	4.0636	64.2	2	1	2	1	1	1
FI21225p1 OS=Drosophila melanogaster OX=7227 GN=unc-45 PE=1 SV=1	Q9VHW4	12.038	105	4	3	6	4	1.33333	0.311753
FI21241p1 OS=Drosophila melanogaster OX=7227 GN=Dmel\CG9706 PE=1 SV=1	Q9VVA1	13.3333	59.1	4	5	3	6	1	1
FI21274p1 OS=Drosophila melanogaster OX=7227 GN=Trap1 PE=1 SV=1	A1Z6L9	50.2171	77.9	15	18	29	25	1.6	0.0522833
FI21453p1 OS=Drosophila melanogaster OX=7227 GN=Tnpo PE=1 SV=1	Q9VRV8	3.69541	101.5	1	1	1	3	1.5	0.42265
FI21480p1 OS=Drosophila melanogaster OX=7227 GN=mIF2 PE=1 SV=2	Q9VAV2	46.1207	76.7	17	17	15	14	0.861111	0.0377496
FI21844p1 OS=Drosophila melanogaster OX=7227 GN=Dmel\CG2003 PE=2 SV=1	Q9V9S4	7.31707	53.6	2	1	4	2	1.6	0.311753
FI22513p1 OS=Drosophila melanogaster OX=7227 GN=Dmel\CG3626 PE=1 SV=3	Q9W4K8	23.2162	106.3	10	15	14	9	0.925926	0.803884
FI23508p1 OS=Drosophila melanogaster OX=7227 GN=NAT1 PE=1 SV=1	Q0E996	4.79303	104.4	0	2	0	2	1	1
FI23714p1 OS=Drosophila melanogaster OX=7227 GN=Nrd1 PE=1 SV=2	Q9VYT3	1.56931	132.7	1	1	1	2	1.25	0.42265
FI23916p1 OS=Drosophila melanogaster OX=7227 GN=13506 PE=1 SV=2	Q9W259	45.5268	57	16	16	18	17	1.08824	0.095466
FI24011p1 OS=Drosophila melanogaster OX=7227 GN=Dmel\CG7458 PE=2 SV=3	Q9VNW8	9.61538	63.5	3	1	3	2	1.16667	0.698489
Fiery mountain, isoform B OS=Drosophila melanogaster OX=7227 GN=fmt PE=1 SV=1	M9PEB1	2.06825	108.4	0	0	0	1	1.5	0.42265
Flightin, isoform B OS=Drosophila melanogaster OX=7227 GN=fln PE=4 SV=1	M9PD14	74.7253	20.6	18	15	14	15	0.885714	0.333333
FMN hydroxy acid dehydrogenase domain-containing protein OS=Drosophila melanogaster OX=7227 GN=Dmel\CG18003 PE=1 SV=1	A1Z8D3	44.2623	39.7	15	14	13	11	0.83871	0.154846
Fmr1, isoform G OS=Drosophila melanogaster OX=7227 GN=Fmr1 PE=1 SV=1	A0A0B4K618	16.1866	81	6	8	9	8	1.1875	0.311753
Fructose-bisphosphatase OS=Drosophila melanogaster OX=7227 GN=fbp PE=1 SV=1	Q9VIS3	2.69461	36.2	1	1	1	1	1	#DIV/0!
Fructose-bisphosphate aldolase OS=Drosophila melanogaster OX=7227 GN=Ald1 PE=1 SV=1	C8VV14	54.2936	39	11	11	10	14	1.08333	0.666667
F-spondin OS=Drosophila melanogaster OX=7227 GN=fat-spondin PE=1 SV=1	Q7KN04	13.1062	84.9	4	4	3	2	0.7	0.095466
Fumarate hydratase OS=Drosophila melanogaster OX=7227 GN=Fum1 PE=1 SV=1	Q8IRQ5	77.5161	50.4	119	95	152	168	1.49074	0.066722
Fumarate hydratase OS=Drosophila melanogaster OX=7227 GN=Fum2 PE=2 SV=2	Q9W3X5	13.9165	54.5	34	23	40	48	1.52542	0.150286
G protein alpha i subunit OS=Drosophila melanogaster OX=7227 GN=Galphai PE=1 SV=2	P20353	16.6197	40.6	3	3	4	2	1	1
G protein alpha o subunit OS=Drosophila melanogaster OX=7227 GN=Galphao PE=1 SV=1	P16378	43.2203	40.4	12	13	12	13	1	1
G protein alpha q subunit OS=Drosophila melanogaster OX=7227 GN=Galphaq PE=2 SV=2	P23625	24.0793	41.3	3	4	6	6	1.55556	0.0377496
G protein alpha s subunit, isoform E OS=Drosophila melanogaster OX=7227 GN=Galphas PE=1 SV=1	A0A0B4LGI1	31.6754	44.7	8	7	12	9	1.35294	0.198216
G protein beta-subunit 13F, isoform C OS=Drosophila melanogaster OX=7227 GN=Gbeta13F PE=1 SV=1	A4V4I0	49.1176	37.1	12	14	16	14	1.14286	0.292893
G protein-coupled receptor kinase 2 OS=Drosophila melanogaster OX=7227 GN=Gprk2 PE=1 SV=3	P32866	7.98319	80.6	2	4	3	3	1	1
Galectin OS=Drosophila melanogaster OX=7227 GN=Dmel\CG5335 PE=2 SV=1	A1ZBB1	19.6262	36.7	3	2	3	2	1	1
Galla-1, isoform B OS=Drosophila melanogaster OX=7227 GN=galla-1 PE=3 SV=1	A0A0B4LG04	5.04587	23.8	1	1	1	1	1	#DIV/0!
Gamma-cystathionase OS=Drosophila melanogaster OX=7227 GN=Eip55E PE=1 SV=1	Q7JXZ2	13.9949	43	3	3	2	3	0.875	0.42265
Gamma-glutamyl transpeptidase, isoform A OS=Drosophila melanogaster OX=7227 GN=Ggt-1 PE=2 SV=2	Q9VWT3	6.04491	62.8	3	1	1	2	0.833333	0.698489
GDP-fucose protein O-fucosyltransferase 1 OS=Drosophila melanogaster OX=7227 GN=O-fut1 PE=1 SV=1	A8E6L6	12.9353	46.8	2	2	3	1	1	1
GDP-fucose protein O-fucosyltransferase 2 OS=Drosophila melanogaster OX=7227 GN=O-fut2 PE=1 SV=1	Q9W589	7.7551	56	0	0	1	1	2	#DIV/0!
GDP-Man:Man(1)GlcNAc(2)-PP-Dol alpha-1,3-mannosyltransferase OS=Drosophila melanogaster OX=7227 GN=Alg2 PE=1 SV=1	Q9VZU8	22.6415	48.6	5	4	6	3	1	1
GDP-Man:Man(3)GlcNAc(2)-PP-Dol alpha-1,2-mannosyltransferase OS=Drosophila melanogaster OX=7227 GN=Alg11 PE=1 SV=2	Q9VP06	4.42105	54.5	1	1	1	3	1.5	0.42265
GDP-mannose 4,6 dehydratase OS=Drosophila melanogaster OX=7227 GN=Gmd PE=1 SV=2	Q9VMW9	9.36709	44.8	1	3	3	1	1	1
GDT1 family protein OS=Drosophila melanogaster OX=7227 GN=CG31303 PE=2 SV=2	Q8INE9	9.58466	33.4	1	1	2	0	1	1
Gelsolin OS=Drosophila melanogaster OX=7227 GN=Gel PE=1 SV=2	Q07171	24.6867	88.3	16	16	10	6	0.529412	0.057191
General odorant-binding protein 99a OS=Drosophila melanogaster OX=7227 GN=Obp99a PE=2 SV=2	Q9VAJ4	13.3803	16	1	1	0	0	0.5	#DIV/0!
General transcription factor IIF subunit 1 OS=Drosophila melanogaster OX=7227 GN=TfIIFalpha PE=1 SV=3	Q05913	3.81282	64.4	0	1	0	1	1	1
GEO01111p1 OS=Drosophila melanogaster OX=7227 GN=SkpA PE=1 SV=1	O77430	17.284	18.6	1	1	1	1	1	#DIV/0!
GEO02620p1 OS=Drosophila melanogaster OX=7227 GN=Dmel\CG42497 PE=2 SV=1	E1JGR3	21.5385	7.4	0	0	0	0	1	#DIV/0!
GEO04055p1 OS=Drosophila melanogaster OX=7227 GN=Dmel\CG15012 PE=1 SV=2	Q9VZE2	21.0526	16.9	1	1	2	3	1.75	0.095466
GEO06276p1 OS=Drosophila melanogaster OX=7227 GN=igl PE=1 SV=1	Q95T29	13.1148	13	0	0	0	0	1	#DIV/0!
GEO06356p1 OS=Drosophila melanogaster OX=7227 GN=Uev1A PE=1 SV=1	Q9VRL1	6.89655	16.7	1	0	0	0	0.666667	0.42265
GEO07453p1 OS=Drosophila melanogaster OX=7227 GN=RpL26 PE=1 SV=1	Q9VVU2	6.04027	17.3	1	1	1	0	0.75	0.42265
GEO07624p1 OS=Drosophila melanogaster OX=7227 GN=RpL24 PE=1 SV=1	X2JE06	25.8065	17.5	5	5	5	3	0.833333	0.42265
GEO07746p1 OS=Drosophila melanogaster OX=7227 GN=Pfdn1 PE=1 SV=2	Q9VMH8	13.4921	14.7	1	1	1	1	1	#DIV/0!
GEO07753p1 OS=Drosophila melanogaster OX=7227 GN=Dmel\CG11151 PE=1 SV=1	Q9VY92	44.3478	12.4	3	4	4	4	1.11111	0.42265
GEO07841p1 OS=Drosophila melanogaster OX=7227 GN=D.M.UKP PE=2 SV=1	M9NDP2	28.8136	12.9	2	2	1	1	0.666667	#DIV/0!
GEO07911p1 OS=Drosophila melanogaster OX=7227 GN=Dmel\CG3746 PE=2 SV=1	Q9W225	6.62252	16.6	0	0	1	0	1.5	0.42265
GEO08239p1 OS=Drosophila melanogaster OX=7227 GN=RpS16 PE=2 SV=1	A0A0B4LG52	53.3784	16.8	9	9	10	7	0.95	0.770584
GEO08256p1 OS=Drosophila melanogaster OX=7227 GN=CT27394 PE=1 SV=1	Q9W306	17.3554	12.9	1	0	2	2	2	0.095466
GEO08264p1 OS=Drosophila melanogaster OX=7227 GN=Dmel\CG33178 PE=2 SV=1	Q8SY97	14.5455	18.9	2	1	0	2	0.8	0.698489
GEO08407p1 OS=Drosophila melanogaster OX=7227 GN=BcDNA:RH62365 PE=2 SV=1	Q9VMR9	16.8317	11.4	1	1	1	2	1.25	0.42265
GEO08456p1 OS=Drosophila melanogaster OX=7227 GN=Dmel\CG30373 PE=2 SV=1	A1Z7B8	48.1013	17.9	6	8	11	10	1.4375	0.0886776
GEO08966p1 OS=Drosophila melanogaster OX=7227 GN=Grx1 PE=2 SV=1	Q9VVT6	24.5614	12.4	0	0	2	3	3.5	0.0377496
GEO08986p1 OS=Drosophila melanogaster OX=7227 GN=Nazo PE=1 SV=2	Q9VHT9	10.7143	14.9	1	1	1	0	0.75	0.42265
GEO08993p1 OS=Drosophila melanogaster OX=7227 GN=Dmel\CG42498 PE=2 SV=1	E1JIY8	8.10811	12.5	1	0	1	1	1.33333	0.42265
GEO09167p1 OS=Drosophila melanogaster OX=7227 GN=Nph PE=1 SV=1	Q9VAC4	30.7692	17.4	2	1	1	3	1.2	0.698489
GEO09602p1 OS=Drosophila melanogaster OX=7227 GN=BcDNA:RH34302 PE=2 SV=2	Q9VDL5	35.8209	7.4	0	0	3	4	4.5	0.0198039
GEO09626p1 OS=Drosophila melanogaster OX=7227 GN=ND-MLRQ PE=1 SV=1	Q8SYJ2	45.7831	9.4	10	7	8	7	0.894737	0.591752
GEO09659p1 OS=Drosophila melanogaster OX=7227 GN=Dmel\CG13220 PE=1 SV=1	Q6NP72	62.0915	16.4	7	9	7	10	1.05556	0.80755
GEO10158p1 OS=Drosophila melanogaster OX=7227 GN=mRpS14 PE=2 SV=2	Q9VWI3	9.375	14.8	1	1	1	0	0.75	0.42265
GEO10196p1 OS=Drosophila melanogaster OX=7227 GN=Dmel\CG17776 PE=2 SV=1	Q9W513	45.7143	8.1	2	4	3	2	0.875	0.698489
GEO11133p1 OS=Drosophila melanogaster OX=7227 GN=SLIRP2 PE=1 SV=1	Q9VHP3	58.2418	10.3	2	2	4	3	1.5	0.095466
GEO11443p1 OS=Drosophila melanogaster OX=7227 GN=UQCR-6.4 PE=2 SV=1	Q500Y7	75.4386	6.3	8	8	5	4	0.611111	0.0198039
GEO11814p1 OS=Drosophila melanogaster OX=7227 GN=Tim9a PE=2 SV=1	X2JEU5	28.4211	11.1	2	1	3	1	1.2	0.698489
GEO12027p1 OS=Drosophila melanogaster OX=7227 GN=Dmel\CG15908 PE=2 SV=1	Q4QPU3	28.8462	18.3	1	3	5	3	1.66667	0.292893
GEO12033p1 OS=Drosophila melanogaster OX=7227 GN=Dmel\CG16986 PE=1 SV=1	Q9VZZ5	45.4545	15.8	6	7	7	6	1	1
GEO12235p1 OS=Drosophila melanogaster OX=7227 GN=Dmel\CG7950 PE=2 SV=3	Q9VAA6	43.038	16.7	3	3	4	4	1.25	#DIV/0!
GEO12465p1 OS=Drosophila melanogaster OX=7227 GN=Syb PE=1 SV=1	H1UUB1	20.155	14.1	3	3	3	3	1	#DIV/0!
GEO13356p1 OS=Drosophila melanogaster OX=7227 GN=Dmel\CG34310 PE=2 SV=1	A8DYW4	48.6486	8.5	2	1	2	2	1.2	0.42265
GEO13361p1 OS=Drosophila melanogaster OX=7227 GN=SLIRP1 PE=1 SV=1	Q0KHQ1	60	10	3	4	5	6	1.44444	0.105573
GEO13367p1 OS=Drosophila melanogaster OX=7227 GN=Dmel\CG34200 PE=2 SV=1	Q6IGW6	36.5385	5.9	1	1	2	2	1.5	#DIV/0!
GH01077p OS=Drosophila melanogaster OX=7227 GN=UQCR-C1 PE=1 SV=2	Q9VFF0	48.7234	51.8	7	10	24	24	2.63158	0.0092357
GH01474p OS=Drosophila melanogaster OX=7227 GN=Dmel\CG1486 PE=1 SV=1	Q9VRG8	3.6385	91.5	2	2	2	2	1	#DIV/0!
GH01592p OS=Drosophila melanogaster OX=7227 GN=BEST:GH19547 PE=1 SV=1	Q7K5N8	13.0769	40.7	2	2	1	0	0.5	0.095466
GH01619p OS=Drosophila melanogaster OX=7227 GN=Rab2 PE=1 SV=1	O18333	64.3192	23.5	9	12	11	10	1	1
GH01709p OS=Drosophila melanogaster OX=7227 GN=Dmel\CG5590 PE=1 SV=1	Q9VB10	48.7864	44.3	16	15	17	15	1.0303	0.698489
GH01837p OS=Drosophila melanogaster OX=7227 GN=FOHSDR PE=1 SV=1	Q9VDC0	19.6	27.2	5	4	5	5	1.09091	0.42265
GH02075p OS=Drosophila melanogaster OX=7227 GN=Tspo PE=1 SV=1	Q9VPR1	32.4324	20.1	3	2	5	6	1.85714	0.0513167
GH02816p OS=Drosophila melanogaster OX=7227 GN=HL03644 PE=2 SV=2	Q9W043	5.04202	41.5	2	2	1	1	0.666667	#DIV/0!
GH03305p OS=Drosophila melanogaster OX=7227 GN=GH26 PE=1 SV=1	Q9VKI8	55.4217	35.2	16	17	18	13	0.942857	0.732739
GH04039p OS=Drosophila melanogaster OX=7227 GN=Dmel\CG3625 PE=2 SV=1	Q9VPN0	5.24194	28.5	1	1	1	2	1.25	0.42265
GH04080p OS=Drosophila melanogaster OX=7227 GN=PPO1 PE=1 SV=1	Q7K2W6	16.8116	79	4	4	7	7	1.6	#DIV/0!
GH04081p OS=Drosophila melanogaster OX=7227 GN=wupA PE=1 SV=1	E4NKJ3	40	29.1	23	22	22	23	1	1
GH04232p OS=Drosophila melanogaster OX=7227 GN=CT16527 PE=1 SV=1	Q9VPZ5	5.56391	70.9	2	2	2	2	1	#DIV/0!
GH04238p OS=Drosophila melanogaster OX=7227 GN=Dmel\CG5597 PE=1 SV=1	Q9W1H6	23.8462	29.6	4	4	8	6	1.6	0.095466
GH04538p OS=Drosophila melanogaster OX=7227 GN=Dmel\CG8785 PE=2 SV=1	Q7K2W3	9.70464	52.1	0	0	2	2	3	#DIV/0!
GH04846p OS=Drosophila melanogaster OX=7227 GN=RagA-B PE=1 SV=1	Q9VHJ4	3.21543	35.6	0	1	1	0	1	1
GH04863p OS=Drosophila melanogaster OX=7227 GN=Dmel\CG14997 PE=1 SV=1	Q9VZF6	48.5777	51.1	19	19	16	18	0.9	0.183503
GH04973p OS=Drosophila melanogaster OX=7227 GN=Dmel\CG10194 PE=2 SV=1	Q9VIV6	5.98291	40.3	2	1	2	3	1.4	0.292893
GH05102p OS=Drosophila melanogaster OX=7227 GN=CT10168 PE=1 SV=1	Q9VR44	15.0101	53.9	7	4	9	9	1.53846	0.144814
GH05406p OS=Drosophila melanogaster OX=7227 GN=mRpS30 PE=1 SV=1	Q9VXP3	27.6481	65.1	1	2	9	8	3.8	0.0100505
GH05942p OS=Drosophila melanogaster OX=7227 GN=DmTOM1 PE=1 SV=2	Q9VSZ1	24.1252	57.6	5	4	6	5	1.18182	0.292893
GH06117p OS=Drosophila melanogaster OX=7227 GN=pst PE=2 SV=2	Q8IQ80	17.8218	77.4	6	6	10	8	1.42857	0.095466
GH06693p OS=Drosophila melanogaster OX=7227 GN=152078_at PE=1 SV=1	Q9VMC6	65.6325	45.7	17	13	17	19	1.1875	0.311753
GH07148p OS=Drosophila melanogaster OX=7227 GN=Dmel\CG1582 PE=1 SV=2	Q9VZ55	6.36646	146	2	2	5	1	1.33333	0.666667
GH07286p OS=Drosophila melanogaster OX=7227 GN=Dmel\CG13850 PE=1 SV=3	Q9VD14	47.8723	61.8	27	28	33	26	1.07018	0.628609
GH07444p OS=Drosophila melanogaster OX=7227 GN=Dmel\CG1309 PE=1 SV=1	Q9VZF1	24.8092	58.4	8	11	13	8	1.09524	0.764298
GH08048p OS=Drosophila melanogaster OX=7227 GN=Dmel\CG1774 PE=1 SV=1	Q9V9W4	31.9915	54	0	0	4	7	6.5	0.0669922
GH08173p OS=Drosophila melanogaster OX=7227 GN=AC PE=2 SV=1	Q0E8E1	4.69043	60	1	1	0	2	1	1
GH08340p OS=Drosophila melanogaster OX=7227 GN=Dmel\CG10413 PE=1 SV=1	Q9VJ75	0.956429	104.2	0	0	1	1	2	#DIV/0!
GH08677p OS=Drosophila melanogaster OX=7227 GN=nmd PE=2 SV=1	Q9VL02	31.4363	41.5	8	8	10	8	1.11111	0.42265
GH08893p OS=Drosophila melanogaster OX=7227 GN=Dmel\CG11790 PE=1 SV=1	Q8SWX6	12.2517	33.4	2	3	2	2	0.857143	0.42265
GH09052p OS=Drosophila melanogaster OX=7227 GN=Dmel\CG1208 PE=2 SV=1	Q8T0T6	12.2984	53.9	6	7	9	5	1.06667	0.830969
GH09241p OS=Drosophila melanogaster OX=7227 GN=CT19169 PE=1 SV=1	Q961R9	17.6577	60.8	4	7	10	7	1.46154	0.292893
GH09295p OS=Drosophila melanogaster OX=7227 GN=CG8728-RA PE=1 SV=1	Q7K3W2	25.8993	61	6	6	10	9	1.5	0.0198039
GH09436p OS=Drosophila melanogaster OX=7227 GN=Dmel\CG7888 PE=2 SV=1	Q7YTZ0	15.8009	50.9	7	6	13	9	1.6	0.160746
GH09623p OS=Drosophila melanogaster OX=7227 GN=Dmel\CG6330 PE=1 SV=2	Q9VBA0	26.6304	41.3	8	9	8	6	0.842105	0.311753
GH09628p OS=Drosophila melanogaster OX=7227 GN=Dmel\CG2121 PE=1 SV=1	Q7K3V9	3.44828	56.9	1	1	2	2	1.5	#DIV/0!
GH09876p OS=Drosophila melanogaster OX=7227 GN=BEST:GH09876 PE=2 SV=2	Q9VJ22	3.05882	44.4	1	0	0	1	1	1
GH10112p OS=Drosophila melanogaster OX=7227 GN=nec PE=1 SV=1	Q7JWX3	2.94118	53.7	1	0	0	1	1	1
GH10454p OS=Drosophila melanogaster OX=7227 GN=Dmel\CG10562 PE=1 SV=1	Q961Q8	22.716	46.1	11	12	8	5	0.6	0.0871291
GH10642p OS=Drosophila melanogaster OX=7227 GN=hebe PE=1 SV=1	Q7K568	21.7105	48.4	3	4	3	2	0.777778	0.292893
GH10714p OS=Drosophila melanogaster OX=7227 GN=Dmel\CG3842 PE=2 SV=1	Q9W404	27.3399	44.9	6	6	7	8	1.21429	0.095466
GH11113p OS=Drosophila melanogaster OX=7227 GN=Galk PE=1 SV=1	Q95U34	10.2041	54.1	2	3	1	1	0.571429	0.095466
GH11193p OS=Drosophila melanogaster OX=7227 GN=Rab18 PE=1 SV=1	Q9W4A0	22.335	22	2	6	6	2	1	1
GH11283p OS=Drosophila melanogaster OX=7227 GN=Nmda1 PE=2 SV=1	Q7JRM9	3.08642	35.5	1	1	1	1	1	#DIV/0!
GH11294p OS=Drosophila melanogaster OX=7227 GN=SmydA-1 PE=2 SV=1	Q7K561	2.33918	58.6	1	1	0	0	0.5	#DIV/0!
GH11385p OS=Drosophila melanogaster OX=7227 GN=Irc PE=1 SV=2	Q9VEP8	13.056	78.2	3	3	2	3	0.875	0.42265
GH11519p OS=Drosophila melanogaster OX=7227 GN=mfas PE=1 SV=1	Q9VGE9	34.8039	90.6	11	17	19	15	1.2	0.492907
GH11618p OS=Drosophila melanogaster OX=7227 GN=cpt PE=2 SV=1	Q8T0S3	2.40964	48.1	0	0	0	0	1	#DIV/0!
GH11762p OS=Drosophila melanogaster OX=7227 GN=Dmel\CG9512 PE=1 SV=1	Q9VY05	58.748	68.8	73	90	79	46	0.769697	0.413647
GH11824p OS=Drosophila melanogaster OX=7227 GN=POLDIP2 PE=1 SV=1	Q9VNC0	3.90244	46.3	1	0	1	0	1	1
GH12023p OS=Drosophila melanogaster OX=7227 GN=Dmel\CG10286 PE=1 SV=1	Q9VI15	3.84	69.1	1	0	2	1	1.66667	0.292893
GH12395p OS=Drosophila melanogaster OX=7227 GN=CG17837 PE=1 SV=1	Q95SN8	11.9718	32	0	1	1	2	1.66667	0.292893
GH12548p OS=Drosophila melanogaster OX=7227 GN=Dmel\CG11236 PE=2 SV=1	Q9VM80	14.3695	37.6	4	3	3	3	0.888889	0.42265
GH12831p OS=Drosophila melanogaster OX=7227 GN=CG17837 PE=2 SV=2	Q9I7I3	16.3823	32.8	2	4	2	4	1	1
GH13039p OS=Drosophila melanogaster OX=7227 GN=gammaSnap1 PE=1 SV=1	Q9U6R9	34.4371	33.7	8	6	7	7	1	1
GH13256p OS=Drosophila melanogaster OX=7227 GN=Mtpbeta PE=1 SV=1	Q9W1H8	60.5544	50.6	19	14	18	21	1.17143	0.411652
GH13262p OS=Drosophila melanogaster OX=7227 GN=CG1814-RB PE=1 SV=1	Q7K3S2	11.7359	48.4	2	0	2	3	1.75	0.311753
GH13542p OS=Drosophila melanogaster OX=7227 GN=vap PE=2 SV=2	Q8IR23	1.88679	107.9	0	1	1	1	1.33333	0.42265
GH13992p OS=Drosophila melanogaster OX=7227 GN=shrb PE=1 SV=1	Q8T0Q4	5.30973	25.4	1	1	1	1	1	#DIV/0!
GH14121p OS=Drosophila melanogaster OX=7227 GN=Dmel\CG8043 PE=1 SV=1	Q9VHN4	14.0805	39.5	2	4	4	3	1.125	0.698489
GH14278p OS=Drosophila melanogaster OX=7227 GN=38C.55 PE=1 SV=1	Q9VIM0	2.31579	53.7	2	1	0	1	0.6	0.292893
GH15104p1 OS=Drosophila melanogaster OX=7227 GN=Dmel\CG42307 PE=2 SV=1	B7Z0C9	22.1053	11	3	3	2	2	0.75	#DIV/0!
GH15296p OS=Drosophila melanogaster OX=7227 GN=Scp1 PE=1 SV=1	Q8MSI2	35.4497	21.6	4	2	6	4	1.5	0.292893
GH15472p OS=Drosophila melanogaster OX=7227 GN=Slc25A46a PE=2 SV=1	Q9VXK8	23.2779	47.3	5	6	7	7	1.23077	0.095466
GH15861p OS=Drosophila melanogaster OX=7227 GN=Dmel\CG1358 PE=1 SV=1	Q7K1D7	13.278	52.2	4	5	4	6	1.09091	0.698489
GH15894p OS=Drosophila melanogaster OX=7227 GN=cg2736 PE=1 SV=1	Q9W0X1	28.2051	58.1	10	10	13	14	1.31818	0.0198039
GH15921p OS=Drosophila melanogaster OX=7227 GN=cg16820 PE=2 SV=2	Q9VK11	19.4175	33.3	5	3	5	5	1.2	0.42265
GH15945p OS=Drosophila melanogaster OX=7227 GN=Dmel\CG6432 PE=2 SV=1	Q9VC92	8.60534	75	3	2	5	3	1.42857	0.311753
GH16740p OS=Drosophila melanogaster OX=7227 GN=GstT4 PE=1 SV=1	Q8MRM0	16.4557	27.6	2	1	1	1	0.8	0.42265
GH17475p OS=Drosophila melanogaster OX=7227 GN=Dmel\CG7778 PE=2 SV=1	Q9VLN8	4.46097	28.3	1	2	2	2	1.2	0.42265
GH17516p OS=Drosophila melanogaster OX=7227 GN=Dmel\CG8768 PE=1 SV=1	Q8T0N5	50.6623	32.8	20	19	16	15	0.804878	0.0298575
GH17623p OS=Drosophila melanogaster OX=7227 GN=CG3364 PE=2 SV=1	Q7K332	23.0126	27.6	5	5	2	3	0.583333	0.0377496
GH17672p OS=Drosophila melanogaster OX=7227 GN=CT30783 PE=1 SV=1	Q7JVN6	23.2179	53.2	9	7	15	10	1.5	0.23663
GH17801p OS=Drosophila melanogaster OX=7227 GN=Dmel\CG17660 PE=1 SV=3	Q9VQ34	4.10448	60.1	0	1	1	0	1	1
GH19047p OS=Drosophila melanogaster OX=7227 GN=Dmel\CG3829 PE=2 SV=1	Q961K6	8.71022	67.1	3	3	5	4	1.375	0.095466
GH19483p OS=Drosophila melanogaster OX=7227 GN=Dmel\CG9581 PE=1 SV=1	Q9W5W7	21.4679	60.8	6	8	8	8	1.125	0.42265
GH19726p OS=Drosophila melanogaster OX=7227 GN=Dmel\CG1824 PE=1 SV=1	Q9VYL5	19.4481	83.5	4	6	2	6	0.833333	0.698489
GH19849p OS=Drosophila melanogaster OX=7227 GN=Dmel\CG6656 PE=2 SV=1	Q9VD68	15.6962	44.8	3	1	4	3	1.5	0.311753
GH19970p OS=Drosophila melanogaster OX=7227 GN=SLC5A11 PE=2 SV=2	Q9VLR8	4.33333	65.3	2	1	2	2	1.2	0.42265
GH20226p OS=Drosophila melanogaster OX=7227 GN=ORE-8 PE=2 SV=1	Q7K3Q2	8.2232	74.6	3	3	3	0	0.625	0.42265
GH20621p OS=Drosophila melanogaster OX=7227 GN=cg5945 PE=1 SV=1	Q9VK12	41.6	28.5	7	9	6	6	0.777778	0.183503
GH20802p OS=Drosophila melanogaster OX=7227 GN=Dmel\CG2233 PE=1 SV=1	Q9W3L4	31.6425	46.5	13	9	10	8	0.833333	0.465478
GH21048p OS=Drosophila melanogaster OX=7227 GN=Shawn PE=2 SV=2	Q9VWG0	18.6047	42.1	4	6	5	4	0.916667	0.698489
GH21273p OS=Drosophila melanogaster OX=7227 GN=BEST:LD29996 PE=1 SV=1	Q9VNA3	41.6667	23.6	5	6	6	3	0.846154	0.591752
GH21490p OS=Drosophila melanogaster OX=7227 GN=Dmel\CG6484 PE=1 SV=1	Q7K3P6	13.1183	50.2	6	7	7	5	0.933333	0.698489
GH21596p OS=Drosophila melanogaster OX=7227 GN=Dmel\CG5023 PE=1 SV=1	Q9I7J0	27.2189	19.1	4	3	3	1	0.666667	0.311753
GH22096p OS=Drosophila melanogaster OX=7227 GN=Dmel\CG6984 PE=1 SV=1	Q7K1C3	9.47368	31.1	1	1	1	1	1	#DIV/0!
GH22139p OS=Drosophila melanogaster OX=7227 GN=anon-WO0242455.53 PE=2 SV=1	Q95T49	17.4342	34.1	3	4	5	5	1.33333	0.095466
GH22160p OS=Drosophila melanogaster OX=7227 GN=Dmel\CG5805 PE=2 SV=1	Q9VC40	4.71976	37.9	1	0	1	1	1.33333	0.42265
GH22266p OS=Drosophila melanogaster OX=7227 GN=Dmel\CG13907 PE=1 SV=1	Q9W0L6	13.7255	88	2	0	4	4	2.5	0.095466
GH22734p OS=Drosophila melanogaster OX=7227 GN=CG7701 PE=1 SV=1	Q8T0M2	1.58353	136.1	0	0	1	0	1.5	0.42265
GH22994p OS=Drosophila melanogaster OX=7227 GN=CT28495 PE=1 SV=2	Q9VG23	15.814	24.4	2	2	3	4	1.5	0.095466
GH23390p OS=Drosophila melanogaster OX=7227 GN=Dmel\CG6028 PE=1 SV=1	Q95SI7	55.6314	32.3	11	13	14	11	1.03846	0.80755
GH23453p OS=Drosophila melanogaster OX=7227 GN=CG8054 PE=1 SV=1	Q961H2	8.28402	55.9	1	2	2	3	1.4	0.292893
GH23568p OS=Drosophila melanogaster OX=7227 GN=parvin PE=1 SV=2	Q9VWD0	23.7057	41.8	3	2	4	5	1.57143	0.105573
GH23975p OS=Drosophila melanogaster OX=7227 GN=MFS9 PE=2 SV=1	Q7K2N3	3.98406	56.1	2	1	2	2	1.2	0.42265
GH24787p OS=Drosophila melanogaster OX=7227 GN=Pus7 PE=1 SV=1	Q9VSK9	22.0708	82.7	3	4	9	6	1.88889	0.127128
GH25158p OS=Drosophila melanogaster OX=7227 GN=Dmel\CG5399 PE=2 SV=1	Q9VF46	7.33945	23.1	1	4	1	2	0.714286	0.591752
GH25425p OS=Drosophila melanogaster OX=7227 GN=Dmel\CG6180 PE=1 SV=2	Q9VK60	19.8444	28.7	3	3	3	3	1	#DIV/0!
GH25466p OS=Drosophila melanogaster OX=7227 GN=Dmel\CG7724 PE=1 SV=1	Q9VVE3	11.0553	44.8	1	2	1	1	0.8	0.42265
GH25683p OS=Drosophila melanogaster OX=7227 GN=Dmel\CG4239 PE=2 SV=1	Q9VXG9	14.4928	30.3	3	1	1	1	0.666667	0.42265
GH25853p OS=Drosophila melanogaster OX=7227 GN=Dmel\CG10132 PE=1 SV=2	Q9VIU8	26.3042	152.3	13	13	18	24	1.57143	0.116548
GH26015p OS=Drosophila melanogaster OX=7227 GN=Dmel\CG8888 PE=1 SV=1	Q7K3N4	22.1649	43.5	4	5	8	5	1.36364	0.333333
GH26159p OS=Drosophila melanogaster OX=7227 GN=Iris PE=2 SV=1	Q9VPX0	1.88324	58.8	1	0	0	0	0.666667	0.42265
GH26270p OS=Drosophila melanogaster OX=7227 GN=Idh3b PE=1 SV=1	Q9VD58	53.5135	40.4	33	32	30	34	0.985075	0.830969
GH26459p OS=Drosophila melanogaster OX=7227 GN=Dmel\CG5989 PE=2 SV=1	Q9VSM4	36.2385	50.3	9	7	12	8	1.22222	0.465478
GH26789p OS=Drosophila melanogaster OX=7227 GN=GS PE=1 SV=2	Q9VVA4	5.53453	231.9	4	0	2	4	1.33333	0.698489
GH26833p OS=Drosophila melanogaster OX=7227 GN=LpR2 PE=2 SV=1	Q7YTZ6	3.60046	95.4	0	0	1	2	2.5	0.095466
GH26960p OS=Drosophila melanogaster OX=7227 GN=Porin2 PE=2 SV=1	Q9VKP2	32.4232	31.9	8	7	2	0	0.235294	0.0283344
GH27579p OS=Drosophila melanogaster OX=7227 GN=grsm PE=1 SV=1	Q9V3D8	53.0466	60.1	17	15	19	24	1.32353	0.177821
GH28326p OS=Drosophila melanogaster OX=7227 GN=45555989 PE=1 SV=2	Q9VWV4	46.6667	71.7	29	26	28	31	1.07018	0.4453
GH28348p OS=Drosophila melanogaster OX=7227 GN=jp PE=2 SV=1	Q7JV09	6.54649	115.9	4	2	3	3	1	1
GH28654p OS=Drosophila melanogaster OX=7227 GN=Dmel\CG8654 PE=2 SV=1	Q7K3M6	17.1315	55.5	8	6	8	8	1.125	0.42265
GH28815p OS=Drosophila melanogaster OX=7227 GN=Dmel\CG33722 PE=1 SV=1	Q6NL44	5.43933	53.6	1	1	1	0	0.75	0.42265
Gilgamesh, isoform C OS=Drosophila melanogaster OX=7227 GN=gish PE=1 SV=2	Q8INB6	13.3489	48.7	3	2	5	3	1.42857	0.311753
GILT-like protein 1 OS=Drosophila melanogaster OX=7227 GN=GILT1 PE=1 SV=1	Q95RA9	40.8	27.7	3	4	6	2	1.11111	0.830969
GlcNAc-1-P transferase OS=Drosophila melanogaster OX=7227 GN=Alg7 PE=2 SV=2	Q9VK30	10.0244	45.8	1	0	2	1	1.66667	0.292893
Glucosamine-6-phosphate isomerase OS=Drosophila melanogaster OX=7227 GN=Oscillin PE=3 SV=1	M9ND31	35.2941	30.8	3	9	5	6	0.928571	0.88453
Glucose transporter type 1 OS=Drosophila melanogaster OX=7227 GN=Glut1 PE=2 SV=4	Q8IRI6	0.694444	158.5	1	1	1	1	1	#DIV/0!
Glucose-6-phosphate 1-dehydrogenase OS=Drosophila melanogaster OX=7227 GN=Zw PE=1 SV=2	P12646	11.6412	60.4	3	1	1	1	0.666667	0.42265
Glucose-6-phosphate 1-epimerase OS=Drosophila melanogaster OX=7227 GN=BG:DS00797.2 PE=1 SV=1	Q9V3D1	6.73401	34.2	1	0	0	2	1.33333	0.698489
Glucose-6-phosphate isomerase OS=Drosophila melanogaster OX=7227 GN=Pgi PE=2 SV=2	P52029	33.1541	62.3	10	10	12	14	1.27273	0.095466
Glucosidase 1, isoform B OS=Drosophila melanogaster OX=7227 GN=GCS1 PE=1 SV=4	Q9VZ04	2.23793	96.1	2	1	1	2	1	1
Glucosidase 2 subunit beta OS=Drosophila melanogaster OX=7227 GN=GCS2beta PE=1 SV=1	Q9VJD1	41.4234	61.5	12	10	11	6	0.791667	0.451179
Glutactin OS=Drosophila melanogaster OX=7227 GN=Glt PE=1 SV=2	P33438	7.21248	118.7	2	2	2	2	1	#DIV/0!
Glutamate carrier 1, isoform A OS=Drosophila melanogaster OX=7227 GN=GC1 PE=1 SV=1	Q9VGF7	47.9751	34.5	9	11	10	11	1.04545	0.698489
Glutamate dehydrogenase OS=Drosophila melanogaster OX=7227 GN=Gdh PE=1 SV=1	A0A0C4DHE7	62.9156	43	23	23	25	24	1.0625	0.095466
Glutamate dehydrogenase, mitochondrial OS=Drosophila melanogaster OX=7227 GN=Gdh PE=1 SV=2	P54385	60.3203	62.5	45	46	45	47	1.01075	0.698489
Glutamic acid decarboxylase 1, isoform D OS=Drosophila melanogaster OX=7227 GN=Gad1 PE=3 SV=1	M9PH99	22.1569	57.8	8	9	8	11	1.10526	0.591752
Glutaminase OS=Drosophila melanogaster OX=7227 GN=GLS PE=1 SV=1	A1Z944	32.0217	82	8	7	12	11	1.47059	0.0298575
Glutamine synthetase OS=Drosophila melanogaster OX=7227 GN=Gs1 PE=1 SV=1	E1JHQ1	39.599	44.4	15	14	16	15	1.06452	0.292893
Glutamine synthetase OS=Drosophila melanogaster OX=7227 GN=Gs2 PE=1 SV=1	X2JDA5	36.4611	41.7	15	13	15	16	1.1	0.311753
Glutamine--fructose-6-phosphate transaminase (isomerizing) OS=Drosophila melanogaster OX=7227 GN=Gfat2 PE=1 SV=1	Q9VAW3	7.02782	76.5	3	3	3	2	0.875	0.42265
Glutaminyl-peptide cyclotransferase OS=Drosophila melanogaster OX=7227 GN=isoQC PE=1 SV=1	Q86PD7	11.8644	40.8	1	0	3	1	2	0.311753
Glutaminyl-peptide cyclotransferase OS=Drosophila melanogaster OX=7227 GN=isoQC PE=2 SV=1	Q7KTY3	12.5	40.3	1	0	3	1	2	0.311753
Glutamyl-tRNA synthetase OS=Drosophila melanogaster OX=7227 GN=GluRS-m PE=3 SV=1	Q9VV59	8.21918	58.5	2	2	1	3	1	1
Glutamyl-tRNA(Gln) amidotransferase subunit A, mitochondrial OS=Drosophila melanogaster OX=7227 GN=gatA PE=2 SV=1	Q9VE09	37.4016	55.8	12	10	16	12	1.25	0.311753
Glutamyl-tRNA(Gln) amidotransferase subunit B, mitochondrial OS=Drosophila melanogaster OX=7227 GN=GatB PE=3 SV=2	Q9VCD0	25.5814	57.3	7	8	11	5	1.05882	0.88453
Glutamyl-tRNA(Gln) amidotransferase subunit C, mitochondrial OS=Drosophila melanogaster OX=7227 GN=GatC PE=3 SV=1	Q86BL4	27.7027	16.9	2	1	3	2	1.4	0.292893
Glutathione peroxidase OS=Drosophila melanogaster OX=7227 GN=PHGPx PE=1 SV=1	Q9VZQ8	44.9704	18.7	7	9	7	6	0.833333	0.311753
Glutathione S transferase D9, isoform A OS=Drosophila melanogaster OX=7227 GN=GstD9 PE=1 SV=1	Q9VGA0	9.63303	25.4	1	1	1	1	1	#DIV/0!
Glutathione S transferase E12, isoform A OS=Drosophila melanogaster OX=7227 GN=GstE12 PE=1 SV=1	Q9XYZ9	6.72646	25.2	0	1	1	1	1.33333	0.42265
Glutathione S transferase E9 OS=Drosophila melanogaster OX=7227 GN=GstE9 PE=1 SV=1	Q7K8X7	19.0045	24.9	3	5	5	4	1.1	0.698489
Glutathione S transferase T1 OS=Drosophila melanogaster OX=7227 GN=GstT1 PE=1 SV=1	Q7K0B6	69.7368	26.6	16	17	20	19	1.17143	0.0513167
Glutathione S transferase T2 OS=Drosophila melanogaster OX=7227 GN=GstT2 PE=1 SV=2	A1Z7X7	28.9474	26.6	4	2	3	4	1.125	0.698489
Glutathione S transferase T3, isoform B OS=Drosophila melanogaster OX=7227 GN=GstT3 PE=3 SV=1	E1JJS1	12.6866	31.4	3	3	2	2	0.75	#DIV/0!
Glutathione S-transferase D1 OS=Drosophila melanogaster OX=7227 GN=GstD1 PE=1 SV=1	P20432	36.3636	23.9	7	6	5	5	0.8	0.095466
Glutathione S-transferase S1 OS=Drosophila melanogaster OX=7227 GN=GstS1 PE=1 SV=2	P41043	10.8434	27.6	1	1	1	1	1	#DIV/0!
Glyceraldehyde-3-phosphate dehydrogenase 1 OS=Drosophila melanogaster OX=7227 GN=Gapdh1 PE=2 SV=2	P07486	89.1566	35.3	90	97	104	94	1.0582	0.462615
Glyceraldehyde-3-phosphate dehydrogenase OS=Drosophila melanogaster OX=7227 GN=Gapdh2 PE=3 SV=1	M9PJN8	87.3494	35.3	86	91	99	94	1.08939	0.152002
Glycerol kinase OS=Drosophila melanogaster OX=7227 GN=Dmel\CG8298 PE=2 SV=1	Q7JY99	1.34228	66.5	1	1	1	1	1	#DIV/0!
Glycerol kinase OS=Drosophila melanogaster OX=7227 GN=Gk1 PE=1 SV=1	Q8IRJ9	22.5738	51.8	5	6	10	9	1.61538	0.0298575
Glycerol kinase OS=Drosophila melanogaster OX=7227 GN=Gk2 PE=2 SV=2	Q9W095	23.6111	64.5	3	4	6	7	1.66667	0.0513167
Glycerol-3-phosphate acyltransferase 4, isoform C OS=Drosophila melanogaster OX=7227 GN=Gpat4 PE=1 SV=2	Q9W1B5	25.4902	52.2	10	7	9	9	1.05263	0.770584
Glycerol-3-phosphate dehydrogenase [NAD(+)] OS=Drosophila melanogaster OX=7227 GN=Gpdh1 PE=1 SV=1	M9PC43	66.8555	38.6	28	30	31	22	0.916667	0.641943
Glycerol-3-phosphate dehydrogenase OS=Drosophila melanogaster OX=7227 GN=Gpo1 PE=1 SV=1	Q7K569	87.0166	80.4	195	166	178	266	1.22865	0.464895
Glycine cleavage system P protein OS=Drosophila melanogaster OX=7227 GN=Dmel\CG3999 PE=1 SV=1	Q9VH09	33.2995	109.6	25	25	16	25	0.826923	0.42265
Glycogen [starch] synthase OS=Drosophila melanogaster OX=7227 GN=GlyS PE=1 SV=2	Q9VFC8	64.7391	81.7	85	86	84	70	0.901734	0.349513
Glycogen-binding subunit 76A OS=Drosophila melanogaster OX=7227 GN=Gbs-76A PE=1 SV=1	Q9VVY3	34.6549	73.9	20	19	24	18	1.07317	0.670707
Glycogenin, isoform B OS=Drosophila melanogaster OX=7227 GN=Gyg PE=1 SV=3	Q9W2J6	9.00901	37.8	1	2	2	2	1.2	0.42265
Glycosyltransferase 25 family member OS=Drosophila melanogaster OX=7227 GN=CG31915 PE=2 SV=1	Q8IPK4	10.9477	71.1	5	4	5	3	0.909091	0.698489
Glycylpeptide N-tetradecanoyltransferase OS=Drosophila melanogaster OX=7227 GN=Nmt PE=2 SV=2	O61613	6.77966	53.8	0	0	1	2	2.5	0.095466
GM01152p OS=Drosophila melanogaster OX=7227 GN=Dmel\CG3040 PE=1 SV=2	Q9W3T9	5.46218	26.9	1	1	0	0	0.5	#DIV/0!
GM01318p OS=Drosophila melanogaster OX=7227 GN=Wbp2 PE=1 SV=1	Q95SE8	3.85757	35.3	0	1	1	1	1.33333	0.42265
GM01519p OS=Drosophila melanogaster OX=7227 GN=Pld3 PE=1 SV=1	Q9VIF2	25.3036	55.6	14	13	14	15	1.06897	0.292893
GM04645p OS=Drosophila melanogaster OX=7227 GN=Ugt302C1 PE=1 SV=1	Q9VGT3	24.6212	60.1	13	12	15	12	1.07407	0.591752
GM05240p OS=Drosophila melanogaster OX=7227 GN=Dmel\CG6178 PE=1 SV=1	Q9VCC6	38.7868	59.9	13	12	12	12	0.962963	0.42265
GM09977p OS=Drosophila melanogaster OX=7227 GN=anon-WO0172774.138 PE=1 SV=1	Q9VSC5	12.0846	36.7	1	2	2	1	1	1
GM13032p OS=Drosophila melanogaster OX=7227 GN=Dmel\CG6983 PE=1 SV=1	Q9VSK4	11.1111	20.4	1	0	2	0	1.33333	0.698489
GM14138p OS=Drosophila melanogaster OX=7227 GN=PP2C PE=2 SV=2	Q9VR62	3.22581	72.8	0	0	0	2	2	0.42265
GM14467p OS=Drosophila melanogaster OX=7227 GN=Pex10 PE=2 SV=1	Q9W0D7	4.01338	34.6	1	0	0	0	0.666667	0.42265
GM16226p OS=Drosophila melanogaster OX=7227 GN=Dmel\CG10343 PE=1 SV=1	Q9VJ60	24.2991	24.1	2	3	4	4	1.42857	0.095466
Golgi pH regulator OS=Drosophila melanogaster OX=7227 GN=GPHR PE=2 SV=1	Q3ZAN1	2.1978	52.8	1	1	1	1	1	#DIV/0!
Golgi phosphoprotein 3 homolog sauron OS=Drosophila melanogaster OX=7227 GN=sau PE=1 SV=1	Q9VQ93	22.1088	33.5	3	5	6	3	1.1	0.80755
Gram-negative bacteria-binding protein 3 OS=Drosophila melanogaster OX=7227 GN=GNBP3 PE=1 SV=2	Q9NHA8	6.93878	55.2	2	1	3	3	1.6	0.095466
Grasp65 OS=Drosophila melanogaster OX=7227 GN=Grasp65 PE=1 SV=1	Q9VW57	8.91304	47.7	3	3	2	2	0.75	#DIV/0!
GrpE protein homolog, mitochondrial OS=Drosophila melanogaster OX=7227 GN=Roe1 PE=2 SV=2	P48604	27.6995	23.9	3	1	3	5	1.66667	0.292893
GTP:AMP phosphotransferase, mitochondrial OS=Drosophila melanogaster OX=7227 GN=Ak3 PE=1 SV=1	Q9VGU6	13.8889	24.1	2	1	2	1	1	1
GTP-binding nuclear protein OS=Drosophila melanogaster OX=7227 GN=Ran PE=1 SV=1	A4V4A5	17.1296	24.7	2	1	2	1	1	1
GTP-binding protein 128up OS=Drosophila melanogaster OX=7227 GN=128up PE=2 SV=2	P32234	16.0326	41.1	3	4	3	4	1	1
Guanine nucleotide-binding protein subunit beta-like protein OS=Drosophila melanogaster OX=7227 GN=Rack1 PE=1 SV=2	O18640	66.0377	35.6	18	17	18	29	1.32432	0.390792
Guanine nucleotide-binding protein subunit gamma-1 OS=Drosophila melanogaster OX=7227 GN=Ggamma1 PE=2 SV=1	P38040	40	8.1	2	3	3	3	1.14286	0.42265
Guanylate kinase OS=Drosophila melanogaster OX=7227 GN=Dmel\CG11811 PE=1 SV=1	Q9VTB3	33.9056	25.9	2	4	5	5	1.5	0.183503
Guided entry of tail-anchored proteins factor 1 OS=Drosophila melanogaster OX=7227 GN=Dmel\CG32022 PE=1 SV=1	Q8T481	5.61798	19.8	0	0	0	0	1	#DIV/0!
GXIVsPLA2, isoform A OS=Drosophila melanogaster OX=7227 GN=GXIVsPLA2 PE=2 SV=2	Q9VUV6	17.3913	25.9	1	2	3	3	1.6	0.095466
H(+)-transporting two-sector ATPase OS=Drosophila melanogaster OX=7227 GN=Vha68-1 PE=1 SV=1	M9PD18	33.0619	68.3	11	7	13	10	1.25	0.42265
H(+)-transporting two-sector ATPase OS=Drosophila melanogaster OX=7227 GN=Vha68-2 PE=1 SV=1	A4V0N4	46.0912	68.3	17	14	20	17	1.18182	0.292893
H/ACA ribonucleoprotein complex subunit 4 OS=Drosophila melanogaster OX=7227 GN=Nop60B PE=1 SV=1	O44081	17.3228	56.8	3	1	4	5	1.83333	0.154846
HBS1-like protein OS=Drosophila melanogaster OX=7227 GN=HBS1 PE=1 SV=2	Q9W074	4.1791	74.1	0	1	1	0	1	1
HDC00331 OS=Drosophila melanogaster OX=7227 GN=Dmel\CG34172 PE=1 SV=1	Q6IHY5	37.0968	6.6	0	1	2	2	2	0.095466
HDC05827 OS=Drosophila melanogaster OX=7227 GN=Dmel\CG34228 PE=1 SV=1	Q6IGN6	36.3636	9.9	1	2	2	1	1	1
HDC12925 OS=Drosophila melanogaster OX=7227 GN=Dmel\CG42394 PE=2 SV=1	Q6IKC0	14.2857	8.2	1	1	1	1	1	#DIV/0!
HDC14388 OS=Drosophila melanogaster OX=7227 GN=Dmel\CG34284 PE=4 SV=1	Q6IJR5	25.8065	13.3	1	2	2	2	1.2	0.42265
Heat shock 70 kDa protein cognate 1 OS=Drosophila melanogaster OX=7227 GN=Hsc70-1 PE=1 SV=1	P29843	39.9376	70.6	21	11	22	21	1.32353	0.387944
Heat shock 70 kDa protein cognate 2 OS=Drosophila melanogaster OX=7227 GN=Hsc70-2 PE=1 SV=2	P11146	9.16272	69.7	7	6	9	5	1.06667	0.830969
Heat shock 70 kDa protein cognate 4 OS=Drosophila melanogaster OX=7227 GN=Hsc70-4 PE=1 SV=3	P11147	63.7481	71.1	60	59	63	60	1.03306	0.333333
Heat shock 70 kDa protein cognate 5 OS=Drosophila melanogaster OX=7227 GN=Hsc70-5 PE=1 SV=2	P29845	59.4752	74	52	58	87	78	1.49107	0.0365692
Heat shock protein 23, isoform B OS=Drosophila melanogaster OX=7227 GN=Hsp23 PE=3 SV=1	M9NE68	41.9355	20.6	2	3	2	1	0.714286	0.292893
Heat shock protein 26 OS=Drosophila melanogaster OX=7227 GN=Hsp26 PE=1 SV=2	P02517	25.4808	23	2	0	2	1	1.25	0.698489
Heat shock protein 60A OS=Drosophila melanogaster OX=7227 GN=Hsp60A PE=1 SV=3	O02649	34.904	60.8	4	7	15	13	2.30769	0.0421585
Heat shock protein 68 OS=Drosophila melanogaster OX=7227 GN=Hsp68 PE=1 SV=1	O97125	14.9606	69.7	9	8	8	8	0.947368	0.42265
HECT and RLD domain containing E3 ubiquitin ligase 4, isoform A OS=Drosophila melanogaster OX=7227 GN=Herc4 PE=1 SV=2	Q9W0H2	3.49716	118.9	2	3	0	1	0.428571	0.105573
HECT-type E3 ubiquitin transferase OS=Drosophila melanogaster OX=7227 GN=Nedd4 PE=1 SV=1	B7Z068	3.11871	113.3	3	2	2	0	0.571429	0.311753
Heme O synthase OS=Drosophila melanogaster OX=7227 GN=Dmel\CG5037 PE=2 SV=1	Q9VKZ1	5.37084	42.5	1	3	1	2	0.833333	0.698489
Heme oxygenase OS=Drosophila melanogaster OX=7227 GN=Ho PE=1 SV=1	Q9VGJ9	26.3514	34.1	9	6	7	8	1	1
Heterogeneous nuclear ribonucleoprotein 27C OS=Drosophila melanogaster OX=7227 GN=Hrb27C PE=1 SV=2	P48809	22.8029	44.7	8	9	8	6	0.842105	0.311753
Heterogeneous nuclear ribonucleoprotein K, isoform E OS=Drosophila melanogaster OX=7227 GN=HnRNP-K PE=1 SV=1	E1JGN7	5.47667	49.8	1	1	1	0	0.75	0.42265
High temperature requirement protein A2 OS=Drosophila melanogaster OX=7227 GN=HtrA2 PE=3 SV=1	A0A0B4KG52	8.29384	46	1	2	1	3	1.2	0.698489
High-affinity choline transporter 1 OS=Drosophila melanogaster OX=7227 GN=ChT PE=2 SV=2	Q9VE46	20.3583	66.8	6	6	10	10	1.57143	#DIV/0!
Histidine triad nucleotide binding protein 1, isoform A OS=Drosophila melanogaster OX=7227 GN=HINT1 PE=1 SV=1	Q8STA5	32	16.6	2	2	2	2	1	#DIV/0!
Histidine--tRNA ligase OS=Drosophila melanogaster OX=7227 GN=HisRS PE=1 SV=2	Q8IQX8	39.3617	62.3	21	21	21	19	0.954545	0.42265
Histone deacetylase 6, isoform G OS=Drosophila melanogaster OX=7227 GN=HDAC6 PE=1 SV=1	M9PJN5	2.29008	130.8	1	1	2	0	1	1
Histone H2A OS=Drosophila melanogaster OX=7227 GN=His2Av PE=3 SV=1	A0A0B4KH25	6.38298	15	1	1	1	1	1	#DIV/0!
Histone H2B OS=Drosophila melanogaster OX=7227 GN=His2B PE=1 SV=2	P02283	14.6341	13.7	2	2	2	1	0.833333	0.42265
Histone H4 OS=Drosophila melanogaster OX=7227 GN=His4 PE=1 SV=2	P84040	31.068	11.4	2	2	1	2	0.833333	0.42265
HL01062p OS=Drosophila melanogaster OX=7227 GN=CT30701 PE=1 SV=1	Q9VU17	10.0186	58.4	5	5	6	4	1	1
HL01444p OS=Drosophila melanogaster OX=7227 GN=NimB2 PE=2 SV=1	Q7KTA1	2.3753	45.7	0	1	1	0	1	1
HL01515p OS=Drosophila melanogaster OX=7227 GN=Dmel\CG5973 PE=2 SV=2	Q9VM11	10.9325	36.1	2	1	2	3	1.4	0.292893
HL05328p OS=Drosophila melanogaster OX=7227 GN=lectin-24Db PE=2 SV=1	Q9VQX3	54.8747	41.5	16	12	5	12	0.633333	0.305686
HL07956p OS=Drosophila melanogaster OX=7227 GN=mRpL18 PE=2 SV=1	Q7JVK1	14.5161	21.2	1	1	1	1	1	#DIV/0!
HL08109p OS=Drosophila melanogaster OX=7227 GN=yip2 PE=1 SV=1	Q9VL70	73.3668	41.6	43	34	47	48	1.22785	0.185178
Holocarboxylase synthetase, isoform C OS=Drosophila melanogaster OX=7227 GN=Hcs PE=1 SV=1	A0A0B4LGM5	24.0688	116.5	15	19	15	18	0.972222	0.859972
Hsc/Hsp70-interacting protein related, isoform B OS=Drosophila melanogaster OX=7227 GN=HIP-R PE=4 SV=1	E2QD63	37.4005	41	11	12	13	10	1	1
Hsc70Cb, isoform A OS=Drosophila melanogaster OX=7227 GN=Hsc70Cb PE=1 SV=1	Q9VUC1	58.209	88.4	40	36	48	30	1.02564	0.923528
HSP 82 OS=Drosophila melanogaster OX=7227 GN=Gp93 PE=1 SV=1	Q9VAY2	62.77	90.2	76	65	66	64	0.923077	0.428908
HSP 82 OS=Drosophila melanogaster OX=7227 GN=Hsp83 PE=3 SV=1	M9PBL3	54.8117	81.8	52	47	50	44	0.950495	0.587607
Hsp90 co-chaperone Cdc37 OS=Drosophila melanogaster OX=7227 GN=Cdc37 PE=1 SV=1	Q24276	8.99743	45.1	1	1	2	2	1.5	#DIV/0!
Hu li tai shao, isoform O OS=Drosophila melanogaster OX=7227 GN=hts PE=1 SV=1	A0A0B4K849	30.7263	79	7	10	12	11	1.31579	0.198216
Hydroxymethylbilane hydrolyase [cyclizing] OS=Drosophila melanogaster OX=7227 GN=Uros1 PE=1 SV=1	Q9W3B3	5.05415	30.9	0	1	0	0	0.666667	0.42265
IA-2 protein tyrosine phosphatase, isoform D OS=Drosophila melanogaster OX=7227 GN=IA-2 PE=1 SV=2	Q59E11	0.918836	145.6	1	1	1	1	1	#DIV/0!
IGF-II mRNA-binding protein, isoform L OS=Drosophila melanogaster OX=7227 GN=Imp PE=1 SV=1	M9NF14	28.9969	69.9	4	6	7	8	1.41667	0.154846
Imaginal disc growth factor 4, isoform C OS=Drosophila melanogaster OX=7227 GN=Idgf4 PE=1 SV=1	X2JEB6	67.6471	48.6	65	70	58	71	0.956204	0.708614
Imaginal disk growth factor 6 OS=Drosophila melanogaster OX=7227 GN=Idgf6 PE=1 SV=2	Q23997	42.6991	50.3	16	12	10	16	0.933333	0.80755
Immediate early response 3-interacting protein 1 OS=Drosophila melanogaster OX=7227 GN=Dmel\CG32069 PE=2 SV=2	Q9VTE1	26.25	9	2	1	1	2	1	1
Importin subunit alpha OS=Drosophila melanogaster OX=7227 GN=Kap-alpha3 PE=1 SV=1	Q9V455	23.1518	57	7	6	7	7	1.06667	0.42265
Importin subunit alpha OS=Drosophila melanogaster OX=7227 GN=Pen PE=1 SV=2	P52295	9.38697	57.8	2	4	2	0	0.5	0.292893
Importin subunit beta OS=Drosophila melanogaster OX=7227 GN=Fs(2)Ket PE=1 SV=2	O18388	16.0633	98.6	13	10	16	11	1.16	0.563564
Inactive selenide, water dikinase-like protein OS=Drosophila melanogaster OX=7227 GN=SelD PE=2 SV=1	O18373	30.9045	43.4	7	5	11	5	1.28571	0.591752
Inorganic pyrophosphatase OS=Drosophila melanogaster OX=7227 GN=Nurf-38 PE=1 SV=3	O77460	18.0473	37.9	5	4	5	3	0.909091	0.698489
Inosine triphosphate pyrophosphatase OS=Drosophila melanogaster OX=7227 GN=CG8891 PE=2 SV=1	Q9VMW7	5.75916	21.4	1	0	0	0	0.666667	0.42265
Inositol hexakisphosphate and diphosphoinositol-pentakisphosphate kinase OS=Drosophila melanogaster OX=7227 GN=l(1)G0196 PE=1 SV=1	X2JCY0	0.764706	189.1	0	0	1	1	2	#DIV/0!
Inositol-3-phosphate synthase OS=Drosophila melanogaster OX=7227 GN=Inos PE=1 SV=1	O97477	30.2655	62.2	9	13	15	11	1.16667	0.552786
Insulin-degrading enzyme OS=Drosophila melanogaster OX=7227 GN=Ide PE=1 SV=4	P22817	40	113.6	33	34	34	43	1.14493	0.384543
Integrin linked kinase, isoform A OS=Drosophila melanogaster OX=7227 GN=Ilk PE=1 SV=1	Q9V400	7.58929	50.7	4	2	2	2	0.75	0.42265
Interleukin enhancer-binding factor 2 homolog OS=Drosophila melanogaster OX=7227 GN=CG5641 PE=2 SV=1	Q9VG73	18.9394	43.6	2	3	5	3	1.42857	0.311753
IP04436p OS=Drosophila melanogaster OX=7227 GN=Ugt36A1 PE=1 SV=3	Q9VQT0	13.0354	60.2	2	2	7	3	2	0.272393
IP05441p OS=Drosophila melanogaster OX=7227 GN=Dmel\CG31937 PE=1 SV=1	Q9VQ39	29.595	35.6	3	5	4	4	1	1
IP10114p OS=Drosophila melanogaster OX=7227 GN=Dmel\CG33127 PE=1 SV=1	Q86B58	17.6056	30.9	2	0	1	2	1.25	0.698489
IP10670p OS=Drosophila melanogaster OX=7227 GN=Dmel\CG13833 PE=2 SV=1	Q9VCS2	16.1994	35.3	4	3	4	3	1	1
IP11925p OS=Drosophila melanogaster OX=7227 GN=CT33083 PE=2 SV=1	Q9VBT8	11.1905	48.6	2	2	3	1	1	1
IP12678p OS=Drosophila melanogaster OX=7227 GN=Dmel\CG8837 PE=2 SV=1	Q9VQN9	2.47423	52.8	1	1	1	1	1	#DIV/0!
IP13216p OS=Drosophila melanogaster OX=7227 GN=tank PE=2 SV=1	Q9VR33	1.60966	56.8	0	0	0	0	1	#DIV/0!
IP16073p OS=Drosophila melanogaster OX=7227 GN=Dmel\CG7882 PE=2 SV=1	Q0IGX4	10.0775	56.7	3	4	4	2	0.888889	0.698489
IP17351p OS=Drosophila melanogaster OX=7227 GN=RpL36A PE=1 SV=2	Q9VLT7	13.4615	12.5	2	1	1	2	1	1
IP17403p OS=Drosophila melanogaster OX=7227 GN=Dmel\CG12004 PE=2 SV=1	A1A714	2.26337	53.4	1	0	0	1	1	1
IP18102p OS=Drosophila melanogaster OX=7227 GN=CG17041 PE=2 SV=1	A2RVI0	22.3108	28.1	2	1	2	2	1.2	0.42265
IP18706p OS=Drosophila melanogaster OX=7227 GN=crhbp PE=2 SV=2	Q9VA76	3.11615	38.1	0	0	0	1	1.5	0.42265
IP20706p OS=Drosophila melanogaster OX=7227 GN=l(2)SH0542 PE=2 SV=2	Q7KVF6	26.5116	24.8	5	4	5	4	1	1
IP21853p OS=Drosophila melanogaster OX=7227 GN=Dmel\CG4462 PE=2 SV=1	Q9VDS0	2.26876	63.6	1	0	0	0	0.666667	0.42265
Iron-sulfur cluster assembly 1 homolog, mitochondrial OS=Drosophila melanogaster OX=7227 GN=MagR PE=1 SV=1	Q8T3X9	29.2308	14.1	2	3	1	1	0.571429	0.095466
Isocitrate dehydrogenase [NADP] OS=Drosophila melanogaster OX=7227 GN=Idh PE=1 SV=1	Q7KUB1	53.7313	52.6	23	25	28	19	0.98	0.923528
Isoleucyl-tRNA synthetase OS=Drosophila melanogaster OX=7227 GN=IleRS PE=1 SV=1	Q8MSW0	3.17331	141	1	1	0	2	1	1
Isoleucyl-tRNA synthetase OS=Drosophila melanogaster OX=7227 GN=IleRS-m PE=1 SV=2	Q9VUY4	31.1371	107.5	23	20	22	19	0.955556	0.683772
Jabba, isoform E OS=Drosophila melanogaster OX=7227 GN=Jabba PE=1 SV=1	B7YZK4	10.7306	49.3	2	3	3	3	1.14286	0.42265
Jagunal, isoform B OS=Drosophila melanogaster OX=7227 GN=jagn PE=3 SV=1	E2QD00	20.8122	23	2	3	3	2	1	1
Jet fuel, isoform A OS=Drosophila melanogaster OX=7227 GN=jef PE=1 SV=1	A1Z9U2	14.9606	83.3	7	8	9	9	1.17647	0.095466
Jonah 65Aiv OS=Drosophila melanogaster OX=7227 GN=Jon65Aiv PE=1 SV=1	Q9VRS6	19.9262	28	2	3	2	1	0.714286	0.292893
Jonah 99Fii OS=Drosophila melanogaster OX=7227 GN=Jon99Fii PE=2 SV=1	Q9VA67	18.7266	28.9	2	2	1	2	0.833333	0.42265
Julius seizure, isoform D OS=Drosophila melanogaster OX=7227 GN=jus PE=4 SV=1	A0A0B4KHA7	5.29661	52.1	1	0	1	2	1.66667	0.292893
Kruppel homolog 2, isoform C OS=Drosophila melanogaster OX=7227 GN=Kr-h2 PE=1 SV=1	X2J4W8	42.3913	31.2	9	9	8	9	0.95	0.42265
Kurtz arrestin OS=Drosophila melanogaster OX=7227 GN=krz PE=1 SV=1	Q9V393	15.7447	51.2	4	6	4	5	0.916667	0.698489
L.2.35Df OS=Drosophila melanogaster OX=7227 GN=Mtr4 PE=1 SV=1	Q9Y134	5.6872	118.8	3	1	3	4	1.5	0.311753
L82C OS=Drosophila melanogaster OX=7227 GN=mtd PE=1 SV=1	Q8IPN8	11.8527	94.4	4	1	3	6	1.57143	0.4453
La costa OS=Drosophila melanogaster OX=7227 GN=lcs PE=4 SV=1	O61351	7.58621	12.8	0	1	0	1	1	1
La related protein, isoform F OS=Drosophila melanogaster OX=7227 GN=larp PE=1 SV=1	A0A0B4K6K9	1.84528	151.6	2	1	1	1	0.8	0.42265
La ribonucleoprotein domain family member 7 OS=Drosophila melanogaster OX=7227 GN=Larp7 PE=1 SV=1	Q9W362	1.84874	67.3	1	1	0	0	0.5	#DIV/0!
Lachesin OS=Drosophila melanogaster OX=7227 GN=Lac PE=1 SV=2	Q24372	41.2256	39.9	4	8	9	9	1.42857	0.272393
Larval serum protein 1 beta, isoform B OS=Drosophila melanogaster OX=7227 GN=Lsp1beta PE=4 SV=1	X2J8F5	1.64766	95.8	1	1	0	0	0.5	#DIV/0!
Late endosomal/lysosomal adaptor and MAPK and MTOR activator 1 OS=Drosophila melanogaster OX=7227 GN=p18 PE=1 SV=1	Q9VW73	9.44444	20.5	1	0	1	2	1.66667	0.292893
Late endosomal/lysosomal adaptor and MAPK and MTOR activator 5 OS=Drosophila melanogaster OX=7227 GN=Dmel\CG14812 PE=1 SV=1	O96824	10	10.4	1	1	1	1	1	#DIV/0!
LD01482p OS=Drosophila melanogaster OX=7227 GN=Dmel\CG10068 PE=2 SV=1	Q9VI65	25.6329	37	5	4	7	7	1.45455	0.0377496
LD02975p OS=Drosophila melanogaster OX=7227 GN=Dmel\CG9281 PE=1 SV=1	Q9VXR5	6.05565	69.5	0	1	3	3	2.66667	0.0377496
LD03220p OS=Drosophila melanogaster OX=7227 GN=Stip1 PE=1 SV=1	Q9VPN5	7.7551	55.7	1	3	1	1	0.666667	0.42265
LD04461p OS=Drosophila melanogaster OX=7227 GN=Dmel\CG1703 PE=1 SV=1	Q9VYW4	8.99001	101.5	1	0	4	5	3.66667	0.0298575
LD04844p OS=Drosophila melanogaster OX=7227 GN=Dmel\CG1572 PE=1 SV=1	Q9VYX8	17.5	17.8	0	2	3	1	1.5	0.552786
LD05247p OS=Drosophila melanogaster OX=7227 GN=Dmel\CG8839 PE=1 SV=1	Q7K2E1	34.0265	58.2	11	13	10	9	0.807692	0.154846
LD05272p OS=Drosophila melanogaster OX=7227 GN=Dmel\CG32536 PE=1 SV=2	Q9VWJ3	8.21918	24.4	1	1	0	0	0.5	#DIV/0!
LD05321p OS=Drosophila melanogaster OX=7227 GN=Dmel\CG6565 PE=2 SV=1	Q9VJZ2	9.17647	50	2	1	1	0	0.6	0.292893
LD05679p OS=Drosophila melanogaster OX=7227 GN=CG8446-RB PE=1 SV=1	Q8SX78	9.09091	44.1	4	3	0	0	0.222222	0.0198039
LD06553p OS=Drosophila melanogaster OX=7227 GN=Dmel\CG3609 PE=1 SV=1	Q9VQB4	47.7612	37.3	14	12	15	10	0.964286	0.869811
LD07162p OS=Drosophila melanogaster OX=7227 GN=vig PE=1 SV=1	Q9V426	17.7551	52.7	5	5	5	4	0.916667	0.42265
LD07939p OS=Drosophila melanogaster OX=7227 GN=Dmel\CG10425 PE=1 SV=1	Q9VBU5	21.131	36.5	3	3	4	5	1.375	0.095466
LD08669p OS=Drosophila melanogaster OX=7227 GN=slmb PE=1 SV=1	Q9VDE3	4.5098	58.9	1	1	0	1	0.75	0.42265
LD08826p OS=Drosophila melanogaster OX=7227 GN=Dmel\CG12935 PE=1 SV=1	Q7JW07	28.1385	26.6	7	6	10	7	1.26667	0.333333
LD12946p OS=Drosophila melanogaster OX=7227 GN=MSBP PE=1 SV=1	Q9VXM4	56.4516	27.9	12	12	12	13	1.03846	0.42265
LD15002p OS=Drosophila melanogaster OX=7227 GN=Pur-alpha PE=1 SV=1	Q95RR6	18.9781	31	3	1	2	4	1.33333	0.552786
LD15349p OS=Drosophila melanogaster OX=7227 GN=Pih1D1 PE=1 SV=1	Q9VK57	3.8806	38	0	0	0	1	1.5	0.42265
LD18126p OS=Drosophila melanogaster OX=7227 GN=EG:171D11.2 PE=1 SV=1	Q8SWW9	36.2717	75.7	25	18	27	31	1.33333	0.203883
LD18447p OS=Drosophila melanogaster OX=7227 GN=mRF1 PE=2 SV=1	Q9VK20	3.31633	44.6	0	0	0	1	1.5	0.42265
LD18769p OS=Drosophila melanogaster OX=7227 GN=Dmel\CG4594 PE=1 SV=1	Q9VL67	10.7143	30.7	2	1	1	1	0.8	0.42265
LD18904p OS=Drosophila melanogaster OX=7227 GN=schlank PE=1 SV=2	Q9W423	9.25	46.3	2	3	3	1	0.857143	0.698489
LD19311p OS=Drosophila melanogaster OX=7227 GN=anon-WO0118547.268 PE=1 SV=1	Q9W0B2	13.089	22	1	2	2	2	1.2	0.42265
LD19812p OS=Drosophila melanogaster OX=7227 GN=vnc PE=1 SV=1	Q9VT75	17.3469	22.3	2	1	2	3	1.4	0.292893
LD21102p OS=Drosophila melanogaster OX=7227 GN=Ugt35A1 PE=1 SV=1	Q9VGS9	17.1322	60.7	3	4	5	6	1.44444	0.105573
LD21269p OS=Drosophila melanogaster OX=7227 GN=Dmel\CG7182 PE=1 SV=2	Q9VSI1	4.67836	56.8	0	0	2	0	2	0.42265
LD21576p OS=Drosophila melanogaster OX=7227 GN=Nap1 PE=1 SV=1	Q9W1G7	35.1351	42.7	14	11	10	10	0.814815	0.237507
LD21810p OS=Drosophila melanogaster OX=7227 GN=Dmel\CG10383 PE=2 SV=1	Q9VJ64	9.94898	89.7	4	5	2	4	0.727273	0.311753
LD21953p OS=Drosophila melanogaster OX=7227 GN=Rab35 PE=1 SV=1	Q9W5X0	15.9204	22.8	4	0	2	3	1.16667	0.830969
LD23434p OS=Drosophila melanogaster OX=7227 GN=Dmel\CG6664 PE=1 SV=1	Q9VVC8	3.19549	57.8	2	0	0	0	0.5	0.42265
LD23667p OS=Drosophila melanogaster OX=7227 GN=Syx7 PE=1 SV=1	Q7K0X9	3.90071	31.8	1	0	1	0	1	1
LD23856p OS=Drosophila melanogaster OX=7227 GN=FBgn 33734 PE=1 SV=1	Q7K4T8	50	52.4	16	20	10	9	0.552632	0.0540947
LD24105p OS=Drosophila melanogaster OX=7227 GN=154229_at PE=1 SV=1	Q9W3N9	77.8049	43.4	33	36	38	33	1.02817	0.764298
LD24308p OS=Drosophila melanogaster OX=7227 GN=l(1)G0193 PE=1 SV=1	Q9W3M4	8.13253	77.1	3	2	2	3	1	1
LD24471p OS=Drosophila melanogaster OX=7227 GN=LD24471 PE=1 SV=1	O77477	9.1133	45.7	1	0	3	3	2.66667	0.0377496
LD24657p OS=Drosophila melanogaster OX=7227 GN=DmP29 PE=1 SV=1	Q9W0X3	3.42205	30.3	1	1	1	1	1	#DIV/0!
LD24721p OS=Drosophila melanogaster OX=7227 GN=Sgt PE=1 SV=1	Q9VJD4	26.8882	36.2	5	7	8	6	1.14286	0.552786
LD25118p OS=Drosophila melanogaster OX=7227 GN=mRpL37 PE=1 SV=3	Q9VGW9	17.6471	45.7	0	0	4	3	4.5	0.0198039
LD27406p OS=Drosophila melanogaster OX=7227 GN=Dmel\CG8531 PE=1 SV=1	Q7K0W1	32.1101	60.9	13	8	7	11	0.869565	0.685515
LD27581p OS=Drosophila melanogaster OX=7227 GN=Syx13 PE=1 SV=1	Q9VU45	9.50704	31.5	0	2	0	1	0.75	0.698489
LD29159p OS=Drosophila melanogaster OX=7227 GN=CT34370 PE=1 SV=1	Q9VR55	31.9502	26.6	3	1	4	3	1.5	0.311753
LD29322p OS=Drosophila melanogaster OX=7227 GN=Dmel\CG8507 PE=1 SV=1	Q9VH64	12.6649	44.6	1	4	1	1	0.571429	0.42265
LD30155p OS=Drosophila melanogaster OX=7227 GN=lost PE=1 SV=1	Q9VN21	57.0642	59.7	34	34	32	34	0.971429	0.42265
LD30746p OS=Drosophila melanogaster OX=7227 GN=loj PE=1 SV=2	Q9VRU2	37.1308	26.9	4	2	2	2	0.75	0.42265
LD31229p OS=Drosophila melanogaster OX=7227 GN=Dmel\CG8132 PE=1 SV=1	Q9VHE4	10.9541	31.8	3	3	1	1	0.5	#DIV/0!
LD31474p OS=Drosophila melanogaster OX=7227 GN=ND-20 PE=2 SV=1	Q9VXK7	36.1991	24.6	8	8	5	6	0.722222	0.0377496
LD31571p OS=Drosophila melanogaster OX=7227 GN=mRpL1 PE=1 SV=2	Q9VHT5	2.54237	40.3	0	1	1	1	1.33333	0.42265
LD32918p OS=Drosophila melanogaster OX=7227 GN=udt PE=2 SV=2	Q9VCI4	5.16963	71.1	2	1	2	3	1.4	0.292893
LD33138p OS=Drosophila melanogaster OX=7227 GN=Dmel\CG8004 PE=1 SV=1	Q9VW58	9.29368	31.1	0	0	0	1	1.5	0.42265
LD34211p OS=Drosophila melanogaster OX=7227 GN=Ykt6 PE=1 SV=1	Q9W3M8	14.5729	22.4	1	1	3	2	1.75	0.095466
LD34461p OS=Drosophila melanogaster OX=7227 GN=Tom20 PE=1 SV=1	Q95RF6	54.9708	18.8	3	5	3	7	1.2	0.698489
LD35087p OS=Drosophila melanogaster OX=7227 GN=anon-18DEc PE=1 SV=1	Q9VWD5	7.08333	55	2	2	1	2	0.833333	0.42265
LD35843p OS=Drosophila melanogaster OX=7227 GN=Dmel\CG8187 PE=1 SV=1	Q7K1W5	22.6064	41.6	3	3	2	2	0.75	#DIV/0!
LD36273p OS=Drosophila melanogaster OX=7227 GN=sni PE=1 SV=1	Q9W3H4	32.3887	26.5	4	5	3	3	0.727273	0.095466
LD36341p OS=Drosophila melanogaster OX=7227 GN=Smg5 PE=1 SV=1	Q9V414	7.13679	135.2	4	2	5	5	1.5	0.183503
LD36653p OS=Drosophila melanogaster OX=7227 GN=Dmel\CG17985 PE=2 SV=1	Q7K4J7	12.5461	30.3	0	2	1	2	1.25	0.698489
LD37241p OS=Drosophila melanogaster OX=7227 GN=slif PE=2 SV=1	Q9VNP7	2.31788	65.9	2	1	1	3	1.2	0.698489
LD37516p OS=Drosophila melanogaster OX=7227 GN=Dmel\CG11771 PE=1 SV=1	Q9VC06	49.863	81.3	43	42	35	33	0.804598	0.0168646
LD37574p OS=Drosophila melanogaster OX=7227 GN=yps PE=1 SV=1	Q95RE4	22.1591	38.2	2	2	3	3	1.33333	#DIV/0!
LD38433p OS=Drosophila melanogaster OX=7227 GN=Dmel\CG5112 PE=1 SV=1	Q9VBQ5	33.4608	58.4	12	12	14	10	1	1
LD38503p OS=Drosophila melanogaster OX=7227 GN=Dmel\CG4942 PE=2 SV=1	Q9VST8	10.5413	39.3	3	3	4	4	1.25	#DIV/0!
LD38634p OS=Drosophila melanogaster OX=7227 GN=anon-WO0118547.426 PE=2 SV=1	Q9VHW5	10.3896	27.2	1	2	1	1	0.8	0.42265
LD39967p OS=Drosophila melanogaster OX=7227 GN=mrva PE=2 SV=1	Q9VS47	4.1841	53.3	3	2	4	3	1.28571	0.292893
LD39986p OS=Drosophila melanogaster OX=7227 GN=Rab10 PE=1 SV=1	O15971	25.9804	23.3	3	5	2	6	1	1
LD40271p OS=Drosophila melanogaster OX=7227 GN=l(2)10685 PE=1 SV=1	Q9VPX3	11.5308	57.5	0	0	4	3	4.5	0.0198039
LD40450p OS=Drosophila melanogaster OX=7227 GN=Dmel\CG11309 PE=1 SV=1	Q9VP51	27.6536	41	4	5	7	4	1.18182	0.591752
LD40707p OS=Drosophila melanogaster OX=7227 GN=l(1)G0289 PE=1 SV=1	Q9W2V9	11.36	67.2	2	1	2	5	1.8	0.333333
LD41023p OS=Drosophila melanogaster OX=7227 GN=mRpS29 PE=1 SV=1	Q9W253	27.2959	44.3	6	8	8	5	0.9375	0.80755
LD41494p OS=Drosophila melanogaster OX=7227 GN=Dmel\CG9911 PE=1 SV=1	Q95TL8	10.4369	47	2	2	4	3	1.5	0.095466
LD41739p OS=Drosophila melanogaster OX=7227 GN=BEST:GH09055 PE=1 SV=1	Q7JVX3	34.0471	53	8	8	13	11	1.44444	0.057191
LD41958p OS=Drosophila melanogaster OX=7227 GN=Wdfy2 PE=1 SV=1	Q9VKW1	12.5	46.2	2	1	4	1	1.4	0.591752
LD42063p OS=Drosophila melanogaster OX=7227 GN=Dmel\CG1636 PE=2 SV=3	Q9W3G7	6.02094	44.8	1	1	2	1	1.25	0.42265
LD42267p OS=Drosophila melanogaster OX=7227 GN=Dmel\CG10211 PE=1 SV=3	Q9VJ80	0.789096	155.4	1	0	0	0	0.666667	0.42265
LD42868p OS=Drosophila melanogaster OX=7227 GN=Dmel\CG4041 PE=2 SV=4	Q9W4F8	3.4188	93.2	0	1	0	2	1.33333	0.698489
LD43175p OS=Drosophila melanogaster OX=7227 GN=yellow-b PE=2 SV=1	Q9VJI5	15.011	51	3	5	6	5	1.3	0.311753
LD43650p OS=Drosophila melanogaster OX=7227 GN=Mtch PE=1 SV=1	Q9V3Y4	82.5949	35	44	44	57	49	1.2	0.153351
LD44221p OS=Drosophila melanogaster OX=7227 GN=CG11005 PE=1 SV=1	Q8SX57	15.1751	26.9	2	2	3	2	1.16667	0.42265
LD44267p OS=Drosophila melanogaster OX=7227 GN=Dmel\CG1105 PE=1 SV=1	Q9VI53	29.6209	46	13	8	10	10	0.956522	0.859972
LD44652p OS=Drosophila melanogaster OX=7227 GN=sut1 PE=1 SV=1	Q7KK97	5.52268	54.9	1	1	2	1	1.25	0.42265
LD44762p OS=Drosophila melanogaster OX=7227 GN=Rab8 PE=1 SV=1	O18338	45.4106	23.7	8	6	4	8	0.875	0.698489
LD44914p OS=Drosophila melanogaster OX=7227 GN=Dmel\CG1635 PE=1 SV=1	Q95TK5	34.5982	51.1	14	15	12	15	0.935484	0.591752
LD45254p OS=Drosophila melanogaster OX=7227 GN=anon-WO0118547.398 PE=1 SV=1	Q9V9U3	28.0164	51.6	3	6	7	8	1.54545	0.198216
LD45603p OS=Drosophila melanogaster OX=7227 GN=EP(3)3622 PE=1 SV=3	Q9VU13	12.6638	50.5	3	2	2	2	0.857143	0.42265
LD45607p OS=Drosophila melanogaster OX=7227 GN=CG31879 PE=1 SV=1	Q7KTG0	13.5088	64.3	0	0	8	6	8	0.0198039
LD45836p OS=Drosophila melanogaster OX=7227 GN=Vps37B PE=1 SV=1	Q9VN88	7.47664	24.2	1	0	1	1	1.33333	0.42265
LD45860p OS=Drosophila melanogaster OX=7227 GN=REG PE=1 SV=1	Q9V3P3	12.2449	28.1	1	1	3	1	1.5	0.42265
LD46058p OS=Drosophila melanogaster OX=7227 GN=Pcyt1 PE=1 SV=1	Q7K4C7	16.5399	58.2	3	4	3	4	1	1
LD46175p OS=Drosophila melanogaster OX=7227 GN=sea PE=1 SV=1	Q7KSQ0	56.7823	34.1	23	25	23	23	0.96	0.42265
LD46328p OS=Drosophila melanogaster OX=7227 GN=Synd PE=1 SV=2	Q9VDI1	5.06073	55.9	1	0	0	2	1.33333	0.698489
LD47736p OS=Drosophila melanogaster OX=7227 GN=Sodh-2 PE=1 SV=1	O96299	49.1667	38.6	16	16	13	8	0.676471	0.158809
LD47970p OS=Drosophila melanogaster OX=7227 GN=anon-WO0172774.58 PE=1 SV=1	Q9VTZ7	2.35756	56.3	0	0	1	1	2	#DIV/0!
Lectin type C OS=Drosophila melanogaster OX=7227 GN=lectin-28C PE=1 SV=2	Q9VLW1	62.6415	29.9	7	6	14	18	2.26667	0.0440062
Lethal (2) 01289, isoform F OS=Drosophila melanogaster OX=7227 GN=l(2)01289 PE=1 SV=1	E1JGY6	41.2094	204.6	36	29	57	63	1.8209	0.0269677
Lethal (2) 09851, isoform A OS=Drosophila melanogaster OX=7227 GN=l(2)09851 PE=1 SV=1	Q8SYL1	4.38596	50.7	1	1	0	0	0.5	#DIV/0!
Lethal (2) 37Bb OS=Drosophila melanogaster OX=7227 GN=l(2)37Bb PE=1 SV=1	Q9VJ10	13.9806	56.7	2	2	5	5	2	#DIV/0!
Lethal (2) k09913, isoform D OS=Drosophila melanogaster OX=7227 GN=l(2)k09913 PE=1 SV=1	Q8MLS7	33.8608	36.5	9	11	10	9	0.954545	0.698489
Lethal (2) k14505, isoform A OS=Drosophila melanogaster OX=7227 GN=l(2)k14505 PE=1 SV=1	Q9VID7	7.52688	31.8	0	0	0	2	2	0.42265
Lethal(2) giant larvae protein OS=Drosophila melanogaster OX=7227 GN=l(2)gl PE=1 SV=2	P08111	11.025	126.8	3	3	5	8	1.875	0.144814
Lethal(2)neighbour of tid protein OS=Drosophila melanogaster OX=7227 GN=l(2)not PE=1 SV=1	Q27333	4.31373	58.4	1	0	2	1	1.66667	0.292893
Leucyl-tRNA synthetase OS=Drosophila melanogaster OX=7227 GN=LeuRS PE=1 SV=2	Q9VQR8	24.8731	134.8	14	14	10	15	0.9	0.609433
Leucyl-tRNA synthetase OS=Drosophila melanogaster OX=7227 GN=LeuRS-m PE=1 SV=1	Q9VZ82	5.40852	99.2	1	3	4	4	1.66667	0.183503
Levy, isoform A OS=Drosophila melanogaster OX=7227 GN=levy PE=1 SV=1	Q9W1N3	32.1101	12.5	0	3	2	1	1	1
Like-AP180, isoform D OS=Drosophila melanogaster OX=7227 GN=lap PE=1 SV=1	E1JJ78	23.3503	84.2	17	18	12	17	0.837838	0.360398
Like-AP180, isoform G OS=Drosophila melanogaster OX=7227 GN=lap PE=1 SV=1	A0A0B4K6V2	25.5572	71.7	16	16	12	17	0.911765	0.609433
LIM domain-containing protein OS=Drosophila melanogaster OX=7227 GN=stck PE=1 SV=1	Q9XYA7	5.07463	38.7	0	0	0	0	1	#DIV/0!
Limpet, isoform J OS=Drosophila melanogaster OX=7227 GN=Lmpt PE=1 SV=1	M9MRX0	18.5035	113.8	9	7	11	7	1.11111	0.698489
Limpet, isoform K OS=Drosophila melanogaster OX=7227 GN=Lmpt PE=1 SV=2	Q7KUQ6	19.0964	245.4	17	20	22	20	1.12821	0.29986
Lingerer, isoform H OS=Drosophila melanogaster OX=7227 GN=lig PE=1 SV=1	A0A0B4K7U5	1.8797	134.3	1	1	2	2	1.5	#DIV/0!
Lipid droplet-associated hydrolase OS=Drosophila melanogaster OX=7227 GN=CG9186 PE=2 SV=1	Q9W0H3	29.9674	35.7	4	4	4	1	0.7	0.42265
Lipid storage droplet-1, isoform D OS=Drosophila melanogaster OX=7227 GN=Lsd-1 PE=1 SV=1	A0A0B4KHZ1	32.5926	45.8	6	7	9	8	1.26667	0.105573
Lipid storage droplets surface-binding protein 2 OS=Drosophila melanogaster OX=7227 GN=Lsd-2 PE=1 SV=1	Q9VXY7	36.9318	38.2	8	12	11	11	1.09091	0.666667
Lipophorin receptor 1, isoform K OS=Drosophila melanogaster OX=7227 GN=LpR1 PE=4 SV=2	A8JRD0	2.88104	119	0	0	2	2	3	#DIV/0!
Lissencephaly-1 homolog OS=Drosophila melanogaster OX=7227 GN=Lis-1 PE=1 SV=2	Q7KNS3	5.10949	46.4	0	0	1	1	2	#DIV/0!
L-lactate dehydrogenase OS=Drosophila melanogaster OX=7227 GN=Ldh PE=1 SV=1	B5RJQ0	17.7711	35.5	3	2	4	2	1.14286	0.698489
Locomotion-related protein Hikaru genki OS=Drosophila melanogaster OX=7227 GN=hig PE=1 SV=2	Q09101	1.04384	107	0	0	0	0	1	#DIV/0!
Lon protease homolog, mitochondrial OS=Drosophila melanogaster OX=7227 GN=Lon PE=1 SV=1	Q7KUT2	18.1641	115	9	4	8	11	1.4	0.411652
Loquacious, isoform D OS=Drosophila melanogaster OX=7227 GN=loqs PE=1 SV=1	M9MRT5	2.78552	38.4	0	0	0	1	1.5	0.42265
LP01207p OS=Drosophila melanogaster OX=7227 GN=Tpc1 PE=1 SV=1	Q7K0L7	17.7711	36.7	4	1	7	5	2	0.19171
LP01562p OS=Drosophila melanogaster OX=7227 GN=veil PE=1 SV=1	Q7K0L5	37.3957	65.4	14	7	7	13	0.956522	0.923528
LP01981p OS=Drosophila melanogaster OX=7227 GN=p24-2 PE=2 SV=1	Q86BA5	35.2459	28.2	11	13	11	10	0.884615	0.311753
LP03102p OS=Drosophila melanogaster OX=7227 GN=Dmel\CG3356 PE=1 SV=1	Q9W196	3.38681	128.9	2	1	1	2	1	1
LP03320p OS=Drosophila melanogaster OX=7227 GN=sktl PE=1 SV=2	Q9W2R3	3.66162	87.7	2	1	4	3	1.8	0.105573
LP03547p OS=Drosophila melanogaster OX=7227 GN=Srlp PE=1 SV=1	Q9VG69	61.3757	41.6	46	36	48	37	1.03571	0.858736
LP03571p OS=Drosophila melanogaster OX=7227 GN=ESTS:172F5T PE=2 SV=2	Q9VLL5	11.054	89.7	4	5	4	3	0.818182	0.292893
LP04053p OS=Drosophila melanogaster OX=7227 GN=Dmel\CG17752 PE=2 SV=1	Q9VDV7	6.69145	60.3	0	0	2	2	3	#DIV/0!
LP04475p OS=Drosophila melanogaster OX=7227 GN=dMEMO PE=1 SV=1	Q9VG04	17.6271	33.2	3	4	3	4	1	1
LP04613p OS=Drosophila melanogaster OX=7227 GN=Dmel\CG10877 PE=1 SV=1	Q9VDL4	10.2041	48.5	3	4	4	1	0.777778	0.591752
LP05054p OS=Drosophila melanogaster OX=7227 GN=Dmel\CG3702 PE=1 SV=2	Q9VQX6	14.5086	73.6	6	7	6	11	1.26667	0.514929
LP07417p OS=Drosophila melanogaster OX=7227 GN=BcDNA:LP07417 PE=2 SV=1	Q9W5E7	32.4561	13.6	1	1	3	2	1.75	0.095466
LP07963p OS=Drosophila melanogaster OX=7227 GN=anon-WO0118547.344 PE=1 SV=3	Q9VHN7	42.3323	68	21	17	18	17	0.925	0.542504
LP09696p OS=Drosophila melanogaster OX=7227 GN=Tango9 PE=1 SV=1	Q9VGF5	2.3622	42.8	1	1	1	1	1	#DIV/0!
LP11544p OS=Drosophila melanogaster OX=7227 GN=Mal-A5 PE=1 SV=1	Q5U124	36.5079	72.3	23	26	24	27	1.03922	0.683772
LP12095p OS=Drosophila melanogaster OX=7227 GN=Pebp1 PE=1 SV=1	Q9VD01	30.1136	19.6	4	5	5	4	1	1
LP13185p OS=Drosophila melanogaster OX=7227 GN=CG15197 PE=1 SV=2	Q9VZ05	8.35913	37.7	1	0	2	1	1.66667	0.292893
LP14331p OS=Drosophila melanogaster OX=7227 GN=Mdr50 PE=1 SV=1	Q5BI62	1.75171	145.2	1	0	0	1	1	1
LP17136p OS=Drosophila melanogaster OX=7227 GN=LP06294.5prime PE=1 SV=2	Q9W3W9	13.1329	68.9	3	4	6	4	1.33333	0.311753
LP17418p OS=Drosophila melanogaster OX=7227 GN=Dmel\CG9065 PE=1 SV=1	Q9VXY5	34.0909	8.8	2	2	4	1	1.16667	0.770584
LP19554p OS=Drosophila melanogaster OX=7227 GN=Dmel\CG9864 PE=2 SV=1	Q494G1	2.15054	51.4	1	1	1	1	1	#DIV/0!
LP21249p OS=Drosophila melanogaster OX=7227 GN=Psa PE=1 SV=1	Q8IRH0	4.08357	120.2	0	1	0	3	1.66667	0.591752
LP24461p OS=Drosophila melanogaster OX=7227 GN=CG14539 PE=2 SV=3	Q9VBK1	1.57593	75.1	1	1	0	1	0.75	0.42265
Lysine--tRNA ligase OS=Drosophila melanogaster OX=7227 GN=LysRS PE=1 SV=2	Q9W327	21.0873	68.5	7	7	11	9	1.375	0.095466
Lysophosphatidylcholine acyltransferase OS=Drosophila melanogaster OX=7227 GN=LPCAT PE=2 SV=1	Q0KHU5	13.1332	60	3	2	4	3	1.28571	0.292893
Lysophospholipid acyltransferase 5 OS=Drosophila melanogaster OX=7227 GN=nes PE=1 SV=1	Q9VVX5	15.493	57.4	5	6	7	10	1.46154	0.198216
Machete OS=Drosophila melanogaster OX=7227 GN=yip7 PE=1 SV=1	Q9VRS4	38.1481	28.3	6	4	6	7	1.25	0.311753
Major facilitator superfamily transporter 1 OS=Drosophila melanogaster OX=7227 GN=MFS1 PE=4 SV=1	Q8MMD6	5.03018	54.8	0	0	1	2	2.5	0.095466
Major facilitator superfamily transporter 17, isoform I OS=Drosophila melanogaster OX=7227 GN=MFS17 PE=4 SV=1	A0A0C4DHN3	19.1489	15.8	2	1	1	0	0.6	0.292893
Malate dehydrogenase OS=Drosophila melanogaster OX=7227 GN=Mdh1 PE=1 SV=2	Q9VKX2	45.4006	36	8	8	10	10	1.22222	#DIV/0!
Malate dehydrogenase OS=Drosophila melanogaster OX=7227 GN=Mdh2 PE=1 SV=1	Q9VEB1	82.7381	35.3	159	163	177	168	1.07099	0.144621
Malic enzyme OS=Drosophila melanogaster OX=7227 GN=Men-b PE=1 SV=1	E1JIZ5	17.0692	69.1	6	6	0	3	0.357143	0.095466
Malignant T-cell-amplified sequence 1 homolog OS=Drosophila melanogaster OX=7227 GN=MCTS1 PE=1 SV=1	Q9W445	21.978	20.3	3	3	3	2	0.875	0.42265
Maltase A1 OS=Drosophila melanogaster OX=7227 GN=Mal-A1 PE=2 SV=2	P07190	4.67938	66.3	1	1	0	2	1	1
Maltase A6, isoform C OS=Drosophila melanogaster OX=7227 GN=Mal-A6 PE=1 SV=2	A1Z7F1	7.8203	67.9	5	5	0	0	0.166667	#DIV/0!
Malvolio, isoform G OS=Drosophila melanogaster OX=7227 GN=Mvl PE=1 SV=1	A0A0B4K7L4	11.8616	66.8	1	2	3	5	2	0.154846
Mannose-P-dolichol utilization defect 1 protein homolog OS=Drosophila melanogaster OX=7227 GN=CG3792 PE=2 SV=2	Q9VMW8	3.96825	27.5	1	0	1	1	1.33333	0.42265
Maternal protein exuperantia OS=Drosophila melanogaster OX=7227 GN=exu PE=1 SV=2	P28750	18.985	57.9	2	5	4	3	1	1
Menage a trois, isoform A OS=Drosophila melanogaster OX=7227 GN=metro PE=1 SV=1	A1Z8G0	8.7395	66.6	3	2	2	2	0.857143	0.42265
Metaxin-1 homolog OS=Drosophila melanogaster OX=7227 GN=CG9393 PE=1 SV=1	Q9VHB6	11.9266	37.2	1	1	2	2	1.5	#DIV/0!
Methionine aminopeptidase 2 OS=Drosophila melanogaster OX=7227 GN=und PE=1 SV=1	Q9VL89	2.23214	49.8	1	1	1	1	1	#DIV/0!
Methionine aminopeptidase OS=Drosophila melanogaster OX=7227 GN=MAP1A PE=1 SV=1	Q9VC48	20.5882	41.7	3	4	4	1	0.777778	0.591752
Methionine--tRNA ligase, cytoplasmic OS=Drosophila melanogaster OX=7227 GN=MetRS PE=1 SV=1	A1ZBE9	19.6673	112.4	10	9	11	13	1.2381	0.154846
Methionine--tRNA ligase, mitochondrial OS=Drosophila melanogaster OX=7227 GN=MetRS-m PE=1 SV=2	Q9VFL5	12.3711	66	2	4	4	3	1.125	0.698489
Methylcrotonoyl-CoA carboxylase 1, isoform B OS=Drosophila melanogaster OX=7227 GN=Mccc1 PE=1 SV=1	Q8I0S9	17.0347	69.4	6	6	6	7	1.07143	0.42265
MFS domain-containing protein OS=Drosophila melanogaster OX=7227 GN=Dmel\CG17751 PE=4 SV=3	Q9VDV8	4.87805	59.8	2	1	3	1	1.2	0.698489
MFS domain-containing protein OS=Drosophila melanogaster OX=7227 GN=Dmel\CG31103 PE=4 SV=3	Q9VBV9	5.33597	55.4	3	3	4	3	1.125	0.42265
MICOS complex subunit MIC10 OS=Drosophila melanogaster OX=7227 GN=RH61753p PE=2 SV=1	Q8SY69	15.2778	8	1	1	1	1	1	#DIV/0!
MICOS complex subunit MIC13 homolog QIL1 OS=Drosophila melanogaster OX=7227 GN=QIL1 PE=2 SV=1	Q9VVH3	83.6066	13.7	8	8	9	10	1.16667	0.095466
MICOS complex subunit MIC60 OS=Drosophila melanogaster OX=7227 GN=Mitofilin PE=3 SV=1	A0A0B4KHL7	55.3451	82	53	51	54	49	0.990566	0.869811
MICOS complex subunit OS=Drosophila melanogaster OX=7227 GN=Dmel\CG5903 PE=1 SV=1	Q9VEY5	64.6018	24.5	9	11	10	10	1	1
Microsomal glutathione S-transferase-like, isoform A OS=Drosophila melanogaster OX=7227 GN=Mgstl PE=1 SV=1	Q8SY19	36.1842	16.9	4	7	7	6	1.15385	0.591752
Microsomal prostaglandin E synthase 2 OS=Drosophila melanogaster OX=7227 GN=Su(P) PE=1 SV=1	Q9V420	38.1295	47.1	17	17	19	15	1	1
Microsomal triacylglycerol transfer protein OS=Drosophila melanogaster OX=7227 GN=Mtp PE=1 SV=2	Q9VIH3	7.67494	98.7	0	2	2	1	1.25	0.698489
Microtubule-associated protein 205, isoform C OS=Drosophila melanogaster OX=7227 GN=Map205 PE=1 SV=1	A0A0B4KI71	9.28765	118.1	3	3	7	5	1.75	0.095466
Microtubule-associated protein futsch OS=Drosophila melanogaster OX=7227 GN=futsch PE=1 SV=4	Q9W596	5.5505	591.7	16	11	17	16	1.2069	0.360398
MIP05841p OS=Drosophila melanogaster OX=7227 GN=Tdc2 PE=2 SV=1	A1Z6N4	8.63422	72	4	3	3	2	0.777778	0.292893
MIP06012p OS=Drosophila melanogaster OX=7227 GN=CG10135 PE=1 SV=2	Q9VG26	23.9437	24.2	3	2	2	3	1	1
MIP06029p OS=Drosophila melanogaster OX=7227 GN=Dmel\CG12512 PE=1 SV=1	Q9VMR6	16.0202	65.2	6	5	5	5	0.923077	0.42265
MIP06482p OS=Drosophila melanogaster OX=7227 GN=Apt1 PE=1 SV=1	C0PDF4	5.42986	23.7	1	1	1	1	1	#DIV/0!
MIP06926p OS=Drosophila melanogaster OX=7227 GN=Mf PE=1 SV=1	Q9VFC6	7.64331	18.6	2	1	1	1	0.8	0.42265
MIP08013p1 OS=Drosophila melanogaster OX=7227 GN=Mpcp2 PE=1 SV=1	Q0E8E8	66.8539	38.8	40	39	44	37	1.02469	0.803884
MIP08680p OS=Drosophila melanogaster OX=7227 GN=vib PE=1 SV=1	Q9VDY8	37.1324	31.3	3	6	5	1	0.727273	0.609433
MIP14966p OS=Drosophila melanogaster OX=7227 GN=CG14762-RA PE=1 SV=1	D0Z756	25.1004	55.5	10	10	13	14	1.31818	0.0198039
MIP16332p OS=Drosophila melanogaster OX=7227 GN=Mpcp1 PE=1 SV=1	Q7JUS9	66.8449	40.5	233	246	262	202	0.968815	0.829754
MIP21584p OS=Drosophila melanogaster OX=7227 GN=Dmel\CG2765 PE=2 SV=2	Q9W0X5	12.3457	26.2	1	1	2	0	1	1
MIP21654p OS=Drosophila melanogaster OX=7227 GN=BcDNA:RH42907 PE=1 SV=1	Q8IQB7	10.4895	32.2	2	2	3	3	1.33333	#DIV/0!
MIP26555p1 OS=Drosophila melanogaster OX=7227 GN=Dmel\CG5958 PE=1 SV=1	Q9VM12	28.2313	33.9	5	5	5	3	0.833333	0.42265
MIP27352p OS=Drosophila melanogaster OX=7227 GN=Dmel\CG10237 PE=1 SV=1	Q8INW5	20.2614	35.7	5	3	5	3	1	1
MIP33436p1 OS=Drosophila melanogaster OX=7227 GN=Pp2A-29B PE=1 SV=1	H5V8B8	44.4615	71.8	20	25	24	30	1.19149	0.368324
Mitochondrial 18 kDa protein OS=Drosophila melanogaster OX=7227 GN=bs13c01.y1 PE=1 SV=1	Q9VX02	45.122	18.3	6	4	4	4	0.833333	0.42265
Mitochondrial calcium uptake 3, isoform E OS=Drosophila melanogaster OX=7227 GN=MICU3 PE=1 SV=1	A0A0B4KGH7	10.5263	56.9	2	1	3	3	1.6	0.095466
Mitochondrial E3 ubiquitin protein ligase 1 OS=Drosophila melanogaster OX=7227 GN=Mul1 PE=1 SV=1	Q9VZJ9	29.2899	37.8	10	9	8	8	0.857143	0.095466
Mitochondrial fission 1 protein OS=Drosophila melanogaster OX=7227 GN=Fis1 PE=2 SV=1	B7YZT2	26.6234	17.8	2	4	3	3	1	1
Mitochondrial import inner membrane translocase subunit Tim16 OS=Drosophila melanogaster OX=7227 GN=blp PE=2 SV=1	Q9VF08	60.9929	15.7	10	8	11	11	1.2	0.183503
Mitochondrial import inner membrane translocase subunit Tim22 OS=Drosophila melanogaster OX=7227 GN=Tim22 PE=2 SV=1	Q8IN78	21.0256	21	3	3	3	3	1	#DIV/0!
Mitochondrial import inner membrane translocase subunit TIM44 OS=Drosophila melanogaster OX=7227 GN=CG117799 PE=1 SV=1	Q9VDZ7	39.4336	52.8	15	17	16	18	1.05882	0.552786
Mitochondrial import inner membrane translocase subunit TIM50 OS=Drosophila melanogaster OX=7227 GN=ttm50 PE=3 SV=1	A0A0S0X8K7	43.6916	49.6	24	21	25	26	1.12766	0.198216
Mitochondrial inner membrane protease ATP23 OS=Drosophila melanogaster OX=7227 GN=Dmel\CG5131 PE=1 SV=2	Q9VJD0	34.2756	31.9	10	9	9	10	1	1
Mitochondrial inner membrane protease subunit 2 OS=Drosophila melanogaster OX=7227 GN=Dmel\CG11110 PE=2 SV=1	Q4QQ12	45.0292	19.2	3	2	4	5	1.57143	0.105573
Mitochondrial inner membrane protease subunit OS=Drosophila melanogaster OX=7227 GN=anon-EST:Posey267 PE=2 SV=1	D5A7R5	11.7188	14.4	0	0	0	0	1	#DIV/0!
Mitochondrial magnesium exporter 1 OS=Drosophila melanogaster OX=7227 GN=MME1 PE=2 SV=1	Q9VM51	14.0468	32.4	1	1	3	1	1.5	0.42265
Mitochondrial nucleoid factor 1 OS=Drosophila melanogaster OX=7227 GN=CG46459 PE=4 SV=1	A0A6H2EGA2	28.8462	11.9	4	4	6	5	1.3	0.095466
Mitochondrial proton/calcium exchanger protein OS=Drosophila melanogaster OX=7227 GN=Letm1 PE=2 SV=2	P91927	58.3416	113.5	44	44	56	56	1.26667	#DIV/0!
Mitochondrial pyruvate carrier 1 OS=Drosophila melanogaster OX=7227 GN=Mpc1 PE=3 SV=1	Q7KSC4	73.8318	12.3	11	15	19	14	1.25	0.388407
Mitochondrial pyruvate carrier OS=Drosophila melanogaster OX=7227 GN=Dmel\CG9399 PE=1 SV=1	Q9VHB1	52.5974	16.6	12	10	10	7	0.791667	0.29986
Mitochondrial pyruvate carrier OS=Drosophila melanogaster OX=7227 GN=dMPC2 PE=2 SV=1	Q9VHB2	35.7616	16.7	3	3	4	5	1.375	0.095466
Mitochondrial Rho GTPase OS=Drosophila melanogaster OX=7227 GN=Miro PE=3 SV=1	A0A0B4J3Z9	13.8346	75.4	4	5	7	2	1	1
Mitochondrial ribosomal protein L2 OS=Drosophila melanogaster OX=7227 GN=mRpL2 PE=1 SV=1	Q9VTF8	20.7483	32.8	2	3	5	4	1.57143	0.105573
Mitochondrial ribosomal protein L3 OS=Drosophila melanogaster OX=7227 GN=mRpL3 PE=1 SV=2	Q9VXQ0	37.2928	40.5	3	1	8	7	2.83333	0.0389255
Mitochondrial ribosomal protein L38 OS=Drosophila melanogaster OX=7227 GN=mRpL38 PE=1 SV=2	Q9VY48	9.85577	47.7	0	0	2	3	3.5	0.0377496
Mitochondrial ribosomal protein L40 OS=Drosophila melanogaster OX=7227 GN=mRpL40 PE=1 SV=1	Q9VGP7	34.1837	22.5	5	2	9	9	2.22222	0.0669922
Mitochondrial ribosomal protein L48, isoform A OS=Drosophila melanogaster OX=7227 GN=mRpL48 PE=1 SV=1	Q9VQ35	38.674	20.9	4	4	8	7	1.7	0.0198039
Mitochondrial ribosomal protein S11 OS=Drosophila melanogaster OX=7227 GN=mRpS11 PE=1 SV=1	Q9VEN6	45.5	21.8	3	2	4	4	1.42857	0.095466
Mitochondrial ribosomal protein S2 OS=Drosophila melanogaster OX=7227 GN=mRpS2 PE=2 SV=1	Q8MSS7	23.1061	30.2	1	3	5	3	1.66667	0.292893
Mitochondrial ribosomal protein S21, isoform A OS=Drosophila melanogaster OX=7227 GN=mRpS21 PE=1 SV=1	Q8I0J3	25.2874	10.6	0	0	2	2	3	#DIV/0!
Mitochondrial ribosomal protein S23 OS=Drosophila melanogaster OX=7227 GN=mRpS23 PE=1 SV=1	Q8IP62	29.1005	21.5	4	4	4	5	1.1	0.42265
Mitochondrial ribosomal protein S5, isoform A OS=Drosophila melanogaster OX=7227 GN=mRpS5 PE=1 SV=1	Q8SYP9	10.3194	46	1	0	1	2	1.66667	0.292893
Mitochondrial ribosomal protein S9 OS=Drosophila melanogaster OX=7227 GN=mRpS9 PE=1 SV=1	Q8SXF0	12.4051	45.2	4	4	4	3	0.9	0.42265
Mitoferrin OS=Drosophila melanogaster OX=7227 GN=mfrn PE=2 SV=1	Q9VAY3	52.7704	41.8	13	13	16	14	1.14286	0.183503
Mitogen-activated protein kinase ERK-A OS=Drosophila melanogaster OX=7227 GN=rl PE=1 SV=3	P40417	17.8191	43.1	1	0	5	2	3	0.198216
Mitogen-activated protein kinase p38b OS=Drosophila melanogaster OX=7227 GN=p38b PE=1 SV=1	O61443	3.28767	42.1	0	1	1	0	1	1
MMS19 nucleotide excision repair protein OS=Drosophila melanogaster OX=7227 GN=Mms19 PE=1 SV=1	Q95U54	8.96767	107	6	3	5	4	1	1
Mo25, isoform B OS=Drosophila melanogaster OX=7227 GN=Mo25 PE=3 SV=1	M9PI82	15.3392	39.4	2	1	4	2	1.6	0.311753
Mob2, isoform E OS=Drosophila melanogaster OX=7227 GN=Mob2 PE=2 SV=1	D6W4U9	1.8622	57.2	0	1	1	1	1.33333	0.42265
Moesin/ezrin/radixin homolog 1 OS=Drosophila melanogaster OX=7227 GN=Cdep PE=1 SV=1	A0A0C4DHA1	4.9871	131.5	3	1	4	1	1.16667	0.80755
Moesin/ezrin/radixin homolog 1 OS=Drosophila melanogaster OX=7227 GN=Moe PE=1 SV=1	M9PHG2	41.6096	68.8	27	32	27	34	1.03279	0.837779
Multifunctional fusion protein OS=Drosophila melanogaster OX=7227 GN=P5CDh1 PE=1 SV=1	Q9VNX4	43.7282	63.6	10	8	20	24	2.3	0.0283344
Multifunctional protein ADE2 OS=Drosophila melanogaster OX=7227 GN=Paics PE=2 SV=2	Q9I7S8	35.6643	47.3	13	14	15	11	0.965517	0.830969
Multiple inositol polyphosphate phosphatase 1 OS=Drosophila melanogaster OX=7227 GN=Mipp1 PE=1 SV=2	Q9VV72	43.469	53.5	20	23	26	20	1.06667	0.698489
Muscle LIM protein 1 OS=Drosophila melanogaster OX=7227 GN=Mlp60A PE=2 SV=1	P53777	61.9565	10	4	5	5	5	1.09091	0.42265
Muscle LIM protein Mlp84B OS=Drosophila melanogaster OX=7227 GN=Mlp84B PE=1 SV=1	Q24400	3.83838	53.5	0	1	1	2	1.66667	0.292893
Muscle-specific protein 20 OS=Drosophila melanogaster OX=7227 GN=Mp20 PE=2 SV=2	P14318	50	20.2	8	7	7	9	1.05882	0.698489
Muscle-specific protein 300 kDa, isoform D OS=Drosophila melanogaster OX=7227 GN=Msp300 PE=1 SV=1	M9MRD1	0.145808	1404.3	0	0	1	0	1.5	0.42265
Mushroom-body expressed, isoform A OS=Drosophila melanogaster OX=7227 GN=mub PE=1 SV=1	P91632	5.69948	40.6	2	0	1	2	1.25	0.698489
Myopic OS=Drosophila melanogaster OX=7227 GN=mop PE=1 SV=2	Q9VUH6	0.545554	200.2	0	0	0	1	1.5	0.42265
Myosin heavy chain, isoform T OS=Drosophila melanogaster OX=7227 GN=Mhc PE=1 SV=1	M9NEP1	3.92457	224.1	1	1	0	3	1.25	0.770584
Myosin light chain alkali OS=Drosophila melanogaster OX=7227 GN=Mlc1 PE=1 SV=4	P06742	17.4194	17.5	4	5	5	4	1	1
N(Alpha)-acetyltransferase 15/16, isoform A OS=Drosophila melanogaster OX=7227 GN=Naa15-16 PE=1 SV=1	Q9VWI2	9.10112	103	4	6	5	4	0.916667	0.698489
Na/Ca-exchange protein, isoform E OS=Drosophila melanogaster OX=7227 GN=Calx PE=1 SV=1	A0A0B4K790	7.68432	107.7	2	0	2	5	2.25	0.29986
Na[+]-dependent inorganic phosphate cotransporter, isoform A OS=Drosophila melanogaster OX=7227 GN=NaPi-T PE=1 SV=1	Q7JZR4	8.01527	58.8	3	2	2	3	1	1
N-acetylglucosaminylphosphatidylinositol deacetylase OS=Drosophila melanogaster OX=7227 GN=PIG-L PE=2 SV=1	Q7KSB6	5.20548	41.2	2	1	2	2	1.2	0.42265
NAD kinase 2, mitochondrial OS=Drosophila melanogaster OX=7227 GN=CG30346 PE=1 SV=1	Q7JW73	18.6441	46.8	5	4	4	3	0.818182	0.292893
NAD(P)H-hydrate epimerase OS=Drosophila melanogaster OX=7227 GN=Naxe PE=2 SV=2	Q9W2Y3	11.3043	25.5	0	0	2	0	2	0.42265
NADH dehydrogenase (Ubiquinone) 13 kDa B subunit OS=Drosophila melanogaster OX=7227 GN=ND-13B PE=1 SV=2	Q9VTB4	56.4516	13.8	8	6	3	3	0.5	0.057191
NADH dehydrogenase (ubiquinone) 23 kDa subunit OS=Drosophila melanogaster OX=7227 GN=ND-23 PE=1 SV=1	Q9VF27	33.1797	24.6	13	10	9	9	0.8	0.237507
NADH dehydrogenase (Ubiquinone) 24 kDa subunit, isoform A OS=Drosophila melanogaster OX=7227 GN=ND-24 PE=1 SV=1	Q9VX36	18.595	26.8	3	4	3	3	0.888889	0.42265
NADH dehydrogenase (Ubiquinone) 39 kDa subunit, isoform A OS=Drosophila melanogaster OX=7227 GN=ND-39 PE=1 SV=1	Q9VPE2	9.375	46.8	3	2	1	1	0.571429	0.095466
NADH dehydrogenase (ubiquinone) complex I, assembly factor 6 homolog OS=Drosophila melanogaster OX=7227 GN=sicily PE=1 SV=1	Q9VYS5	36.5269	38.2	12	8	9	10	0.954545	0.830969
NADH dehydrogenase [ubiquinone] 1 alpha subcomplex assembly factor 3 OS=Drosophila melanogaster OX=7227 GN=Dmel\CG5569 PE=2 SV=1	Q9W1H9	56.1224	22.2	11	8	5	5	0.571429	0.095466
NADH dehydrogenase [ubiquinone] 1 alpha subcomplex subunit 10, mitochondrial OS=Drosophila melanogaster OX=7227 GN=ND-42 PE=1 SV=2	P91929	15.4791	46.9	0	0	3	1	3	0.183503
NADH dehydrogenase [ubiquinone] 1 alpha subcomplex subunit 12 OS=Drosophila melanogaster OX=7227 GN=ND-B17.2 PE=1 SV=1	Q9VQD7	7.74648	16.8	1	1	0	0	0.5	#DIV/0!
NADH dehydrogenase [ubiquinone] 1 alpha subcomplex subunit 8 OS=Drosophila melanogaster OX=7227 GN=ND-19 PE=1 SV=1	Q9W125	6.28571	19.8	1	1	1	0	0.75	0.42265
NADH dehydrogenase [ubiquinone] 1 beta subcomplex subunit 10 OS=Drosophila melanogaster OX=7227 GN=ND-PDSW PE=1 SV=1	Q9VQR2	18.239	18.9	3	2	2	2	0.857143	0.42265
NADH dehydrogenase [ubiquinone] 1 beta subcomplex subunit 8, mitochondrial OS=Drosophila melanogaster OX=7227 GN=ND-ASHI PE=1 SV=1	Q9W3X7	5.71429	20.2	1	1	1	0	0.75	0.42265
NADH dehydrogenase [ubiquinone] 1 subunit C2 OS=Drosophila melanogaster OX=7227 GN=ND-B14.5B PE=1 SV=1	Q9VQM2	12.069	12.9	0	1	0	0	0.666667	0.42265
NADH dehydrogenase [ubiquinone] flavoprotein 1, mitochondrial OS=Drosophila melanogaster OX=7227 GN=ND-51 PE=1 SV=1	Q9VMI3	9.91561	51.8	1	3	2	1	0.833333	0.698489
NADH dehydrogenase [ubiquinone] iron-sulfur protein 3, mitochondrial OS=Drosophila melanogaster OX=7227 GN=ND-30 PE=1 SV=1	Q9VZU4	71.3208	30	28	20	10	17	0.58	0.186877
NADH-cytochrome b5 reductase OS=Drosophila melanogaster OX=7227 GN=Dmel\CG5946 PE=1 SV=1	X2JGK6	30.6061	37.4	10	9	14	7	1.09524	0.803884
NADH-ubiquinone oxidoreductase 75 kDa subunit, mitochondrial OS=Drosophila melanogaster OX=7227 GN=ND-75 PE=2 SV=3	Q94511	45.6908	78.6	22	19	19	12	0.767442	0.319586
NADPH:adrenodoxin oxidoreductase, mitochondrial OS=Drosophila melanogaster OX=7227 GN=dare PE=2 SV=1	Q9V3T9	2.14592	51.3	0	0	0	1	1.5	0.42265
NADPH--cytochrome P450 reductase OS=Drosophila melanogaster OX=7227 GN=Cpr PE=1 SV=1	M9PCQ1	69.3667	76.3	69	68	82	75	1.14388	0.105573
N-alpha-acetyltransferase 60 OS=Drosophila melanogaster OX=7227 GN=Naa60 PE=1 SV=1	Q95SX8	5.07246	31.8	0	0	1	1	2	#DIV/0!
Nascent polypeptide associated complex protein alpha subunit, isoform D OS=Drosophila melanogaster OX=7227 GN=Nacalpha PE=4 SV=1	A0A0B4LEY6	57.6037	23	11	10	10	10	0.956522	0.42265
Neb-cGP, isoform A OS=Drosophila melanogaster OX=7227 GN=Neb-cGP PE=1 SV=1	Q9W2U8	58.3333	5.1	2	2	1	0	0.5	0.095466
NEDD8 OS=Drosophila melanogaster OX=7227 GN=Nedd8 PE=1 SV=1	Q9VJ33	33.3333	9.3	2	1	1	1	0.8	0.42265
Neither inactivation nor afterpotential protein C OS=Drosophila melanogaster OX=7227 GN=ninaC PE=1 SV=2	P10676	8.32778	174.2	7	6	7	4	0.866667	0.591752
Neprilysin-like 18 OS=Drosophila melanogaster OX=7227 GN=Nepl18 PE=1 SV=1	Q9VAS2	25.2199	78.9	11	6	10	11	1.21053	0.514929
Neprilysin-like 19 OS=Drosophila melanogaster OX=7227 GN=Nepl19 PE=3 SV=1	Q9VAS1	1.49031	77.4	1	1	1	1	1	#DIV/0!
Neprilysin-like 21 OS=Drosophila melanogaster OX=7227 GN=Nepl21 PE=3 SV=2	Q9Y136	37.1994	81.6	15	9	20	22	1.69231	0.104467
Nervana 2, isoform F OS=Drosophila melanogaster OX=7227 GN=nrv2 PE=1 SV=1	A4V0B5	22.291	37.3	4	0	1	5	1.33333	0.757464
Neural conserved at 73EF, isoform F OS=Drosophila melanogaster OX=7227 GN=Nc73EF PE=1 SV=1	Q8IQQ0	68.8299	113.6	130	103	169	214	1.6383	0.103707
Neural conserved at 73EF, isoform I OS=Drosophila melanogaster OX=7227 GN=Nc73EF PE=1 SV=1	A8JNU6	70.4977	122.8	136	107	173	222	1.62041	0.116339
Neural lazarillo, isoform A OS=Drosophila melanogaster OX=7227 GN=NLaz PE=1 SV=1	Q8SXR1	31.6964	24.3	6	3	7	6	1.36364	0.333333
Neurochondrin homolog OS=Drosophila melanogaster OX=7227 GN=Neurochondrin PE=2 SV=1	Q9VI25	27.1093	81.6	15	16	21	18	1.24242	0.127128
Neuronal synaptobrevin, isoform J OS=Drosophila melanogaster OX=7227 GN=nSyb PE=1 SV=1	M9PE71	38.835	22	3	4	5	4	1.22222	0.292893
Neutral ceramidase OS=Drosophila melanogaster OX=7227 GN=CDase PE=1 SV=1	Q9VA70	21.0227	78.2	5	7	8	10	1.42857	0.16795
NFU1 iron-sulfur cluster scaffold homolog, mitochondrial OS=Drosophila melanogaster OX=7227 GN=CG32500 PE=2 SV=1	Q8SY96	8.12721	31.3	1	1	1	0	0.75	0.42265
Nicotinate phosphoribosyltransferase OS=Drosophila melanogaster OX=7227 GN=Naprt PE=3 SV=1	M9PEF6	38.9728	73.3	15	12	18	16	1.24138	0.19171
Nidogen OS=Drosophila melanogaster OX=7227 GN=Ndg PE=1 SV=1	A1Z877	38.2222	149	40	36	37	43	1.05128	0.634852
No extended memory, isoform C OS=Drosophila melanogaster OX=7227 GN=nemy PE=4 SV=1	Q0E9A2	6.19048	23.5	1	1	1	1	1	#DIV/0!
No long nerve cord, isoform G OS=Drosophila melanogaster OX=7227 GN=nolo PE=1 SV=1	X2JAM1	1.263	149.4	0	0	1	0	1.5	0.42265
Nocturnin OS=Drosophila melanogaster OX=7227 GN=cu PE=1 SV=1	A8JQX3	10.5919	71.8	3	1	4	2	1.33333	0.552786
Non-lysosomal glucosylceramidase OS=Drosophila melanogaster OX=7227 GN=CG33090 PE=1 SV=1	Q7KT91	3.69198	108.2	1	0	2	0	1.33333	0.698489
Non-specific lipid-transfer protein OS=Drosophila melanogaster OX=7227 GN=ScpX PE=1 SV=1	Q9VJ43	41.5441	59	14	11	14	13	1.07407	0.591752
Non-specific serine/threonine protein kinase OS=Drosophila melanogaster OX=7227 GN=fray PE=1 SV=1	A0A126GUV7	7.21358	77.9	2	3	3	2	1	1
Non-specific serine/threonine protein kinase OS=Drosophila melanogaster OX=7227 GN=Prpk PE=1 SV=1	Q9VRJ6	9.375	25.3	1	0	1	0	1	1
NTPase, isoform F OS=Drosophila melanogaster OX=7227 GN=NTPase PE=1 SV=1	M9PBV2	35.3053	57.8	17	12	15	16	1.06452	0.732739
NUCB1 OS=Drosophila melanogaster OX=7227 GN=NUCB1 PE=1 SV=3	Q9VVK7	19.5079	67.3	7	7	12	8	1.375	0.272393
Nuclear export mediator factor NEMF homolog OS=Drosophila melanogaster OX=7227 GN=Clbn PE=1 SV=2	Q9VBX1	17.4395	112.5	12	12	9	12	0.884615	0.42265
Nuclear migration protein NudC OS=Drosophila melanogaster OX=7227 GN=nudC PE=1 SV=2	Q9VVA6	11.1446	37.8	1	3	1	1	0.666667	0.42265
Nuclear pore complex protein Nup154 OS=Drosophila melanogaster OX=7227 GN=Nup154 PE=1 SV=1	Q9V463	0.879121	153.8	1	1	2	1	1.25	0.42265
Nuclear protein localization protein 4 homolog OS=Drosophila melanogaster OX=7227 GN=Npl4 PE=1 SV=3	Q9VBP9	3.22086	73.3	0	1	1	0	1	1
Nuclear protein MDM1 OS=Drosophila melanogaster OX=7227 GN=Dmel\CG17816 PE=1 SV=1	A0A0B4KFF3	11.1688	84.4	2	1	1	2	1	1
Nucleoporin Ndc1 OS=Drosophila melanogaster OX=7227 GN=Ndc1 PE=1 SV=1	Q9VCG4	3.97924	65.3	1	0	0	0	0.666667	0.42265
Nucleoside diphosphate kinase OS=Drosophila melanogaster OX=7227 GN=awd PE=1 SV=1	A0A0B4LJ12	39.8693	17.2	3	7	4	5	0.916667	0.830969
Nucleotide exchange factor Sil1 OS=Drosophila melanogaster OX=7227 GN=Sil1 PE=2 SV=1	Q9VBV5	34.7319	47.9	11	9	7	10	0.863636	0.492907
Numb-associated kinase, isoform E OS=Drosophila melanogaster OX=7227 GN=Nak PE=1 SV=1	X2J946	15.113	75.8	6	3	4	8	1.27273	0.609433
Obg-like ATPase 1 OS=Drosophila melanogaster OX=7227 GN=Dmel\CG1354 PE=1 SV=1	A0A4D6K4F6	38.1733	48.4	11	11	10	10	0.916667	#DIV/0!
Obscurin OS=Drosophila melanogaster OX=7227 GN=Unc-89 PE=1 SV=1	A8DYP0	4.86012	475.4	4	8	11	15	2	0.131757
Octopamine beta2 receptor, isoform F OS=Drosophila melanogaster OX=7227 GN=Octbeta2R PE=3 SV=2	E1JIJ4	2.53968	70.3	0	0	1	1	2	#DIV/0!
Odorant-binding protein 44a, isoform A OS=Drosophila melanogaster OX=7227 GN=Obp44a PE=1 SV=1	Q7K084	6.29371	15.8	0	0	0	2	2	0.42265
O-GlcNAcase OS=Drosophila melanogaster OX=7227 GN=Oga PE=1 SV=1	Q9VDC9	11.58	113.8	5	6	4	1	0.538462	0.198216
Omega, isoform H OS=Drosophila melanogaster OX=7227 GN=ome PE=1 SV=1	M9PCH6	4.20918	88.3	0	0	0	1	1.5	0.42265
Opossum, isoform A OS=Drosophila melanogaster OX=7227 GN=opm PE=1 SV=2	Q9VXY9	15.7025	27.8	2	3	4	2	1.14286	0.698489
Opsin Rh1 OS=Drosophila melanogaster OX=7227 GN=ninaE PE=1 SV=1	P06002	17.4263	41.5	5	6	6	5	1	1
Organic anion transporting polypeptide 33Eb OS=Drosophila melanogaster OX=7227 GN=Oatp33Eb PE=2 SV=2	Q9VK82	4.1769	88.3	1	1	0	1	0.75	0.42265
Organic cation transporter 2, isoform B OS=Drosophila melanogaster OX=7227 GN=Orct2 PE=4 SV=1	A0A0B4KHD4	13.4039	63.1	0	2	2	4	2	0.292893
Organic cation transporter protein OS=Drosophila melanogaster OX=7227 GN=Orct PE=1 SV=1	Q9VCA2	23.7226	61	7	8	8	6	0.941176	0.698489
Organic solute transporter alpha-like protein OS=Drosophila melanogaster OX=7227 GN=CG6836 PE=2 SV=1	Q9VVV2	4.26829	37.8	1	0	2	2	2	0.095466
Oxysterol-binding protein OS=Drosophila melanogaster OX=7227 GN=CG5077 PE=1 SV=4	Q7KSB3	1.14823	107.2	1	0	1	1	1.33333	0.42265
Oxysterol-binding protein OS=Drosophila melanogaster OX=7227 GN=Dmel\CG1513 PE=1 SV=1	A0A0B4KEI3	4.47761	53.5	1	1	2	1	1.25	0.42265
Oxysterol-binding protein OS=Drosophila melanogaster OX=7227 GN=Osbp PE=1 SV=1	Q9VC05	2.04082	89.3	0	0	0	1	1.5	0.42265
Palmitoyl-protein thioesterase 1 OS=Drosophila melanogaster OX=7227 GN=Ppt1 PE=2 SV=2	Q9W3C7	14.6497	35.8	2	3	2	3	1	1
Palmitoyltransferase Hip14 OS=Drosophila melanogaster OX=7227 GN=Hip14 PE=1 SV=1	Q9VUW9	1.41287	71.3	1	0	0	0	0.666667	0.42265
Papilin OS=Drosophila melanogaster OX=7227 GN=Ppn PE=1 SV=2	Q868Z9	5.76259	312.8	7	10	4	6	0.631579	0.19171
Par-1, isoform L OS=Drosophila melanogaster OX=7227 GN=par-1 PE=1 SV=1	Q6NPA6	17.2869	89.3	6	4	10	11	1.91667	0.0389255
Paraplegin, isoform A OS=Drosophila melanogaster OX=7227 GN=Spg7 PE=1 SV=1	Q9W4W8	33.8217	90	16	14	30	28	1.875	0.0100505
Pasilla, isoform K OS=Drosophila melanogaster OX=7227 GN=ps PE=1 SV=1	Q0KI96	37.8182	57.2	21	24	21	23	0.978723	0.80755
P-element somatic inhibitor, isoform C OS=Drosophila melanogaster OX=7227 GN=Psi PE=1 SV=1	A1ZAK8	15.0565	81.7	7	6	7	4	0.866667	0.591752
Peptidase S1 domain-containing protein OS=Drosophila melanogaster OX=7227 GN=Dmel\CG6067 PE=4 SV=2	Q9W452	18.5668	34	4	3	3	2	0.777778	0.292893
Peptidase S1 domain-containing protein OS=Drosophila melanogaster OX=7227 GN=SP103 PE=1 SV=1	Q9VPN8	3.61011	30.1	0	1	1	1	1.33333	0.42265
Peptidyl-prolyl cis-trans isomerase Fkbp12 OS=Drosophila melanogaster OX=7227 GN=Fkbp12 PE=3 SV=2	P48375	42.5926	11.7	2	1	2	3	1.4	0.292893
Peptidyl-prolyl cis-trans isomerase OS=Drosophila melanogaster OX=7227 GN=Cyp1 PE=1 SV=2	P25007	24.2291	24.6	5	5	8	2	1	1
Peptidyl-prolyl cis-trans isomerase OS=Drosophila melanogaster OX=7227 GN=Dmel\CG2852 PE=1 SV=1	Q9W227	28.7805	22.2	3	4	8	4	1.55556	0.349055
Peptidylprolyl isomerase OS=Drosophila melanogaster OX=7227 GN=Dmel\CG14715 PE=1 SV=1	Q9VGK3	21.7391	14.8	0	0	0	0	1	#DIV/0!
Peptidylprolyl isomerase OS=Drosophila melanogaster OX=7227 GN=Fkbp59 PE=4 SV=1	X2J5E8	9.33941	48.8	2	4	1	1	0.5	0.183503
Peptidylprolyl isomerase OS=Drosophila melanogaster OX=7227 GN=zda PE=1 SV=1	Q7K3D4	46.8514	44.8	11	7	16	12	1.5	0.219131
Peroxin 11 OS=Drosophila melanogaster OX=7227 GN=Pex11 PE=1 SV=1	Q7JZE1	12.4481	27.1	0	3	2	1	1	1
Peroxin-14 OS=Drosophila melanogaster OX=7227 GN=Pex14 PE=1 SV=1	Q9VPB8	22.8571	30.8	1	3	3	4	1.5	0.311753
Peroxiredoxin 3 OS=Drosophila melanogaster OX=7227 GN=Prx3 PE=1 SV=2	Q9VEJ0	47.4359	26.4	9	9	10	10	1.1	#DIV/0!
Peroxiredoxin-5 OS=Drosophila melanogaster OX=7227 GN=Prx5 PE=1 SV=1	Q960M4	55.7895	19.9	4	7	8	7	1.30769	0.333333
Peroxisomal assembly protein PEX3 OS=Drosophila melanogaster OX=7227 GN=Pex3 PE=1 SV=1	Q9VUL8	11.4286	43.7	2	2	2	2	1	#DIV/0!
Peroxisomal membrane protein 34, isoform A OS=Drosophila melanogaster OX=7227 GN=PMP34 PE=3 SV=2	Q9VZD9	8.28025	34.4	0	1	0	1	1	1
Peroxisomal membrane protein 70 kDa, isoform C OS=Drosophila melanogaster OX=7227 GN=Pmp70 PE=1 SV=1	M9PF96	7.17629	72.8	4	2	0	0	0.25	0.095466
Peroxisomal membrane protein PEX16 OS=Drosophila melanogaster OX=7227 GN=Pex16 PE=1 SV=1	Q9VPB9	10.2639	39.3	1	2	4	1	1.4	0.591752
Peroxisomal multifunctional enzyme type 2 OS=Drosophila melanogaster OX=7227 GN=Mfe2 PE=1 SV=1	Q9VXJ0	70.903	64	69	71	73	69	1.01408	0.698489
Peroxisome assembly protein 12 OS=Drosophila melanogaster OX=7227 GN=Pex12 PE=2 SV=1	Q9VPT5	7.40741	34.5	1	0	0	0	0.666667	0.42265
Pescadillo homolog OS=Drosophila melanogaster OX=7227 GN=CG4364 PE=1 SV=1	Q9VL96	4.14673	73.8	2	3	1	1	0.571429	0.095466
Phagocyte signaling-impaired protein OS=Drosophila melanogaster OX=7227 GN=psidin PE=2 SV=1	Q9VDQ7	6.75105	109	4	4	4	5	1.1	0.42265
Phenylalanine--tRNA ligase alpha subunit OS=Drosophila melanogaster OX=7227 GN=alpha-PheRS PE=1 SV=1	Q9W3J5	4.01606	55.6	0	0	0	2	2	0.42265
Phosphatase Herzog OS=Drosophila melanogaster OX=7227 GN=hzg PE=1 SV=1	M9PFN0	10.5114	40.3	4	2	2	2	0.75	0.42265
Phosphatidate cytidylyltransferase, mitochondrial OS=Drosophila melanogaster OX=7227 GN=CG33331 PE=2 SV=1	Q8INF2	5.26316	38.2	0	0	1	0	1.5	0.42265
Phosphatidate cytidylyltransferase, photoreceptor-specific OS=Drosophila melanogaster OX=7227 GN=Cds PE=1 SV=2	P56079	13.6465	51.5	4	4	3	5	1	1
Phosphatidic acid phospholipase A1, isoform D OS=Drosophila melanogaster OX=7227 GN=PAPLA1 PE=1 SV=1	X2JDJ3	3.77171	213.9	3	2	3	4	1.28571	0.292893
Phosphatidylcholine 2-acylhydrolase OS=Drosophila melanogaster OX=7227 GN=sPLA2 PE=2 SV=1	Q6XPX3	8.60215	21.1	1	0	0	1	1	1
Phosphatidylglycerophosphatase and protein-tyrosine phosphatase 1 OS=Drosophila melanogaster OX=7227 GN=PTPMT1 PE=2 SV=1	Q86BN8	6.5	23.1	1	1	1	1	1	#DIV/0!
Phosphatidylinositol 4-kinase type 2 OS=Drosophila melanogaster OX=7227 GN=Pi4KIIalpha PE=3 SV=1	A0A6F7SG83	4.16667	54.3	1	1	1	2	1.25	0.42265
Phosphatidylinositol 5-phosphate 4-kinase, isoform A OS=Drosophila melanogaster OX=7227 GN=PIP4K PE=1 SV=1	Q8SXX1	29.2079	47	3	3	6	6	1.75	#DIV/0!
Phosphatidylinositol-3-phosphate phosphatase OS=Drosophila melanogaster OX=7227 GN=Dmel\CG3530 PE=1 SV=2	Q9W1Q6	2.17707	78.7	0	1	1	0	1	1
Phosphatidylinositol-4,5-bisphosphate 4-phosphatase OS=Drosophila melanogaster OX=7227 GN=Dmel\CG6707 PE=1 SV=1	Q9VT69	4.13534	28.6	1	1	1	0	0.75	0.42265
Phosphatidylserine decarboxylase proenzyme, mitochondrial OS=Drosophila melanogaster OX=7227 GN=Pisd PE=1 SV=1	Q9VCE0	44.519	50.5	14	15	18	14	1.09677	0.542504
Phosphatidylserine synthase OS=Drosophila melanogaster OX=7227 GN=Pss PE=1 SV=1	Q9VPD3	4.61847	56.8	1	1	2	1	1.25	0.42265
Phosphoacetylglucosamine mutase OS=Drosophila melanogaster OX=7227 GN=nst PE=1 SV=1	Q9VTZ4	16.2113	60.5	3	6	3	5	0.909091	0.80755
Phosphoenolpyruvate carboxykinase (GTP) OS=Drosophila melanogaster OX=7227 GN=Pepck2 PE=1 SV=1	Q7JXB5	17.0846	70.6	2	3	9	4	2.14286	0.257219
Phosphoglucomutase OS=Drosophila melanogaster OX=7227 GN=Pgm1 PE=1 SV=1	Q9VUY9	7.85714	60.7	0	2	1	1	1	1
Phosphoglycerate kinase OS=Drosophila melanogaster OX=7227 GN=Pgk PE=2 SV=2	Q01604	77.8313	43.8	38	41	42	41	1.04938	0.333333
Phosphoglycerate mutase OS=Drosophila melanogaster OX=7227 GN=Pglym78 PE=1 SV=2	Q9VAN7	57.2549	28.6	14	15	16	12	0.967742	0.830969
Phosphoinositide 5-phosphatase OS=Drosophila melanogaster OX=7227 GN=Synj PE=1 SV=1	Q5U0V7	21.5928	134.5	15	15	17	17	1.125	#DIV/0!
Phospholipase A2 activator protein, isoform A OS=Drosophila melanogaster OX=7227 GN=Plap PE=1 SV=1	Q9VPY2	2.92249	85.7	1	1	2	1	1.25	0.42265
Phospholipid scramblase OS=Drosophila melanogaster OX=7227 GN=scramb1 PE=2 SV=3	Q9VT88	10.3365	43.7	1	1	2	5	2.25	0.237507
Phospholipid scramblase OS=Drosophila melanogaster OX=7227 GN=scramb2 PE=1 SV=1	Q9VZW1	14.4487	29.6	2	1	3	3	1.6	0.095466
Phosphoribosylformylglycinamidine synthase OS=Drosophila melanogaster OX=7227 GN=Pfas PE=1 SV=2	P35421	38.1832	148	27	28	29	30	1.07018	0.105573
Phosphorylase b kinase regulatory subunit OS=Drosophila melanogaster OX=7227 GN=Dmel\CG8475 PE=3 SV=1	M9PCI5	15.7559	125.2	8	9	6	9	0.894737	0.591752
Phosphorylase kinase OS=Drosophila melanogaster OX=7227 GN=PhKgamma PE=2 SV=1	Q961E7	9.7852	48.4	1	3	2	2	1	1
Phosphotransferase OS=Drosophila melanogaster OX=7227 GN=Hex-C PE=1 SV=1	Q7JYW9	20.7048	50.7	6	4	5	8	1.25	0.492907
Phosrestin-1 OS=Drosophila melanogaster OX=7227 GN=Arr2 PE=1 SV=2	P19107	20.4489	45	7	5	3	5	0.714286	0.292893
Photoreceptor dehydrogenase, isoform B OS=Drosophila melanogaster OX=7227 GN=Pdh PE=1 SV=1	Q8IQN8	7.22022	30	2	1	2	0	0.8	0.698489
Picot, isoform C OS=Drosophila melanogaster OX=7227 GN=Picot PE=3 SV=1	A0A0B4LFK0	13.5659	56.2	5	5	4	3	0.75	0.095466
Pixie, isoform A OS=Drosophila melanogaster OX=7227 GN=pix PE=1 SV=1	Q9VSS1	27.8232	69.3	8	7	11	12	1.47059	0.0298575
Pleckstrin homology and RUN domain containing M1 OS=Drosophila melanogaster OX=7227 GN=Plekhm1 PE=4 SV=1	Q9W293	5.97222	81	2	2	3	2	1.16667	0.42265
Pleckstrin homology domain-containing family F member 1 homolog OS=Drosophila melanogaster OX=7227 GN=rush PE=1 SV=1	O76902	2.8481	34.2	0	0	1	1	2	#DIV/0!
Poly(A) RNA polymerase, mitochondrial OS=Drosophila melanogaster OX=7227 GN=MTPAP PE=2 SV=2	O46102	7.51634	68.5	3	3	4	3	1.125	0.42265
Poly(ADP-ribose) glycohydrolase OS=Drosophila melanogaster OX=7227 GN=Parg PE=1 SV=3	O46043	3.87275	81.1	0	1	1	0	1	1
Poly(U)-binding-splicing factor half pint OS=Drosophila melanogaster OX=7227 GN=hfp PE=1 SV=2	Q8T6B9	4.23862	67.9	0	1	1	2	1.66667	0.292893
Poly(U)-specific endoribonuclease homolog OS=Drosophila melanogaster OX=7227 GN=CG2145 PE=2 SV=1	Q9VZ49	19.7635	63.6	7	7	5	5	0.75	#DIV/0!
Poly(U)-specific endoribonuclease OS=Drosophila melanogaster OX=7227 GN=EndoU PE=2 SV=2	Q9VF14	11.4907	37.1	0	0	1	3	3	0.183503
Polyadenylate-binding protein 2 OS=Drosophila melanogaster OX=7227 GN=Pabp2 PE=1 SV=1	Q7KNF2	31.6964	25	4	1	2	2	0.857143	0.770584
Polyadenylate-binding protein OS=Drosophila melanogaster OX=7227 GN=pAbp PE=1 SV=3	P21187	42.5868	69.9	20	23	26	23	1.13333	0.292893
Polypeptide N-acetylgalactosaminyltransferase OS=Drosophila melanogaster OX=7227 GN=Pgant6 PE=2 SV=1	M9PBK1	4.5045	76.9	2	3	1	3	0.857143	0.698489
Polypeptide N-acetylgalactosaminyltransferase OS=Drosophila melanogaster OX=7227 GN=Pgant7 PE=3 SV=1	X2JEA3	2.03046	68.3	1	1	1	1	1	#DIV/0!
Polyribonucleotide nucleotidyltransferase OS=Drosophila melanogaster OX=7227 GN=PNPase PE=2 SV=2	Q9V9X7	20.7523	84.9	9	10	11	13	1.2381	0.154846
PRA1 family protein OS=Drosophila melanogaster OX=7227 GN=Jwa PE=1 SV=5	Q9VJ59	24.8996	27.8	3	3	5	4	1.375	0.095466
Prefoldin 2, isoform B OS=Drosophila melanogaster OX=7227 GN=Pfdn2 PE=3 SV=1	M9PF40	16.0839	16.2	0	0	1	1	2	#DIV/0!
Prefoldin 5, isoform B OS=Drosophila melanogaster OX=7227 GN=Pfdn5 PE=1 SV=1	E1JIT4	5.95238	19.1	1	1	1	1	1	#DIV/0!
Pre-mRNA-processing factor 31 OS=Drosophila melanogaster OX=7227 GN=Prp31 PE=1 SV=1	Q9VUM1	3.39321	55.5	0	0	0	0	1	#DIV/0!
Presequence protease, mitochondrial OS=Drosophila melanogaster OX=7227 GN=Dmel\CG3107 PE=3 SV=1	A0A0B4LES3	15.1838	119.2	8	7	10	5	1	1
PRL-1 phosphatase, isoform A OS=Drosophila melanogaster OX=7227 GN=PRL-1 PE=1 SV=2	O61722	41.4773	20	4	6	6	7	1.25	0.311753
Probable 2-oxoglutarate dehydrogenase E1 component DHKTD1 homolog, mitochondrial OS=Drosophila melanogaster OX=7227 GN=CG1544 PE=2 SV=2	Q9VA02	36.235	103.6	18	26	14	11	0.586957	0.15618
Probable 39S ribosomal protein L45, mitochondrial OS=Drosophila melanogaster OX=7227 GN=mRpL45 PE=2 SV=1	Q9VCX3	2.77008	41.6	0	0	0	1	1.5	0.42265
Probable citrate synthase, mitochondrial OS=Drosophila melanogaster OX=7227 GN=kdn PE=2 SV=1	Q9W401	70.2586	51.5	97	101	119	130	1.255	0.0488451
Probable cytochrome P450 12a4, mitochondrial OS=Drosophila melanogaster OX=7227 GN=Cyp12a4 PE=2 SV=2	Q9VE00	38.6194	61.7	14	16	12	12	0.8125	0.095466
Probable cytochrome P450 12a5, mitochondrial OS=Drosophila melanogaster OX=7227 GN=Cyp12a5 PE=2 SV=1	Q9VE01	18.2836	61.3	4	9	6	5	0.866667	0.732739
Probable cytochrome P450 12b2, mitochondrial OS=Drosophila melanogaster OX=7227 GN=Cyp12b2 PE=2 SV=2	Q9V8M2	29.5327	61.4	14	13	12	12	0.896552	0.095466
Probable cytochrome P450 12e1, mitochondrial OS=Drosophila melanogaster OX=7227 GN=Cyp12e1 PE=2 SV=4	Q9VGZ0	24.1379	59.6	5	6	5	6	1	1
Probable cytochrome P450 28a5 OS=Drosophila melanogaster OX=7227 GN=Cyp28a5 PE=2 SV=1	Q9V419	29.703	57.7	11	13	12	9	0.884615	0.492907
Probable cytochrome P450 28d1 OS=Drosophila melanogaster OX=7227 GN=Cyp28d1 PE=2 SV=1	Q9VMT5	39.243	57.2	17	18	20	17	1.05405	0.591752
Probable cytochrome P450 305a1 OS=Drosophila melanogaster OX=7227 GN=Cyp305a1 PE=2 SV=1	Q9VW43	5.35714	57.7	1	0	2	2	2	0.095466
Probable cytochrome P450 309a1 OS=Drosophila melanogaster OX=7227 GN=Cyp309a1 PE=1 SV=4	Q9VQD2	8.49802	57.3	4	3	4	1	0.777778	0.591752
Probable cytochrome P450 311a1 OS=Drosophila melanogaster OX=7227 GN=Cyp311a1 PE=2 SV=1	Q9VYQ7	4.96894	54.8	1	1	1	2	1.25	0.42265
Probable cytochrome P450 313a1 OS=Drosophila melanogaster OX=7227 GN=Cyp313a1 PE=3 SV=2	Q9VFJ0	7.11382	56.5	2	1	4	3	1.8	0.105573
Probable cytochrome P450 4ac1 OS=Drosophila melanogaster OX=7227 GN=Cyp4ac1 PE=2 SV=1	Q9VMS9	5.30452	59.1	1	2	3	1	1.2	0.698489
Probable cytochrome P450 4ac2 OS=Drosophila melanogaster OX=7227 GN=Cyp4ac2 PE=2 SV=4	Q9VMS8	10.9589	59.7	2	3	4	4	1.42857	0.095466
Probable cytochrome P450 4d14 OS=Drosophila melanogaster OX=7227 GN=Cyp4d14 PE=3 SV=1	O46051	3.74753	57.4	1	1	0	0	0.5	#DIV/0!
Probable cytochrome P450 4d20 OS=Drosophila melanogaster OX=7227 GN=Cyp4d20 PE=3 SV=1	Q9W011	9.60784	58.2	1	1	3	1	1.5	0.42265
Probable cytochrome P450 6a13 OS=Drosophila melanogaster OX=7227 GN=Cyp6a13 PE=2 SV=1	Q9V4U9	8.31643	57.6	3	2	2	3	1	1
Probable cytochrome P450 6a14 OS=Drosophila melanogaster OX=7227 GN=Cyp6a14 PE=3 SV=3	Q9V4U7	7.26916	58.2	1	2	2	0	0.8	0.698489
Probable cytochrome P450 6a20 OS=Drosophila melanogaster OX=7227 GN=Cyp6a20 PE=2 SV=2	Q9V773	33.3333	57.7	7	7	14	15	1.9375	0.00441503
Probable cytochrome P450 6a21 OS=Drosophila melanogaster OX=7227 GN=Cyp6a21 PE=2 SV=1	Q9V774	13.6905	57.8	4	4	3	6	1.1	0.770584
Probable cytochrome P450 6a23 OS=Drosophila melanogaster OX=7227 GN=Cyp6a23 PE=2 SV=2	Q9V771	11.753	58.1	3	1	3	2	1.16667	0.698489
Probable cytochrome P450 6d4 OS=Drosophila melanogaster OX=7227 GN=Cyp6d4 PE=2 SV=1	Q9VCW1	15.7282	59.1	2	2	3	3	1.33333	#DIV/0!
Probable cytochrome P450 6d5 OS=Drosophila melanogaster OX=7227 GN=Cyp6d5 PE=2 SV=1	Q9VFP1	44.4882	57.3	24	19	21	21	0.977778	0.859972
Probable cytochrome P450 6t1 OS=Drosophila melanogaster OX=7227 GN=Cyp6t1 PE=2 SV=1	Q9VRI9	9.4518	60.5	3	1	0	0	0.333333	0.183503
Probable cytochrome P450 6w1 OS=Drosophila melanogaster OX=7227 GN=Cyp6w1 PE=2 SV=1	Q9V9L1	2.52918	59.3	1	0	0	0	0.666667	0.42265
Probable cytochrome P450 9f2 OS=Drosophila melanogaster OX=7227 GN=Cyp9f2 PE=2 SV=1	Q9VG82	37.5969	60.2	14	14	15	16	1.1	0.095466
Probable elongation factor 1-delta OS=Drosophila melanogaster OX=7227 GN=eEF1delta PE=1 SV=1	Q9VL18	29.2969	28.9	4	6	5	4	0.916667	0.698489
Probable glucosamine 6-phosphate N-acetyltransferase OS=Drosophila melanogaster OX=7227 GN=Gnpnat PE=2 SV=1	Q9VAI0	18.7215	24.5	2	3	5	2	1.28571	0.591752
Probable glutamine--tRNA ligase OS=Drosophila melanogaster OX=7227 GN=GlnRS PE=2 SV=1	Q9Y105	2.44216	87.5	1	0	0	0	0.666667	0.42265
Probable hydroxyacid-oxoacid transhydrogenase, mitochondrial OS=Drosophila melanogaster OX=7227 GN=T3dh PE=2 SV=1	Q9W265	37.5	50	11	10	12	8	0.956522	0.830969
Probable isocitrate dehydrogenase [NAD] subunit alpha, mitochondrial OS=Drosophila melanogaster OX=7227 GN=Idh3a PE=2 SV=1	Q9VWH4	65.252	40.8	40	43	39	38	0.929412	0.198216
Probable maleylacetoacetate isomerase 2 OS=Drosophila melanogaster OX=7227 GN=GstZ2 PE=1 SV=1	Q9VHD2	11.8943	26	0	1	2	1	1.66667	0.292893
Probable malonyl-CoA-acyl carrier protein transacylase, mitochondrial OS=Drosophila melanogaster OX=7227 GN=beg PE=2 SV=2	Q8T3L6	25.066	42.1	3	3	5	5	1.5	#DIV/0!
Probable medium-chain specific acyl-CoA dehydrogenase, mitochondrial OS=Drosophila melanogaster OX=7227 GN=CG12262 PE=2 SV=1	Q9VSA3	44.1527	45.8	13	14	14	9	0.862069	0.514929
Probable methylmalonate-semialdehyde dehydrogenase [acylating], mitochondrial OS=Drosophila melanogaster OX=7227 GN=CG17896 PE=2 SV=1	Q7KW39	22.1154	55.9	6	5	7	5	1.07692	0.698489
Probable peroxisomal acyl-coenzyme A oxidase 1 OS=Drosophila melanogaster OX=7227 GN=CG5009 PE=1 SV=1	Q7KML2	62.1824	74.2	31	39	38	35	1.04167	0.759034
Probable phenylalanine--tRNA ligase, mitochondrial OS=Drosophila melanogaster OX=7227 GN=PheRS-m PE=2 SV=3	O16129	24.5033	52	0	0	4	4	5	#DIV/0!
Probable phosphorylase b kinase regulatory subunit alpha OS=Drosophila melanogaster OX=7227 GN=CG7766 PE=1 SV=2	Q9W391	3.92943	140.4	2	2	2	1	0.833333	0.42265
Probable phosphoserine aminotransferase OS=Drosophila melanogaster OX=7227 GN=CG11899 PE=2 SV=1	Q9VAN0	35.4396	39.5	10	9	9	12	1.09524	0.591752
Probable protein phosphatase CG10417 OS=Drosophila melanogaster OX=7227 GN=CG10417 PE=1 SV=1	Q7K4Q5	25.6798	72.3	12	9	10	9	0.913043	0.591752
Probable small nuclear ribonucleoprotein E OS=Drosophila melanogaster OX=7227 GN=SmE PE=1 SV=1	Q9VLV5	15.9574	11.1	1	1	0	0	0.5	#DIV/0!
Probable small nuclear ribonucleoprotein Sm D1 OS=Drosophila melanogaster OX=7227 GN=SmD1 PE=1 SV=1	Q9VU02	35.4839	13.8	2	2	2	3	1.16667	0.42265
Probable small nuclear ribonucleoprotein Sm D2 OS=Drosophila melanogaster OX=7227 GN=SmD2 PE=1 SV=1	Q9VI10	24.3697	13.5	4	2	3	3	1	1
Probable transaldolase OS=Drosophila melanogaster OX=7227 GN=Taldo PE=2 SV=2	Q9W1G0	15.1057	36.7	4	4	4	2	0.8	0.42265
Probable tRNA (guanine(26)-N(2))-dimethyltransferase OS=Drosophila melanogaster OX=7227 GN=CG6388 PE=2 SV=1	Q9VK89	29.4118	64.9	9	9	9	11	1.1	0.42265
Probable tRNA N6-adenosine threonylcarbamoyltransferase OS=Drosophila melanogaster OX=7227 GN=Tcs3 PE=2 SV=1	Q9VV41	23.3429	38.5	6	7	5	5	0.8	0.095466
Probable tRNA(His) guanylyltransferase OS=Drosophila melanogaster OX=7227 GN=THG PE=1 SV=1	Q9V3N8	11.5385	33.1	2	0	2	2	1.5	0.42265
Probable Ufm1-specific protease 2 OS=Drosophila melanogaster OX=7227 GN=CG16979 PE=2 SV=1	Q9VUR0	8.56672	68.2	2	3	3	3	1.14286	0.42265
Procollagen-lysine,2-oxoglutarate 5-dioxygenase OS=Drosophila melanogaster OX=7227 GN=Plod PE=1 SV=1	Q9VTH0	27.0458	82.5	10	9	13	12	1.28571	0.0513167
Procollagen-proline 4-dioxygenase OS=Drosophila melanogaster OX=7227 GN=PH4alphaEFB PE=1 SV=2	Q9VA69	16.9091	63.1	4	6	3	3	0.666667	0.183503
Programmed cell death protein 4 OS=Drosophila melanogaster OX=7227 GN=Pdcd4 PE=1 SV=2	Q9VY91	7.66208	56.3	0	2	1	2	1.25	0.698489
Prohibitin OS=Drosophila melanogaster OX=7227 GN=l(2)37Cc PE=1 SV=1	A0A023GQA5	47.4638	30.4	14	15	14	13	0.935484	0.292893
Prohibitin OS=Drosophila melanogaster OX=7227 GN=Phb2 PE=1 SV=1	A8DYI6	39.0533	37.3	9	12	9	8	0.826087	0.333333
Proline dehydrogenase 1, mitochondrial OS=Drosophila melanogaster OX=7227 GN=slgA PE=2 SV=2	Q04499	64.1703	77.1	114	119	113	120	1	1
Proline dehydrogenase OS=Drosophila melanogaster OX=7227 GN=slgA PE=1 SV=1	M9NHG9	65.4919	77.2	115	121	115	120	0.995798	0.909833
Proline dehydrogenase OS=Drosophila melanogaster OX=7227 GN=slgA PE=1 SV=1	M9NFJ2	65.6203	75.8	113	120	114	121	1.00851	0.858579
Prolyl-tRNA synthetase OS=Drosophila melanogaster OX=7227 GN=ProRS-m PE=1 SV=1	Q9VZY9	28.821	50.6	9	7	6	11	1.05556	0.869811
Proteasome subunit alpha type-5 OS=Drosophila melanogaster OX=7227 GN=Prosalpha5 PE=2 SV=2	Q95083	4.09836	26.9	1	0	0	0	0.666667	0.42265
Protein 4.1 homolog OS=Drosophila melanogaster OX=7227 GN=cora PE=1 SV=1	Q9V8R9	31.9199	184.1	26	19	30	29	1.29787	0.186267
Protein associated with topo II related-1, isoform A OS=Drosophila melanogaster OX=7227 GN=Patr-1 PE=1 SV=1	Q9VEN9	1.03306	108.2	1	1	1	0	0.75	0.42265
Protein bangles and beads OS=Drosophila melanogaster OX=7227 GN=bnb PE=1 SV=1	P29746	9.27602	45.8	1	0	0	2	1.33333	0.698489
Protein bcn92 OS=Drosophila melanogaster OX=7227 GN=bcn92 PE=1 SV=1	O46098	47.8261	11	1	1	6	4	3	0.057191
Protein borderless OS=Drosophila melanogaster OX=7227 GN=bdl PE=1 SV=1	Q9U4G1	13.3519	81.2	4	6	6	4	1	1
Protein catecholamines up OS=Drosophila melanogaster OX=7227 GN=Catsup PE=2 SV=1	Q9V3A4	6.23608	48.6	1	2	0	1	0.6	0.292893
Protein clueless OS=Drosophila melanogaster OX=7227 GN=clu PE=1 SV=1	A0A0B4KEX0	3.95656	144.7	1	0	0	0	0.666667	0.42265
Protein crooked neck OS=Drosophila melanogaster OX=7227 GN=crn PE=2 SV=2	P17886	3.4188	84.2	0	0	0	0	1	#DIV/0!
Protein croquemort OS=Drosophila melanogaster OX=7227 GN=crq PE=1 SV=3	Q27367	16.7006	56.1	4	3	3	2	0.777778	0.292893
Protein disulfide-isomerase (Fragment) OS=Drosophila melanogaster OX=7227 GN=ERp60 PE=1 SV=1	Q3YMU0	52.7607	55.3	28	31	29	25	0.918033	0.42265
Protein disulfide-isomerase A6 homolog OS=Drosophila melanogaster OX=7227 GN=CaBP1 PE=1 SV=1	Q9V438	33.0254	46.7	15	12	16	16	1.17241	0.237507
Protein disulfide-isomerase OS=Drosophila melanogaster OX=7227 GN=Pdi PE=2 SV=1	P54399	59.879	55.7	22	28	27	20	0.942308	0.775769
Protein elav OS=Drosophila melanogaster OX=7227 GN=elav PE=2 SV=1	P16914	3.93375	50.8	2	1	1	1	0.8	0.42265
Protein held out wings OS=Drosophila melanogaster OX=7227 GN=how PE=1 SV=1	O01367	12.8395	44.3	5	3	3	3	0.8	0.42265
Protein kinase C OS=Drosophila melanogaster OX=7227 GN=Pkc98E PE=3 SV=1	A0A0B4LI13	4.74255	82.9	0	0	2	1	2.5	0.095466
Protein kinase, cAMP-dependent, regulatory subunit type 1, isoform Z OS=Drosophila melanogaster OX=7227 GN=Pka-R1 PE=1 SV=1	M9MS37	3.75	35.4	1	0	0	0	0.666667	0.42265
Protein krasavietz OS=Drosophila melanogaster OX=7227 GN=kra PE=1 SV=1	Q9VNE2	29.3839	49.2	7	7	8	5	0.9375	0.770584
Protein lethal(2)denticleless OS=Drosophila melanogaster OX=7227 GN=l(2)dtl PE=1 SV=2	Q24371	1.69051	84.1	0	0	0	0	1	#DIV/0!
Protein lethal(2)essential for life OS=Drosophila melanogaster OX=7227 GN=l(2)efl PE=1 SV=1	P82147	6.41711	21.3	0	1	1	1	1.33333	0.42265
Protein lin-7 homolog OS=Drosophila melanogaster OX=7227 GN=veli PE=1 SV=1	Q9VBY7	23.5897	21.5	3	2	5	3	1.42857	0.311753
Protein MGR2 homolog OS=Drosophila melanogaster OX=7227 GN=Dmel\CG6878 PE=1 SV=1	Q9VUM2	58.2278	8.2	6	4	4	5	0.916667	0.698489
Protein NDUFAF4 homolog OS=Drosophila melanogaster OX=7227 GN=CG11722 PE=2 SV=1	Q9VH39	51.2315	23.7	10	12	7	8	0.708333	0.0886776
Protein NipSnap OS=Drosophila melanogaster OX=7227 GN=Nipsnap PE=2 SV=2	Q9VXK0	40.6593	31.9	19	18	17	16	0.897436	0.105573
Protein O-GlcNAc transferase OS=Drosophila melanogaster OX=7227 GN=sxc PE=1 SV=1	Q7KJA9	1.983	118.6	0	0	1	0	1.5	0.42265
Protein penguin OS=Drosophila melanogaster OX=7227 GN=peng PE=2 SV=1	O61345	3.52782	81.3	2	1	2	2	1.2	0.42265
Protein phosphatase PP2A 55 kDa regulatory subunit OS=Drosophila melanogaster OX=7227 GN=tws PE=2 SV=1	P36872	2.20441	56.9	0	0	0	2	2	0.42265
Protein PTCD3 homolog, mitochondrial OS=Drosophila melanogaster OX=7227 GN=CG4679 PE=2 SV=1	A1Z9A8	2.91411	74.2	2	2	1	1	0.666667	#DIV/0!
Protein quiver OS=Drosophila melanogaster OX=7227 GN=atilla PE=3 SV=3	Q9VK99	27.972	15.4	1	2	1	2	1	1
Protein quiver OS=Drosophila melanogaster OX=7227 GN=BcDNA:GH07967 PE=2 SV=1	Q9VIH9	38.7755	15.7	2	2	4	4	1.66667	#DIV/0!
Protein quiver OS=Drosophila melanogaster OX=7227 GN=BcDNA:RE71975 PE=1 SV=1	M9NEV7	38.2609	12.4	5	4	4	3	0.818182	0.292893
Protein Rae1 OS=Drosophila melanogaster OX=7227 GN=Rae1 PE=1 SV=1	Q9W2E7	3.46821	38.6	0	0	1	1	2	#DIV/0!
Protein RFT1 homolog OS=Drosophila melanogaster OX=7227 GN=CG3149 PE=2 SV=1	Q9Y123	4.13669	62.4	2	1	1	1	0.8	0.42265
Protein ROP OS=Drosophila melanogaster OX=7227 GN=Rop PE=2 SV=2	Q07327	46.7337	67.8	29	23	33	27	1.14815	0.4453
Protein SEC13 homolog OS=Drosophila melanogaster OX=7227 GN=Sec13 PE=1 SV=1	Q9V3J4	6.74157	39.5	0	2	2	1	1.25	0.698489
Protein SET OS=Drosophila melanogaster OX=7227 GN=Set PE=1 SV=2	P53997	8.92193	31	1	2	2	0	0.8	0.698489
Protein sly1 homolog OS=Drosophila melanogaster OX=7227 GN=Slh PE=2 SV=4	Q24179	9.07668	72.3	3	5	5	5	1.2	0.42265
Protein spinster OS=Drosophila melanogaster OX=7227 GN=spin PE=1 SV=1	Q9GQQ0	6.28099	65.8	1	1	2	2	1.5	#DIV/0!
Protein stoned-A OS=Drosophila melanogaster OX=7227 GN=stnA PE=1 SV=3	Q24211	7.64706	93.1	1	1	6	3	2.75	0.144814
Protein stunted OS=Drosophila melanogaster OX=7227 GN=sun PE=1 SV=1	Q9VXN2	24.5902	6.8	1	2	2	2	1.2	0.42265
Protein TEX261 OS=Drosophila melanogaster OX=7227 GN=Dmel\CG3500 PE=2 SV=1	Q9W1R8	5.55556	22.3	0	0	1	0	1.5	0.42265
Protein transport protein SEC23 OS=Drosophila melanogaster OX=7227 GN=Sec23 PE=1 SV=1	A0A0B4K5Z8	23.6876	87.5	11	8	12	12	1.2381	0.237507
Protein transport protein Sec61 subunit beta OS=Drosophila melanogaster OX=7227 GN=Sec61beta PE=1 SV=1	Q7JZN0	36	10.2	2	3	2	2	0.857143	0.42265
Protein TRC8 homolog OS=Drosophila melanogaster OX=7227 GN=Trc8 PE=1 SV=1	Q7KRW1	3.21384	89.2	1	2	3	2	1.4	0.292893
Protein tumorous imaginal discs, mitochondrial OS=Drosophila melanogaster OX=7227 GN=l(2)tid PE=1 SV=2	Q27237	21.7308	56.1	7	6	5	4	0.733333	0.105573
Protein tyrosine phosphatase Meg2, isoform F OS=Drosophila melanogaster OX=7227 GN=Ptpmeg2 PE=1 SV=1	Q59E68	4.85762	64.6	0	2	2	1	1.25	0.698489
Protein unc-13 homolog 4B OS=Drosophila melanogaster OX=7227 GN=stac PE=1 SV=5	Q9VBY8	19.948	131.8	15	12	18	19	1.34483	0.0871291
Protein unzipped OS=Drosophila melanogaster OX=7227 GN=uzip PE=1 SV=2	P10379	27.459	54.3	9	8	8	10	1.05263	0.698489
Protein windpipe OS=Drosophila melanogaster OX=7227 GN=wdp PE=1 SV=1	Q9W266	8.56721	74.7	6	4	1	4	0.583333	0.29986
Protein-serine/threonine kinase OS=Drosophila melanogaster OX=7227 GN=Pdk PE=1 SV=1	A0A0B4KFG2	16.1446	47.1	5	3	1	3	0.6	0.292893
Proton-coupled amino acid transporter-like protein CG1139 OS=Drosophila melanogaster OX=7227 GN=CG1139 PE=2 SV=1	Q9W056	3.54767	50	1	2	1	0	0.6	0.292893
Proton-coupled amino acid transporter-like protein pathetic OS=Drosophila melanogaster OX=7227 GN=path PE=1 SV=1	Q9VT04	15.7113	52	6	7	7	7	1.06667	0.42265
Protoporphyrinogen oxidase OS=Drosophila melanogaster OX=7227 GN=Ppox PE=1 SV=1	Q9VC52	34.9474	53.2	7	11	7	5	0.7	0.311753
Purine nucleoside phosphorylase OS=Drosophila melanogaster OX=7227 GN=CG16760 PE=1 SV=1	Q7KV95	13.1098	35.4	3	3	4	3	1.125	0.42265
Purple acid phosphatase OS=Drosophila melanogaster OX=7227 GN=Dmel\CG1637 PE=1 SV=1	Q9VZ58	26.4444	51.8	5	2	2	4	0.888889	0.80755
Purple acid phosphatase OS=Drosophila melanogaster OX=7227 GN=Dmel\CG1637 PE=2 SV=1	Q9VZ57	5.96026	52.2	1	1	1	0	0.75	0.42265
Putative ATP synthase subunit f, mitochondrial OS=Drosophila melanogaster OX=7227 GN=ATPsynF PE=3 SV=1	Q9W141	42.0561	12.5	1	4	6	8	2.28571	0.129937
Putative cysteine proteinase CG12163 OS=Drosophila melanogaster OX=7227 GN=CG12163 PE=2 SV=2	Q9VN93	11.5635	68.9	5	3	5	5	1.2	0.42265
Putative fatty acyl-CoA reductase CG8306 OS=Drosophila melanogaster OX=7227 GN=CG8306 PE=2 SV=1	Q960W6	29.6512	58.4	11	10	11	11	1.04348	0.42265
Putative ferric-chelate reductase 1 homolog OS=Drosophila melanogaster OX=7227 GN=CG8399 PE=2 SV=1	Q8MSU3	28.7481	70.2	13	17	18	18	1.1875	0.272393
Putative hydroxypyruvate isomerase OS=Drosophila melanogaster OX=7227 GN=Gip PE=2 SV=1	P36951	53.7879	29.1	9	9	13	12	1.35	0.0198039
Putative N(4)-(beta-N-acetylglucosaminyl)-L-asparaginase CG1827 OS=Drosophila melanogaster OX=7227 GN=CG1827 PE=2 SV=1	Q8MR45	5.85242	42.2	1	2	0	0	0.4	0.095466
Putative OPA3-like protein CG13603 OS=Drosophila melanogaster OX=7227 GN=CG13601 PE=2 SV=1	Q9VCG3	49.0196	28.7	9	6	10	9	1.23529	0.333333
Putative peptidyl-prolyl cis-trans isomerase dodo OS=Drosophila melanogaster OX=7227 GN=dod PE=2 SV=3	P54353	20.4819	18.4	1	0	1	1	1.33333	0.42265
Putative sodium-dependent multivitamin transporter OS=Drosophila melanogaster OX=7227 GN=CG32669 PE=2 SV=1	P83740	2.15232	66.5	0	0	1	1	2	#DIV/0!
Pyruvate carboxylase OS=Drosophila melanogaster OX=7227 GN=PCB PE=1 SV=1	Q7KN97	67.6545	130.8	98	101	96	88	0.925373	0.221239
Pyruvate dehydrogenase E1 component subunit alpha OS=Drosophila melanogaster OX=7227 GN=Pdha PE=1 SV=1	Q7KVX1	69.526	48.8	80	80	70	74	0.901235	0.057191
Pyruvate dehydrogenase E1 component subunit beta OS=Drosophila melanogaster OX=7227 GN=Pdhb PE=1 SV=1	Q7K5K3	71.2329	39.3	141	120	94	111	0.787072	0.173966
Pyruvate dehydrogenase E1 component subunit beta OS=Drosophila melanogaster OX=7227 GN=Pdhb PE=1 SV=1	Q8IML6	16.1172	31.2	39	28	33	29	0.927536	0.710843
Pyruvate kinase OS=Drosophila melanogaster OX=7227 GN=PyK PE=2 SV=2	O62619	83.6773	57.4	57	57	70	60	1.13793	0.250731
QKR58E-3 OS=Drosophila melanogaster OX=7227 GN=qkr58E-3 PE=1 SV=1	O44434	2.83912	36.7	0	0	0	0	1	#DIV/0!
Quaking related 58E-2, isoform A OS=Drosophila melanogaster OX=7227 GN=qkr58E-2 PE=1 SV=1	Q9W254	6.49038	44.1	2	2	3	1	1	1
Rab GDP dissociation inhibitor OS=Drosophila melanogaster OX=7227 GN=Gdi PE=1 SV=1	Q9VLB7	36.1174	49.9	4	11	7	8	1	1
Rab32, isoform B OS=Drosophila melanogaster OX=7227 GN=Rab32 PE=1 SV=1	A1Z7S3	11.0787	74.7	2	4	5	6	1.625	0.154846
Rab4 protein OS=Drosophila melanogaster OX=7227 GN=Rab4 PE=1 SV=1	Q7KY04	25.3521	23.6	2	2	2	6	1.66667	0.42265
Rab6, isoform B OS=Drosophila melanogaster OX=7227 GN=Rab6 PE=1 SV=1	X2J5T3	25.4808	23.5	2	5	3	2	0.777778	0.591752
Rabconnectin-3B, isoform A OS=Drosophila melanogaster OX=7227 GN=Rbcn-3B PE=1 SV=1	Q9W543	1.96721	168.4	2	1	1	0	0.6	0.292893
Rac1, isoform B OS=Drosophila melanogaster OX=7227 GN=Rac1 PE=4 SV=1	M9PBH7	20.3125	21.3	2	1	1	4	1.4	0.591752
Rac2, isoform B OS=Drosophila melanogaster OX=7227 GN=Rac2 PE=4 SV=1	M9PBU2	22.3958	21.3	3	1	0	3	0.833333	0.80755
RAL2 OS=Drosophila melanogaster OX=7227 GN=Rala PE=1 SV=1	Q962I2	32.4873	22.4	2	3	2	2	0.857143	0.42265
Ran GTPase-activating protein OS=Drosophila melanogaster OX=7227 GN=RanGAP PE=1 SV=1	Q9VIW3	5.7047	66	1	1	2	2	1.5	#DIV/0!
Ras-like GTP-binding protein Rho1 OS=Drosophila melanogaster OX=7227 GN=Rho1 PE=1 SV=1	P48148	62.5	21.7	15	11	11	12	0.892857	0.542504
Ras-like GTP-binding protein RhoL OS=Drosophila melanogaster OX=7227 GN=RhoL PE=2 SV=1	Q24192	19.4737	21.9	3	2	2	3	1	1
Ras-like protein 1 OS=Drosophila melanogaster OX=7227 GN=Ras85D PE=1 SV=2	P08646	36.5079	21.6	5	4	5	5	1.09091	0.42265
Ras-like protein 2 OS=Drosophila melanogaster OX=7227 GN=Ras64B PE=1 SV=2	P04388	19.7917	22.2	2	2	4	2	1.33333	0.42265
Ras-related protein Rab-14 OS=Drosophila melanogaster OX=7227 GN=Rab14 PE=1 SV=1	Q86BK8	19.6653	27.1	4	2	6	6	1.75	0.095466
Ras-related protein Rab-3 OS=Drosophila melanogaster OX=7227 GN=Rab3 PE=1 SV=1	P25228	21.3636	24.8	5	1	2	5	1.125	0.859972
Ras-related protein Rap1 OS=Drosophila melanogaster OX=7227 GN=Rap1 PE=2 SV=2	P08645	48.3696	20.8	5	6	7	6	1.15385	0.292893
RE01432p OS=Drosophila melanogaster OX=7227 GN=BcDNA:RE01432 PE=2 SV=1	Q9W4B6	8.10811	16.3	0	0	1	0	1.5	0.42265
RE01453p OS=Drosophila melanogaster OX=7227 GN=Dmel\CG15211 PE=2 SV=1	Q9VZ71	9.60452	18.9	2	2	3	2	1.16667	0.42265
RE01590p OS=Drosophila melanogaster OX=7227 GN=Dmel\CG13126 PE=1 SV=1	Q9VL60	4.10367	53.7	0	0	0	2	2	0.42265
RE01652p OS=Drosophila melanogaster OX=7227 GN=Dmel\CG12171 PE=1 SV=1	Q9VNF3	32.6848	26.9	6	6	6	7	1.07143	0.42265
RE02644p OS=Drosophila melanogaster OX=7227 GN=Dmel\CG1246 PE=2 SV=1	Q9VZZ0	2.97483	48.5	0	0	0	1	1.5	0.42265
RE03721p OS=Drosophila melanogaster OX=7227 GN=Dmel\CG14270 PE=1 SV=1	Q9W4R8	15.7068	22.6	2	2	2	3	1.16667	0.42265
RE05302p OS=Drosophila melanogaster OX=7227 GN=Dmel\CG4860 PE=2 SV=1	Q9VGC2	7.71084	44.9	1	1	3	3	2	#DIV/0!
RE06389p OS=Drosophila melanogaster OX=7227 GN=Dmel\CG2310 PE=1 SV=1	Q7JZY1	5.17928	28	1	1	1	1	1	#DIV/0!
RE07815p OS=Drosophila melanogaster OX=7227 GN=Ugt317A1 PE=1 SV=3	Q9W228	34.7826	59.1	13	12	9	19	1.11111	0.793471
RE08932p OS=Drosophila melanogaster OX=7227 GN=CG11740 PE=2 SV=2	Q9VHQ4	5.71429	50.5	2	0	2	2	1.5	0.42265
RE10231p OS=Drosophila melanogaster OX=7227 GN=Dmel\CG4658 PE=1 SV=1	Q9VL57	4.75285	58.4	1	1	1	0	0.75	0.42265
RE10908p OS=Drosophila melanogaster OX=7227 GN=Dmel\CG8613 PE=1 SV=1	Q5BIA9	5.07426	92	0	1	3	3	2.66667	0.0377496
RE12073p OS=Drosophila melanogaster OX=7227 GN=Dmel\CG46280 PE=1 SV=1	Q9VG01	40.4135	58.8	7	3	14	5	1.75	0.45728
RE12402p OS=Drosophila melanogaster OX=7227 GN=Dmel\CG11737 PE=2 SV=1	Q9VHQ5	7.91209	50.9	2	2	2	1	0.833333	0.42265
RE14039p OS=Drosophila melanogaster OX=7227 GN=osy PE=2 SV=1	Q86P18	3.6036	85.9	0	0	0	1	1.5	0.42265
RE14195p OS=Drosophila melanogaster OX=7227 GN=Dmel\CG6225 PE=2 SV=1	Q9VG44	26.5625	80.2	11	9	14	13	1.31818	0.0886776
RE14391p OS=Drosophila melanogaster OX=7227 GN=Sec63 PE=1 SV=1	Q9VS57	19.5219	85.8	5	7	7	8	1.21429	0.311753
RE16337p OS=Drosophila melanogaster OX=7227 GN=Dmel\CG9921 PE=1 SV=1	Q9VXH4	12.7451	11.4	1	1	1	1	1	#DIV/0!
RE17417p OS=Drosophila melanogaster OX=7227 GN=Dmel\CG9372 PE=1 SV=1	Q9VW19	9.55882	46.1	2	0	2	1	1.25	0.698489
RE18169p OS=Drosophila melanogaster OX=7227 GN=Dmel\CG12576 PE=1 SV=1	Q9VR57	19.5122	40.6	4	1	5	3	1.42857	0.492907
RE20510p OS=Drosophila melanogaster OX=7227 GN=Dmel\CG9297 PE=1 SV=1	Q8I0D4	24.0546	106	24	19	27	25	1.2	0.23663
RE22677p OS=Drosophila melanogaster OX=7227 GN=Dmel\CG9577 PE=1 SV=2	Q9W5W8	50.9615	33.8	13	14	13	9	0.827586	0.349055
RE23670p OS=Drosophila melanogaster OX=7227 GN=Dmel\CG10914 PE=1 SV=1	Q8SZ15	1.60256	70.5	0	0	1	1	2	#DIV/0!
RE24176p OS=Drosophila melanogaster OX=7227 GN=Dmel\CG2201 PE=2 SV=1	Q8IMF4	1.98556	63.5	1	1	0	0	0.5	#DIV/0!
RE27547p OS=Drosophila melanogaster OX=7227 GN=Spn43Ad PE=2 SV=1	Q8SYY7	7.61671	44.8	2	1	2	4	1.6	0.311753
RE28322p OS=Drosophila melanogaster OX=7227 GN=CG9416-PA PE=2 SV=1	Q8MT48	11.1498	98	7	5	7	10	1.35714	0.29986
RE29468p OS=Drosophila melanogaster OX=7227 GN=CG17788 PE=1 SV=1	Q8SWS2	23.0769	17.1	1	3	2	2	1	1
RE31022p OS=Drosophila melanogaster OX=7227 GN=Spn42Da PE=1 SV=1	Q8MM39	6.59631	42.6	2	0	2	1	1.25	0.698489
RE34668p OS=Drosophila melanogaster OX=7227 GN=Dmel\CG15611 PE=2 SV=1	Q8MKL4	2.80172	53.5	1	1	1	1	1	#DIV/0!
RE37738p OS=Drosophila melanogaster OX=7227 GN=Dmel\CG9673 PE=1 SV=1	Q9VXC7	10.728	27.8	0	0	0	2	2	0.42265
RE38146p OS=Drosophila melanogaster OX=7227 GN=Dmel\CG8323 PE=2 SV=1	Q7JZE8	44.5545	33.2	8	7	8	6	0.941176	0.698489
RE40577p OS=Drosophila melanogaster OX=7227 GN=CT42567 PE=1 SV=1	Q5BIE4	17.7189	53.4	9	7	10	12	1.33333	0.16795
RE41154p1 OS=Drosophila melanogaster OX=7227 GN=Dmel\CG17508 PE=1 SV=1	A1Z6G4	8.72274	35.2	4	4	5	4	1.1	0.42265
RE42071p OS=Drosophila melanogaster OX=7227 GN=Dmel\CG7638 PE=2 SV=2	Q9VTF5	2.82258	56	2	0	2	0	1	1
RE44586p OS=Drosophila melanogaster OX=7227 GN=Tmem63 PE=1 SV=1	Q6NP91	4.21053	86.1	2	1	2	3	1.4	0.292893
RE45108p OS=Drosophila melanogaster OX=7227 GN=Dmel\CG4611 PE=1 SV=1	Q9VRJ7	4.26743	79.9	0	1	2	1	1.66667	0.292893
RE45833p OS=Drosophila melanogaster OX=7227 GN=Dmel\CG5676 PE=2 SV=1	Q9VL16	65.3846	17.3	14	13	11	14	0.931034	0.591752
RE49489p OS=Drosophila melanogaster OX=7227 GN=p24-1 PE=1 SV=1	Q9VYT6	46.1905	23.5	6	4	2	4	0.666667	0.292893
RE49860p OS=Drosophila melanogaster OX=7227 GN=Dmel\CG12338 PE=1 SV=1	Q7JZB1	28.3582	37.8	3	5	4	3	0.9	0.698489
RE50040p OS=Drosophila melanogaster OX=7227 GN=Dmel\CG5510 PE=1 SV=1	Q9VCC2	18.845	37.6	3	5	5	4	1.1	0.698489
RE51612p OS=Drosophila melanogaster OX=7227 GN=Dmel\CG11980 PE=1 SV=1	Q8INP9	11.4206	40.8	1	2	3	1	1.2	0.698489
RE52028p OS=Drosophila melanogaster OX=7227 GN=Snx3 PE=1 SV=1	Q9VG51	23.9521	19.4	3	1	3	4	1.5	0.311753
RE52038p OS=Drosophila melanogaster OX=7227 GN=Ugt37B1 PE=2 SV=2	Q9VMG1	2.7933	59.8	1	0	0	1	1	1
RE52822p OS=Drosophila melanogaster OX=7227 GN=vlc PE=1 SV=1	A1Z6H4	1.71527	63.6	0	1	0	0	0.666667	0.42265
RE54691p OS=Drosophila melanogaster OX=7227 GN=Dmel\CG3803 PE=2 SV=1	Q9W1F5	19.8473	44.3	4	4	5	5	1.2	#DIV/0!
RE57459p OS=Drosophila melanogaster OX=7227 GN=CG6922 PE=2 SV=2	Q9VMQ6	5.80913	27.3	0	0	0	1	1.5	0.42265
RE57978p OS=Drosophila melanogaster OX=7227 GN=Dmel\CG18528 PE=1 SV=3	Q9VC87	4.86815	54.9	1	1	0	0	0.5	#DIV/0!
RE58036p OS=Drosophila melanogaster OX=7227 GN=BcDNA:RH51268 PE=2 SV=1	Q9VW17	12.0879	19.3	1	2	1	2	1	1
RE58433p OS=Drosophila melanogaster OX=7227 GN=CT31762 PE=1 SV=1	Q9VPJ0	8.28877	41.1	2	1	1	2	1	1
RE59221p OS=Drosophila melanogaster OX=7227 GN=CT12789 PE=2 SV=1	Q9VVV1	4.96454	46.9	0	1	0	0	0.666667	0.42265
RE68357p OS=Drosophila melanogaster OX=7227 GN=Dmel\CG10075 PE=2 SV=1	Q9VRZ7	44.7876	29.4	8	11	18	17	1.7619	0.0369132
RE68725p OS=Drosophila melanogaster OX=7227 GN=Syn2 PE=2 SV=1	Q8SX22	5.83658	57.4	1	1	1	3	1.5	0.42265
RE69557p OS=Drosophila melanogaster OX=7227 GN=SLC22A PE=2 SV=2	Q9VNX2	5.10563	63.3	2	1	0	1	0.6	0.292893
RE71331p OS=Drosophila melanogaster OX=7227 GN=BcDNA:RH54117 PE=1 SV=1	Q9VGQ2	69.3069	10.9	4	4	6	4	1.2	0.42265
RE74312p OS=Drosophila melanogaster OX=7227 GN=Sar1 PE=1 SV=1	Q9VD29	49.2228	21.8	7	8	8	4	0.823529	0.542504
RE74917p OS=Drosophila melanogaster OX=7227 GN=tobi PE=2 SV=1	Q9VBR6	17.5038	74.6	0	0	8	8	9	#DIV/0!
RE74969p OS=Drosophila melanogaster OX=7227 GN=sm PE=1 SV=1	Q6NND8	4.375	52.4	2	1	1	0	0.6	0.292893
Real-time, isoform B OS=Drosophila melanogaster OX=7227 GN=retm PE=4 SV=1	M9PB50	2.68741	80.8	1	2	1	0	0.6	0.292893
Receptor expression-enhancing protein OS=Drosophila melanogaster OX=7227 GN=ReepB PE=3 SV=1	A0A0B4JD51	13.0719	17.5	0	0	1	1	2	#DIV/0!
Receptor expression-enhancing protein OS=Drosophila melanogaster OX=7227 GN=ReepB PE=3 SV=1	A1Z9M2	13.4831	20.3	1	2	2	2	1.2	0.42265
Regulator of nonsense transcripts 1 homolog OS=Drosophila melanogaster OX=7227 GN=Upf1 PE=1 SV=2	Q9VYS3	3.72881	129.8	1	0	3	0	1.66667	0.591752
Regulatory particle non-ATPase 3, isoform B OS=Drosophila melanogaster OX=7227 GN=Rpn3 PE=1 SV=1	M9PG62	15.7895	56	3	3	2	4	1	1
Regulatory protein zeste OS=Drosophila melanogaster OX=7227 GN=CG14771 PE=4 SV=2	Q9W5A0	1.92308	59.1	1	0	0	0	0.666667	0.42265
Replication in mitochondria 2, isoform C OS=Drosophila melanogaster OX=7227 GN=Rim2 PE=3 SV=1	M9ND06	39.9441	39.7	5	5	10	9	1.75	0.0121217
Reticulon-like protein OS=Drosophila melanogaster OX=7227 GN=Rtnl1 PE=1 SV=1	E1JHT6	24.2175	65.4	12	10	13	15	1.25	0.16795
Reticulon-like protein OS=Drosophila melanogaster OX=7227 GN=Rtnl1 PE=1 SV=1	Q9VMW4	44.1441	24.7	8	8	8	10	1.11111	0.42265
Reticulon-like protein OS=Drosophila melanogaster OX=7227 GN=Rtnl1 PE=1 SV=2	Q9VMW1	50.4464	24.9	10	9	10	12	1.14286	0.311753
RH02475p OS=Drosophila melanogaster OX=7227 GN=Dmel\CG9394 PE=1 SV=1	Q9W2L6	27.8351	76.7	10	16	16	12	1.07143	0.80755
RH03087p OS=Drosophila melanogaster OX=7227 GN=Dmel\CG14407 PE=1 SV=1	Q8SXQ5	16.9811	17.7	1	1	2	2	1.5	#DIV/0!
RH03540p OS=Drosophila melanogaster OX=7227 GN=Dmel\CG15347 PE=1 SV=2	Q9W3F3	30.8411	23.4	5	3	6	5	1.3	0.311753
RH04535p OS=Drosophila melanogaster OX=7227 GN=Dmel\CG11655 PE=1 SV=1	Q9VXV4	3.07692	49.6	2	1	2	2	1.2	0.42265
RH09070p OS=Drosophila melanogaster OX=7227 GN=BcDNA:RH09070 PE=1 SV=2	Q9W4U2	59.4378	26.2	12	6	11	10	1.15	0.670707
RH09188p OS=Drosophila melanogaster OX=7227 GN=Dmel\CG4797 PE=2 SV=2	Q8MLQ7	1.68856	59.1	1	0	1	0	1	1
RH15778p OS=Drosophila melanogaster OX=7227 GN=Vamp7 PE=1 SV=1	Q7JYX5	20.1835	24.9	3	2	3	3	1.14286	0.42265
RH17559p OS=Drosophila melanogaster OX=7227 GN=Dmel\CG32267 PE=1 SV=1	Q8IRD0	42.8571	5.5	2	1	4	2	1.6	0.311753
RH19679p OS=Drosophila melanogaster OX=7227 GN=Dmel\CG7630 PE=1 SV=2	Q9VVG5	14.4444	9.6	2	2	2	2	1	#DIV/0!
RH23455p OS=Drosophila melanogaster OX=7227 GN=Dmel\CG2065 PE=1 SV=1	Q7JYX2	18	33.4	3	2	6	4	1.71429	0.154846
RH23644p OS=Drosophila melanogaster OX=7227 GN=Dmel\CG7084 PE=2 SV=1	Q9VD40	5.02513	68.2	1	1	4	1	1.75	0.42265
RH34413p OS=Drosophila melanogaster OX=7227 GN=Dmel\CG11267 PE=1 SV=1	Q9VU35	57.2816	11	7	4	3	6	0.846154	0.683772
RH40504p OS=Drosophila melanogaster OX=7227 GN=SP99 PE=2 SV=1	Q9VXC9	5.57769	26.6	0	0	0	2	2	0.42265
RH47216p OS=Drosophila melanogaster OX=7227 GN=CG10220 PE=2 SV=1	A1Z9W2	35.3125	36.4	9	11	11	11	1.09091	0.42265
RH48101p OS=Drosophila melanogaster OX=7227 GN=Dmel\CG17121 PE=1 SV=1	Q9VCR9	35.7341	39.4	11	7	10	9	1.05	0.830969
RH49330p OS=Drosophila melanogaster OX=7227 GN=Sccpdh2 PE=1 SV=1	Q9VG81	52.2042	47.2	16	15	15	14	0.939394	0.292893
RH51633p OS=Drosophila melanogaster OX=7227 GN=CG6087 PE=1 SV=1	Q9VKM8	37.1308	25.8	11	8	8	7	0.809524	0.333333
RH57257p OS=Drosophila melanogaster OX=7227 GN=Dmel\CG7322 PE=1 SV=1	Q9VWP2	69.4215	25.6	14	18	14	17	0.970588	0.859972
RH58543p OS=Drosophila melanogaster OX=7227 GN=Dmel\CG4607 PE=2 SV=1	Q9W3S8	7.2381	58.1	1	1	2	3	1.75	0.095466
RH59310p OS=Drosophila melanogaster OX=7227 GN=spidey PE=1 SV=1	Q9W3N1	50.7788	35.1	9	8	16	15	1.73684	0.0100505
RH64870p OS=Drosophila melanogaster OX=7227 GN=Ucp4A PE=1 SV=1	Q9VX14	45.5882	37.1	17	15	22	12	1.05882	0.862639
RH72958p OS=Drosophila melanogaster OX=7227 GN=Dmel\CG2076 PE=1 SV=1	Q9VZ34	46.3343	35.8	11	9	12	14	1.27273	0.16795
RH73277p OS=Drosophila melanogaster OX=7227 GN=Dmel\CG4598 PE=1 SV=2	Q9VL68	59.0747	31	16	17	17	12	0.885714	0.514929
Rhea, isoform B OS=Drosophila melanogaster OX=7227 GN=rhea PE=1 SV=1	Q9VSL8	0.38787	306.8	1	0	0	0	0.666667	0.42265
Rho GTPase activating protein at 1A, isoform E OS=Drosophila melanogaster OX=7227 GN=RhoGAP1A PE=1 SV=1	X2JC00	2.20798	155.6	0	1	1	1	1.33333	0.42265
Rho GTPase activating protein at 68F, isoform D OS=Drosophila melanogaster OX=7227 GN=RhoGAP68F PE=1 SV=1	M9PC96	31.3025	54.9	7	7	10	6	1.125	0.666667
Rho GTPase activating protein p190, isoform F OS=Drosophila melanogaster OX=7227 GN=RhoGAPp190 PE=1 SV=1	M9PHV3	1.23381	185.1	0	0	1	1	2	#DIV/0!
Rhomboid-7, isoform A OS=Drosophila melanogaster OX=7227 GN=rho-7 PE=4 SV=1	A1Z8R8	9.97151	38.9	3	3	4	3	1.125	0.42265
Ribonuclease X25 OS=Drosophila melanogaster OX=7227 GN=RNaseX25 PE=1 SV=1	Q9VSC3	6.76923	37.5	0	2	1	0	0.75	0.698489
Ribonuclease Z, mitochondrial OS=Drosophila melanogaster OX=7227 GN=RNaseZ PE=2 SV=2	Q8MKW7	1.30548	85.4	1	1	0	0	0.5	#DIV/0!
Ribonucloprotein OS=Drosophila melanogaster OX=7227 GN=hoip PE=1 SV=1	D2NUK9	18.8976	13.9	2	1	1	1	0.8	0.42265
Ribose-phosphate diphosphokinase OS=Drosophila melanogaster OX=7227 GN=Prps PE=1 SV=1	M9PF46	36.7292	40.9	13	9	11	10	0.958333	0.830969
Ribosomal protein L10, isoform E OS=Drosophila melanogaster OX=7227 GN=RpL10 PE=4 SV=1	M9PIM0	19.7248	25.5	6	5	5	8	1.15385	0.591752
Ribosomal protein L37 OS=Drosophila melanogaster OX=7227 GN=RpL37a PE=2 SV=1	M9PH59	20.4301	10.6	2	0	1	3	1.5	0.552786
Ribosomal protein L7, isoform B OS=Drosophila melanogaster OX=7227 GN=RpL7 PE=3 SV=1	X2J5G6	9.92063	29.5	0	1	1	2	1.66667	0.292893
Ribosomal protein OS=Drosophila melanogaster OX=7227 GN=mRpL36 PE=1 SV=1	Q9I7Q9	16.4062	14.3	0	0	1	1	2	#DIV/0!
Ribosome-releasing factor 2, mitochondrial OS=Drosophila melanogaster OX=7227 GN=mRRF2 PE=2 SV=3	Q9VCX4	5.94595	81.9	2	3	3	2	1	1
Ringmaker, isoform B OS=Drosophila melanogaster OX=7227 GN=ringer PE=3 SV=1	M9NFZ9	17.7083	20.6	3	1	1	4	1.16667	0.80755
RNA helicase OS=Drosophila melanogaster OX=7227 GN=Dbp21E2 PE=1 SV=1	Q9VPT3	1.86567	59.6	0	0	0	1	1.5	0.42265
RNA helicase OS=Drosophila melanogaster OX=7227 GN=Dmel\CG7878 PE=1 SV=1	Q7K4L8	3.27169	78.5	4	1	4	2	1.14286	0.80755
RNA helicase OS=Drosophila melanogaster OX=7227 GN=DmRH27 PE=1 SV=1	Q9VTC1	4.67762	87.2	0	1	1	1	1.33333	0.42265
RNA helicase OS=Drosophila melanogaster OX=7227 GN=DmRH5 PE=1 SV=1	Q8MZI3	15.4034	88.2	7	5	11	9	1.57143	0.105573
RNA helicase OS=Drosophila melanogaster OX=7227 GN=mahe PE=1 SV=1	Q9W3M7	12.6984	100.4	7	7	10	7	1.1875	0.42265
RNA helicase OS=Drosophila melanogaster OX=7227 GN=Rm62 PE=1 SV=1	E1JJ68	37.5652	62.4	11	10	18	14	1.47826	0.116459
RNA polymerase-associated protein Rtf1 OS=Drosophila melanogaster OX=7227 GN=Rtf1 PE=1 SV=1	Q9W261	5.03226	87.5	2	3	2	2	0.857143	0.42265
RNA-binding protein 6, isoform F OS=Drosophila melanogaster OX=7227 GN=Rbp6 PE=3 SV=1	M9NDB5	7.11111	23.7	0	0	1	1	2	#DIV/0!
RPII140-upstream gene protein OS=Drosophila melanogaster OX=7227 GN=140up PE=2 SV=2	P81928	38.3142	29.2	7	6	9	6	1.13333	0.591752
S)-3-amino-2-methylpropionate transaminase OS=Drosophila melanogaster OX=7227 GN=Gabat PE=1 SV=1	Q9VW68	80.0412	54.6	48	37	36	53	1.04598	0.861657
Sac1 phosphatase, isoform B OS=Drosophila melanogaster OX=7227 GN=Sac1 PE=4 SV=1	M9MRM4	8.10811	67.7	3	3	2	3	0.875	0.42265
S-adenosylmethionine mitochondrial carrier protein homolog OS=Drosophila melanogaster OX=7227 GN=CG4743 PE=2 SV=2	Q9VBN7	17.3145	31	3	3	3	6	1.375	0.42265
Salivary glue protein Sgs-7 OS=Drosophila melanogaster OX=7227 GN=Sgs7 PE=2 SV=1	P02841	27.027	7.9	0	1	0	0	0.666667	0.42265
Sallimus, isoform Y OS=Drosophila melanogaster OX=7227 GN=sls PE=3 SV=1	M9PDS8	1.04471	1206.5	3	4	5	5	1.33333	0.095466
SAM50-like protein CG7639 OS=Drosophila melanogaster OX=7227 GN=CG7639 PE=2 SV=2	Q9V784	24.8307	49	9	9	8	8	0.9	#DIV/0!
Scavenger receptor acting in neural tissue and majority of rhodopsin is absent, isoform A OS=Drosophila melanogaster OX=7227 GN=santa-maria PE=1 SV=2	Q9VM10	12.0782	62.9	2	4	3	4	1.125	0.698489
SD01508p OS=Drosophila melanogaster OX=7227 GN=Dmel\CG8034 PE=1 SV=1	Q7K0I7	3.95189	63.5	1	2	2	1	1	1
SD01613p OS=Drosophila melanogaster OX=7227 GN=AFG3L2 PE=1 SV=1	Q8T4G5	46.7312	89.6	21	19	25	31	1.38095	0.127128
SD01637p OS=Drosophila melanogaster OX=7227 GN=Dmel\CG8963 PE=1 SV=1	Q7K581	4.29338	63.2	1	2	1	1	0.8	0.42265
SD02021p OS=Drosophila melanogaster OX=7227 GN=Dmel\CG10672 PE=1 SV=1	Q9VRJ4	32.8076	33.6	9	7	9	12	1.27778	0.29986
SD04017p OS=Drosophila melanogaster OX=7227 GN=Dmel\CG1902 PE=1 SV=1	Q7K1M4	3.20513	35.8	0	1	1	0	1	1
SD05512p OS=Drosophila melanogaster OX=7227 GN=Dmel\CG13384 PE=1 SV=1	Q8MSR2	3.52697	53	1	0	2	0	1.33333	0.698489
SD06560p OS=Drosophila melanogaster OX=7227 GN=EG:22E5.5 PE=1 SV=1	Q960D4	29.6796	65	10	10	12	9	1.04545	0.770584
SD06839p OS=Drosophila melanogaster OX=7227 GN=Dmel\CG17597 PE=1 SV=2	Q9VJ44	60.1966	43.9	11	9	13	13	1.27273	0.095466
SD07518p OS=Drosophila melanogaster OX=7227 GN=Spp PE=1 SV=1	Q9VPQ7	6.94087	43.2	3	2	3	3	1.14286	0.42265
SD08189p OS=Drosophila melanogaster OX=7227 GN=Dmel\CG5646 PE=2 SV=1	Q9VB24	17.1617	34.8	3	3	5	3	1.25	0.42265
SD08549p OS=Drosophila melanogaster OX=7227 GN=Dmel\CG7943 PE=2 SV=1	Q7K483	8.43373	37.3	2	1	1	3	1.2	0.698489
SD09259p OS=Drosophila melanogaster OX=7227 GN=Dmel\CG1907 PE=1 SV=1	Q9VAJ9	73.5016	34.6	21	23	26	21	1.06522	0.633492
SD10469p OS=Drosophila melanogaster OX=7227 GN=Dmel\CG8468 PE=1 SV=1	Q7K1L4	12.2419	73.8	3	2	4	5	1.57143	0.105573
SD10846p OS=Drosophila melanogaster OX=7227 GN=Vps45 PE=1 SV=1	Q9VHB5	10.9756	65	4	3	2	3	0.777778	0.292893
SD15168p OS=Drosophila melanogaster OX=7227 GN=sw PE=1 SV=1	E8NH77	5.99369	70.2	2	1	3	1	1.2	0.698489
SD17025p OS=Drosophila melanogaster OX=7227 GN=Dmel\CG7632 PE=1 SV=1	Q9VP50	21.5152	37.9	3	2	5	5	1.71429	0.0377496
SD19278p OS=Drosophila melanogaster OX=7227 GN=Tim23 PE=1 SV=1	Q8MRW1	45.1456	22.1	6	7	6	10	1.2	0.542504
SD21513p OS=Drosophila melanogaster OX=7227 GN=Dmel\CG9784 PE=1 SV=1	Q9VXE7	7.87402	58.9	1	2	3	2	1.4	0.292893
Secretory 24AB, isoform C OS=Drosophila melanogaster OX=7227 GN=Sec24AB PE=1 SV=1	A0A0B4LEK8	10.9294	127	6	7	8	10	1.33333	0.154846
Secretory 24CD, isoform C OS=Drosophila melanogaster OX=7227 GN=Sec24CD PE=1 SV=1	M9PC99	25.8327	133.7	16	19	26	23	1.37838	0.080855
Secretory carrier-associated membrane protein OS=Drosophila melanogaster OX=7227 GN=Scamp PE=1 SV=1	Q9VXV6	3.207	38.5	1	1	1	1	1	#DIV/0!
Selenoprotein T, isoform B OS=Drosophila melanogaster OX=7227 GN=SelT PE=4 SV=1	M9PCL4	20.7071	22.3	3	3	3	2	0.875	0.42265
Serine hydroxymethyltransferase OS=Drosophila melanogaster OX=7227 GN=Shmt PE=1 SV=1	Q9W457	13.2216	58.8	3	1	2	5	1.5	0.492907
Serine protease grass OS=Drosophila melanogaster OX=7227 GN=grass PE=1 SV=1	Q9VB68	4.24403	41.5	0	0	2	1	2.5	0.095466
Serine/threonine protein phosphatase 2A regulatory subunit OS=Drosophila melanogaster OX=7227 GN=wrd PE=1 SV=1	Q5BIJ2	11.2805	73.7	2	4	3	4	1.125	0.698489
Serine/threonine-protein phosphatase 2B catalytic subunit 3 OS=Drosophila melanogaster OX=7227 GN=CanA-14F PE=1 SV=4	Q9VXF1	23.6301	64.2	11	18	12	9	0.741935	0.403715
Serine/threonine-protein phosphatase 4 regulatory subunit 2 OS=Drosophila melanogaster OX=7227 GN=PPP4R2r PE=1 SV=2	Q9W2U4	5.74713	66.8	3	2	2	2	0.857143	0.42265
Serine/threonine-protein phosphatase alpha-1 isoform OS=Drosophila melanogaster OX=7227 GN=Pp1alpha-96A PE=1 SV=1	P48461	17.4312	37.3	2	2	4	5	1.83333	0.0377496
Serine/threonine-protein phosphatase alpha-2 isoform OS=Drosophila melanogaster OX=7227 GN=Pp1-87B PE=1 SV=1	P12982	24.1722	34.5	2	4	6	5	1.625	0.154846
Serine/threonine-protein phosphatase OS=Drosophila melanogaster OX=7227 GN=CanA1 PE=3 SV=1	A0A0B4K6N5	10.7383	66.3	4	9	7	4	0.866667	0.764298
Serine/threonine-protein phosphatase OS=Drosophila melanogaster OX=7227 GN=flw PE=1 SV=1	A0A4D6K293	10.3245	38.8	1	2	1	1	0.8	0.42265
Serine/threonine-protein phosphatase OS=Drosophila melanogaster OX=7227 GN=mts PE=3 SV=1	X2JDI1	34.3042	35.4	6	8	8	10	1.25	0.292893
Serine/threonine-protein phosphatase OS=Drosophila melanogaster OX=7227 GN=Pp2B-14D PE=3 SV=1	M9NE01	25.4386	63.1	9	18	15	9	0.896552	0.80755
Serine/threonine-protein phosphatase OS=Drosophila melanogaster OX=7227 GN=Pp4-19C PE=3 SV=1	X2JG90	9.77199	35.3	1	1	2	1	1.25	0.42265
Serine/threonine-protein phosphatase OS=Drosophila melanogaster OX=7227 GN=PpV PE=3 SV=1	M9PGI3	12.8713	34.7	1	1	1	2	1.25	0.42265
Serine-arginine protein 55 OS=Drosophila melanogaster OX=7227 GN=B52 PE=1 SV=4	P26686	12.5	42.8	2	0	1	4	1.75	0.492907
Serine-arginine protein kinase at 79D, isoform M OS=Drosophila melanogaster OX=7227 GN=Srpk79D PE=4 SV=1	M9PIK8	3.47368	104.9	0	0	1	1	2	#DIV/0!
Serine--pyruvate aminotransferase OS=Drosophila melanogaster OX=7227 GN=Spat PE=1 SV=1	Q9W3Z3	47.9695	43.8	20	24	21	21	0.956522	0.666667
Serine--tRNA synthetase-like protein Slimp OS=Drosophila melanogaster OX=7227 GN=Slimp PE=1 SV=1	Q95T19	5.81897	52.9	0	0	0	2	2	0.42265
Serpin 77Bb OS=Drosophila melanogaster OX=7227 GN=Spn77Bb PE=1 SV=3	Q9VWB4	8.01105	41	0	0	1	1	2	#DIV/0!
Serrate RNA effector molecule homolog OS=Drosophila melanogaster OX=7227 GN=Ars2 PE=1 SV=2	Q9V9K7	24.9205	107.2	16	15	15	18	1.06061	0.591752
Seryl-tRNA synthetase OS=Drosophila melanogaster OX=7227 GN=SerRS PE=1 SV=1	Q9VQL1	47.505	56.4	13	20	21	19	1.2	0.437746
Seryl-tRNA synthetase OS=Drosophila melanogaster OX=7227 GN=SerRS-m PE=1 SV=1	Q9VF85	9.83213	47.9	1	1	2	1	1.25	0.42265
SET and MYND domain containing, arthropod-specific, member 2 OS=Drosophila melanogaster OX=7227 GN=SmydA-2 PE=4 SV=1	Q9VVV8	35.283	60.3	13	10	17	11	1.2	0.533748
SET and MYND domain containing, arthropod-specific, member 9, isoform A OS=Drosophila melanogaster OX=7227 GN=SmydA-9 PE=4 SV=1	Q9W373	36.8	56	10	8	11	12	1.25	0.154846
Shaggy, isoform J OS=Drosophila melanogaster OX=7227 GN=sgg PE=1 SV=1	A4V3W1	35.6522	58.7	21	16	21	22	1.15385	0.360398
Shaggy, isoform M OS=Drosophila melanogaster OX=7227 GN=sgg PE=1 SV=1	A8JUV9	38.601	78.1	21	22	23	22	1.04444	0.292893
Short stop, isoform AA OS=Drosophila melanogaster OX=7227 GN=shot PE=1 SV=1	A0A0B4K7Y9	0.33284	617.1	0	0	0	0	1	#DIV/0!
Sideroflexin-1-3 OS=Drosophila melanogaster OX=7227 GN=Sfxn1-3 PE=2 SV=1	Q9VN13	45.4829	35.7	20	18	21	24	1.175	0.19171
Sideroflexin-2 OS=Drosophila melanogaster OX=7227 GN=Sfxn2 PE=2 SV=2	Q9VVW3	52.2936	36.5	8	10	14	13	1.45	0.0565436
Signal peptidase complex catalytic subunit SEC11 OS=Drosophila melanogaster OX=7227 GN=twr PE=1 SV=1	O97066	52.973	21	7	11	9	8	0.95	0.830969
Signal peptidase complex subunit 1 OS=Drosophila melanogaster OX=7227 GN=Spase12 PE=1 SV=2	Q9VAL0	15.3061	11.1	2	2	2	1	0.833333	0.42265
Signal peptidase complex subunit 2 OS=Drosophila melanogaster OX=7227 GN=Spase25 PE=2 SV=1	Q9VYY2	45.2261	22.2	14	11	13	15	1.11111	0.492907
Signal peptidase complex subunit 3 OS=Drosophila melanogaster OX=7227 GN=Spase22-23 PE=3 SV=1	A0A0B4K7R1	26.8156	20.3	5	6	5	7	1.07692	0.698489
Signal recognition particle 14 kDa protein OS=Drosophila melanogaster OX=7227 GN=Srp14 PE=1 SV=2	Q9VDL0	11.0092	12.4	1	1	1	1	1	#DIV/0!
Signal recognition particle 19 kDa protein OS=Drosophila melanogaster OX=7227 GN=Srp19 PE=2 SV=2	P49963	16.875	18.4	1	1	1	1	1	#DIV/0!
Signal recognition particle 54 kDa protein OS=Drosophila melanogaster OX=7227 GN=Srp54k PE=1 SV=1	Q9V3D9	20.6693	55.8	4	7	8	2	0.923077	0.895172
Signal recognition particle receptor subunit alpha homolog OS=Drosophila melanogaster OX=7227 GN=SrpRalpha PE=1 SV=2	Q9U5L1	34.8534	67.8	14	12	11	17	1.07143	0.781782
Signal recognition particle receptor subunit beta OS=Drosophila melanogaster OX=7227 GN=SrpRbeta PE=1 SV=2	Q9VSN9	37.7049	27.1	5	2	7	8	1.88889	0.127128
Signal recognition particle subunit SRP68 OS=Drosophila melanogaster OX=7227 GN=Srp68 PE=2 SV=1	Q9VSS2	39.9007	69	14	13	12	8	0.758621	0.23165
Signal recognition particle subunit SRP72 OS=Drosophila melanogaster OX=7227 GN=Srp72 PE=1 SV=1	Q9VDK7	46.7692	72.8	20	24	23	21	1	1
Signal sequence receptor subunit delta OS=Drosophila melanogaster OX=7227 GN=Tapdelta PE=1 SV=1	Q7KLX3	18.6747	17.6	3	2	2	2	0.857143	0.42265
Signal sequence receptor subunit gamma OS=Drosophila melanogaster OX=7227 GN=CK01296 PE=1 SV=1	Q9VL69	10	21.6	0	0	0	2	2	0.42265
Signal transducer and activator of transcription OS=Drosophila melanogaster OX=7227 GN=Stat92E PE=3 SV=1	A0A0B4KHS6	5.35433	71.9	3	2	2	3	1	1
Small integral membrane protein 4 OS=Drosophila melanogaster OX=7227 GN=CG32736 PE=3 SV=1	Q9W3T5	15.1899	9.3	1	1	2	2	1.5	#DIV/0!
Small integral membrane protein 8 OS=Drosophila melanogaster OX=7227 GN=Dmel\CG32448 PE=3 SV=2	Q8IPS9	24.7059	9.7	2	0	2	2	1.5	0.42265
Small monomeric GTPase OS=Drosophila melanogaster OX=7227 GN=Rap2l PE=1 SV=1	O96692	32.4176	20.4	2	3	4	5	1.57143	0.105573
Small nuclear ribonucleoprotein Sm D3 OS=Drosophila melanogaster OX=7227 GN=SmD3 PE=1 SV=1	O44437	12.5828	15.6	1	2	1	1	0.8	0.42265
Small nuclear ribonucleoprotein-associated protein B OS=Drosophila melanogaster OX=7227 GN=SmB PE=1 SV=1	Q05856	21.608	21	5	4	4	3	0.818182	0.292893
Small ubiquitin-related modifier OS=Drosophila melanogaster OX=7227 GN=smt3 PE=1 SV=1	O97102	23.3333	10.1	1	2	2	1	1	1
Smallminded, isoform A OS=Drosophila melanogaster OX=7227 GN=smid PE=1 SV=1	Q9VS62	6.46186	104.3	2	0	1	1	1	1
Snustorr, isoform A OS=Drosophila melanogaster OX=7227 GN=snu PE=1 SV=1	Q9VAU1	2.84653	89.3	0	0	0	2	2	0.42265
Sodium/potassium/calcium exchanger Nckx30C OS=Drosophila melanogaster OX=7227 GN=Nckx30C PE=2 SV=4	Q9U6A0	7.15096	95.1	2	4	4	4	1.25	0.42265
Sodium/potassium-transporting ATPase subunit alpha OS=Drosophila melanogaster OX=7227 GN=Atpalpha PE=1 SV=3	P13607	43.2277	115.5	42	27	27	58	1.22535	0.68789
Sodium-dependent nutrient amino acid transporter 1 OS=Drosophila melanogaster OX=7227 GN=NAAT1 PE=1 SV=2	Q9W4C5	4.83619	71.7	2	2	2	3	1.16667	0.42265
Solute carrier family 35 member B1 homolog OS=Drosophila melanogaster OX=7227 GN=meigo PE=2 SV=1	Q9VDD7	15.6805	37.4	3	2	4	3	1.28571	0.292893
Solute carrier family 66 member 3 OS=Drosophila melanogaster OX=7227 GN=Dmel\CG1265 PE=1 SV=2	Q9VZF3	14.4796	24.8	2	1	2	2	1.2	0.42265
Solute carrier organic anion transporter family member OS=Drosophila melanogaster OX=7227 GN=Oatp33Ea PE=2 SV=3	Q9VK84	8.85906	83.1	3	0	3	4	1.8	0.333333
Solute carrier organic anion transporter family member OS=Drosophila melanogaster OX=7227 GN=Oatp58Da PE=2 SV=3	Q9W271	5.40936	75.6	1	2	3	5	2	0.154846
Solute carrier organic anion transporter family member OS=Drosophila melanogaster OX=7227 GN=Oatp58Db PE=3 SV=3	Q9W270	2.79412	75.3	1	2	0	0	0.4	0.095466
Solute carrier organic anion transporter family member OS=Drosophila melanogaster OX=7227 GN=Oatp58Dc PE=1 SV=1	Q9W269	3.80228	87.6	0	0	1	1	2	#DIV/0!
Sorting nexin OS=Drosophila melanogaster OX=7227 GN=SH3PX1 PE=1 SV=1	Q9NCC3	6.0177	63.1	1	0	1	3	2	0.311753
Sorting nexin OS=Drosophila melanogaster OX=7227 GN=Snx6 PE=1 SV=2	Q9VLQ9	11.1359	50.1	2	1	0	2	0.8	0.698489
Spaetzle-processing enzyme OS=Drosophila melanogaster OX=7227 GN=SPE PE=1 SV=2	Q9VCJ8	18	43.9	5	4	5	0	0.636364	0.514929
Spaghetti-squash activator, isoform C OS=Drosophila melanogaster OX=7227 GN=sqa PE=4 SV=2	A1Z7Y7	9.45946	97.5	3	3	5	5	1.5	#DIV/0!
Sphingolipid 4-desaturase OS=Drosophila melanogaster OX=7227 GN=ifc PE=1 SV=1	Q94515	10.5919	37.2	1	0	0	0	0.666667	0.42265
Sphingosine-1-phosphate lyase OS=Drosophila melanogaster OX=7227 GN=Sply PE=1 SV=1	Q9V7Y2	48.9908	60.3	25	24	22	21	0.882353	0.0513167
Squid, isoform E OS=Drosophila melanogaster OX=7227 GN=sqd PE=4 SV=1	A0A0B4K6U6	9.41558	33	1	2	1	0	0.6	0.292893
Staphylococcal nuclease domain-containing protein 1 OS=Drosophila melanogaster OX=7227 GN=Tudor-SN PE=1 SV=1	Q9W0S7	71.4903	103	70	69	64	62	0.907801	0.0283344
Stoned B, isoform G OS=Drosophila melanogaster OX=7227 GN=stnB PE=3 SV=1	X2JGF5	13.9461	137.7	8	5	11	13	1.73333	0.0927353
Stress-sensitive B, isoform E OS=Drosophila melanogaster OX=7227 GN=sesB PE=1 SV=1	X2JB48	96.3211	32.9	557	581	691	588	1.12368	0.314037
Stretchin-Mlck, isoform R OS=Drosophila melanogaster OX=7227 GN=Strn-Mlck PE=1 SV=2	A1ZA73	41.5537	214.9	45	44	86	64	1.67033	0.10937
Stretchin-Mlck, isoform S OS=Drosophila melanogaster OX=7227 GN=Strn-Mlck PE=1 SV=1	A0A0B4KF84	2.15433	918.8	9	10	17	11	1.42857	0.277103
Succinate dehydrogenase [ubiquinone] flavoprotein subunit, mitochondrial OS=Drosophila melanogaster OX=7227 GN=SdhA PE=2 SV=3	Q94523	79.7277	72.3	534	506	211	204	0.400192	0.00212568
Succinate dehydrogenase [ubiquinone] iron-sulfur subunit, mitochondrial OS=Drosophila melanogaster OX=7227 GN=SdhB PE=2 SV=2	P21914	78.1145	33.7	283	284	98	88	0.330404	0.000695054
Succinate dehydrogenase cytochrome b560 subunit, mitochondrial OS=Drosophila melanogaster OX=7227 GN=SdhC PE=1 SV=2	Q9VGS3	38.0117	18.5	49	41	20	21	0.467391	0.0260201
Succinate--CoA ligase [ADP/GDP-forming] subunit alpha, mitochondrial OS=Drosophila melanogaster OX=7227 GN=Scsalpha1 PE=2 SV=3	Q94522	64.0244	34.4	35	37	40	37	1.06757	0.29986
Succinate--CoA ligase [ADP-forming] subunit beta, mitochondrial OS=Drosophila melanogaster OX=7227 GN=ScsbetaA PE=1 SV=1	A0A0B4JCW4	56.541	49	39	45	56	48	1.23256	0.183503
Succinate--CoA ligase [GDP-forming] subunit beta, mitochondrial OS=Drosophila melanogaster OX=7227 GN=ScsbetaG PE=1 SV=1	Q9V470	29.5673	45	6	7	7	7	1.06667	0.42265
Succinate-semialdehyde dehydrogenase OS=Drosophila melanogaster OX=7227 GN=Ssadh PE=1 SV=1	Q9VBP6	30.0589	54.9	9	4	9	12	1.53333	0.303689
Succinyl-CoA:3-ketoacid-coenzyme A transferase, mitochondrial OS=Drosophila melanogaster OX=7227 GN=SCOT PE=1 SV=1	Q9W058	59.1085	54.9	16	18	27	17	1.27778	0.430197
Sugar baby, isoform C OS=Drosophila melanogaster OX=7227 GN=Sugb PE=1 SV=2	Q9VTL9	4.30464	67	1	1	1	1	1	#DIV/0!
Sugar transporter SWEET OS=Drosophila melanogaster OX=7227 GN=Dmel\CG7272 PE=1 SV=1	Q9VUN8	9.21053	25	1	1	1	0	0.75	0.42265
Sulfhydryl oxidase OS=Drosophila melanogaster OX=7227 GN=Alr PE=2 SV=1	C0PVB3	22.9323	30.7	3	7	5	6	1.08333	0.830969
SUMO-activating enzyme subunit OS=Drosophila melanogaster OX=7227 GN=Uba2 PE=1 SV=1	Q7KUA4	11.8571	77.6	6	6	4	5	0.785714	0.095466
Superoxide dismutase [Cu-Zn] OS=Drosophila melanogaster OX=7227 GN=Sod1 PE=1 SV=2	P61851	50.3268	15.7	6	6	9	5	1.14286	0.666667
Superoxide dismutase OS=Drosophila melanogaster OX=7227 GN=Sod2 PE=3 SV=1	A0A0B4LGQ1	64.0553	24.6	10	11	12	13	1.17391	0.105573
SURF1-like protein OS=Drosophila melanogaster OX=7227 GN=Surf1 PE=2 SV=1	Q9U4F3	24.3333	34	6	6	6	5	0.928571	0.42265
Surfeit locus protein 4 homolog OS=Drosophila melanogaster OX=7227 GN=Surf4 PE=2 SV=1	O18405	16.6667	30.5	7	8	7	4	0.764706	0.333333
Synapse-associated protein 47kD, isoform K OS=Drosophila melanogaster OX=7227 GN=Sap47 PE=1 SV=1	A0A0B4LH71	10.3746	35	1	0	1	0	1	1
Synapsin, isoform D OS=Drosophila melanogaster OX=7227 GN=Syn PE=1 SV=1	E2QCY9	28.2421	109.4	25	22	26	26	1.10204	0.237507
Synaptosomal-associated protein 25 OS=Drosophila melanogaster OX=7227 GN=Snap25 PE=2 SV=1	P36975	52.8302	23.7	8	8	8	7	0.944444	0.42265
Synaptosomal-associated protein OS=Drosophila melanogaster OX=7227 GN=Snap24 PE=1 SV=1	Q9VH76	28.3019	23.5	2	5	4	4	1.11111	0.770584
Synaptotagmin 1 OS=Drosophila melanogaster OX=7227 GN=Syt1 PE=1 SV=3	P21521	33.1224	53.2	10	12	13	13	1.16667	0.183503
Syncrip, isoform J OS=Drosophila melanogaster OX=7227 GN=Syp PE=1 SV=1	A0A0B4KHT5	18.0026	83.2	6	7	10	7	1.26667	0.333333
Syntaxin 1A, isoform C OS=Drosophila melanogaster OX=7227 GN=Syx1A PE=3 SV=1	A0A126GV04	42.268	33.6	11	12	12	13	1.08	0.292893
Syntaxin 5, isoform B OS=Drosophila melanogaster OX=7227 GN=Syx5 PE=1 SV=1	A4V0S1	4.28266	51.8	0	0	1	1	2	#DIV/0!
TA01656p1 OS=Drosophila melanogaster OX=7227 GN=BVR PE=1 SV=1	Q9VH72	5.39216	22.7	0	1	0	0	0.666667	0.42265
Tafazzin family protein OS=Drosophila melanogaster OX=7227 GN=Taz PE=3 SV=1	A0A0B4JD45	19.0647	32.1	2	2	6	6	2.33333	#DIV/0!
T-complex protein 1 subunit delta OS=Drosophila melanogaster OX=7227 GN=CCT4 PE=1 SV=1	Q9VK69	11.257	57.1	2	4	3	4	1.125	0.698489
T-complex protein 1 subunit eta OS=Drosophila melanogaster OX=7227 GN=CCT7 PE=1 SV=2	Q9VHL2	11.7647	59.3	4	4	5	4	1.1	0.42265
T-complex protein 1 subunit gamma OS=Drosophila melanogaster OX=7227 GN=CCT3 PE=1 SV=1	A4V303	17.0956	59.4	1	5	6	3	1.375	0.609433
Terribly reduced optic lobes, isoform AF OS=Drosophila melanogaster OX=7227 GN=trol PE=1 SV=2	M9NDL5	2.72891	491.4	2	3	6	4	1.71429	0.154846
Tetraspanin OS=Drosophila melanogaster OX=7227 GN=Tsp42Ea PE=1 SV=1	Q7K1I4	9.29204	25.9	0	2	2	1	1.25	0.698489
Tetraspanin OS=Drosophila melanogaster OX=7227 GN=Tsp42Ed PE=1 SV=1	Q7JWV7	14.978	24.8	2	3	2	1	0.714286	0.292893
Tetraspanin OS=Drosophila melanogaster OX=7227 GN=Tsp42Ee PE=1 SV=1	Q7KJ73	10.9649	24.8	1	2	1	2	1	1
Tetraspanin OS=Drosophila melanogaster OX=7227 GN=Tsp42Ei PE=2 SV=1	Q7JZW3	5.67686	24.8	1	1	1	1	1	#DIV/0!
Tetraspanin OS=Drosophila melanogaster OX=7227 GN=Tsp5D PE=2 SV=4	Q9W441	6.71378	31.5	0	0	1	1	2	#DIV/0!
Tetratricopeptide repeat protein 19 homolog, mitochondrial OS=Drosophila melanogaster OX=7227 GN=Ttc19 PE=2 SV=1	Q8SYD0	34.6883	42	10	11	13	10	1.08696	0.591752
Tetratricopeptide repeat protein 2 OS=Drosophila melanogaster OX=7227 GN=Tpr2 PE=1 SV=1	Q9V3W1	6.69291	58	1	2	2	0	0.8	0.698489
Thioester-containing protein 2, isoform F OS=Drosophila melanogaster OX=7227 GN=Tep2 PE=1 SV=2	Q8IPH5	28.7857	155.5	27	24	19	22	0.811321	0.142507
Thioester-containing protein 4, isoform A OS=Drosophila melanogaster OX=7227 GN=Tep4 PE=1 SV=2	Q9VIT9	42.1123	168.4	50	47	28	33	0.636364	0.0252454
Thioredoxin domain-containing protein 5 homolog OS=Drosophila melanogaster OX=7227 GN=prtp PE=1 SV=2	Q9VYV3	41.3462	46.6	8	8	8	8	1	#DIV/0!
Thioredoxin OS=Drosophila melanogaster OX=7227 GN=dhd PE=2 SV=1	X2JDR5	10.2804	12.4	1	0	0	1	1	1
Thioredoxin peroxidase 1, isoform C OS=Drosophila melanogaster OX=7227 GN=Jafrac1 PE=1 SV=1	X2JF59	43.8144	21.7	5	5	9	6	1.41667	0.237507
Thioredoxin reductase 1, mitochondrial OS=Drosophila melanogaster OX=7227 GN=Trxr-1 PE=1 SV=2	P91938	30.0336	64.3	11	8	9	10	1	1
Thioredoxin-2 OS=Drosophila melanogaster OX=7227 GN=Trx-2 PE=1 SV=3	Q9V429	25.4717	11.7	3	3	3	3	1	#DIV/0!
Thioredoxin-related transmembrane protein 2 homolog OS=Drosophila melanogaster OX=7227 GN=CG11007 PE=2 SV=1	Q7JW12	8.11808	31.3	1	0	1	2	1.66667	0.292893
Threonyl-tRNA synthetase OS=Drosophila melanogaster OX=7227 GN=ThrRS PE=1 SV=1	Q8IP94	50.8696	79.3	30	30	27	33	1	1
TIM21-like protein, mitochondrial OS=Drosophila melanogaster OX=7227 GN=Dmel\CG7382 PE=1 SV=1	Q9VMR0	49.5763	26.6	12	10	9	10	0.875	0.311753
Tomosyn, isoform H OS=Drosophila melanogaster OX=7227 GN=Tomosyn PE=1 SV=1	A4V4D2	1.51515	136.5	2	0	1	1	1	1
Trafficking protein particle complex subunit OS=Drosophila melanogaster OX=7227 GN=Bet5 PE=2 SV=1	Q9VA95	24.1379	17	0	1	2	0	1.33333	0.698489
Trafficking protein particle complex subunit OS=Drosophila melanogaster OX=7227 GN=Trs23 PE=1 SV=1	Q9VLI9	6.39269	24.7	0	1	1	0	1	1
Trailer hitch, isoform F OS=Drosophila melanogaster OX=7227 GN=tral PE=1 SV=1	M9PI44	24.196	69.4	10	12	12	12	1.08333	0.42265
Transcription elongation factor SPT5 OS=Drosophila melanogaster OX=7227 GN=Spt5 PE=1 SV=1	Q9V460	6.49351	119.4	3	1	3	3	1.33333	0.42265
Transcription factor BTF3 OS=Drosophila melanogaster OX=7227 GN=bic PE=1 SV=1	Q7KM15	49.1124	17.7	4	5	7	5	1.27273	0.311753
Transcription factor BTF3 OS=Drosophila melanogaster OX=7227 GN=Dmel\CG11835 PE=1 SV=1	Q9VPR2	6.91824	82.6	1	0	3	4	3	0.0513167
Transcriptional regulator ATRX homolog OS=Drosophila melanogaster OX=7227 GN=XNP PE=1 SV=2	Q9GQN5	0.762777	148.1	0	1	0	0	0.666667	0.42265
Transferrin OS=Drosophila melanogaster OX=7227 GN=Tsf1 PE=1 SV=1	Q9VWV6	75.039	71.8	47	49	42	41	0.867347	0.0283344
Transgelin OS=Drosophila melanogaster OX=7227 GN=Chd64 PE=1 SV=2	Q9VZI1	53.1915	20.6	4	6	8	6	1.33333	0.292893
Transglutaminase, isoform B OS=Drosophila melanogaster OX=7227 GN=Tg PE=1 SV=1	Q8IPH0	17.3177	86.8	6	7	8	9	1.26667	0.105573
Transitional endoplasmic reticulum ATPase TER94 OS=Drosophila melanogaster OX=7227 GN=TER94 PE=1 SV=1	Q7KN62	36.0799	88.8	27	31	29	25	0.933333	0.552786
Translocase of outer membrane 40, isoform C OS=Drosophila melanogaster OX=7227 GN=Tom40 PE=3 SV=1	M9PGL7	59.8837	36.3	15	15	21	18	1.28125	0.095466
Translocase of the inner mitochondrial membrane 17b, isoform A OS=Drosophila melanogaster OX=7227 GN=Tim17b PE=1 SV=1	Q7PLT4	36.4162	18.2	7	6	5	5	0.8	0.095466
Translocating chain-associated membrane protein OS=Drosophila melanogaster OX=7227 GN=TRAM PE=1 SV=1	Q9W5C2	4.34783	41.8	1	1	1	1	1	#DIV/0!
Translocation protein SEC62 OS=Drosophila melanogaster OX=7227 GN=Trp1 PE=1 SV=1	Q9VL50	5.3012	47	2	3	2	3	1	1
Translocon-associated protein subunit beta OS=Drosophila melanogaster OX=7227 GN=SsRbeta PE=1 SV=2	Q9VUZ0	19.4737	21.2	2	1	2	3	1.4	0.292893
Transmembrane 9 superfamily member OS=Drosophila melanogaster OX=7227 GN=TM9SF2 PE=1 SV=1	Q9VIK1	9.25645	74.6	3	3	1	2	0.625	0.095466
Transmembrane 9 superfamily member OS=Drosophila melanogaster OX=7227 GN=TM9SF3 PE=1 SV=2	Q9VRN1	2.36486	67.8	1	0	0	0	0.666667	0.42265
Transmembrane 9 superfamily member OS=Drosophila melanogaster OX=7227 GN=TM9SF4 PE=1 SV=1	Q9V3N6	20.4762	72.5	7	11	12	12	1.3	0.272393
Transmembrane emp24 domain-containing protein bai OS=Drosophila melanogaster OX=7227 GN=bai PE=2 SV=1	Q8SXY6	36.8932	23.7	6	7	5	6	0.866667	0.292893
Transmembrane GTPase Marf OS=Drosophila melanogaster OX=7227 GN=Marf PE=1 SV=1	Q7YU24	41.358	91.3	22	29	28	23	1	1
Transmembrane protein 11 homolog, mitochondrial OS=Drosophila melanogaster OX=7227 GN=Pmi PE=1 SV=3	Q8IQ56	41.2088	20.3	10	10	12	11	1.13636	0.095466
Transmembrane protein 120 homolog OS=Drosophila melanogaster OX=7227 GN=CG32795 PE=1 SV=1	Q9U1M2	3.35917	45.5	1	0	0	1	1	1
Transmembrane protein 14 homolog OS=Drosophila melanogaster OX=7227 GN=CG5532 PE=3 SV=1	Q9W1K0	50	11.6	6	11	8	9	1	1
Transmembrane protein 186 OS=Drosophila melanogaster OX=7227 GN=Dmel\CG4627 PE=2 SV=1	Q059A4	18.1373	22.8	2	4	3	4	1.125	0.698489
Transmembrane protein 19 OS=Drosophila melanogaster OX=7227 GN=Dmel\CG10171 PE=2 SV=1	Q8IQJ7	2.69461	36.5	0	1	1	1	1.33333	0.42265
Transmembrane protein 192 OS=Drosophila melanogaster OX=7227 GN=Dmel\CG7523 PE=1 SV=1	Q9VEH2	17.3077	29.1	3	3	3	2	0.875	0.42265
Transmembrane protein 208 OS=Drosophila melanogaster OX=7227 GN=Dmel\CG8320 PE=1 SV=1	A1ZA77	6.89655	19.6	1	1	1	1	1	#DIV/0!
Transmembrane protein 242 OS=Drosophila melanogaster OX=7227 GN=Dmel\CG11699 PE=2 SV=1	Q9VYX5	15.7534	15.8	0	1	2	2	2	0.095466
Transmembrane protein 43 homolog OS=Drosophila melanogaster OX=7227 GN=CG8111 PE=2 SV=1	Q9VSB9	3.45745	42.7	1	0	1	0	1	1
Transmembrane protein 70 homolog, mitochondrial OS=Drosophila melanogaster OX=7227 GN=CG7506 PE=2 SV=1	Q95SS8	30.0847	26.6	6	3	8	8	1.63636	0.144814
Transport and golgi organization 11, isoform B OS=Drosophila melanogaster OX=7227 GN=Tango11 PE=1 SV=1	E2QCK0	11.1913	31.5	1	1	1	2	1.25	0.42265
Transporter OS=Drosophila melanogaster OX=7227 GN=DAT PE=3 SV=1	A0A0B4KEX2	2.48447	71.9	0	0	2	0	2	0.42265
Transporter OS=Drosophila melanogaster OX=7227 GN=Dmel\CG15279 PE=1 SV=1	Q9VJR4	5.32081	71.4	1	0	1	3	2	0.311753
Transporter OS=Drosophila melanogaster OX=7227 GN=Dmel\CG43066 PE=3 SV=1	A0A0B4K7V4	7.4896	80.4	0	0	0	7	4.5	0.42265
Transporter OS=Drosophila melanogaster OX=7227 GN=Gat PE=1 SV=4	Q9V4E7	23.4277	72.3	21	15	23	21	1.21053	0.333333
Transporter OS=Drosophila melanogaster OX=7227 GN=List PE=3 SV=2	A1ZBC7	3.5461	62.1	0	0	0	1	1.5	0.42265
Trehalase OS=Drosophila melanogaster OX=7227 GN=Treh PE=1 SV=1	A4UZR3	50.8929	63.5	23	24	31	29	1.26531	0.0283344
Trehalose 6-phosphate phosphatase OS=Drosophila melanogaster OX=7227 GN=21430192 PE=1 SV=1	Q9VM18	49.6377	31.2	7	8	9	7	1.05882	0.698489
Tricornered, isoform B OS=Drosophila melanogaster OX=7227 GN=trc PE=3 SV=1	M9PG43	17.9266	53.3	4	3	4	3	1	1
Trifunctional purine biosynthetic protein adenosine-3 OS=Drosophila melanogaster OX=7227 GN=Gart PE=1 SV=2	P00967	40.6504	144.4	21	18	29	38	1.68293	0.0981807
Triosephosphate isomerase OS=Drosophila melanogaster OX=7227 GN=Tpi PE=1 SV=3	P29613	73.6842	26.6	23	28	34	29	1.22642	0.231779
tRNA (adenine(58)-N(1))-methyltransferase catalytic subunit TRMT61A OS=Drosophila melanogaster OX=7227 GN=Dmel\CG14544 PE=1 SV=1	Q9VBH7	4.4164	35.1	1	0	0	0	0.666667	0.42265
tRNA (adenine(58)-N(1))-methyltransferase non-catalytic subunit TRM6 OS=Drosophila melanogaster OX=7227 GN=Dmel\CG9596 PE=2 SV=1	Q8MS69	7.20721	49.9	2	0	1	1	1	1
tRNA (cytosine(34)-C(5))-methyltransferase OS=Drosophila melanogaster OX=7227 GN=Nsun2 PE=2 SV=1	Q9W4M9	5.63003	84.1	1	3	2	2	1	1
Tropomodulin, isoform N OS=Drosophila melanogaster OX=7227 GN=tmod PE=1 SV=1	A0A0B4K6N4	3.35097	63.4	0	2	1	1	1	1
Tropomyosin 1, isoform T OS=Drosophila melanogaster OX=7227 GN=Tm1 PE=1 SV=1	A0A6H2EG56	39.3617	32.3	25	29	31	29	1.10714	0.311753
Tropomyosin 2, isoform E OS=Drosophila melanogaster OX=7227 GN=Tm2 PE=1 SV=1	A0A0B4KHJ9	65.8451	32.8	65	55	71	55	1.04918	0.780618
Tropomyosin-1, isoforms 33/34 OS=Drosophila melanogaster OX=7227 GN=Tm1 PE=2 SV=2	P49455	35.3282	54.6	46	53	56	50	1.06931	0.526984
Tropomyosin-1, isoforms 9A/A/B OS=Drosophila melanogaster OX=7227 GN=Tm1 PE=1 SV=2	P06754	56.0472	39.3	50	54	58	50	1.03774	0.698489
Tropomyosin-2 OS=Drosophila melanogaster OX=7227 GN=Tm2 PE=2 SV=1	P09491	66.1972	33	63	53	66	52	1.01695	0.918077
Troponin C-akin-1 protein OS=Drosophila melanogaster OX=7227 GN=Tina-1 PE=2 SV=1	Q9W0Y1	19.7605	19	2	1	2	2	1.2	0.42265
TRPL translocation defect protein 14 OS=Drosophila melanogaster OX=7227 GN=Ttd14 PE=1 SV=1	Q7K556	5.26316	54.3	0	2	1	1	1	1
Trypsin iota OS=Drosophila melanogaster OX=7227 GN=iotaTry PE=2 SV=1	P52905	4.7619	26.6	0	0	0	0	1	#DIV/0!
Tryptophanyl-tRNA synthetase OS=Drosophila melanogaster OX=7227 GN=TrpRS PE=1 SV=1	Q0KI98	3.02326	47.9	1	0	1	0	1	1
Tryptophanyl-tRNA synthetase OS=Drosophila melanogaster OX=7227 GN=TrpRS-m PE=1 SV=1	Q9VVL8	21.9549	72.8	1	1	9	8	4.75	0.00441503
Tubulin alpha-2 chain OS=Drosophila melanogaster OX=7227 GN=alphaTub85E PE=1 SV=1	P06604	58.5746	49.9	76	80	74	68	0.911392	0.19171
Tubulin alpha-3 chain OS=Drosophila melanogaster OX=7227 GN=alphaTub84D PE=2 SV=1	P06605	81.1111	49.9	112	121	113	96	0.897872	0.338419
Tubulin alpha-4 chain OS=Drosophila melanogaster OX=7227 GN=alphaTub67C PE=3 SV=1	P06606	29.8701	51.1	9	12	9	10	0.913043	0.591752
Tubulin beta chain OS=Drosophila melanogaster OX=7227 GN=betaTub60D PE=1 SV=1	A0A0B4LGH1	50.5519	50.7	51	56	57	53	1.02752	0.685515
Tubulin beta chain OS=Drosophila melanogaster OX=7227 GN=betaTub97EF PE=1 SV=1	Q8MST5	69.5842	51.2	63	67	72	62	1.0303	0.746
Tubulin beta-1 chain OS=Drosophila melanogaster OX=7227 GN=betaTub56D PE=1 SV=2	Q24560	72.9306	50.1	120	127	122	112	0.947791	0.398432
Tubulin beta-2 chain OS=Drosophila melanogaster OX=7227 GN=betaTub85D PE=1 SV=1	P61857	37.8924	49.8	77	79	81	65	0.936709	0.59839
Tudor and KH domain-containing protein homolog OS=Drosophila melanogaster OX=7227 GN=papi PE=1 SV=1	Q9VQ91	4.34028	63.8	2	2	3	1	1	1
Tumor suppressor protein 101 OS=Drosophila melanogaster OX=7227 GN=TSG101 PE=1 SV=2	Q9VVA7	18.1373	45.2	4	3	5	5	1.33333	0.095466
Tyrosine 3-monooxygenase OS=Drosophila melanogaster OX=7227 GN=ple PE=2 SV=2	P18459	6.73575	66	3	3	1	0	0.375	0.0377496
Tyrosine aminotransferase OS=Drosophila melanogaster OX=7227 GN=Dmel\CG1461 PE=2 SV=1	Q9VY42	2.99401	55.9	0	0	0	0	1	#DIV/0!
Tyrosine-protein kinase hopscotch OS=Drosophila melanogaster OX=7227 GN=hop PE=1 SV=2	Q24592	2.03908	135	0	1	2	1	1.66667	0.292893
Tyrosine-protein kinase Src42A OS=Drosophila melanogaster OX=7227 GN=Src42A PE=1 SV=1	Q9V9J3	28.4333	59	10	7	11	9	1.15789	0.492907
Tyrosine-protein phosphatase non-receptor type 61F OS=Drosophila melanogaster OX=7227 GN=Ptp61F PE=1 SV=1	Q9W0G1	4.56204	62.1	1	1	1	1	1	#DIV/0!
Tyrosine--tRNA ligase OS=Drosophila melanogaster OX=7227 GN=TyrRS PE=1 SV=1	Q9VV60	47.619	58.1	27	19	24	25	1.0625	0.745543
Tyrosine--tRNA ligase, mitochondrial OS=Drosophila melanogaster OX=7227 GN=TyrRS-m PE=2 SV=1	Q9W107	27.8017	52.5	3	6	6	3	1	1
U1 small nuclear ribonucleoprotein A OS=Drosophila melanogaster OX=7227 GN=snf PE=1 SV=1	P43332	7.40741	24.5	0	1	1	0	1	1
UbiA prenyltransferase domain-containing protein 1 homolog OS=Drosophila melanogaster OX=7227 GN=heix PE=2 SV=1	Q9V3R8	3.62117	39.2	1	1	1	1	1	#DIV/0!
Ubiquinol-cytochrome-c reductase complex assembly factor 3 OS=Drosophila melanogaster OX=7227 GN=Dmel\CG15386 PE=3 SV=1	Q9VQ88	16.8831	8.6	1	1	1	1	1	#DIV/0!
Ubiquinone biosynthesis monooxygenase COQ6, mitochondrial OS=Drosophila melanogaster OX=7227 GN=Coq6 PE=2 SV=1	Q9VMQ5	42.348	52	6	6	21	13	2.57143	0.110703
Ubiquinone biosynthesis O-methyltransferase, mitochondrial OS=Drosophila melanogaster OX=7227 GN=Coq3 PE=3 SV=1	E1JHN2	28.0277	32	3	2	4	4	1.42857	0.095466
Ubiquinone biosynthesis protein COQ4 homolog, mitochondrial OS=Drosophila melanogaster OX=7227 GN=Coq4 PE=3 SV=3	Q9VVG6	23.8806	30.7	2	3	6	2	1.42857	0.542504
Ubiquinone biosynthesis protein COQ9, mitochondrial OS=Drosophila melanogaster OX=7227 GN=Coq9 PE=2 SV=1	Q8MKN0	39.2638	36.3	5	4	11	12	2.27273	0.0100505
Ubiquitin carboxyl-terminal hydrolase 30 homolog OS=Drosophila melanogaster OX=7227 GN=Usp30 PE=2 SV=1	Q9W462	9.13978	60.8	2	3	2	1	0.714286	0.292893
Ubiquitin carboxyl-terminal hydrolase 7 OS=Drosophila melanogaster OX=7227 GN=Usp7 PE=1 SV=1	Q9VYQ8	2.65722	130.4	1	0	1	1	1.33333	0.42265
Ubiquitin carboxyl-terminal hydrolase OS=Drosophila melanogaster OX=7227 GN=Usp14 PE=1 SV=1	Q9VKZ8	17.4737	53.7	3	4	3	2	0.777778	0.292893
Ubiquitin fusion degradation protein 1 homolog OS=Drosophila melanogaster OX=7227 GN=Ufd1-like PE=2 SV=1	Q9VTF9	4.11392	34.8	1	1	1	1	1	#DIV/0!
Ubiquitin-40S ribosomal protein S27a OS=Drosophila melanogaster OX=7227 GN=RpS27A PE=1 SV=2	P15357	44.8718	17.9	10	7	8	10	1.05263	0.80755
Ubiquitin-activating enzyme E1 OS=Drosophila melanogaster OX=7227 GN=Uba1 PE=1 SV=1	Q8T0L3	23.6776	130.7	16	17	17	22	1.17143	0.360398
Ubiquitin-conjugating enzyme E2-17 kDa OS=Drosophila melanogaster OX=7227 GN=eff PE=2 SV=1	P25867	7.48299	16.7	0	1	1	0	1	1
Ubiquitin-conjugating enzyme E2-17 kDa OS=Drosophila melanogaster OX=7227 GN=Ubc6 PE=2 SV=2	P25153	11.2583	17.1	1	1	1	1	1	#DIV/0!
Ubiquitin-like modifier-activating enzyme 5 OS=Drosophila melanogaster OX=7227 GN=Uba5 PE=2 SV=1	Q9VYY3	8.91089	44.1	1	1	0	0	0.5	#DIV/0!
Ubiquitin-like modifier-activating enzyme ATG7 OS=Drosophila melanogaster OX=7227 GN=Atg7 PE=1 SV=1	Q7JY94	14.1813	76.7	8	7	7	10	1.11765	0.591752
UDP-glucose 4-epimerase OS=Drosophila melanogaster OX=7227 GN=Gale PE=1 SV=1	Q9W0P5	16	38.7	1	5	5	4	1.375	0.542504
UDP-glucose:glycoprotein glucosyltransferase OS=Drosophila melanogaster OX=7227 GN=Uggt PE=1 SV=2	Q09332	4.71576	174.2	1	0	0	4	2	0.542504
UDP-glucuronosyltransferase OS=Drosophila melanogaster OX=7227 GN=Ugt301D1 PE=2 SV=2	Q9VJ81	4.5283	61.4	0	1	2	2	2	0.095466
UDP-glucuronosyltransferase OS=Drosophila melanogaster OX=7227 GN=Ugt35B1 PE=2 SV=1	Q9VGT0	41.2791	58.3	19	14	19	24	1.28571	0.292893
UDP-glucuronosyltransferase OS=Drosophila melanogaster OX=7227 GN=Ugt35C1 PE=3 SV=2	Q9VGT8	44.8743	58.7	22	28	17	16	0.673077	0.107731
UDP-glucuronosyltransferase OS=Drosophila melanogaster OX=7227 GN=Ugt36D1 PE=2 SV=1	Q9VJ46	40.6551	58.2	8	11	9	13	1.14286	0.609433
UDP-glucuronosyltransferase OS=Drosophila melanogaster OX=7227 GN=Ugt36E1 PE=2 SV=2	Q9VJ45	30.7544	57.6	12	14	11	12	0.892857	0.311753
UDP-glucuronosyltransferase OS=Drosophila melanogaster OX=7227 GN=Ugt49B1 PE=1 SV=2	Q9W2J4	44.3609	60.1	34	35	31	40	1.02817	0.845697
UDP-glucuronosyltransferase OS=Drosophila melanogaster OX=7227 GN=Ugt49C1 PE=2 SV=3	Q9W2J3	15.0943	60.6	5	3	5	3	1	1
UDP-glycosyltransferase family 37 member A2 OS=Drosophila melanogaster OX=7227 GN=Ugt37A2 PE=1 SV=1	Q9VG30	9.24528	59.1	3	2	1	1	0.571429	0.095466
Unc-112-related protein OS=Drosophila melanogaster OX=7227 GN=Fit1 PE=1 SV=1	Q9VZI3	17.5141	80.4	8	7	8	7	1	1
Uncharacterized protein D3-100EF OS=Drosophila melanogaster OX=7227 GN=Dmel\CG2187 PE=2 SV=1	P91659	7.70465	68.7	2	1	3	1	1.2	0.698489
Uncharacterized protein OS=Drosophila melanogaster OX=7227 GN=Dmel\CG10527 PE=1 SV=1	Q9W2M4	7.09459	31.5	1	2	0	0	0.4	0.095466
Uncharacterized protein OS=Drosophila melanogaster OX=7227 GN=Dmel\CG1236 PE=1 SV=2	Q8I725	22.1902	38.4	4	6	6	5	1.08333	0.698489
Uncharacterized protein OS=Drosophila melanogaster OX=7227 GN=Dmel\CG13404 PE=4 SV=2	Q9VY41	37.013	17.9	4	3	3	2	0.777778	0.292893
Uncharacterized protein OS=Drosophila melanogaster OX=7227 GN=Dmel\CG14309 PE=1 SV=2	Q9VE79	4.45135	110.5	2	3	1	2	0.714286	0.292893
Uncharacterized protein OS=Drosophila melanogaster OX=7227 GN=Dmel\CG14630 PE=3 SV=2	Q9W5B5	32.5123	46.9	9	8	5	5	0.631579	0.0198039
Uncharacterized protein OS=Drosophila melanogaster OX=7227 GN=Dmel\CG14778 PE=3 SV=1	Q9W587	29.5699	21.3	4	2	5	4	1.375	0.311753
Uncharacterized protein OS=Drosophila melanogaster OX=7227 GN=Dmel\CG14964 PE=4 SV=3	Q9VZT8	2.4255	160.5	1	0	1	0	1	1
Uncharacterized protein OS=Drosophila melanogaster OX=7227 GN=Dmel\CG15531 PE=3 SV=1	Q9VA93	13.4731	38.1	1	1	2	3	1.75	0.095466
Uncharacterized protein OS=Drosophila melanogaster OX=7227 GN=Dmel\CG2064 PE=1 SV=1	A1Z729	44.2424	36.6	13	13	10	11	0.821429	0.0377496
Uncharacterized protein OS=Drosophila melanogaster OX=7227 GN=Dmel\CG31548 PE=1 SV=1	Q8IPP8	67.1875	27.1	15	15	14	16	1	1
Uncharacterized protein OS=Drosophila melanogaster OX=7227 GN=Dmel\CG3335 PE=1 SV=1	Q9VT19	1.52505	103.8	0	0	1	0	1.5	0.42265
Uncharacterized protein OS=Drosophila melanogaster OX=7227 GN=Dmel\CG9067 PE=3 SV=1	A1Z8I0	9.42029	15.5	0	0	1	1	2	#DIV/0!
Uncharacterized protein OS=Drosophila melanogaster OX=7227 GN=Dmel\CG9903 PE=3 SV=1	Q9VXF5	3.96476	49.7	1	1	0	2	1	1
Uncharacterized protein OS=Drosophila melanogaster OX=7227 GN=Dmel\CG9953 PE=1 SV=1	Q9VS02	19.2913	56.8	6	5	4	4	0.769231	0.095466
Uncharacterized protein OS=Drosophila melanogaster OX=7227 GN=gi21430910 PE=4 SV=2	Q86BL8	8.46154	76.3	1	1	4	3	2.25	0.0377496
Uncharacterized protein OS=Drosophila melanogaster OX=7227 GN=gi21430910 PE=4 SV=2	Q86BL9	1.86335	75.5	1	0	1	1	1.33333	0.42265
Uncharacterized protein OS=Drosophila melanogaster OX=7227 GN=mdcds_23070 PE=1 SV=1	A1Z8Z9	9.53271	58.9	3	0	4	3	1.8	0.333333
Uncharacterized protein, isoform A OS=Drosophila melanogaster OX=7227 GN=BcDNA:AT09463 PE=3 SV=1	Q9VDT4	41.989	19.7	4	6	8	8	1.5	0.095466
Uncharacterized protein, isoform A OS=Drosophila melanogaster OX=7227 GN=BEST:CK00496 PE=1 SV=1	Q9VRP2	24.5524	42.7	6	6	5	9	1.14286	0.666667
Uncharacterized protein, isoform A OS=Drosophila melanogaster OX=7227 GN=cg10407 PE=1 SV=1	Q9VEZ6	15.8301	29.5	2	3	0	1	0.428571	0.105573
Uncharacterized protein, isoform A OS=Drosophila melanogaster OX=7227 GN=CG33091 PE=4 SV=2	Q9VBU0	14.3885	48.4	1	4	3	1	0.857143	0.80755
Uncharacterized protein, isoform A OS=Drosophila melanogaster OX=7227 GN=CG5134 PE=4 SV=1	E1JGK8	12.9412	10.2	1	1	1	1	1	#DIV/0!
Uncharacterized protein, isoform A OS=Drosophila melanogaster OX=7227 GN=CT34439 PE=4 SV=2	Q9VN71	23.9837	27.5	2	2	4	2	1.33333	0.42265
Uncharacterized protein, isoform A OS=Drosophila melanogaster OX=7227 GN=Dmc1 PE=1 SV=1	Q0E9B5	2.74791	95.5	1	1	1	1	1	#DIV/0!
Uncharacterized protein, isoform A OS=Drosophila melanogaster OX=7227 GN=Dmel\CG11883 PE=1 SV=1	A1Z8A7	2.73224	80.6	0	0	1	0	1.5	0.42265
Uncharacterized protein, isoform A OS=Drosophila melanogaster OX=7227 GN=Dmel\CG12159 PE=1 SV=1	A1Z765	9.90099	21.6	1	1	0	0	0.5	#DIV/0!
Uncharacterized protein, isoform A OS=Drosophila melanogaster OX=7227 GN=Dmel\CG13284 PE=3 SV=1	Q86BQ3	24	36.6	4	4	7	5	1.4	0.183503
Uncharacterized protein, isoform A OS=Drosophila melanogaster OX=7227 GN=Dmel\CG15456 PE=4 SV=1	Q9VRA0	15.7895	10.5	0	0	2	1	2.5	0.095466
Uncharacterized protein, isoform A OS=Drosophila melanogaster OX=7227 GN=Dmel\CG16826 PE=1 SV=1	Q9VK00	40.4692	37.8	12	12	12	15	1.11538	0.42265
Uncharacterized protein, isoform A OS=Drosophila melanogaster OX=7227 GN=Dmel\CG18327 PE=3 SV=1	A1Z9L9	6.90789	33.1	2	2	2	2	1	#DIV/0!
Uncharacterized protein, isoform A OS=Drosophila melanogaster OX=7227 GN=Dmel\CG31087 PE=1 SV=2	Q9VBS6	30.6954	47.7	9	12	11	3	0.695652	0.49872
Uncharacterized protein, isoform A OS=Drosophila melanogaster OX=7227 GN=Dmel\CG44245 PE=1 SV=3	Q9W2J5	19.7248	49.2	0	2	2	4	2	0.292893
Uncharacterized protein, isoform A OS=Drosophila melanogaster OX=7227 GN=Dmel\CG45089 PE=4 SV=1	X2JCX4	37.037	6.2	1	2	4	2	1.6	0.311753
Uncharacterized protein, isoform A OS=Drosophila melanogaster OX=7227 GN=Dmel\CG7646 PE=1 SV=1	Q9VW66	14.5161	21.4	1	1	0	0	0.5	#DIV/0!
Uncharacterized protein, isoform A OS=Drosophila melanogaster OX=7227 GN=Dmel\CG9331 PE=1 SV=3	Q9VIJ0	53.5714	39.7	11	7	12	9	1.15	0.609433
Uncharacterized protein, isoform B OS=Drosophila melanogaster OX=7227 GN=anon-EST:Posey113 PE=1 SV=1	M9PGD7	17.4757	46.4	2	3	3	2	1	1
Uncharacterized protein, isoform B OS=Drosophila melanogaster OX=7227 GN=ATPW PE=3 SV=1	A1ZAA9	5.41872	22.7	1	0	1	1	1.33333	0.42265
Uncharacterized protein, isoform B OS=Drosophila melanogaster OX=7227 GN=BcDNA:RH27395 PE=1 SV=1	A1ZB83	9.85915	39.3	3	2	0	3	0.714286	0.591752
Uncharacterized protein, isoform B OS=Drosophila melanogaster OX=7227 GN=BNIP3 PE=3 SV=1	Q8IPU8	11.9171	21.6	0	0	0	2	2	0.42265
Uncharacterized protein, isoform B OS=Drosophila melanogaster OX=7227 GN=CCG31673 PE=1 SV=1	X2J9A5	8	35.6	0	1	1	1	1.33333	0.42265
Uncharacterized protein, isoform B OS=Drosophila melanogaster OX=7227 GN=CG1961 PE=1 SV=2	Q9VZ33	13.1059	61	4	1	2	3	1	1
Uncharacterized protein, isoform B OS=Drosophila melanogaster OX=7227 GN=CG5822 PE=4 SV=1	M9PCM2	17.037	14.2	0	1	1	1	1.33333	0.42265
Uncharacterized protein, isoform B OS=Drosophila melanogaster OX=7227 GN=cg7461 PE=1 SV=2	A1ZBJ2	70.0159	68.3	87	86	84	89	1	1
Uncharacterized protein, isoform B OS=Drosophila melanogaster OX=7227 GN=Dmel\CG10550 PE=1 SV=1	Q9VBS7	4.94118	49.1	0	0	1	0	1.5	0.42265
Uncharacterized protein, isoform B OS=Drosophila melanogaster OX=7227 GN=Dmel\CG1129 PE=1 SV=1	E2QCZ9	4.87805	40.4	1	0	0	0	0.666667	0.42265
Uncharacterized protein, isoform B OS=Drosophila melanogaster OX=7227 GN=Dmel\CG12355 PE=3 SV=1	A8JNT1	15.6863	23.2	2	2	2	3	1.16667	0.42265
Uncharacterized protein, isoform B OS=Drosophila melanogaster OX=7227 GN=Dmel\CG1628 PE=3 SV=1	Q7KVQ8	14.5969	50.1	8	8	5	5	0.666667	#DIV/0!
Uncharacterized protein, isoform B OS=Drosophila melanogaster OX=7227 GN=Dmel\CG1648 PE=1 SV=1	A1Z7Z4	55.6034	24.2	10	11	9	11	0.956522	0.698489
Uncharacterized protein, isoform B OS=Drosophila melanogaster OX=7227 GN=Dmel\CG18324 PE=3 SV=1	A1Z9M0	15.3094	34.2	3	4	2	3	0.777778	0.292893
Uncharacterized protein, isoform B OS=Drosophila melanogaster OX=7227 GN=Dmel\CG2200 PE=3 SV=1	X2JER0	14.5833	26.6	1	3	1	0	0.5	0.311753
Uncharacterized protein, isoform B OS=Drosophila melanogaster OX=7227 GN=Dmel\CG4666 PE=4 SV=1	X2JEA2	19.171	22.9	4	2	4	5	1.375	0.311753
Uncharacterized protein, isoform B OS=Drosophila melanogaster OX=7227 GN=Dmel\CG4928 PE=1 SV=1	B7Z155	24.3494	58.6	6	13	11	12	1.19048	0.628609
Uncharacterized protein, isoform B OS=Drosophila melanogaster OX=7227 GN=Dmel\CG5554 PE=1 SV=1	A0A0B4LHC9	14.5455	37.2	4	2	2	2	0.75	0.42265
[truncated: 100 more rows]
