# Supplementary material for: IDH2-mediated regulation of the biogenesis of the oxidative phosphorylation system
Source: Sci Adv. 2022 May 11;8(19):eabl8716. doi: 10.1126/sciadv.abl8716 (PMC9094667; doi:10.1126/sciadv.abl8716)
Supplement: Supplementary file 2 — Tables S1 to S8 [file sciadv.abl8716_tables_s1_to_s8.zip › sciadv.abl8716_table_s5.xlsx]

## Sheet: Sheet1
Table S5: Comparison of identified proteins and their relative quantitation among four E samples using the spectra counting method (sorted by protein name)
Description	Accession	Coverage [%]	MW [kDa]	Spectra counts (E1_wt)	Spectra counts (E2_wt)	Spectra counts (E4_IDH_kd)	Spectra counts (E5_IDH_kd)	Ratio (IDH_kd/wt)	T-test
116 kDa U5 small nuclear ribonucleoprotein component OS=Drosophila melanogaster OX=7227 GN=Dmel\CG4849 PE=1 SV=1	Q9VAX8	2.76923	110.6	2	1	2	2	1.2	0.42265
14-3-3 protein epsilon OS=Drosophila melanogaster OX=7227 GN=14-3-3epsilon PE=1 SV=2	P92177	20.229	29.8	4	5	4	4	0.909091	0.42265
14-3-3 protein zeta OS=Drosophila melanogaster OX=7227 GN=14-3-3zeta PE=1 SV=1	P29310	44.7581	28.2	11	11	10	9	0.875	0.095466
1-Acylglycerol-3-phosphate O-acyltransferase 3, isoform A OS=Drosophila melanogaster OX=7227 GN=Agpat3 PE=1 SV=1	Q9VV51	25.9067	44.4	5	4	2	4	0.727273	0.311753
1-Acylglycerol-3-phosphate O-acyltransferase 4, isoform A OS=Drosophila melanogaster OX=7227 GN=Agpat4 PE=2 SV=1	Q9VV49	21.0526	43.5	7	4	6	8	1.23077	0.492907
1-phosphatidylinositol 4,5-bisphosphate phosphodiesterase OS=Drosophila melanogaster OX=7227 GN=norpA PE=1 SV=4	P13217	3.19635	124.8	0	0	0	3	2.5	0.42265
2,3-bisphosphoglycerate 3-phosphatase OS=Drosophila melanogaster OX=7227 GN=Mipp2 PE=1 SV=1	Q9W438	16.777	52.7	3	4	2	5	1	1
26-29kD-proteinase OS=Drosophila melanogaster OX=7227 GN=26-29-p PE=1 SV=1	Q9V3U6	30.7832	62.1	13	11	7	5	0.538462	0.0513167
26S proteasome non-ATPase regulatory subunit 2 OS=Drosophila melanogaster OX=7227 GN=Rpn1 PE=1 SV=2	Q9VW54	4.24374	102.2	2	3	2	3	1	1
26S proteasome non-ATPase regulatory subunit 4 OS=Drosophila melanogaster OX=7227 GN=Rpn10 PE=1 SV=2	P55035	13.8889	42.6	3	3	3	5	1.25	0.42265
26S proteasome non-ATPase regulatory subunit 5 OS=Drosophila melanogaster OX=7227 GN=CG12096 PE=1 SV=3	Q9VYG1	3.55731	56.6	1	0	1	0	1	1
26S proteasome non-ATPase regulatory subunit 6 OS=Drosophila melanogaster OX=7227 GN=Rpn7 PE=2 SV=1	Q9V3G7	3.3419	45.4	1	1	0	0	0.5	#DIV/0!
26S proteasome non-ATPase regulatory subunit 8 OS=Drosophila melanogaster OX=7227 GN=Rpn12 PE=1 SV=1	Q9V436	7.95455	30.2	2	2	0	1	0.5	0.095466
26S proteasome regulatory subunit 7 OS=Drosophila melanogaster OX=7227 GN=Rpt1 PE=1 SV=1	Q7KMQ0	5.08083	48.5	2	2	1	1	0.666667	#DIV/0!
26S proteasome regulatory subunit 8 OS=Drosophila melanogaster OX=7227 GN=Rpt6 PE=1 SV=2	O18413	3.20988	45.8	0	0	1	0	1.5	0.42265
28S ribosomal protein S18-2, mitochondrial OS=Drosophila melanogaster OX=7227 GN=mRpS18B PE=1 SV=1	Q9VIN9	10.2941	23.2	2	2	1	2	0.833333	0.42265
28S ribosomal protein S7, mitochondrial OS=Drosophila melanogaster OX=7227 GN=mRpS7 PE=2 SV=1	Q9VKX4	23.3945	25.1	2	0	4	1	1.75	0.492907
2-methoxy-6-polyprenyl-1,4-benzoquinol methylase, mitochondrial OS=Drosophila melanogaster OX=7227 GN=Coq5 PE=3 SV=1	X2JES4	11.2957	34.3	4	3	2	4	0.888889	0.698489
2-oxoisovalerate dehydrogenase subunit alpha OS=Drosophila melanogaster OX=7227 GN=Dmel\CG8199 PE=1 SV=1	Q9VHB8	23.918	49.7	1	1	2	8	3	0.314006
39S ribosomal protein L11, mitochondrial OS=Drosophila melanogaster OX=7227 GN=mRpL11 PE=2 SV=1	Q9VFJ2	7.14286	21.6	1	1	1	1	1	#DIV/0!
39S ribosomal protein L16, mitochondrial OS=Drosophila melanogaster OX=7227 GN=mRpL16 PE=1 SV=1	Q9W547	25.9259	28	1	3	6	7	2.5	0.0565436
39S ribosomal protein L17, mitochondrial OS=Drosophila melanogaster OX=7227 GN=mRpL17 PE=1 SV=2	Q9W0S6	15.3409	20.9	0	0	0	2	2	0.42265
39S ribosomal protein L19, mitochondrial OS=Drosophila melanogaster OX=7227 GN=mRpL19 PE=2 SV=1	Q9VHN6	29.4118	36.2	6	4	10	8	1.66667	0.105573
39S ribosomal protein L33, mitochondrial OS=Drosophila melanogaster OX=7227 GN=mRpL33 PE=3 SV=2	Q9W4L1	18.75	7.7	1	0	1	1	1.33333	0.42265
39S ribosomal protein L39, mitochondrial OS=Drosophila melanogaster OX=7227 GN=mRpL39 PE=2 SV=2	Q9VUJ0	22.2222	37.3	1	1	4	5	2.75	0.0198039
39S ribosomal protein L46, mitochondrial OS=Drosophila melanogaster OX=7227 GN=mRpL46 PE=1 SV=1	Q9W086	45.7364	29.7	5	8	7	6	1	1
39S ribosomal protein L55, mitochondrial OS=Drosophila melanogaster OX=7227 GN=mRpL55 PE=1 SV=1	Q9VE04	39.2523	12.6	3	2	3	4	1.28571	0.292893
39S ribosomal protein L9, mitochondrial OS=Drosophila melanogaster OX=7227 GN=mRpL9 PE=2 SV=1	Q9VF89	6.85484	28.8	0	0	0	0	1	#DIV/0!
3-hydroxyacyl-CoA dehydrogenase type-2 OS=Drosophila melanogaster OX=7227 GN=scu PE=1 SV=1	O18404	74.902	26.9	42	43	39	46	1	1
3-hydroxyisobutyrate dehydrogenase OS=Drosophila melanogaster OX=7227 GN=Dmel\CG15093 PE=1 SV=1	A0A0B4JCU8	32.4074	33.9	5	6	3	2	0.538462	0.0513167
3-hydroxyisobutyryl-CoA hydrolase, mitochondrial OS=Drosophila melanogaster OX=7227 GN=Dmel\CG5044 PE=1 SV=1	Q86BP1	50	42.8	15	14	11	17	0.967742	0.88453
3-oxoacyl-[acyl-carrier-protein] reductase OS=Drosophila melanogaster OX=7227 GN=FASN1 PE=1 SV=1	Q9VQL7	1.96883	266.3	2	1	1	1	0.8	0.42265
3-oxoacyl-[acyl-carrier-protein] synthase OS=Drosophila melanogaster OX=7227 GN=anon-WO0118547.367 PE=1 SV=1	Q9VNF5	21.2329	46.4	5	3	4	3	0.9	0.698489
40S ribosomal protein S10b OS=Drosophila melanogaster OX=7227 GN=RpS10b PE=1 SV=2	Q9VWG3	28.75	17.9	1	2	4	3	1.8	0.105573
40S ribosomal protein S11 OS=Drosophila melanogaster OX=7227 GN=RpS11 PE=1 SV=1	A1Z8U9	25.974	18.1	4	3	2	2	0.666667	0.095466
40S ribosomal protein S11 OS=Drosophila melanogaster OX=7227 GN=RpS11 PE=1 SV=1	Q0E9B6	23.871	18.1	5	4	4	4	0.909091	0.42265
40S ribosomal protein S12 OS=Drosophila melanogaster OX=7227 GN=RpS12 PE=1 SV=2	P80455	50.3597	15.2	4	5	5	6	1.18182	0.292893
40S ribosomal protein S13 OS=Drosophila melanogaster OX=7227 GN=RpS13 PE=1 SV=3	Q03334	29.8013	17.2	4	3	2	1	0.555556	0.105573
40S ribosomal protein S14b OS=Drosophila melanogaster OX=7227 GN=RpS14b PE=2 SV=1	C0HKA1	25.8278	16.3	4	4	3	3	0.8	#DIV/0!
40S ribosomal protein S15 OS=Drosophila melanogaster OX=7227 GN=RpS15 PE=1 SV=1	Q7JZW2	21.6216	17	2	1	1	2	1	1
40S ribosomal protein S15Aa OS=Drosophila melanogaster OX=7227 GN=RpS15Aa PE=1 SV=2	P48149	59.2308	14.8	7	5	7	6	1.07143	0.698489
40S ribosomal protein S17 OS=Drosophila melanogaster OX=7227 GN=RpS17 PE=1 SV=2	P17704	21.374	15.3	1	2	1	2	1	1
40S ribosomal protein S18 OS=Drosophila melanogaster OX=7227 GN=RpS18 PE=1 SV=1	P41094	36.8421	17.6	5	3	3	6	1.1	0.80755
40S ribosomal protein S19a OS=Drosophila melanogaster OX=7227 GN=RpS19a PE=1 SV=3	P39018	37.1795	17.3	6	8	3	5	0.625	0.16795
40S ribosomal protein S2 OS=Drosophila melanogaster OX=7227 GN=RpS2 PE=3 SV=1	M9PB84	44.9438	28.9	13	9	10	11	0.958333	0.830969
40S ribosomal protein S20 OS=Drosophila melanogaster OX=7227 GN=RpS20 PE=1 SV=1	P55828	28.3333	13.5	2	3	3	3	1.14286	0.42265
40S ribosomal protein S21 OS=Drosophila melanogaster OX=7227 GN=RpS21 PE=1 SV=1	M9PEA6	44.5783	9.2	3	0	0	1	0.6	0.591752
40S ribosomal protein S23 OS=Drosophila melanogaster OX=7227 GN=RpS23 PE=2 SV=1	A0A0B4LFD9	42.6573	16	3	3	2	3	0.875	0.42265
40S ribosomal protein S24 OS=Drosophila melanogaster OX=7227 GN=RpS24 PE=1 SV=1	Q9W229	25.9542	15	0	1	2	2	2	0.095466
40S ribosomal protein S25 OS=Drosophila melanogaster OX=7227 GN=RpS25 PE=1 SV=3	P48588	20.5128	13.2	2	3	3	2	1	1
40S ribosomal protein S27 OS=Drosophila melanogaster OX=7227 GN=RpS27 PE=1 SV=1	Q9VBU9	38.0952	9.4	2	2	0	2	0.666667	0.42265
40S ribosomal protein S28 OS=Drosophila melanogaster OX=7227 GN=RpS28b PE=2 SV=1	X2JEM4	49.2308	7.5	2	4	3	3	1	1
40S ribosomal protein S29 OS=Drosophila melanogaster OX=7227 GN=RpS29 PE=1 SV=1	A0A0C4DHE8	16.0714	6.6	0	1	1	1	1.33333	0.42265
40S ribosomal protein S3 OS=Drosophila melanogaster OX=7227 GN=RpS3 PE=1 SV=1	Q06559	67.8862	27.5	18	17	17	17	0.972973	0.42265
40S ribosomal protein S30 OS=Drosophila melanogaster OX=7227 GN=RpS30 PE=1 SV=1	Q9VDH8	7.57576	14.6	0	1	1	1	1.33333	0.42265
40S ribosomal protein S3a OS=Drosophila melanogaster OX=7227 GN=RpS3A PE=1 SV=4	P55830	60.8209	30.3	20	14	14	16	0.888889	0.591752
40S ribosomal protein S4 OS=Drosophila melanogaster OX=7227 GN=RpS4 PE=1 SV=2	P41042	47.8927	29.1	12	12	11	16	1.11538	0.609433
40S ribosomal protein S5a OS=Drosophila melanogaster OX=7227 GN=RpS5a PE=1 SV=1	Q24186	59.6491	25.4	8	6	10	14	1.625	0.154846
40S ribosomal protein S5b OS=Drosophila melanogaster OX=7227 GN=RpS5b PE=2 SV=1	Q9VFE4	25.2174	25.7	7	6	4	6	0.8	0.311753
40S ribosomal protein S6 OS=Drosophila melanogaster OX=7227 GN=RpS6 PE=1 SV=1	P29327	33.0645	28.4	9	9	8	8	0.9	#DIV/0!
40S ribosomal protein S7 OS=Drosophila melanogaster OX=7227 GN=RpS7 PE=1 SV=1	Q9VA91	40.7216	22.2	7	4	6	5	1	1
40S ribosomal protein S8 OS=Drosophila melanogaster OX=7227 GN=RpS8 PE=3 SV=1	A0A0B4K6N1	40.3846	23.7	9	10	9	11	1.04762	0.698489
40S ribosomal protein S9 OS=Drosophila melanogaster OX=7227 GN=RpS9 PE=1 SV=1	C6SUW3	37.4359	22.6	14	17	14	18	1.0303	0.859972
40S ribosomal protein SA OS=Drosophila melanogaster OX=7227 GN=sta PE=1 SV=3	P38979	57.037	30.2	15	13	12	18	1.06667	0.781782
5'-3' exoribonuclease OS=Drosophila melanogaster OX=7227 GN=Rat1 PE=1 SV=1	M9PEY6	5.17621	103.9	3	3	4	2	1	1
5-aminoimidazole-4-carboxamide ribonucleotide formyltransferase OS=Drosophila melanogaster OX=7227 GN=BEST:GH11240 PE=1 SV=1	Q9VC18	31.3559	63.3	7	8	5	13	1.17647	0.745543
5-aminolevulinate synthase OS=Drosophila melanogaster OX=7227 GN=Alas PE=2 SV=1	O18680	9.27644	58.7	1	1	2	3	1.75	0.095466
5-demethoxyubiquinone hydroxylase, mitochondrial OS=Drosophila melanogaster OX=7227 GN=Coq7 PE=2 SV=2	Q9W3W4	49.7717	24.1	4	3	12	6	2.22222	0.212274
60 kDa heat shock protein homolog 2, mitochondrial OS=Drosophila melanogaster OX=7227 GN=Hsp60C PE=2 SV=2	Q9VMN5	26.5625	61.5	7	3	4	5	0.916667	0.830969
60S acidic ribosomal protein P0 OS=Drosophila melanogaster OX=7227 GN=RpLP0 PE=1 SV=1	P19889	40.0631	34.2	7	6	7	11	1.33333	0.349055
60S acidic ribosomal protein P1 OS=Drosophila melanogaster OX=7227 GN=RpLP1 PE=1 SV=2	P08570	42.8571	11.5	0	0	1	2	2.5	0.095466
60S acidic ribosomal protein P2 OS=Drosophila melanogaster OX=7227 GN=RpLP2 PE=1 SV=1	P05389	17.6991	11.8	1	1	3	1	1.5	0.42265
60S ribosomal protein L10a-2 OS=Drosophila melanogaster OX=7227 GN=RpL10Ab PE=1 SV=2	Q9VTP4	36.4055	24.3	5	4	4	4	0.909091	0.42265
60S ribosomal protein L11 OS=Drosophila melanogaster OX=7227 GN=RpL11 PE=1 SV=2	P46222	28.8043	21.1	3	3	4	3	1.125	0.42265
60S ribosomal protein L12 OS=Drosophila melanogaster OX=7227 GN=RpL12 PE=1 SV=1	Q9W1B9	44.8485	17.7	3	2	2	2	0.857143	0.42265
60S ribosomal protein L13 OS=Drosophila melanogaster OX=7227 GN=RpL13 PE=1 SV=1	P41126	25.6881	24.9	4	6	6	6	1.16667	0.42265
60S ribosomal protein L15 OS=Drosophila melanogaster OX=7227 GN=RpL15 PE=1 SV=1	O17445	24.5098	24.3	3	1	3	5	1.66667	0.292893
60S ribosomal protein L17 OS=Drosophila melanogaster OX=7227 GN=RpL17 PE=3 SV=1	X2JIQ5	5.91398	21.6	2	2	3	3	1.33333	#DIV/0!
60S ribosomal protein L18 OS=Drosophila melanogaster OX=7227 GN=RpL18 PE=1 SV=1	Q9VS34	34.5745	21.7	4	4	7	6	1.5	0.0377496
60S ribosomal protein L18a OS=Drosophila melanogaster OX=7227 GN=RpL18A PE=1 SV=1	P41093	12.9944	21	1	0	1	1	1.33333	0.42265
60S ribosomal protein L19 OS=Drosophila melanogaster OX=7227 GN=RpL19 PE=1 SV=2	P36241	21.6749	24	7	5	4	6	0.857143	0.552786
60S ribosomal protein L22 OS=Drosophila melanogaster OX=7227 GN=RpL22 PE=1 SV=2	P50887	42.4749	30.6	9	9	8	12	1.1	0.666667
60S ribosomal protein L23 OS=Drosophila melanogaster OX=7227 GN=mRpL14 PE=2 SV=1	Q9W4Z2	28.5714	17.7	0	0	2	3	3.5	0.0377496
60S ribosomal protein L23 OS=Drosophila melanogaster OX=7227 GN=RpL23 PE=1 SV=2	P48159	24.2857	14.9	5	3	1	3	0.6	0.292893
60S ribosomal protein L27 OS=Drosophila melanogaster OX=7227 GN=RpL27 PE=1 SV=1	Q9VBN5	22.963	15.9	1	1	2	2	1.5	#DIV/0!
60S ribosomal protein L27a OS=Drosophila melanogaster OX=7227 GN=RpL27A PE=2 SV=1	M9MRC9	22.8188	17	4	2	4	1	0.875	0.80755
60S ribosomal protein L28 OS=Drosophila melanogaster OX=7227 GN=RpL28 PE=1 SV=1	Q9VZS5	39.5833	16	2	1	3	4	1.8	0.105573
60S ribosomal protein L3 OS=Drosophila melanogaster OX=7227 GN=RpL3 PE=1 SV=3	O16797	25.2404	46.9	3	2	5	6	1.85714	0.0513167
60S ribosomal protein L30 OS=Drosophila melanogaster OX=7227 GN=RpL30 PE=1 SV=1	Q9VJ19	42.3423	12.2	3	3	3	2	0.875	0.42265
60S ribosomal protein L31 OS=Drosophila melanogaster OX=7227 GN=RpL31 PE=1 SV=1	Q9V597	17.7419	14.5	1	0	1	1	1.33333	0.42265
60S ribosomal protein L34 OS=Drosophila melanogaster OX=7227 GN=RpL34a PE=1 SV=2	Q9VBH8	17.9012	18.1	2	2	2	3	1.16667	0.42265
60S ribosomal protein L35 OS=Drosophila melanogaster OX=7227 GN=RpL35 PE=1 SV=2	Q9W499	17.0732	14.4	1	2	1	2	1	1
60S ribosomal protein L36 OS=Drosophila melanogaster OX=7227 GN=RpL36 PE=2 SV=1	X2JC35	8.69565	13.5	0	0	2	3	3.5	0.0377496
60S ribosomal protein L37a OS=Drosophila melanogaster OX=7227 GN=RpL37A PE=1 SV=3	Q9VMU4	18.4783	10.3	2	1	1	1	0.8	0.42265
60S ribosomal protein L38 OS=Drosophila melanogaster OX=7227 GN=RpL38 PE=1 SV=1	Q9W5N2	17.1429	8.2	0	1	0	1	1	1
60S ribosomal protein L4 OS=Drosophila melanogaster OX=7227 GN=RpL4 PE=1 SV=2	P09180	44.8878	45	12	11	10	10	0.88	0.095466
60S ribosomal protein L5 OS=Drosophila melanogaster OX=7227 GN=RpL5 PE=1 SV=2	Q9W5R8	31.1037	34	11	10	11	15	1.21739	0.349055
60S ribosomal protein L8 OS=Drosophila melanogaster OX=7227 GN=RpL8 PE=1 SV=1	Q9V3G1	14.8438	27.9	1	2	3	2	1.4	0.292893
60S ribosomal protein L9 OS=Drosophila melanogaster OX=7227 GN=RpL9 PE=1 SV=2	P50882	14.2105	21.4	2	3	2	2	0.857143	0.42265
6-phosphofructo-2-kinase OS=Drosophila melanogaster OX=7227 GN=Pfrx PE=1 SV=2	Q9VWH7	2.3743	79.1	0	0	0	1	1.5	0.42265
6-phosphogluconate dehydrogenase, decarboxylating OS=Drosophila melanogaster OX=7227 GN=Pgd PE=2 SV=1	P41572	19.3347	52.5	2	5	5	2	1	1
6-pyruvoyl tetrahydrobiopterin synthase OS=Drosophila melanogaster OX=7227 GN=pr PE=1 SV=1	P48611	17.2619	19.3	3	1	2	2	1	1
A kinase anchor protein 200, isoform D OS=Drosophila melanogaster OX=7227 GN=Akap200 PE=1 SV=1	Q86BM5	4.77897	88.1	2	2	2	1	0.833333	0.42265
AarF domain containing kinase 5, isoform A OS=Drosophila melanogaster OX=7227 GN=Adck5 PE=3 SV=1	Q9VTG5	11.8492	64.2	5	4	4	5	1	1
AarF domain-containing kinase 1 OS=Drosophila melanogaster OX=7227 GN=Adck1 PE=1 SV=2	Q9W133	30.5019	59.8	9	11	10	12	1.09091	0.552786
AaRS-interacting multifunctional protein 1 OS=Drosophila melanogaster OX=7227 GN=AIMP1 PE=1 SV=1	A1Z7K8	8.04954	34.4	3	0	1	1	0.8	0.770584
AB hydrolase-1 domain-containing protein OS=Drosophila melanogaster OX=7227 GN=Dmel\CG17097 PE=1 SV=1	E2QCS7	0.827967	120.5	0	1	0	1	1	1
Accessory gland protein Acp53Ea OS=Drosophila melanogaster OX=7227 GN=Acp53Ea PE=2 SV=1	O46199	13.3333	13.6	2	2	1	1	0.666667	#DIV/0!
Accessory gland-specific peptide 26Aa OS=Drosophila melanogaster OX=7227 GN=Acp26Aa PE=1 SV=2	P10333	9.4697	29.6	1	2	0	0	0.4	0.095466
Acetyl-CoA carboxylase OS=Drosophila melanogaster OX=7227 GN=ACC PE=1 SV=1	A1Z784	3.14263	278.4	2	1	0	2	0.8	0.698489
Acetyl-CoA deacylase OS=Drosophila melanogaster OX=7227 GN=anon-WO0153538.36 PE=1 SV=1	Q9VAC1	68.3438	51.8	28	16	21	31	1.17391	0.659497
Acetyl-coenzyme A synthetase OS=Drosophila melanogaster OX=7227 GN=AcCoAS PE=2 SV=1	Q9VP61	29.8507	75.9	17	10	13	9	0.827586	0.59839
Aconitate hydratase, mitochondrial OS=Drosophila melanogaster OX=7227 GN=mAcon1 PE=1 SV=2	Q9VIE8	73.4435	85.3	186	200	119	97	0.561856	0.0227302
Aconitate hydratase, mitochondrial OS=Drosophila melanogaster OX=7227 GN=mAcon2 PE=2 SV=1	Q8T4D6	15.3257	85	17	17	8	7	0.472222	0.00275863
Actin, indirect flight muscle OS=Drosophila melanogaster OX=7227 GN=Act88F PE=1 SV=1	P83967	64.8936	41.7	30	42	39	34	1.01351	0.945687
Actin, larval muscle OS=Drosophila melanogaster OX=7227 GN=Act79B PE=1 SV=2	P02574	72.0745	41.8	28	34	34	33	1.07812	0.497481
Actin-42A OS=Drosophila melanogaster OX=7227 GN=Act42A PE=1 SV=3	P02572	56.383	41.8	26	30	31	30	1.08621	0.349055
Actin-57B OS=Drosophila melanogaster OX=7227 GN=Act57B PE=1 SV=1	P53501	64.6277	41.8	27	33	31	31	1.03226	0.770584
Actin-interacting protein 1 OS=Drosophila melanogaster OX=7227 GN=flr PE=2 SV=1	Q9VU68	14.8026	66.5	1	1	2	5	2.25	0.237507
Actin-related protein 1 OS=Drosophila melanogaster OX=7227 GN=Arp1 PE=2 SV=2	P45889	9.84043	42.7	0	1	2	0	1.33333	0.698489
Activity-regulated cytoskeleton associated protein 1 OS=Drosophila melanogaster OX=7227 GN=Arc1 PE=1 SV=1	Q7K1U0	23.622	28.9	4	2	3	1	0.75	0.552786
Acyl carrier protein OS=Drosophila melanogaster OX=7227 GN=ND-ACP PE=1 SV=1	M9PDU4	8.83978	20.6	1	0	1	2	1.66667	0.292893
Acyl-CoA synthetase long-chain, isoform J OS=Drosophila melanogaster OX=7227 GN=Acsl PE=1 SV=1	A0A0B4KFE4	59.6154	81.8	44	43	34	51	0.977528	0.917239
Acyl-coenzyme A oxidase OS=Drosophila melanogaster OX=7227 GN=Acox57D-d PE=1 SV=1	Q9W2G8	4.87445	75.4	0	0	0	1	1.5	0.42265
Acyl-coenzyme A oxidase OS=Drosophila melanogaster OX=7227 GN=Acox57D-p PE=1 SV=1	Q9W2G9	47.4151	76	35	32	32	25	0.855072	0.319586
Acyl-coenzyme A oxidase OS=Drosophila melanogaster OX=7227 GN=Dmel\CG17544 PE=1 SV=2	Q9VIX4	54.2569	77.2	15	10	26	43	2.62963	0.131052
Acyl-coenzyme A oxidase OS=Drosophila melanogaster OX=7227 GN=Dmel\CG9527 PE=1 SV=3	Q9VMD7	23.4708	79.3	8	8	7	12	1.16667	0.609433
Acyltransferase OS=Drosophila melanogaster OX=7227 GN=Dgat2 PE=2 SV=1	Q7K1C2	9.65909	39.8	3	2	0	1	0.428571	0.105573
Acyltransferase OS=Drosophila melanogaster OX=7227 GN=Dmel\CG1946 PE=2 SV=2	A1Z739	8.30946	40.2	2	1	1	2	1	1
Adenosine deaminase OS=Drosophila melanogaster OX=7227 GN=Adgf-A PE=1 SV=1	Q9VVK5	23.3273	62.8	0	0	1	7	5	0.314006
Adenosylhomocysteinase OS=Drosophila melanogaster OX=7227 GN=Ahcy PE=1 SV=2	Q27580	16.2037	47.3	3	1	3	5	1.66667	0.292893
Adenylate kinase 1, isoform B OS=Drosophila melanogaster OX=7227 GN=Ak1 PE=1 SV=1	Q8IQG9	9.60699	25.3	1	0	2	1	1.66667	0.292893
Adenylate kinase OS=Drosophila melanogaster OX=7227 GN=Adk2 PE=1 SV=1	Q9U915	65	26.5	15	16	20	18	1.21212	0.0886776
Adenylosuccinate lyase OS=Drosophila melanogaster OX=7227 GN=AdSL PE=1 SV=1	Q9VEP6	21.2058	53.8	0	0	0	7	4.5	0.42265
Adenylosuccinate synthetase OS=Drosophila melanogaster OX=7227 GN=AdSS PE=2 SV=1	Q9Y0Y2	7.38255	48.9	2	1	1	2	1	1
Adipocyte plasma membrane-associated protein OS=Drosophila melanogaster OX=7227 GN=Hmu PE=1 SV=1	Q9VB46	21.4162	63.4	12	12	14	13	1.11538	0.095466
Adipokinetic hormone receptor, isoform A OS=Drosophila melanogaster OX=7227 GN=AkhR PE=2 SV=2	Q9VM96	6.99774	50.2	1	1	1	2	1.25	0.42265
Adiponectin receptor, isoform C OS=Drosophila melanogaster OX=7227 GN=AdipoR PE=1 SV=1	A4V392	5.40541	49.7	1	0	1	0	1	1
ADP/ATP translocase OS=Drosophila melanogaster OX=7227 GN=Ant2 PE=2 SV=1	O62526	27.6873	33.7	144	132	131	168	1.08273	0.614248
ADP-ribosylation factor 1 OS=Drosophila melanogaster OX=7227 GN=Arf79F PE=1 SV=2	P61209	58.2418	20.7	11	13	12	7	0.807692	0.451179
ADP-ribosylation factor 2 OS=Drosophila melanogaster OX=7227 GN=Arf102F PE=2 SV=2	P40945	49.4444	20.6	5	7	4	5	0.785714	0.311753
ADP-ribosylation factor 6 OS=Drosophila melanogaster OX=7227 GN=Arf51F PE=1 SV=3	P40946	26.2857	20	2	1	2	1	1	1
ADP-ribosylation factor GTPase activating protein 3, isoform E OS=Drosophila melanogaster OX=7227 GN=ArfGAP3 PE=1 SV=1	M9PGG0	8.96686	54.4	1	1	0	1	0.75	0.42265
ADP-ribosylation factor-like 5 OS=Drosophila melanogaster OX=7227 GN=Arl5 PE=2 SV=1	Q9VSG8	5.02793	20.6	0	0	0	2	2	0.42265
ADP-ribosylation factor-like protein 1 OS=Drosophila melanogaster OX=7227 GN=Arl1 PE=2 SV=5	P25160	6.11111	20.2	1	1	1	1	1	#DIV/0!
ADP-ribosylation factor-like protein 6-interacting protein 1 OS=Drosophila melanogaster OX=7227 GN=Arl6IP1 PE=2 SV=1	Q9VES1	12.1827	22.2	0	1	1	1	1.33333	0.42265
ADP-ribosylation factor-like protein 8 OS=Drosophila melanogaster OX=7227 GN=Arl8 PE=1 SV=1	Q9VHV5	32.7957	21.2	2	2	2	2	1	#DIV/0!
Aladin OS=Drosophila melanogaster OX=7227 GN=Aladin PE=2 SV=1	Q9W351	2.36052	52.2	0	0	0	1	1.5	0.42265
Alanine--tRNA ligase, cytoplasmic OS=Drosophila melanogaster OX=7227 GN=AlaRS PE=2 SV=1	Q9VLM8	46.3768	107.7	42	40	37	33	0.857143	0.115348
Alanine--tRNA ligase, mitochondrial OS=Drosophila melanogaster OX=7227 GN=AlaRS-m PE=2 SV=1	Q9VRJ1	4.34783	113	3	1	2	2	1	1
Alcohol dehydrogenase class-3 OS=Drosophila melanogaster OX=7227 GN=Fdh PE=1 SV=3	P46415	35.6201	40.4	14	11	8	4	0.518519	0.121541
Alcohol dehydrogenase OS=Drosophila melanogaster OX=7227 GN=Adh PE=1 SV=2	P00334	53.9062	27.7	9	8	9	8	1	1
Aldehyde dehydrogenase OS=Drosophila melanogaster OX=7227 GN=Aldh PE=1 SV=1	Q9VLC5	38.4615	57	1	1	0	17	4.75	0.470661
Aldehyde dehydrogenase OS=Drosophila melanogaster OX=7227 GN=Aldh-III PE=1 SV=1	A0A0B4KEL0	49.3976	55.8	20	23	16	30	1.06667	0.85344
Aldehyde oxidase 1 OS=Drosophila melanogaster OX=7227 GN=AOX1 PE=1 SV=1	Q9VF53	4.87038	139	2	1	2	4	1.6	0.311753
Aldehyde oxidase 3, isoform A OS=Drosophila melanogaster OX=7227 GN=AOX3 PE=1 SV=1	Q9VF51	7.6555	137.8	3	3	3	4	1.125	0.42265
Aldo-keto reductase 1B, isoform A OS=Drosophila melanogaster OX=7227 GN=Akr1B PE=1 SV=2	Q9VTK9	47.7848	35.9	13	5	10	8	1	1
Aldose 1-epimerase OS=Drosophila melanogaster OX=7227 GN=CG12562 PE=1 SV=3	Q9VP02	13.5135	41.6	2	3	1	2	0.714286	0.292893
Aldose 1-epimerase OS=Drosophila melanogaster OX=7227 GN=Dmel\CG10467 PE=1 SV=1	Q9VRU1	32.6923	39.6	7	7	4	9	0.9375	0.859972
ALG1, chitobiosyldiphosphodolichol beta-mannosyltransferase OS=Drosophila melanogaster OX=7227 GN=Alg1 PE=1 SV=1	Q9VEE9	11.8834	50.9	3	4	3	4	1	1
ALG14, UDP-N-acetylglucosaminyltransferase subunit OS=Drosophila melanogaster OX=7227 GN=Alg14 PE=2 SV=1	Q9VXU7	17.801	21.9	1	0	1	2	1.66667	0.292893
ALG-2 interacting protein X OS=Drosophila melanogaster OX=7227 GN=ALiX PE=1 SV=1	Q9VB05	30.9809	92.5	19	16	15	16	0.891892	0.333333
Alkaline phosphatase 4 OS=Drosophila melanogaster OX=7227 GN=Alp4 PE=2 SV=3	Q24238	3.69128	65.2	1	2	1	1	0.8	0.42265
Alkyl transferase OS=Drosophila melanogaster OX=7227 GN=Dmel\CG10778 PE=1 SV=2	Q9W3M6	8.66667	35.2	0	1	0	2	1.33333	0.698489
Alpha/beta hydrolase 1, isoform B OS=Drosophila melanogaster OX=7227 GN=Hydr1 PE=3 SV=1	E2QCN3	20.5479	49.2	4	6	4	5	0.916667	0.698489
alpha-1,2-Mannosidase OS=Drosophila melanogaster OX=7227 GN=Edem2 PE=1 SV=1	M9PCV1	8.4596	89.3	4	5	4	1	0.636364	0.333333
Alpha-1,4 glucan phosphorylase OS=Drosophila melanogaster OX=7227 GN=GlyP PE=1 SV=1	A4UZZ4	72.1564	96.9	129	133	111	116	0.867424	0.0318776
Alpha-actinin, sarcomeric OS=Drosophila melanogaster OX=7227 GN=Actn PE=1 SV=2	P18091	1.19048	107	0	0	0	0	1	#DIV/0!
Alpha-amylase A OS=Drosophila melanogaster OX=7227 GN=Amy-p PE=2 SV=1	P08144	59.5142	53.7	35	32	2	16	0.289855	0.0758007
Alpha-dystroglycan OS=Drosophila melanogaster OX=7227 GN=Dg PE=1 SV=1	Q8WR08	2.12044	129.5	0	0	0	2	2	0.42265
Alpha-Esterase-1 OS=Drosophila melanogaster OX=7227 GN=alpha-Est1 PE=2 SV=1	Q9VIC3	7.9646	64.8	2	4	3	3	1	1
Alpha-Esterase-2, isoform A OS=Drosophila melanogaster OX=7227 GN=alpha-Est2 PE=2 SV=1	Q961N0	3.88693	64.6	2	1	0	1	0.6	0.292893
Alpha-galactosidase OS=Drosophila melanogaster OX=7227 GN=Dmel\CG7997 PE=1 SV=1	Q7K127	21.1031	47.4	8	5	5	7	0.933333	0.80755
Alpha-mannosidase OS=Drosophila melanogaster OX=7227 GN=LManI PE=3 SV=1	Q9VKV2	7.89474	108.4	0	0	0	6	4	0.42265
Alpha-mannosidase OS=Drosophila melanogaster OX=7227 GN=LManII PE=1 SV=1	Q8IPB7	37.4074	122.7	49	40	41	42	0.934066	0.575736
Alpha-mannosidase OS=Drosophila melanogaster OX=7227 GN=LManII PE=1 SV=2	Q9VKV1	37.4074	122.6	53	45	43	47	0.92	0.465478
Alpha-mannosidase OS=Drosophila melanogaster OX=7227 GN=LManV PE=1 SV=1	Q9VLI0	3.56415	111.8	2	2	2	4	1.33333	0.42265
Alpha-methylacyl-CoA racemase, isoform A OS=Drosophila melanogaster OX=7227 GN=Amacr PE=2 SV=1	Q9VIK0	19.571	41.6	6	1	1	0	0.333333	0.360398
Alpha-soluble NSF attachment protein OS=Drosophila melanogaster OX=7227 GN=alphaSnap PE=1 SV=1	Q23983	65.411	33	15	11	9	10	0.75	0.23165
Alpha-tubulin N-acetyltransferase 1 OS=Drosophila melanogaster OX=7227 GN=CG3967 PE=2 SV=2	Q9VSY4	37.3102	50.5	9	11	7	6	0.681818	0.0886776
Amidase domain-containing protein OS=Drosophila melanogaster OX=7227 GN=Dmel\CG7900 PE=4 SV=3	Q9VHV9	28.9179	58.8	8	5	8	9	1.26667	0.333333
Amidophosphoribosyltransferase OS=Drosophila melanogaster OX=7227 GN=Prat PE=1 SV=2	Q27601	15.0183	59.5	4	3	4	5	1.22222	0.292893
Amidophosphoribosyltransferase OS=Drosophila melanogaster OX=7227 GN=Prat2 PE=2 SV=1	Q967S0	33.8208	59.4	15	13	10	14	0.866667	0.465478
Aminoacyl-tRNA hydrolase OS=Drosophila melanogaster OX=7227 GN=Dmel\CG1307 PE=1 SV=1	E1JJ73	8.06452	19.9	0	1	1	0	1	1
Aminoacyl-tRNA hydrolase OS=Drosophila melanogaster OX=7227 GN=Dmel\CG14903 PE=4 SV=1	Q9VET3	20.1681	13.5	1	2	1	2	1	1
Aminomethyltransferase OS=Drosophila melanogaster OX=7227 GN=Dmel\CG6415 PE=1 SV=1	Q9VKR4	42.4691	43.4	15	14	9	12	0.741935	0.127128
Aminopeptidase OS=Drosophila melanogaster OX=7227 GN=CG11688 PE=1 SV=1	Q8INH5	25.5814	102.6	15	14	17	15	1.09677	0.311753
Aminopeptidase OS=Drosophila melanogaster OX=7227 GN=Dmel\CG31198 PE=1 SV=1	Q8IN25	8.7234	106.7	3	1	4	4	1.66667	0.183503
Aminopeptidase OS=Drosophila melanogaster OX=7227 GN=Dmel\CG40470 PE=2 SV=2	Q7PLV6	2.1254	109	1	1	1	1	1	#DIV/0!
Amun, isoform A OS=Drosophila melanogaster OX=7227 GN=Amun PE=1 SV=1	Q9VYV4	5.09091	58.4	0	0	2	2	3	#DIV/0!
Angiotensin-converting enzyme OS=Drosophila melanogaster OX=7227 GN=Acer PE=3 SV=1	M9PCE8	28.8889	73	20	17	18	18	0.974359	0.770584
Angiotensin-converting enzyme OS=Drosophila melanogaster OX=7227 GN=Ance-4 PE=1 SV=1	A1Z7M8	11.1658	70.1	4	4	5	0	0.7	0.609433
Ankyrin 2, isoform S OS=Drosophila melanogaster OX=7227 GN=Ank2 PE=1 SV=1	M9MRX1	1.0857	475.4	3	2	3	4	1.28571	0.292893
Annexin B11 OS=Drosophila melanogaster OX=7227 GN=AnxB11 PE=2 SV=2	Q9VXG4	29.1585	56.2	14	14	18	16	1.2	0.095466
Annexin B9 OS=Drosophila melanogaster OX=7227 GN=AnxB9 PE=2 SV=2	P22464	4.93827	36	1	1	1	2	1.25	0.42265
AP complex subunit beta OS=Drosophila melanogaster OX=7227 GN=AP-1-2beta PE=1 SV=1	Q24253	2.38871	101.1	1	1	1	1	1	#DIV/0!
AP-2 complex subunit alpha OS=Drosophila melanogaster OX=7227 GN=AP-2alpha PE=1 SV=1	P91926	2.02128	105.6	0	0	1	1	2	#DIV/0!
Apolipophorins OS=Drosophila melanogaster OX=7227 GN=apolpp PE=1 SV=2	Q9V496	4.95375	372.4	4	2	5	3	1.25	0.552786
Apoptosis inducing factor, isoform C OS=Drosophila melanogaster OX=7227 GN=AIF PE=1 SV=1	M9PBQ4	32.3848	81.1	23	29	23	34	1.09259	0.728437
Apoptosis inhibitor 5 homolog OS=Drosophila melanogaster OX=7227 GN=cass PE=2 SV=1	Q9V431	26.306	59.9	6	6	7	8	1.21429	0.095466
Aquaporin OS=Drosophila melanogaster OX=7227 GN=AQP PE=3 SV=1	E1JH55	25.188	29	7	4	4	10	1.23077	0.698489
Aralar1, isoform F OS=Drosophila melanogaster OX=7227 GN=aralar1 PE=1 SV=1	A0A0B4KHW3	49.2795	76.6	30	28	25	27	0.9	0.16795
Arc42 OS=Drosophila melanogaster OX=7227 GN=Arc42 PE=1 SV=1	Q9VDT1	53.5802	43.6	23	34	25	16	0.728814	0.377201
Arginine kinase OS=Drosophila melanogaster OX=7227 GN=AK-3 PE=2 SV=2	Q9VF23	23.6324	52.1	11	10	4	6	0.521739	0.0389255
Arginine kinase OS=Drosophila melanogaster OX=7227 GN=Argk PE=1 SV=1	A8JNP2	59.7333	42.2	58	58	62	55	1.00847	0.899496
Arginine kinase OS=Drosophila melanogaster OX=7227 GN=Argk PE=1 SV=2	A8JNP1	61.7978	39.8	59	59	61	54	0.975	0.709979
Arginine methyltransferase 3, isoform A OS=Drosophila melanogaster OX=7227 GN=Art3 PE=1 SV=1	Q9VFB3	16.0853	58.9	0	1	3	3	2.66667	0.0377496
Arginyl-tRNA synthetase OS=Drosophila melanogaster OX=7227 GN=ArgRS-m PE=2 SV=1	Q8SXK2	21.3805	68.3	10	9	9	7	0.857143	0.311753
Arginyl-tRNA--protein transferase 1 OS=Drosophila melanogaster OX=7227 GN=Ate1 PE=3 SV=1	A0A0B4KFD5	18.5567	55	5	5	4	5	0.916667	0.42265
Armadillo repeat-containing protein 6 homolog OS=Drosophila melanogaster OX=7227 GN=CG5721 PE=1 SV=1	Q7K486	4.09483	51.3	2	1	1	1	0.8	0.42265
Asparagine--tRNA ligase OS=Drosophila melanogaster OX=7227 GN=AsnRS PE=1 SV=1	Q9V434	21.147	63.9	8	7	7	3	0.705882	0.349055
Asparagine--tRNA ligase OS=Drosophila melanogaster OX=7227 GN=AsnRS-m PE=1 SV=1	Q7JZR5	67.6087	52.2	32	30	30	32	1	1
Aspartate aminotransferase OS=Drosophila melanogaster OX=7227 GN=Got2 PE=1 SV=1	Q9VQ61	9.19811	47.2	1	2	2	1	1	1
Aspartate transaminase OS=Drosophila melanogaster OX=7227 GN=Got1 PE=1 SV=1	A1ZAA5	12.5858	48.5	3	0	1	4	1.4	0.683772
Aspartate--tRNA ligase, cytoplasmic OS=Drosophila melanogaster OX=7227 GN=AspRS PE=1 SV=1	Q7K0E6	55.3672	59	22	24	29	30	1.27083	0.0283344
Aspartyl beta-hydroxylase, isoform H OS=Drosophila melanogaster OX=7227 GN=Asph PE=1 SV=1	A0A0B4K7C1	2.86426	91.8	1	1	2	2	1.5	#DIV/0!
Aspartyl-tRNA synthetase, mitochondrial, isoform A OS=Drosophila melanogaster OX=7227 GN=AspRS-m PE=1 SV=3	Q9VJH2	2.86506	121.4	0	0	0	2	2	0.42265
Asrij, isoform B OS=Drosophila melanogaster OX=7227 GN=asrij PE=4 SV=1	A0A0B4KF31	48.062	28.7	12	10	9	13	1	1
AT02348p OS=Drosophila melanogaster OX=7227 GN=UQCR-C2 PE=1 SV=1	Q9VV75	78.1818	45.4	17	15	53	46	2.97059	0.0116016
AT03632p OS=Drosophila melanogaster OX=7227 GN=Dmel\CG6310 PE=1 SV=1	Q8T4C9	11.9171	22.4	2	2	1	2	0.833333	0.42265
AT04676p OS=Drosophila melanogaster OX=7227 GN=ALT PE=1 SV=3	Q9VYD9	6.78261	64	2	3	2	5	1.28571	0.591752
AT06125p OS=Drosophila melanogaster OX=7227 GN=Dmel\CG6195 PE=1 SV=1	Q9VDV2	44.6281	40.6	15	17	15	7	0.705882	0.349055
AT07710p OS=Drosophila melanogaster OX=7227 GN=Dmel\CG7910 PE=2 SV=1	Q9VHW0	51.1321	58	26	18	31	38	1.54348	0.143011
AT08565p OS=Drosophila melanogaster OX=7227 GN=Txl PE=1 SV=1	Q9VRP3	13.2404	31.7	4	2	1	4	0.875	0.80755
AT09608p OS=Drosophila melanogaster OX=7227 GN=CG30491;CG30495 PE=1 SV=1	Q7JUS1	53.7764	37.1	17	13	19	17	1.1875	0.311753
AT10584p OS=Drosophila melanogaster OX=7227 GN=Mulk PE=1 SV=2	Q9VL10	38.4804	45.7	11	10	11	11	1.04348	0.42265
AT13091p OS=Drosophila melanogaster OX=7227 GN=rngo PE=1 SV=1	Q9VXF9	27.5109	50.5	5	4	5	4	1	1
AT14148p OS=Drosophila melanogaster OX=7227 GN=Sccpdh1 PE=1 SV=1	Q9VN86	61.6279	47.2	21	18	12	11	0.609756	0.0369132
AT19138p OS=Drosophila melanogaster OX=7227 GN=Dmel\CG30109 PE=1 SV=1	Q6NLJ9	14.7727	9.9	0	0	1	0	1.5	0.42265
AT19154p OS=Drosophila melanogaster OX=7227 GN=Scox PE=1 SV=1	Q9VMX4	33.0677	28.2	13	12	14	13	1.07407	0.292893
AT20009p OS=Drosophila melanogaster OX=7227 GN=fbl PE=1 SV=1	Q8I0S6	6.98254	44.5	2	2	3	1	1	1
AT20596p OS=Drosophila melanogaster OX=7227 GN=Strip PE=1 SV=1	Q9VZQ9	1.24717	99.7	1	1	0	0	0.5	#DIV/0!
AT21416p OS=Drosophila melanogaster OX=7227 GN=Past1 PE=1 SV=1	Q8T8W3	58.8889	61.5	37	34	30	33	0.890411	0.2
AT24407p OS=Drosophila melanogaster OX=7227 GN=Dmel\CG31974 PE=2 SV=3	Q9VPK3	15.2542	47.4	8	11	8	6	0.761905	0.29986
AT25873p OS=Drosophila melanogaster OX=7227 GN=puml PE=1 SV=1	Q7JQU9	33.0749	43.2	7	5	6	7	1.07143	0.698489
AT27079p OS=Drosophila melanogaster OX=7227 GN=scpr-C PE=2 SV=1	Q8T3W8	21.7557	29.2	3	2	1	0	0.428571	0.105573
AT27578p OS=Drosophila melanogaster OX=7227 GN=rin PE=1 SV=1	Q9VFT4	9.85507	74.9	0	1	2	2	2	0.095466
AT27789p OS=Drosophila melanogaster OX=7227 GN=glo PE=1 SV=1	Q9VGH5	13.6519	61.4	4	4	4	5	1.1	0.42265
AT30951p OS=Drosophila melanogaster OX=7227 GN=anon-WO0140519.48 PE=1 SV=1	Q9VFN5	42.1569	11.1	3	4	0	0	0.222222	0.0198039
Ataxin-2 homolog OS=Drosophila melanogaster OX=7227 GN=Atx2 PE=1 SV=1	Q8SWR8	5.53506	117.5	3	2	2	4	1.14286	0.698489
Atlastin OS=Drosophila melanogaster OX=7227 GN=atl PE=1 SV=1	Q9VC57	26.4325	60.9	9	9	10	11	1.15	0.095466
ATP synthase protein 8 OS=Drosophila melanogaster OX=7227 GN=mt:ATPase8 PE=3 SV=1	P84345	18.8679	6.4	0	0	0	1	1.5	0.42265
ATP synthase subunit alpha, mitochondrial OS=Drosophila melanogaster OX=7227 GN=blw PE=1 SV=2	P35381	65.7609	59.4	76	70	124	102	1.54054	0.0725222
ATP synthase subunit b, mitochondrial OS=Drosophila melanogaster OX=7227 GN=ATPsynB PE=2 SV=2	Q94516	50.2058	27.3	2	3	24	33	8.42857	0.0290122
ATP synthase subunit beta OS=Drosophila melanogaster OX=7227 GN=ATPsynbetaL PE=2 SV=1	Q8T4C4	11.7363	67.7	57	58	56	47	0.897436	0.316237
ATP synthase subunit beta, mitochondrial OS=Drosophila melanogaster OX=7227 GN=ATPsynbeta PE=1 SV=3	Q05825	87.3267	54.1	475	469	467	384	0.901691	0.379986
ATP synthase subunit d, mitochondrial OS=Drosophila melanogaster OX=7227 GN=ATPsynD PE=3 SV=1	A0A0B4LHL7	56.7416	20.2	1	0	9	14	8.33333	0.0497447
ATP synthase subunit e, mitochondrial OS=Drosophila melanogaster OX=7227 GN=ATPsynE PE=1 SV=1	O77134	34.5679	9	2	2	3	5	1.66667	0.183503
ATP synthase subunit gamma, mitochondrial OS=Drosophila melanogaster OX=7227 GN=ATPsyngamma PE=2 SV=2	O01666	55.2189	32.8	12	10	23	24	2.04167	0.00790526
ATP synthase subunit O, mitochondrial OS=Drosophila melanogaster OX=7227 GN=ATPsynO PE=2 SV=2	Q24439	54.5455	22.4	13	18	18	17	1.12121	0.514929
ATP synthase subunit OS=Drosophila melanogaster OX=7227 GN=ATPsynG PE=1 SV=1	Q9VKM3	51.5152	10.9	2	2	3	6	1.83333	0.237507
ATP synthase, delta subunit, isoform A OS=Drosophila melanogaster OX=7227 GN=ATPsyndelta PE=1 SV=1	Q9W2X6	52.8662	16.7	6	4	8	11	1.75	0.129937
ATP:glycerol 3-phosphotransferase 5 OS=Drosophila melanogaster OX=7227 GN=Dmel\CG1271 PE=2 SV=2	Q9VZV9	1.61871	62	1	0	1	1	1.33333	0.42265
ATPase ASNA1 homolog OS=Drosophila melanogaster OX=7227 GN=CG1598 PE=2 SV=1	Q7JWD3	22.3214	37.6	5	6	7	4	1	1
ATPase family AAA domain-containing protein 3A homolog OS=Drosophila melanogaster OX=7227 GN=bor PE=1 SV=2	Q9VEX6	43.0464	68.3	19	19	20	23	1.125	0.237507
ATPase H(+)-transporting accessory protein 2 OS=Drosophila melanogaster OX=7227 GN=ATP6AP2 PE=1 SV=1	Q9VHG4	9.375	34.4	0	0	2	0	2	0.42265
ATPase protein 9 OS=Drosophila melanogaster OX=7227 GN=ATPsynC PE=2 SV=1	Q6NN09	22.4638	14.4	0	0	2	2	3	#DIV/0!
ATP-binding domain-containing protein 4 OS=Drosophila melanogaster OX=7227 GN=Dmel\CG1578 PE=1 SV=1	Q8MRI4	5.66038	97.5	2	3	3	3	1.14286	0.42265
ATP-dependent (S)-NAD(P)H-hydrate dehydratase OS=Drosophila melanogaster OX=7227 GN=Naxd PE=2 SV=1	Q9VVW8	15	32.1	3	4	0	2	0.444444	0.154846
ATP-dependent 6-phosphofructokinase OS=Drosophila melanogaster OX=7227 GN=Pfk PE=1 SV=1	A0A0B4K7L1	63.0526	105.2	138	160	167	142	1.03667	0.772554
ATP-dependent 6-phosphofructokinase OS=Drosophila melanogaster OX=7227 GN=Pfk PE=2 SV=2	P52034	74.1117	86.6	138	159	168	143	1.04682	0.709841
ATP-dependent RNA helicase bel OS=Drosophila melanogaster OX=7227 GN=bel PE=1 SV=1	Q9VHP0	39.0977	85	18	19	22	26	1.28205	0.116459
ATP-dependent RNA helicase me31b OS=Drosophila melanogaster OX=7227 GN=me31B PE=1 SV=3	P23128	50.9804	51.9	13	16	15	12	0.935484	0.683772
ATP-dependent RNA helicase p62 OS=Drosophila melanogaster OX=7227 GN=Rm62 PE=1 SV=3	P19109	43.9499	78.5	15	17	23	29	1.58824	0.0871291
ATP-dependent RNA helicase SUV3 homolog, mitochondrial OS=Drosophila melanogaster OX=7227 GN=Suv3 PE=2 SV=3	Q9VN03	1.17955	86.6	1	0	1	0	1	1
ATP-dependent RNA helicase vasa OS=Drosophila melanogaster OX=7227 GN=vas PE=1 SV=3	P09052	17.5492	72.3	6	7	2	0	0.266667	0.0389255
ATP-dependent RNA helicase WM6 OS=Drosophila melanogaster OX=7227 GN=Hel25E PE=1 SV=1	Q27268	12.2642	48.6	5	4	3	4	0.818182	0.292893
ATP-dependent zinc metalloprotease YME1L OS=Drosophila melanogaster OX=7227 GN=YME1L PE=2 SV=1	F3YDF1	2.83784	81	2	1	0	1	0.6	0.292893
Autophagy-related 3 OS=Drosophila melanogaster OX=7227 GN=Atg3 PE=1 SV=1	Q9VVS6	14.2424	37	3	2	4	1	1	1
Babos, isoform A OS=Drosophila melanogaster OX=7227 GN=babos PE=2 SV=2	Q9W258	26.0204	20.5	3	3	6	4	1.5	0.183503
Bacchus OS=Drosophila melanogaster OX=7227 GN=Bacc PE=2 SV=1	Q9VQF7	30.2632	15.5	5	4	3	5	0.909091	0.698489
Barricade, isoform A OS=Drosophila melanogaster OX=7227 GN=barc PE=1 SV=1	Q7K204	2.33813	63.9	1	1	1	1	1	#DIV/0!
Basigin, isoform A OS=Drosophila melanogaster OX=7227 GN=Bsg PE=1 SV=1	Q8IPG9	8.30189	29.2	1	1	1	1	1	#DIV/0!
Battenin OS=Drosophila melanogaster OX=7227 GN=Cln3 PE=2 SV=2	Q9VVL0	3.5545	47.6	0	0	0	0	1	#DIV/0!
Bax inhibitor 1 OS=Drosophila melanogaster OX=7227 GN=BI-1 PE=2 SV=1	Q9VSH3	8.97959	27.6	3	3	3	1	0.75	0.42265
BcDNA.GH02220 OS=Drosophila melanogaster OX=7227 GN=OXA1L PE=2 SV=1	Q9Y171	29.4785	48.7	24	17	19	30	1.18605	0.601985
BcDNA.GH02384 OS=Drosophila melanogaster OX=7227 GN=BcDNA.GH02384 PE=2 SV=1	Q9Y168	34.9169	48.1	9	10	5	4	0.52381	0.0194193
BcDNA.GH02431 OS=Drosophila melanogaster OX=7227 GN=Dic1 PE=1 SV=1	Q9Y166	42.8571	30.7	13	15	13	11	0.866667	0.292893
BcDNA.GH02901 OS=Drosophila melanogaster OX=7227 GN=pdgy PE=1 SV=2	Q9VXZ8	14.9079	65.5	2	2	3	3	1.33333	#DIV/0!
BcDNA.GH05536 OS=Drosophila melanogaster OX=7227 GN=CT18390 PE=1 SV=1	Q9Y143	11.4504	29.6	2	3	2	1	0.714286	0.292893
BcDNA.GH08312 OS=Drosophila melanogaster OX=7227 GN=Sap-r PE=1 SV=1	Q9Y125	5.66632	105.9	4	5	3	2	0.636364	0.105573
BcDNA.GH08860 OS=Drosophila melanogaster OX=7227 GN=Tps1 PE=1 SV=1	Q9Y119	65.6366	91.1	84	86	84	99	1.07558	0.48083
BcDNA.GH10229 OS=Drosophila melanogaster OX=7227 GN=anon-WO0172774.24 PE=1 SV=1	Q9Y114	35.6707	71.2	9	11	13	15	1.36364	0.105573
BcDNA.GH10614 OS=Drosophila melanogaster OX=7227 GN=dm1 PE=1 SV=1	Q9Y112	28.7975	36.3	6	6	4	2	0.571429	0.095466
BcDNA.GH11023 OS=Drosophila melanogaster OX=7227 GN=Nulp1 PE=2 SV=1	Q9Y109	5.27066	78.8	2	2	5	3	1.66667	0.183503
BcDNA.HL02693 OS=Drosophila melanogaster OX=7227 GN=CRMP PE=1 SV=1	Q9V3N7	40.5772	64.4	5	7	8	16	1.85714	0.282863
BcDNA.LD23181 OS=Drosophila melanogaster OX=7227 GN=EDTP PE=2 SV=2	Q9NDR1	2.94511	83	1	1	0	2	1	1
Beta hydroxy acid dehydrogenase 1, isoform A OS=Drosophila melanogaster OX=7227 GN=Had1 PE=1 SV=2	Q9VXI1	62.8571	34.8	17	16	14	15	0.885714	0.105573
Beta-alanine synthase OS=Drosophila melanogaster OX=7227 GN=pyd3 PE=1 SV=2	Q9VI04	20.4663	43.8	0	2	4	3	2.25	0.154846
Beta-Mannosidase, isoform F OS=Drosophila melanogaster OX=7227 GN=beta-Man PE=1 SV=1	Q0KIE6	17.0951	89	10	10	3	12	0.772727	0.634364
Beta-N-acetylhexosaminidase OS=Drosophila melanogaster OX=7227 GN=Hexo1 PE=1 SV=1	Q0E8H9	11.5756	70.5	3	5	3	4	0.9	0.698489
Bicoid stability factor OS=Drosophila melanogaster OX=7227 GN=bsf PE=1 SV=2	Q9VJ86	42.2805	157.2	24	19	36	60	2.17778	0.163146
Bifunctional methylenetetrahydrofolate dehydrogenase/cyclohydrolase, mitochondrial OS=Drosophila melanogaster OX=7227 GN=Nmdmc PE=2 SV=2	Q04448	15.2104	33.5	1	1	0	2	1	1
Bifunctional phosphopantetheine adenylyltransferase - Dephospho-CoA kinase OS=Drosophila melanogaster OX=7227 GN=Ppat-Dpck PE=1 SV=2	Q9VRP4	19.8842	57.6	7	5	7	6	1.07143	0.698489
Black, isoform C OS=Drosophila melanogaster OX=7227 GN=b PE=1 SV=1	X2J8B3	3.89105	58.4	1	0	1	1	1.33333	0.42265
Bubblegum, isoform C OS=Drosophila melanogaster OX=7227 GN=bgm PE=1 SV=1	B5RIV0	29.8799	73.6	16	14	11	10	0.71875	0.0565436
Butyryl-CoA dehydrogenase OS=Drosophila melanogaster OX=7227 GN=Dmel\CG6638 PE=1 SV=1	Q9VSL9	58.3333	46.2	10	8	14	14	1.5	0.0377496
Bystin OS=Drosophila melanogaster OX=7227 GN=bys PE=1 SV=2	P51406	8.7156	49.9	0	0	2	2	3	#DIV/0!
C11.1, isoform A OS=Drosophila melanogaster OX=7227 GN=c11.1 PE=1 SV=2	Q9W350	1.20551	193	1	0	1	2	1.66667	0.292893
CAAX prenyl protease OS=Drosophila melanogaster OX=7227 GN=ste24a PE=1 SV=1	Q7K172	32.5942	51.6	10	15	13	15	1.11111	0.633492
Cabeza, isoform D OS=Drosophila melanogaster OX=7227 GN=caz PE=3 SV=1	M9PH94	4.50704	34.3	0	0	0	1	1.5	0.42265
Calbindin 53E, isoform B OS=Drosophila melanogaster OX=7227 GN=Cbp53E PE=4 SV=1	A0A0B4LFM0	19.0323	35.7	5	4	1	2	0.454545	0.0513167
Calcineurin B, isoform B OS=Drosophila melanogaster OX=7227 GN=CanB PE=4 SV=1	M9NFW6	17.6471	19.3	2	1	2	1	1	1
Calcineurin B2, isoform B OS=Drosophila melanogaster OX=7227 GN=CanB2 PE=4 SV=1	A0A0B4K833	27.6471	19.3	3	1	1	1	0.666667	0.42265
Calcium channel flower OS=Drosophila melanogaster OX=7227 GN=fwe PE=1 SV=1	Q95T12	9.27835	20.6	1	1	1	1	1	#DIV/0!
Calcium uptake protein 1 homolog, mitochondrial OS=Drosophila melanogaster OX=7227 GN=MICU1 PE=2 SV=1	A2VEI2	3.61905	60.3	1	0	1	2	1.66667	0.292893
Calcium/calmodulin-dependent protein kinase OS=Drosophila melanogaster OX=7227 GN=CaMKII PE=1 SV=1	A4V134	11.7878	57.5	4	4	4	3	0.9	0.42265
Calcium-binding mitochondrial carrier protein Aralar1 OS=Drosophila melanogaster OX=7227 GN=aralar1 PE=2 SV=1	Q9VA73	49.4964	76.7	30	27	25	27	0.915254	0.29986
Calcium-independent phospholipase A2 VIA, isoform B OS=Drosophila melanogaster OX=7227 GN=iPLA2-VIA PE=1 SV=1	Q7KUD4	11.8377	97.7	3	2	3	8	1.85714	0.360398
Calcium-transporting ATPase sarcoplasmic/endoplasmic reticulum type OS=Drosophila melanogaster OX=7227 GN=SERCA PE=1 SV=2	P22700	63.1373	111.6	128	136	146	342	1.84211	0.371777
Calcyclin-binding protein OS=Drosophila melanogaster OX=7227 GN=Dmel\CG3226 PE=1 SV=1	Q9W3Y3	18.6957	25.8	3	4	2	3	0.777778	0.292893
Calmodulin OS=Drosophila melanogaster OX=7227 GN=Cam PE=1 SV=2	P62152	20.8054	16.8	1	0	1	0	1	1
Calnexin 99A, isoform A OS=Drosophila melanogaster OX=7227 GN=Cnx99A PE=1 SV=2	Q9VAL7	33.0579	68	13	15	9	17	0.933333	0.830969
Calpain-A, isoform C OS=Drosophila melanogaster OX=7227 GN=CalpA PE=1 SV=1	A8DYJ3	16.4251	93.9	5	4	4	8	1.27273	0.542504
Calpain-B, isoform B OS=Drosophila melanogaster OX=7227 GN=CalpB PE=3 SV=1	M9NE73	6.48649	103.7	4	2	1	2	0.625	0.311753
Calsyntenin-1, isoform C OS=Drosophila melanogaster OX=7227 GN=Cals PE=4 SV=1	L0MQ08	3.98366	110.5	1	0	3	3	2.66667	0.0377496
cAMP-dependent protein kinase catalytic subunit 1 OS=Drosophila melanogaster OX=7227 GN=Pka-C1 PE=1 SV=3	P12370	42.2096	40.8	12	13	11	15	1.03704	0.830969
cAMP-dependent protein kinase catalytic subunit 3 OS=Drosophila melanogaster OX=7227 GN=Pka-C3 PE=2 SV=2	P16912	1.88679	65.4	1	1	1	0	0.75	0.42265
cAMP-dependent protein kinase type II regulatory subunit OS=Drosophila melanogaster OX=7227 GN=Pka-R2 PE=1 SV=2	P81900	52.5199	42.7	15	14	14	16	1.03226	0.698489
Capricious, isoform A OS=Drosophila melanogaster OX=7227 GN=caps PE=1 SV=3	Q9VU53	1.85185	58.9	0	1	0	1	1	1
Caprin homolog OS=Drosophila melanogaster OX=7227 GN=Capr PE=1 SV=1	Q9I7D3	1.45682	103.5	0	0	0	0	1	#DIV/0!
Capulet, isoform A OS=Drosophila melanogaster OX=7227 GN=capt PE=1 SV=2	Q9VPX7	13.4434	45.6	0	0	2	5	4.5	0.144814
Carbonic anhydrase 2, isoform A OS=Drosophila melanogaster OX=7227 GN=CAH2 PE=2 SV=1	Q9VTU8	11.3433	37.7	2	2	3	2	1.16667	0.42265
Carbonic anhydrase 3, isoform A OS=Drosophila melanogaster OX=7227 GN=CAH3 PE=1 SV=1	Q9W3C8	13.2	28.8	0	2	2	3	1.75	0.311753
Carbonic anhydrase OS=Drosophila melanogaster OX=7227 GN=CAH1 PE=1 SV=1	Q9V396	5.18519	29.9	0	0	0	0	1	#DIV/0!
Carbonic anhydrase OS=Drosophila melanogaster OX=7227 GN=CAH7 PE=3 SV=2	Q9VH26	12.8289	33.9	3	2	1	5	1.14286	0.830969
Carbonyl reductase, isoform A OS=Drosophila melanogaster OX=7227 GN=Dmel\CG11200 PE=1 SV=1	Q7K0F7	17.7465	39.6	5	6	2	1	0.384615	0.0298575
Carboxylic ester hydrolase OS=Drosophila melanogaster OX=7227 GN=Ace PE=1 SV=1	A0A0B4KGI5	8.01887	70.7	1	1	3	3	2	#DIV/0!
Carboxylic ester hydrolase OS=Drosophila melanogaster OX=7227 GN=alpha-Est10 PE=1 SV=1	A0A0B4K604	5.09091	62	1	2	1	1	0.8	0.42265
Carboxylic ester hydrolase OS=Drosophila melanogaster OX=7227 GN=alpha-Est7 PE=1 SV=1	Q9VIB5	35.1399	65.4	18	19	14	16	0.820513	0.0886776
Carboxypeptidase D OS=Drosophila melanogaster OX=7227 GN=svr PE=1 SV=2	P42787	6.54339	158.7	6	6	6	2	0.714286	0.42265
Carboxypeptidase OS=Drosophila melanogaster OX=7227 GN=anon-WO02059370.13 PE=1 SV=1	Q9VDT5	35.6846	54.4	12	12	7	8	0.653846	0.0121217
Carnation, isoform B OS=Drosophila melanogaster OX=7227 GN=car PE=1 SV=1	A4V4S5	4.86224	68.7	2	2	2	1	0.833333	0.42265
Carnitine O-Acetyl-Transferase, isoform B OS=Drosophila melanogaster OX=7227 GN=CRAT PE=1 SV=1	Q0KIA8	50.8371	74.3	25	23	30	27	1.18	0.129937
Carnitine O-octanoyltransferase, isoform A OS=Drosophila melanogaster OX=7227 GN=CROT PE=1 SV=1	Q9VB02	10.0324	71.2	2	1	1	3	1.2	0.698489
Carnitine O-palmitoyltransferase OS=Drosophila melanogaster OX=7227 GN=whd PE=1 SV=1	Q7JQH9	31.7949	89.4	18	18	19	21	1.10526	0.183503
Carnitine palmitoyltransferase 2 OS=Drosophila melanogaster OX=7227 GN=CPT2 PE=1 SV=1	Q9VZW7	56.2219	75.1	29	31	24	34	0.967742	0.862639
Casein kinase I isoform alpha OS=Drosophila melanogaster OX=7227 GN=CkIalpha PE=1 SV=1	P54367	20.178	39.5	3	4	4	4	1.11111	0.42265
Casein kinase II subunit beta OS=Drosophila melanogaster OX=7227 GN=CkIIbeta PE=2 SV=2	P08182	28.5106	27.1	5	5	5	1	0.666667	0.42265
Casein kinase IIalpha, isoform C OS=Drosophila melanogaster OX=7227 GN=CkIIalpha PE=1 SV=1	A4V2B8	51.7857	39.9	15	14	9	5	0.516129	0.0679454
CASK, isoform E OS=Drosophila melanogaster OX=7227 GN=CASK PE=1 SV=1	A8JR72	19.1898	53.3	5	2	5	8	1.66667	0.292893
CASK, isoform F OS=Drosophila melanogaster OX=7227 GN=CASK PE=1 SV=1	E1JIS7	25.7642	102.4	14	11	11	18	1.14815	0.651845
Caspar, isoform C OS=Drosophila melanogaster OX=7227 GN=casp PE=1 SV=1	A0A0B4LFH2	3.76812	77.9	1	0	1	1	1.33333	0.42265
Caspase OS=Drosophila melanogaster OX=7227 GN=Drice PE=1 SV=2	O01382	3.53982	37.3	0	0	0	1	1.5	0.42265
Catalase OS=Drosophila melanogaster OX=7227 GN=Cat PE=1 SV=2	P17336	4.74308	57.1	2	0	0	0	0.5	0.42265
Cathepsin B1, isoform A OS=Drosophila melanogaster OX=7227 GN=CtsB1 PE=1 SV=1	Q9VY87	31.7647	37.4	10	11	8	7	0.73913	0.0513167
Cathepsin D OS=Drosophila melanogaster OX=7227 GN=cathD PE=1 SV=1	Q7K485	60.4592	42.4	31	24	25	17	0.77193	0.345899
Cathepsin L OS=Drosophila melanogaster OX=7227 GN=Cp1 PE=2 SV=2	Q95029	22.1024	41.6	5	4	2	3	0.636364	0.105573
CCHC-type zinc finger nucleic acid binding protein, isoform B OS=Drosophila melanogaster OX=7227 GN=CNBP PE=2 SV=1	A0A0B4JD46	43.6364	17.6	4	4	4	4	1	#DIV/0!
CCR4-NOT transcription complex subunit 9 OS=Drosophila melanogaster OX=7227 GN=Rcd-1 PE=1 SV=1	M9PF85	3.98671	33.8	1	1	1	1	1	#DIV/0!
CCT-alpha OS=Drosophila melanogaster OX=7227 GN=CCT1 PE=1 SV=1	A4V391	24.9551	59.5	6	4	8	7	1.41667	0.154846
CCT-beta OS=Drosophila melanogaster OX=7227 GN=CCT2 PE=1 SV=2	Q9W392	11.4019	58	3	4	3	2	0.777778	0.292893
CCT-theta OS=Drosophila melanogaster OX=7227 GN=CCT8 PE=1 SV=1	Q7K3J0	20.5128	59.4	8	9	8	8	0.947368	0.42265
CD98 heavy chain, isoform G OS=Drosophila melanogaster OX=7227 GN=CD98hc PE=1 SV=1	A0A0B4KGE4	4.76948	69.3	0	0	1	2	2.5	0.095466
Cdc42, isoform C OS=Drosophila melanogaster OX=7227 GN=Cdc42 PE=3 SV=1	M9NFF8	42.9319	21.4	8	7	8	6	0.941176	0.698489
CDGSH iron-sulfur domain-containing protein 2 homolog OS=Drosophila melanogaster OX=7227 GN=Cisd2 PE=2 SV=1	Q9VAM6	62.406	14.6	18	23	24	21	1.09302	0.563564
CDK5RAP3-like protein OS=Drosophila melanogaster OX=7227 GN=CG30291 PE=2 SV=1	Q95SK3	1.96464	57.7	0	0	0	1	1.5	0.42265
CDP-diacylglycerol--glycerol-3-phosphate 3-phosphatidyltransferase OS=Drosophila melanogaster OX=7227 GN=Dmel\CG7718 PE=2 SV=1	Q8SYL0	22.0648	56.4	8	6	6	9	1.0625	0.80755
CDP-diacylglycerol--inositol 3-phosphatidyltransferase OS=Drosophila melanogaster OX=7227 GN=Pis PE=1 SV=1	Q8SX37	25	25.5	3	3	4	4	1.25	#DIV/0!
Ced-6, isoform F OS=Drosophila melanogaster OX=7227 GN=ced-6 PE=1 SV=1	A0A0B4K730	9.92218	55.7	2	1	2	3	1.4	0.292893
Cellular repressor of E1A-stimulated genes, isoform A OS=Drosophila melanogaster OX=7227 GN=CREG PE=1 SV=1	Q9VEK7	17.5355	24	1	1	2	3	1.75	0.095466
Ceramide phosphoethanolamine synthase OS=Drosophila melanogaster OX=7227 GN=Cpes PE=1 SV=1	O77475	2.29592	43.8	1	1	0	0	0.5	#DIV/0!
CG10206-PA OS=Drosophila melanogaster OX=7227 GN=nop5 PE=1 SV=2	Q9VM69	17.4168	57.1	4	4	3	3	0.8	#DIV/0!
CG13189 protein OS=Drosophila melanogaster OX=7227 GN=Zip48C PE=2 SV=1	Q8SWW2	10.8504	36.1	1	1	1	2	1.25	0.42265
CG16985 protein OS=Drosophila melanogaster OX=7227 GN=BcDNA:RE30174 PE=1 SV=1	Q9VZZ6	69.7987	16.1	7	5	6	6	1	1
CG2124 OS=Drosophila melanogaster OX=7227 GN=Dmel\CG2124 PE=2 SV=1	Q9W2T3	7.3132	73.5	1	4	2	2	0.857143	0.770584
CG2257 OS=Drosophila melanogaster OX=7227 GN=UbcE2H PE=1 SV=1	Q7JW03	13.6612	20.9	0	1	1	0	1	1
CG33306 protein OS=Drosophila melanogaster OX=7227 GN=DS00941.11 PE=4 SV=1	Q7KTA2	5.32787	26.9	0	1	0	0	0.666667	0.42265
CG3835-RA OS=Drosophila melanogaster OX=7227 GN=D2hgdh PE=1 SV=1	Q7K511	26.0788	58.3	4	5	7	6	1.36364	0.105573
CG5915 protein OS=Drosophila melanogaster OX=7227 GN=Rab7 PE=1 SV=1	O76742	65.2174	23.3	11	8	15	15	1.52381	0.0669922
CG6459 protein OS=Drosophila melanogaster OX=7227 GN=P32 PE=1 SV=1	Q7JXC4	40.6844	29	6	4	7	6	1.25	0.311753
CG7953 protein OS=Drosophila melanogaster OX=7227 GN=anon-WO0140519.73 PE=2 SV=1	Q9V3P4	4.0404	33.1	0	0	0	1	1.5	0.42265
CG9273 protein OS=Drosophila melanogaster OX=7227 GN=RPA2 PE=1 SV=2	Q9VIH1	7.72358	26.4	1	0	2	0	1.33333	0.698489
Chaperonin containing TCP1 subunit 5, isoform A OS=Drosophila melanogaster OX=7227 GN=CCT5 PE=1 SV=1	Q7KKI0	10.8856	59.2	2	3	0	0	0.285714	0.0377496
Chaperonin containing TCP1 subunit 6 OS=Drosophila melanogaster OX=7227 GN=CCT6 PE=1 SV=1	Q9VXQ5	20.8255	58.2	8	8	7	9	1	1
Charged multivesicular body protein 5 OS=Drosophila melanogaster OX=7227 GN=Vps60 PE=1 SV=2	Q9VVI9	4.42478	25.1	0	0	0	0	1	#DIV/0!
Cheerio, isoform O OS=Drosophila melanogaster OX=7227 GN=cher PE=1 SV=2	A0A0B4KHN1	24.4858	278.6	53	43	50	49	1.03061	0.793471
Chitinase 2, isoform B OS=Drosophila melanogaster OX=7227 GN=Cht2 PE=1 SV=1	D0IQG7	14.2562	54.1	3	0	3	2	1.4	0.591752
Chitinase-like protein Idgf1 OS=Drosophila melanogaster OX=7227 GN=Idgf1 PE=1 SV=2	Q8MM24	34.6241	49.3	8	11	10	15	1.28571	0.411652
Chitinase-like protein Idgf2 OS=Drosophila melanogaster OX=7227 GN=Idgf2 PE=1 SV=1	Q9V3D4	59.0909	49.1	24	21	30	22	1.14894	0.49872
Chitinase-like protein Idgf3 OS=Drosophila melanogaster OX=7227 GN=Idgf3 PE=1 SV=3	Q8MLZ7	41.4966	49.2	10	10	10	12	1.09091	0.42265
Chitinase-like protein Idgf5 OS=Drosophila melanogaster OX=7227 GN=Idgf5 PE=2 SV=3	Q8T0R7	37.1622	50.1	9	10	7	9	0.857143	0.311753
CHK domain-containing protein OS=Drosophila melanogaster OX=7227 GN=Dmel\CG31098 PE=1 SV=2	Q9VBT1	7.19424	47.9	2	2	1	2	0.833333	0.42265
Chloride intracellular channel, isoform A OS=Drosophila melanogaster OX=7227 GN=Clic PE=1 SV=1	Q9VY78	4.61538	30.2	0	1	0	0	0.666667	0.42265
Choline O-acetyltransferase OS=Drosophila melanogaster OX=7227 GN=ChAT PE=1 SV=3	P07668	3.46741	81.3	2	1	0	0	0.4	0.095466
CHOp24, isoform A OS=Drosophila melanogaster OX=7227 GN=CHOp24 PE=1 SV=1	Q9W4K0	42.7885	23.2	10	9	8	12	1.04762	0.830969
Chorion peroxidase OS=Drosophila melanogaster OX=7227 GN=Pxt PE=2 SV=3	Q9VEG6	40.2967	90.5	21	17	6	9	0.425	0.0441526
Chromosome alignment defect 1 OS=Drosophila melanogaster OX=7227 GN=cal1 PE=1 SV=1	Q9VEN2	1.22574	109.5	0	0	1	0	1.5	0.42265
Ciboulot, isoform A OS=Drosophila melanogaster OX=7227 GN=cib PE=1 SV=1	O97428	58.1395	14.4	4	3	3	5	1.11111	0.698489
Cilia- and flagella-associated protein 299 OS=Drosophila melanogaster OX=7227 GN=Dmel\CG14013 PE=2 SV=1	Q9VMP6	6.639	28.2	0	0	1	0	1.5	0.42265
Citrate hydro-lyase OS=Drosophila melanogaster OX=7227 GN=Irp-1B PE=1 SV=1	Q9VGZ3	21.3571	98.5	8	8	8	7	0.944444	0.42265
Clathrin heavy chain OS=Drosophila melanogaster OX=7227 GN=Chc PE=3 SV=1	X2JC31	4.17163	191.1	1	2	1	4	1.4	0.591752
Clathrin light chain OS=Drosophila melanogaster OX=7227 GN=Clc PE=2 SV=1	Q9VWA1	12.3288	23.8	1	0	1	2	1.66667	0.292893
CLIP domain-containing serine protease OS=Drosophila melanogaster OX=7227 GN=Dmel\CG3505 PE=1 SV=1	Q8SX54	6.38889	39.6	2	0	0	0	0.5	0.42265
Cln7, isoform A OS=Drosophila melanogaster OX=7227 GN=Cln7 PE=2 SV=2	Q9VS51	4.57875	61	0	0	0	1	1.5	0.42265
CMP-sialic acid/UDP-galactose transporter OS=Drosophila melanogaster OX=7227 GN=Ugalt PE=1 SV=1	Q9W4W6	12.3249	38.6	1	2	1	2	1	1
c-Myc-binding protein homolog OS=Drosophila melanogaster OX=7227 GN=CG17202 PE=2 SV=2	Q9VG76	7.73481	20.1	1	1	1	0	0.75	0.42265
Coatomer subunit alpha OS=Drosophila melanogaster OX=7227 GN=alphaCOP PE=1 SV=1	Q9W0B8	10.6969	139.2	7	9	5	6	0.722222	0.154846
Coatomer subunit beta OS=Drosophila melanogaster OX=7227 GN=betaCOP PE=2 SV=2	P45437	14.2116	107.3	6	4	5	6	1.08333	0.698489
Coatomer subunit beta' OS=Drosophila melanogaster OX=7227 GN=beta'COP PE=2 SV=2	O62621	16.5208	102.6	10	10	8	5	0.681818	0.144814
Coatomer subunit delta OS=Drosophila melanogaster OX=7227 GN=deltaCOP PE=1 SV=1	Q9W555	40.0376	57.9	16	10	9	8	0.678571	0.277103
Coatomer subunit epsilon OS=Drosophila melanogaster OX=7227 GN=epsilonCOP PE=1 SV=1	Q9Y0Y5	24.5098	34.6	4	6	4	3	0.75	0.311753
Coatomer subunit gamma OS=Drosophila melanogaster OX=7227 GN=gammaCOP PE=1 SV=1	A0A0B4KHL2	31.6611	99.4	18	15	11	16	0.828571	0.411652
Coatomer subunit gamma OS=Drosophila melanogaster OX=7227 GN=gammaCOP PE=2 SV=1	Q8I0G5	31.8233	97.6	17	14	11	17	0.909091	0.698489
Coenzyme Q8 OS=Drosophila melanogaster OX=7227 GN=Coq8 PE=1 SV=2	Q9VYI6	46.8986	74.4	21	24	24	29	1.17021	0.303689
Cofilin/actin-depolymerizing factor homolog OS=Drosophila melanogaster OX=7227 GN=tsr PE=1 SV=1	P45594	65.5405	17.1	10	7	6	6	0.736842	0.237507
Coiled-coil domain-containing protein 47 OS=Drosophila melanogaster OX=7227 GN=Dmel\CG17593 PE=1 SV=1	Q9VQR9	20.5882	54.1	2	5	4	7	1.44444	0.4453
Coiled-coil-helix-coiled-coil-helix domain containing 2, isoform A OS=Drosophila melanogaster OX=7227 GN=Chchd2 PE=1 SV=1	Q9VX77	20.5882	17.3	1	1	2	1	1.25	0.42265
Coiled-coil-helix-coiled-coil-helix domain containing 3 OS=Drosophila melanogaster OX=7227 GN=Chchd3 PE=1 SV=1	Q9VA18	52.4664	24.2	5	9	4	4	0.625	0.272393
Collapsin response mediator protein OS=Drosophila melanogaster OX=7227 GN=CRMP PE=1 SV=2	Q8IPQ2	34.1751	65.1	6	8	9	13	1.5	0.215535
Complex I-49kD OS=Drosophila melanogaster OX=7227 GN=ND-49 PE=1 SV=2	Q9V4E0	21.5812	52.9	7	3	6	6	1.16667	0.666667
Complex I-9kD OS=Drosophila melanogaster OX=7227 GN=anon-EST:Posey214 PE=1 SV=1	Q9VZ01	18.3486	10.9	3	2	0	0	0.285714	0.0377496
Complex I-B12 OS=Drosophila melanogaster OX=7227 GN=ND-B12 PE=2 SV=1	Q9W2E8	16.3636	12.1	1	1	1	1	1	#DIV/0!
Complex I-B14.5a OS=Drosophila melanogaster OX=7227 GN=ND-B14.5A PE=1 SV=1	O97418	66.9903	11.5	8	7	1	2	0.294118	0.0136061
Complex I-B16.6 OS=Drosophila melanogaster OX=7227 GN=ND-B16.6 PE=1 SV=1	Q9W402	17.5325	17.7	1	1	2	2	1.5	#DIV/0!
Complex I-ESSS OS=Drosophila melanogaster OX=7227 GN=NP15.6 PE=1 SV=1	Q9V3L7	19.3333	17	2	1	2	1	1	1
Complex I-SGDH OS=Drosophila melanogaster OX=7227 GN=ND-SGDH PE=1 SV=1	Q9VTU2	12.9032	22	1	2	2	2	1.2	0.42265
Complexin, isoform S OS=Drosophila melanogaster OX=7227 GN=cpx PE=1 SV=1	E1JJ32	13.0137	16.7	1	1	2	0	1	1
Component 3 of promoter of RISC OS=Drosophila melanogaster OX=7227 GN=trsn PE=1 SV=1	Q7JVK6	8.93617	27	1	2	0	1	0.6	0.292893
Concertina, isoform B OS=Drosophila melanogaster OX=7227 GN=cta PE=4 SV=1	M9PDM5	4.37637	52.7	3	3	2	3	0.875	0.42265
Congested-like trachea protein OS=Drosophila melanogaster OX=7227 GN=colt PE=2 SV=1	Q9VQG4	80.719	32.9	22	18	20	26	1.14286	0.492907
Coproporphyrinogen oxidase OS=Drosophila melanogaster OX=7227 GN=Coprox PE=3 SV=1	X2J9R2	48.7179	44.4	21	21	23	23	1.09091	#DIV/0!
Coracle, isoform F OS=Drosophila melanogaster OX=7227 GN=cora PE=1 SV=1	A0A0B4LFX4	28.625	173.8	18	12	19	26	1.46875	0.245268
Corkscrew, isoform D OS=Drosophila melanogaster OX=7227 GN=csw PE=4 SV=1	M9PGI1	1.566	98.2	1	1	1	1	1	#DIV/0!
Cornichon, isoform C OS=Drosophila melanogaster OX=7227 GN=cni PE=2 SV=1	M9PDJ6	12.5	16.9	1	1	1	1	1	#DIV/0!
Coronin OS=Drosophila melanogaster OX=7227 GN=coro PE=1 SV=1	A0A0B4KEJ7	6.91589	58	4	1	2	3	1	1
Coronin OS=Drosophila melanogaster OX=7227 GN=pod1 PE=1 SV=1	A8JV09	3.98406	139	0	0	0	4	3	0.42265
Cortactin, isoform A OS=Drosophila melanogaster OX=7227 GN=Cortactin PE=1 SV=1	Q9VDF4	10.1968	61	0	0	1	0	1.5	0.42265
C-terminal binding protein, isoform F OS=Drosophila melanogaster OX=7227 GN=CtBP PE=1 SV=1	A0A0B4KGG9	14.8825	41.9	1	1	2	3	1.75	0.095466
CTP synthase OS=Drosophila melanogaster OX=7227 GN=CTPsyn PE=1 SV=2	Q9VUL1	13.5566	69.4	4	3	4	6	1.33333	0.311753
Cullin 2, isoform A OS=Drosophila melanogaster OX=7227 GN=Cul2 PE=1 SV=3	Q9V9R2	4.38247	87.3	2	3	2	2	0.857143	0.42265
Cullin 3, isoform C OS=Drosophila melanogaster OX=7227 GN=Cul3 PE=1 SV=1	Q9V475	10.8668	89.5	2	2	3	7	2	0.272393
Cullin 4, isoform A OS=Drosophila melanogaster OX=7227 GN=Cul4 PE=1 SV=1	Q5BI50	6.82095	94.3	2	2	2	4	1.33333	0.42265
Cullin homolog 1 OS=Drosophila melanogaster OX=7227 GN=Cul1 PE=1 SV=2	Q24311	5.94315	89.5	1	1	1	0	0.75	0.42265
Cyclope, isoform A OS=Drosophila melanogaster OX=7227 GN=cype PE=1 SV=3	Q9VMS1	31.1688	8.3	2	2	2	2	1	#DIV/0!
Cyp12c1, isoform B OS=Drosophila melanogaster OX=7227 GN=Cyp12c1 PE=3 SV=1	X2JB94	14.8855	60.6	6	6	3	4	0.642857	0.0377496
Cyp12d1-p, isoform B OS=Drosophila melanogaster OX=7227 GN=Cyp12d1-p PE=3 SV=1	A0A0B4LF45	19.1939	60.2	5	7	1	2	0.357143	0.0565436
CYP6G1 OS=Drosophila melanogaster OX=7227 GN=Cyp6g1 PE=2 SV=1	B6IDY5	45.6107	59.8	20	17	23	22	1.20513	0.127128
Cystathionine beta-synthase OS=Drosophila melanogaster OX=7227 GN=Cbs PE=1 SV=1	Q9VRD9	4.40613	56.8	1	1	2	2	1.5	#DIV/0!
Cysteine and histidine-rich domain-containing protein OS=Drosophila melanogaster OX=7227 GN=CHORD PE=1 SV=1	Q9VCC0	9.03955	40.2	0	1	3	0	1.66667	0.591752
Cysteine desulfurase, mitochondrial OS=Drosophila melanogaster OX=7227 GN=Nfs1 PE=1 SV=1	Q9VKD3	46.5368	51	10	15	18	16	1.33333	0.23663
Cysteine string protein, isoform D OS=Drosophila melanogaster OX=7227 GN=Csp PE=1 SV=1	M9PG83	34.0164	26.2	7	7	6	9	1.0625	0.770584
Cysteine-S-conjugate beta-lyase 2 OS=Drosophila melanogaster OX=7227 GN=Kyat PE=1 SV=1	Q8SXC2	25.7778	51.2	6	5	9	3	1.07692	0.88453
Cysteine--tRNA ligase, cytoplasmic OS=Drosophila melanogaster OX=7227 GN=CysRS PE=1 SV=1	Q7KN90	9.31174	84.2	1	3	4	2	1.33333	0.552786
Cysteinyl-tRNA synthetase OS=Drosophila melanogaster OX=7227 GN=CysRS-m PE=2 SV=1	Q7K3P0	33.871	63.5	4	4	9	12	2.3	0.0493458
Cytochrome b OS=Drosophila melanogaster OX=7227 GN=mt:Cyt-b PE=3 SV=2	P18935	4.2328	43.1	1	2	1	1	0.8	0.42265
Cytochrome b5 OS=Drosophila melanogaster OX=7227 GN=Cyt-b5 PE=2 SV=1	Q9V4N3	44.7761	15.2	7	7	8	9	1.1875	0.095466
Cytochrome b5-related protein OS=Drosophila melanogaster OX=7227 GN=Cyt-b5-r PE=2 SV=2	P19967	19.9541	50.3	9	11	8	11	0.954545	0.80755
Cytochrome b-c1 complex subunit 7 OS=Drosophila melanogaster OX=7227 GN=UQCR-14 PE=1 SV=1	Q9VXI6	39.6396	13.6	3	5	4	4	1	1
Cytochrome b-c1 complex subunit 9 OS=Drosophila melanogaster OX=7227 GN=ox PE=3 SV=1	Q9XY35	80	6.3	6	4	13	12	2.25	0.0215079
Cytochrome b-c1 complex subunit Rieske, mitochondrial OS=Drosophila melanogaster OX=7227 GN=RFeSP PE=1 SV=3	Q9VQ29	38.6957	24.9	34	33	17	18	0.536232	0.00194742
Cytochrome c heme lyase OS=Drosophila melanogaster OX=7227 GN=Cchl PE=1 SV=1	Q9VD55	53.3808	32	14	11	18	19	1.44444	0.0629574
Cytochrome c oxidase assembly factor 3, mitochondrial OS=Drosophila melanogaster OX=7227 GN=Ccdc56 PE=3 SV=1	P0DKM0	40.2299	9.9	4	3	3	6	1.22222	0.591752
Cytochrome c oxidase assembly factor 5 OS=Drosophila melanogaster OX=7227 GN=Dmel\CG13018 PE=2 SV=1	Q4V429	22.7848	9.2	0	1	1	0	1	1
Cytochrome c oxidase assembly factor 7, isoform C OS=Drosophila melanogaster OX=7227 GN=Coa7 PE=3 SV=1	X2JEN8	7.89474	29.6	1	0	1	2	1.66667	0.292893
Cytochrome c oxidase assembly factor 8, isoform B OS=Drosophila melanogaster OX=7227 GN=Coa8 PE=3 SV=1	M9PG94	5.68182	20.8	1	0	0	1	1	1
Cytochrome c oxidase assembly protein COX16 homolog, mitochondrial OS=Drosophila melanogaster OX=7227 GN=l(3)neo43 PE=2 SV=3	Q9VF98	15.2381	12.4	1	0	1	1	1.33333	0.42265
Cytochrome c oxidase assembly protein COX20, mitochondrial OS=Drosophila melanogaster OX=7227 GN=l(3)87Df PE=2 SV=1	Q9VG00	38.1818	12.6	2	2	3	4	1.5	0.095466
Cytochrome c oxidase subunit 1 OS=Drosophila melanogaster OX=7227 GN=mt:CoI PE=2 SV=2	P00399	3.32681	56.3	1	0	1	0	1	1
Cytochrome c oxidase subunit 2 OS=Drosophila melanogaster OX=7227 GN=mt:CoII PE=3 SV=1	P00408	8.77193	26.2	0	1	0	0	0.666667	0.42265
Cytochrome c oxidase subunit 3 OS=Drosophila melanogaster OX=7227 GN=mt:CoIII PE=3 SV=1	P00417	3.05344	30	0	0	0	0	1	#DIV/0!
Cytochrome c oxidase subunit 4, isoform A OS=Drosophila melanogaster OX=7227 GN=COX4 PE=1 SV=1	Q9VIQ8	14.8352	20.5	4	5	4	6	1.09091	0.698489
Cytochrome c oxidase subunit 5A, mitochondrial OS=Drosophila melanogaster OX=7227 GN=COX5A PE=2 SV=2	Q94514	18.7919	16.6	3	3	3	3	1	#DIV/0!
Cytochrome c oxidase subunit 5B, isoform A OS=Drosophila melanogaster OX=7227 GN=COX5B PE=1 SV=1	Q9VMB9	20	13.6	1	1	1	2	1.25	0.42265
Cytochrome c oxidase subunit 7A, mitochondrial OS=Drosophila melanogaster OX=7227 GN=COX7A PE=3 SV=1	Q9VHS2	28.0899	9.9	2	1	0	0	0.4	0.095466
Cytochrome c oxidase subunit OS=Drosophila melanogaster OX=7227 GN=COX6B PE=1 SV=2	Q9VWD1	40.625	11.4	2	1	4	2	1.6	0.311753
Cytochrome c1, isoform A OS=Drosophila melanogaster OX=7227 GN=Cyt-c1 PE=1 SV=1	Q9VRL0	61.5635	33.7	22	14	37	47	2.26316	0.0643826
Cytochrome c-2 OS=Drosophila melanogaster OX=7227 GN=Cyt-c-p PE=1 SV=2	P84029	71.2963	11.7	27	23	23	24	0.942308	0.542504
Cytochrome P450 4g1 OS=Drosophila melanogaster OX=7227 GN=Cyp4g1 PE=2 SV=1	Q9V3S0	57.554	62.9	75	77	89	88	1.16234	0.00790526
Cytochrome P450 4p1 OS=Drosophila melanogaster OX=7227 GN=Cyp4p1 PE=2 SV=1	Q9V558	27.2904	59.4	7	3	9	7	1.5	0.311753
Cytochrome P450 6a2 OS=Drosophila melanogaster OX=7227 GN=Cyp6a2 PE=2 SV=2	P33270	37.5494	58.6	14	15	8	6	0.516129	0.0215079
Cytochrome P450 6a8 OS=Drosophila melanogaster OX=7227 GN=Cyp6a8 PE=2 SV=2	Q27593	8.89328	58.1	2	3	2	3	1	1
Cytochrome P450 6a9 OS=Drosophila melanogaster OX=7227 GN=Cyp6a9 PE=2 SV=3	Q27594	25	58	4	3	6	5	1.44444	0.105573
Cytochrome P450 9b2 OS=Drosophila melanogaster OX=7227 GN=Cyp9b2 PE=2 SV=1	Q9V4I1	56.4356	58.9	25	26	21	24	0.886792	0.198216
Cytochrome P450 9c1 OS=Drosophila melanogaster OX=7227 GN=Cyp9c1 PE=2 SV=1	Q9W130	2.29885	60.5	0	1	0	1	1	1
Cytochrome P450-4d2, isoform B OS=Drosophila melanogaster OX=7227 GN=Cyp4d2 PE=3 SV=1	X2JI29	7.38523	57.9	0	1	1	3	2	0.311753
Cytochrome P450-4e2, isoform B OS=Drosophila melanogaster OX=7227 GN=Cyp4e2 PE=3 SV=1	A0A0B4LFT2	30.6084	60.7	10	5	8	12	1.29412	0.516632
Cytochrome P450-6a17, isoform B OS=Drosophila melanogaster OX=7227 GN=Cyp6a17 PE=1 SV=1	A0A0B4LF54	7.58483	58.2	3	2	2	3	1	1
Cytoplasmic phosphatidylinositol transfer protein 1 OS=Drosophila melanogaster OX=7227 GN=rdgBbeta PE=2 SV=1	Q9U9P7	5.49451	31.7	1	1	0	0	0.5	#DIV/0!
Darkener of apricot, isoform X OS=Drosophila melanogaster OX=7227 GN=Doa PE=1 SV=1	A0A0B4K6R9	3.37458	100.6	2	0	2	2	1.5	0.42265
Dead end OS=Drosophila melanogaster OX=7227 GN=dnd PE=2 SV=2	Q9VD64	6.14525	20.1	0	1	1	1	1.33333	0.42265
Decaprenyl diphosphate synthase subunit 2, isoform A OS=Drosophila melanogaster OX=7227 GN=Pdss2 PE=1 SV=1	Q9VP87	6.91964	49.4	2	2	1	0	0.5	0.095466
Dehydrogenase/reductase SDR family protein 7-like OS=Drosophila melanogaster OX=7227 GN=CG7601 PE=2 SV=1	Q9Y140	17.7914	35.7	3	3	2	3	0.875	0.42265
Dek, isoform B OS=Drosophila melanogaster OX=7227 GN=Dek PE=1 SV=1	Q8T0D3	14.2003	72.5	3	3	4	6	1.5	0.183503
Delta-1-pyrroline-5-carboxylate synthase OS=Drosophila melanogaster OX=7227 GN=P5CS PE=1 SV=1	Q9VNW6	74.8711	84	101	106	81	96	0.856459	0.198216
Density-regulated protein homolog OS=Drosophila melanogaster OX=7227 GN=DENR PE=1 SV=3	Q9VX98	33.8624	21.3	3	1	2	4	1.33333	0.552786
Deoxyribonuclease II OS=Drosophila melanogaster OX=7227 GN=DNaseII PE=1 SV=1	Q9VED8	37.1585	41.3	6	6	5	11	1.28571	0.573599
Dephospho-CoA kinase OS=Drosophila melanogaster OX=7227 GN=Dpck PE=2 SV=1	Q9VI57	5.08475	27.1	1	1	0	0	0.5	#DIV/0!
Dephosphocoenzyme A carrier, isoform A OS=Drosophila melanogaster OX=7227 GN=DPCoAC PE=2 SV=2	Q9VDL7	42.4658	40.3	12	7	12	8	1.04762	0.890236
Derlin OS=Drosophila melanogaster OX=7227 GN=Der-1 PE=3 SV=1	M9PBP5	7.7551	28.2	1	0	0	0	0.666667	0.42265
Derlin OS=Drosophila melanogaster OX=7227 GN=Der-2 PE=1 SV=1	Q9VEU2	4.21456	29.8	1	1	1	1	1	#DIV/0!
Desaturase 1, isoform A OS=Drosophila melanogaster OX=7227 GN=Desat1 PE=1 SV=1	Q7K4Y0	21.9321	43.4	4	2	5	6	1.625	0.154846
Dgp-1, isoform A OS=Drosophila melanogaster OX=7227 GN=Dgp-1 PE=1 SV=1	Q0E931	3.13901	72.5	0	0	0	0	1	#DIV/0!
Diacylglycerol kinase OS=Drosophila melanogaster OX=7227 GN=Dmel\CG31140 PE=1 SV=1	A0A0B4K716	10.4806	164.7	6	5	5	7	1.07692	0.698489
Diadenosine tetraphosphate synthetase OS=Drosophila melanogaster OX=7227 GN=GlyRS PE=1 SV=1	Q961R8	46.3918	75.8	20	26	21	21	0.916667	0.573599
Diadenosine tetraphosphate synthetase OS=Drosophila melanogaster OX=7227 GN=GlyRS PE=1 SV=1	Q9VUK8	42.0915	85.1	19	26	22	20	0.93617	0.720249
Dietary and metabolic glutamate transporter OS=Drosophila melanogaster OX=7227 GN=dmGlut PE=2 SV=2	Q9VKC9	13.3065	54	4	5	4	6	1.09091	0.698489
Dihydrolipoyl dehydrogenase OS=Drosophila melanogaster OX=7227 GN=E3 PE=1 SV=1	Q9VVL7	78.1746	53.1	60	67	49	29	0.620155	0.14689
Dihydrolipoyllysine-residue acetyltransferase OS=Drosophila melanogaster OX=7227 GN=muc PE=1 SV=1	Q9VM14	10.5469	54.2	2	4	3	5	1.25	0.552786
Dihydrolipoyllysine-residue succinyltransferase component of 2-oxoglutarate dehydrogenase complex, mitochondrial OS=Drosophila melanogaster OX=7227 GN=alpha-KGDHC PE=1 SV=1	Q9VGQ1	20.0855	49.9	5	4	5	7	1.27273	0.311753
Dihydroorotate dehydrogenase (quinone), mitochondrial OS=Drosophila melanogaster OX=7227 GN=Dhod PE=2 SV=2	P32748	55.3086	44.3	19	20	19	23	1.07317	0.542504
Dihydroxyacetone phosphate acyltransferase, isoform A OS=Drosophila melanogaster OX=7227 GN=Dhap-at PE=2 SV=2	Q9VBQ6	3.8674	82.5	0	1	2	1	1.66667	0.292893
Dimethyladenosine transferase 2, mitochondrial OS=Drosophila melanogaster OX=7227 GN=mtTFB2 PE=2 SV=2	Q9VH38	2.43363	52.1	0	0	1	1	2	#DIV/0!
D-Importin 7/RanBP7 OS=Drosophila melanogaster OX=7227 GN=msk PE=1 SV=1	Q9VSD6	7.34032	119.2	3	2	1	5	1.14286	0.830969
Dipeptidase C, isoform A OS=Drosophila melanogaster OX=7227 GN=Dip-C PE=1 SV=2	Q9VG79	4.07332	54.6	1	2	1	0	0.6	0.292893
Dipeptidyl peptidase 3 OS=Drosophila melanogaster OX=7227 GN=DppIII PE=2 SV=2	Q9VHR8	14.8855	89.1	9	8	9	5	0.842105	0.542504
Disks large 1 tumor suppressor protein OS=Drosophila melanogaster OX=7227 GN=dlg1 PE=1 SV=2	P31007	39.3814	106.6	23	18	27	29	1.34884	0.108343
Division abnormally delayed protein OS=Drosophila melanogaster OX=7227 GN=dally PE=1 SV=1	Q24114	12.6198	69	4	2	0	6	1	1
DNA replication-related element factor, isoform A OS=Drosophila melanogaster OX=7227 GN=Dref PE=1 SV=2	Q94883	2.53879	80.7	2	0	2	2	1.5	0.42265
DNA topoisomerase I OS=Drosophila melanogaster OX=7227 GN=Top1 PE=1 SV=1	Q494M1	1.84805	111.8	0	0	1	2	2.5	0.095466
DNA-binding protein modulo OS=Drosophila melanogaster OX=7227 GN=mod PE=1 SV=2	P13469	42.0664	60.3	29	24	24	19	0.818182	0.292893
DnaJ homolog shv OS=Drosophila melanogaster OX=7227 GN=shv PE=1 SV=1	Q9VPQ2	36.4407	40.2	15	14	15	17	1.09677	0.311753
DnaJ homolog subfamily C member 2 OS=Drosophila melanogaster OX=7227 GN=Dmel\CG10565 PE=1 SV=1	Q9VP77	5.57276	73.6	2	1	1	2	1	1
DnaJ homolog, isoform A OS=Drosophila melanogaster OX=7227 GN=DnaJ-H PE=2 SV=1	Q9VK35	13.1105	43.9	3	2	2	0	0.571429	0.311753
DNAJ-1 OS=Drosophila melanogaster OX=7227 GN=DnaJ-1 PE=1 SV=1	Q53ZT0	17.6647	37	3	5	5	4	1.1	0.698489
DnaJ-like-2, isoform A OS=Drosophila melanogaster OX=7227 GN=Droj2 PE=1 SV=1	Q9VFV9	62.2829	45.2	22	22	19	23	0.956522	0.666667
DnaJ-like-60, isoform C OS=Drosophila melanogaster OX=7227 GN=DnaJ-60 PE=2 SV=3	Q9W1A1	40.553	24.8	3	3	3	5	1.25	0.42265
Dodeca-satellite-binding protein 1, isoform A OS=Drosophila melanogaster OX=7227 GN=Dp1 PE=1 SV=1	Q7KN75	21.9831	144.2	17	14	14	19	1.06061	0.764298
Dodecenoyl-CoA delta-isomerase OS=Drosophila melanogaster OX=7227 GN=Dci PE=1 SV=1	Q9W0M0	8.77863	29.2	2	2	2	2	1	#DIV/0!
Dolichol-phosphate mannosyltransferase subunit 1 OS=Drosophila melanogaster OX=7227 GN=Dpm1 PE=3 SV=1	Q9VIU7	34.4398	27	3	3	4	4	1.25	#DIV/0!
Dolichol-phosphate mannosyltransferase subunit 3 OS=Drosophila melanogaster OX=7227 GN=Dpm3 PE=1 SV=1	Q2PDR0	10.6383	11	0	1	0	1	1	1
Dolichyl-phosphate beta-glucosyltransferase OS=Drosophila melanogaster OX=7227 GN=wol PE=1 SV=1	Q9VLQ1	15.9509	37.1	2	2	3	2	1.16667	0.42265
Dosage compensation regulator OS=Drosophila melanogaster OX=7227 GN=mle PE=1 SV=2	P24785	2.01083	143.6	0	0	0	2	2	0.42265
Double hit, isoform B OS=Drosophila melanogaster OX=7227 GN=Dhit PE=1 SV=1	Q8T017	8.75912	29.8	0	0	1	2	2.5	0.095466
Drab11 OS=Drosophila melanogaster OX=7227 GN=Rab11 PE=1 SV=1	O18335	45.7944	24.2	10	9	6	12	0.952381	0.88453
Drab5 OS=Drosophila melanogaster OX=7227 GN=Rab5 PE=1 SV=1	Q9V3I2	35.1598	23.9	4	7	4	6	0.923077	0.80755
Drebrin-like protein OS=Drosophila melanogaster OX=7227 GN=Abp1 PE=1 SV=1	Q9VU84	20.904	58.7	5	5	4	2	0.666667	0.183503
DSec61alpha OS=Drosophila melanogaster OX=7227 GN=Sec61alpha PE=1 SV=1	Q8STG9	23.3193	52.2	5	5	4	7	1.08333	0.770584
DUF753 domain-containing protein OS=Drosophila melanogaster OX=7227 GN=BP1015 PE=4 SV=1	Q2PE19	13.1673	30.3	2	2	0	0	0.333333	#DIV/0!
DUF753 domain-containing protein OS=Drosophila melanogaster OX=7227 GN=CT14230 PE=4 SV=1	Q9W2C5	7.53769	21.3	2	1	1	0	0.6	0.292893
Dymeclin OS=Drosophila melanogaster OX=7227 GN=CG8230 PE=1 SV=1	Q7KNA0	5.29328	79.1	3	4	2	2	0.666667	0.095466
Dynactin subunit 2 OS=Drosophila melanogaster OX=7227 GN=DCTN2-p50 PE=1 SV=1	Q7K2D2	16.8421	42	2	3	2	2	0.857143	0.42265
Dynamin associated protein 160, isoform G OS=Drosophila melanogaster OX=7227 GN=Dap160 PE=1 SV=1	M9PBF6	3.40074	119.8	0	0	1	1	2	#DIV/0!
Dynamin GTPase OS=Drosophila melanogaster OX=7227 GN=shi PE=1 SV=1	E1JJA4	53.4541	98.4	34	43	42	52	1.21519	0.333717
Dynamin-1-like protein OS=Drosophila melanogaster OX=7227 GN=Drp1 PE=1 SV=1	Q9VQE0	42.585	82.5	28	28	23	27	0.896552	0.272393
Dynamin-like 120 kDa protein, form S1 OS=Drosophila melanogaster OX=7227 GN=Opa1 PE=1 SV=1	A0A0B4LGF5	37.0485	111.5	30	26	30	36	1.17241	0.29986
Dynein light chain 1, cytoplasmic OS=Drosophila melanogaster OX=7227 GN=ctp PE=1 SV=1	Q24117	20.2247	10.4	3	1	2	2	1	1
Dynein light intermediate chain OS=Drosophila melanogaster OX=7227 GN=Dlic PE=1 SV=2	Q9VZ20	9.53347	54.4	2	1	1	3	1.2	0.698489
E3 SUMO-protein ligase RanBP2 OS=Drosophila melanogaster OX=7227 GN=Nup358 PE=1 SV=1	A0A0B4K7J2	4.30464	298.7	3	5	8	5	1.5	0.29986
E3 ubiquitin-protein ligase ariadne-1 OS=Drosophila melanogaster OX=7227 GN=ari-1 PE=1 SV=2	Q94981	6.56064	58.9	3	3	1	1	0.5	#DIV/0!
E3 ubiquitin-protein ligase Kcmf1 OS=Drosophila melanogaster OX=7227 GN=Kcmf1 PE=1 SV=1	Q95RX5	2.17028	62.4	0	0	0	1	1.5	0.42265
E3 ubiquitin-protein ligase parkin OS=Drosophila melanogaster OX=7227 GN=park PE=1 SV=1	Q7KTX7	4.77178	54.1	1	1	2	3	1.75	0.095466
Eb1, isoform E OS=Drosophila melanogaster OX=7227 GN=Eb1 PE=1 SV=1	Q9XZ57	29.6552	32.5	6	8	8	7	1.0625	0.698489
Eb1, isoform F OS=Drosophila melanogaster OX=7227 GN=Eb1 PE=1 SV=2	A1Z6P3	22.5589	33.3	5	6	6	5	1	1
Ebony OS=Drosophila melanogaster OX=7227 GN=e PE=1 SV=1	Q9VDC6	9.55631	98.5	8	8	5	2	0.5	0.095466
Ecdysone-inducible gene L2, isoform D OS=Drosophila melanogaster OX=7227 GN=ImpL2 PE=1 SV=1	M9PEL7	25.8555	29.4	5	2	4	1	0.777778	0.683772
EG:152A3.3 protein OS=Drosophila melanogaster OX=7227 GN=EG:152A3.3 PE=2 SV=2	O46052	13.7466	39.4	3	1	2	3	1.16667	0.698489
EG:25E8.1 protein OS=Drosophila melanogaster OX=7227 GN=GRP170 PE=1 SV=1	O46067	58.6132	103.4	27	26	27	71	1.81818	0.4141
EG:34F3.8 protein OS=Drosophila melanogaster OX=7227 GN=Sec22 PE=1 SV=2	O77434	10.9005	24.6	1	1	1	2	1.25	0.42265
EG:BACN32G11.3 protein OS=Drosophila melanogaster OX=7227 GN=Lrpprc2 PE=1 SV=1	Q9W592	57.7425	120.1	38	34	48	55	1.41892	0.0614675
EG:BACR19J1.2 protein OS=Drosophila melanogaster OX=7227 GN=Dmel\CG5254 PE=1 SV=1	Q9V3T2	34.9673	33.6	10	8	7	10	0.95	0.80755
EG:BACR7A4.13 protein OS=Drosophila melanogaster OX=7227 GN=EG:BACR7A4.13 PE=4 SV=1	Q9V3J5	7.70609	60.9	1	2	4	9	3	0.188893
EG:BACR7A4.14 protein OS=Drosophila melanogaster OX=7227 GN=EG:BACR7A4.14 PE=1 SV=1	Q9U1L2	89.243	26	28	30	29	33	1.06667	0.465478
EG:BACR7A4.20 protein OS=Drosophila melanogaster OX=7227 GN=Dmel\CG3706 PE=2 SV=1	Q9V3E0	9.45946	50.5	1	2	2	2	1.2	0.42265
eIF-2B GDP-GTP exchange factor subunit alpha OS=Drosophila melanogaster OX=7227 GN=eIF2Balpha PE=1 SV=1	Q9VAD4	10.4575	34.4	1	2	1	0	0.6	0.292893
eIF-2B GDP-GTP exchange factor subunit epsilon OS=Drosophila melanogaster OX=7227 GN=eIF2Bepsilon PE=1 SV=1	Q9W541	3.43797	75	0	0	1	0	1.5	0.42265
eIF-4F 25 kDa subunit OS=Drosophila melanogaster OX=7227 GN=eIF4E1 PE=1 SV=1	M9PBZ9	37.0656	29.2	6	5	4	4	0.769231	0.095466
Ejaculatory bulb-specific protein 3 OS=Drosophila melanogaster OX=7227 GN=EbpIII PE=2 SV=2	Q9W1C9	23.0159	14.5	1	1	1	0	0.75	0.42265
Electron transfer flavoprotein subunit alpha OS=Drosophila melanogaster OX=7227 GN=wal PE=1 SV=1	Q7KN94	80.303	34.2	33	31	31	23	0.848485	0.349055
Electron transfer flavoprotein subunit beta OS=Drosophila melanogaster OX=7227 GN=ETFB PE=1 SV=1	Q0KHZ6	80.2372	27.2	35	37	29	19	0.675676	0.142857
Electron transfer flavoprotein-ubiquinone oxidoreductase OS=Drosophila melanogaster OX=7227 GN=Etf-QO PE=1 SV=1	Q7JWF1	60.7616	65.9	51	49	30	33	0.637255	0.00936283
Elongation factor 1-alpha 1 OS=Drosophila melanogaster OX=7227 GN=eEF1alpha1 PE=1 SV=2	P08736	63.067	50.3	55	51	56	55	1.0463	0.349055
Elongation factor 1-alpha OS=Drosophila melanogaster OX=7227 GN=eEF1alpha2 PE=1 SV=1	A4V3Q6	62.987	50.6	47	49	51	57	1.12245	0.198216
Elongation factor 1-gamma OS=Drosophila melanogaster OX=7227 GN=eEF1gamma PE=2 SV=2	Q9NJH0	34.1067	48.9	14	13	14	13	1	1
Elongation factor G, mitochondrial OS=Drosophila melanogaster OX=7227 GN=mEFG1 PE=2 SV=2	Q9VM33	60.4027	83.5	31	22	40	39	1.47273	0.102915
Elongation factor Ts, mitochondrial OS=Drosophila melanogaster OX=7227 GN=mEFTs PE=2 SV=1	Q9VJC7	11.0063	35.4	2	2	2	2	1	#DIV/0!
Elongation factor Tu OS=Drosophila melanogaster OX=7227 GN=mEFTu1 PE=1 SV=1	A1Z9E3	67.2802	54	52	59	59	64	1.10619	0.297753
Elongation factor Tu, mitochondrial OS=Drosophila melanogaster OX=7227 GN=mEFTu2 PE=1 SV=1	Q7K3V6	39.4737	49.6	15	16	12	13	0.818182	0.0513167
Elongation of very long chain fatty acids protein 6 OS=Drosophila melanogaster OX=7227 GN=Baldspot PE=1 SV=2	Q9VV87	11.0759	36.8	4	3	1	4	0.777778	0.591752
Elongation of very long chain fatty acids protein OS=Drosophila melanogaster OX=7227 GN=CG12138 PE=2 SV=1	Q8SXD1	10.1504	31.1	1	1	2	2	1.5	#DIV/0!
Elongation of very long chain fatty acids protein OS=Drosophila melanogaster OX=7227 GN=CG9798 PE=2 SV=1	Q95T98	13.2768	41.1	2	1	2	3	1.4	0.292893
Elongation of very long chain fatty acids protein OS=Drosophila melanogaster OX=7227 GN=CT26802 PE=2 SV=1	Q9VH55	4.16667	31.4	0	0	0	1	1.5	0.42265
Elongation of very long chain fatty acids protein OS=Drosophila melanogaster OX=7227 GN=CT42569 PE=2 SV=1	Q6NN18	7.60456	30.9	1	0	1	2	1.66667	0.292893
Elongation of very long chain fatty acids protein OS=Drosophila melanogaster OX=7227 GN=Dmel\CG16904 PE=2 SV=1	Q9VH57	17.1756	30.9	3	1	4	2	1.33333	0.552786
Elongator complex protein 5 OS=Drosophila melanogaster OX=7227 GN=Dmel\CG2034 PE=1 SV=1	Q24050	8.01527	28.9	1	2	2	1	1	1
Elongin-C OS=Drosophila melanogaster OX=7227 GN=EloC PE=1 SV=1	Q7JWD6	17.094	13.1	1	0	1	1	1.33333	0.42265
Endonuclease G inhibitor, isoform A OS=Drosophila melanogaster OX=7227 GN=EndoGI PE=1 SV=1	Q9V3V9	23.1198	40.6	3	3	6	2	1.25	0.666667
Endonuclease OS=Drosophila melanogaster OX=7227 GN=EndoG PE=1 SV=1	Q7JXB9	20.9677	34.6	5	9	5	6	0.8125	0.542504
Endopeptidase S2P OS=Drosophila melanogaster OX=7227 GN=S2P PE=2 SV=1	Q7JZ56	2.95276	56.6	1	1	1	0	0.75	0.42265
Endophilin-A OS=Drosophila melanogaster OX=7227 GN=Amph PE=1 SV=1	Q7KLE5	39.3688	65.9	20	18	18	24	1.1	0.591752
Endophilin-A OS=Drosophila melanogaster OX=7227 GN=Amph PE=1 SV=1	A0A0B4KEW6	48.4064	55.1	20	19	18	23	1.04878	0.732739
Endophilin-A OS=Drosophila melanogaster OX=7227 GN=EndoA PE=1 SV=1	Q8T390	46.0705	41.4	9	10	12	11	1.19048	0.105573
Endophilin-A OS=Drosophila melanogaster OX=7227 GN=EndoB PE=1 SV=1	Q8SYD9	44.8718	43.6	17	12	14	17	1.06452	0.764298
Endoplasmic reticulum chaperone BiP OS=Drosophila melanogaster OX=7227 GN=Hsc70-3 PE=1 SV=2	P29844	68.5976	72.2	84	96	81	80	0.895604	0.255331
Endoplasmic reticulum junction formation protein lunapark OS=Drosophila melanogaster OX=7227 GN=Lnpk PE=1 SV=1	Q7K2N0	4.90956	43.6	1	1	3	2	1.75	0.095466
Endoplasmic reticulum transmembrane protein OS=Drosophila melanogaster OX=7227 GN=Dmel\CG13887 PE=1 SV=1	Q9W0M4	13.5965	26.1	2	3	1	3	0.857143	0.698489
Enhancer of bithorax, isoform F OS=Drosophila melanogaster OX=7227 GN=E(bx) PE=1 SV=1	E1JHV7	1.12202	239.3	0	0	0	0	1	#DIV/0!
Enhancer of mRNA-decapping protein 3 OS=Drosophila melanogaster OX=7227 GN=Edc3 PE=1 SV=1	Q9VVI2	2.05882	73.4	0	0	0	0	1	#DIV/0!
Enhancer of mRNA-decapping protein 4 homolog OS=Drosophila melanogaster OX=7227 GN=Ge-1 PE=1 SV=2	Q9VKK1	1.55096	149.2	1	0	1	1	1.33333	0.42265
Enigma OS=Drosophila melanogaster OX=7227 GN=Egm PE=1 SV=1	Q5U117	63.3803	70.8	34	36	30	27	0.819444	0.0690507
Enolase OS=Drosophila melanogaster OX=7227 GN=Eno PE=1 SV=2	P15007	52.8	54.3	25	25	24	34	1.15385	0.507634
Enoyl-[acyl-carrier-protein] reductase, mitochondrial OS=Drosophila melanogaster OX=7227 GN=CG16935 PE=3 SV=2	Q9V6U9	66.9468	39.1	31	31	26	29	0.890625	0.144814
Enoyl-CoA hydratase OS=Drosophila melanogaster OX=7227 GN=Mtpalpha PE=1 SV=1	Q9V397	62.4521	84	55	61	60	72	1.13559	0.355342
Enoyl-CoA hydratase, short chain 1, isoform A OS=Drosophila melanogaster OX=7227 GN=Echs1 PE=1 SV=1	Q7JR58	44.4068	31.6	14	10	11	19	1.23077	0.571429
Epithelial membrane protein, isoform B OS=Drosophila melanogaster OX=7227 GN=emp PE=3 SV=2	Q9W0X0	16.5154	62	6	7	7	11	1.33333	0.349055
Epoxide hydrolase OS=Drosophila melanogaster OX=7227 GN=Jheh1 PE=2 SV=1	Q7JRC3	6.54008	54.7	1	1	0	5	1.75	0.609433
Epoxide hydrolase OS=Drosophila melanogaster OX=7227 GN=Jheh2 PE=1 SV=1	Q7KB18	51.4039	52	14	14	12	21	1.16667	0.634364
Epoxide hydrolase OS=Drosophila melanogaster OX=7227 GN=Jheh3 PE=2 SV=1	Q7K1W4	27.3504	53.7	9	7	3	15	1.11111	0.88453
Eps15 homology domain containing protein-binding protein 1, isoform B OS=Drosophila melanogaster OX=7227 GN=Ehbp1 PE=1 SV=1	A4UZL2	1.31712	111.2	0	0	1	0	1.5	0.42265
Equilibrative nucleoside transporter 2, isoform A OS=Drosophila melanogaster OX=7227 GN=Ent2 PE=1 SV=1	Q9VMB6	7.64192	51.3	1	1	1	2	1.25	0.42265
ER lumen protein-retaining receptor OS=Drosophila melanogaster OX=7227 GN=KdelR PE=2 SV=1	O76767	8.96226	24.5	1	2	2	2	1.2	0.42265
Esterase CG5412 OS=Drosophila melanogaster OX=7227 GN=CG5412 PE=2 SV=1	Q9VDL1	4.6595	30.6	1	1	1	1	1	#DIV/0!
Esterase-6 OS=Drosophila melanogaster OX=7227 GN=Est-6 PE=1 SV=2	P08171	65.8088	61.1	38	34	32	37	0.959459	0.685515
Ethanol sensitive with low memory, isoform A OS=Drosophila melanogaster OX=7227 GN=elm PE=1 SV=1	Q9VNF9	21.164	22	1	0	3	2	2.33333	0.105573
Eukaryotic initiation factor 4A OS=Drosophila melanogaster OX=7227 GN=eIF4A PE=1 SV=3	Q02748	45.4094	45.8	18	12	17	14	1.03125	0.895172
Eukaryotic peptide chain release factor subunit 1 OS=Drosophila melanogaster OX=7227 GN=eRF1 PE=1 SV=1	M9PD27	10.0686	49	2	3	2	2	0.857143	0.42265
Eukaryotic translation elongation factor 1 beta, isoform C OS=Drosophila melanogaster OX=7227 GN=eEF1beta PE=3 SV=1	A0A0B4LFL3	23.8739	24.2	2	1	4	2	1.6	0.311753
Eukaryotic translation elongation factor 2 OS=Drosophila melanogaster OX=7227 GN=eEF2 PE=1 SV=4	P13060	77.8436	94.4	103	116	124	105	1.04525	0.70639
Eukaryotic translation initiation factor 2 subunit 1 OS=Drosophila melanogaster OX=7227 GN=eIF2alpha PE=2 SV=1	P41374	48.0938	38.6	13	13	17	21	1.42857	0.095466
Eukaryotic translation initiation factor 2 subunit 2 OS=Drosophila melanogaster OX=7227 GN=eIF2beta PE=1 SV=1	P41375	45.8333	35.2	5	7	6	14	1.57143	0.434315
Eukaryotic translation initiation factor 2 subunit 3 OS=Drosophila melanogaster OX=7227 GN=eIF2gamma PE=2 SV=1	Q24208	51.5789	51.5	15	12	14	19	1.2069	0.411652
Eukaryotic translation initiation factor 2A OS=Drosophila melanogaster OX=7227 GN=anon-WO0118547.243 PE=1 SV=2	B7Z098	5.95611	70	3	2	0	0	0.285714	0.0377496
Eukaryotic translation initiation factor 2B subunit delta, isoform A OS=Drosophila melanogaster OX=7227 GN=eIF2Bdelta PE=1 SV=1	Q9W1Q8	4.79233	67.6	2	2	2	1	0.833333	0.42265
Eukaryotic translation initiation factor 3 subunit B OS=Drosophila melanogaster OX=7227 GN=eIF3b PE=1 SV=1	E2QCG7	8.55072	80.4	2	0	2	1	1.25	0.698489
Eukaryotic translation initiation factor 3 subunit C OS=Drosophila melanogaster OX=7227 GN=eIF3c PE=3 SV=1	A0A0B4LFL2	2.30769	105.6	0	0	1	1	2	#DIV/0!
Eukaryotic translation initiation factor 3 subunit D-1 OS=Drosophila melanogaster OX=7227 GN=eIF3d1 PE=1 SV=1	Q9VCK0	30.5357	63.8	8	10	7	9	0.9	0.552786
Eukaryotic translation initiation factor 3 subunit E OS=Drosophila melanogaster OX=7227 GN=eIF3e PE=1 SV=1	O77410	23.2184	51.1	5	6	5	7	1.07692	0.698489
Eukaryotic translation initiation factor 3 subunit G-1 OS=Drosophila melanogaster OX=7227 GN=eIF3g1 PE=1 SV=1	Q9W4X7	5.20446	29.9	2	0	1	2	1.25	0.698489
Eukaryotic translation initiation factor 3 subunit H OS=Drosophila melanogaster OX=7227 GN=eIF3h PE=1 SV=2	Q9U9Q4	6.21302	38.4	1	1	1	1	1	#DIV/0!
Eukaryotic translation initiation factor 3 subunit I OS=Drosophila melanogaster OX=7227 GN=eIF3i PE=1 SV=1	O02195	20.5521	36.1	6	5	4	4	0.769231	0.095466
Eukaryotic translation initiation factor 3 subunit J OS=Drosophila melanogaster OX=7227 GN=eIF3j PE=3 SV=1	A0A0B4LF26	71.6102	26.6	31	24	24	23	0.859649	0.375305
Eukaryotic translation initiation factor 3 subunit K OS=Drosophila melanogaster OX=7227 GN=eIF3k PE=2 SV=1	Q9W2D9	36.9369	25.6	4	5	6	2	0.909091	0.830969
Eukaryotic translation initiation factor 3 subunit L OS=Drosophila melanogaster OX=7227 GN=eIF3l PE=2 SV=1	Q9VTU4	16.8831	63.2	9	8	7	8	0.894737	0.292893
Eukaryotic translation initiation factor 4C OS=Drosophila melanogaster OX=7227 GN=eIF1A PE=1 SV=1	Q9VEA1	15.5405	17.1	4	1	3	2	1	1
Eukaryotic translation initiation factor 4G1, isoform B OS=Drosophila melanogaster OX=7227 GN=eIF4G1 PE=1 SV=1	A8DZ29	10.8911	211	8	5	7	11	1.33333	0.42265
Eukaryotic translation initiation factor 5 OS=Drosophila melanogaster OX=7227 GN=eIF5 PE=1 SV=1	Q9VXK6	34.9138	51.7	9	12	6	8	0.695652	0.19171
Eukaryotic translation initiation factor 5A OS=Drosophila melanogaster OX=7227 GN=eEF5 PE=2 SV=2	Q9GU68	69.1824	17.6	11	9	11	9	1	1
Eukaryotic translation initiation factor 5B OS=Drosophila melanogaster OX=7227 GN=eIF5B PE=1 SV=1	M9NFL1	4.0367	121	1	0	0	2	1.33333	0.698489
Eukaryotic translation release factor 3, isoform A OS=Drosophila melanogaster OX=7227 GN=eRF3 PE=1 SV=1	Q9VK85	25.8481	66.4	8	10	9	6	0.85	0.492907
Evolutionarily conserved signaling intermediate in Toll pathway, mitochondrial OS=Drosophila melanogaster OX=7227 GN=ECSIT PE=1 SV=2	Q9U6M0	3.42298	47	1	1	0	0	0.5	#DIV/0!
Exportin-1 OS=Drosophila melanogaster OX=7227 GN=emb PE=1 SV=1	Q9TVM2	16.5569	122.7	2	2	1	13	2.66667	0.492327
Exportin-2 OS=Drosophila melanogaster OX=7227 GN=Cse1 PE=2 SV=2	Q9XZU1	8.71795	110.1	4	8	3	0	0.357143	0.213666
Extracellular superoxide dismutase [Cu-Zn] OS=Drosophila melanogaster OX=7227 GN=Sod3 PE=1 SV=1	Q7JR71	27.6243	19.2	1	1	4	3	2.25	0.0377496
Facilitated trehalose transporter Tret1-1 OS=Drosophila melanogaster OX=7227 GN=Tret1-1 PE=1 SV=1	A1Z8N1	6.76779	95.1	4	4	3	4	0.9	0.42265
FACT complex subunit spt16 OS=Drosophila melanogaster OX=7227 GN=dre4 PE=1 SV=2	Q8IRG6	5.90951	123.5	3	2	2	2	0.857143	0.42265
FACT complex subunit Ssrp1 OS=Drosophila melanogaster OX=7227 GN=Ssrp PE=1 SV=2	Q05344	17.2891	81.5	7	7	3	5	0.625	0.095466
F-actin-capping protein subunit alpha OS=Drosophila melanogaster OX=7227 GN=cpa PE=2 SV=1	Q9W2N0	5.59441	32.7	0	1	0	0	0.666667	0.42265
Factor of interpulse interval OS=Drosophila melanogaster OX=7227 GN=fipi PE=1 SV=2	Q9VR25	5.77778	50.7	1	1	1	3	1.5	0.42265
Fad2 OS=Drosophila melanogaster OX=7227 GN=Fad2 PE=3 SV=1	Q9VTD4	21.1268	41.1	7	7	7	8	1.0625	0.42265
Failed axon connections OS=Drosophila melanogaster OX=7227 GN=fax PE=1 SV=1	Q95RI5	52.1531	47.1	19	20	22	20	1.07317	0.311753
Farjavit, isoform A OS=Drosophila melanogaster OX=7227 GN=frj PE=2 SV=1	Q9VMD5	2.45399	56.3	0	0	0	1	1.5	0.42265
Farnesyl pyrophosphate synthase OS=Drosophila melanogaster OX=7227 GN=Fpps PE=1 SV=1	Q7KN61	15.7518	47.9	3	5	4	5	1.1	0.698489
Fas-associated factor 2, isoform A OS=Drosophila melanogaster OX=7227 GN=Faf2 PE=1 SV=1	Q9VJ58	31.8966	52.9	8	5	10	9	1.4	0.198216
Fasciclin 1, isoform C OS=Drosophila melanogaster OX=7227 GN=Fas1 PE=1 SV=1	Q8INA9	49.313	72.9	37	42	35	43	0.987654	0.925256
Fasciclin 1, isoform D OS=Drosophila melanogaster OX=7227 GN=Fas1 PE=1 SV=1	A8JR25	48.9426	73.7	37	44	37	45	1.01205	0.933628
Fasciclin 1, isoform G OS=Drosophila melanogaster OX=7227 GN=Fas1 PE=1 SV=1	A0A0B4KH94	51.1346	73.6	36	43	35	43	0.987654	0.933628
Fasciclin 3, isoform G OS=Drosophila melanogaster OX=7227 GN=Fas3 PE=4 SV=1	X2JAT7	13.465	60.6	4	4	8	9	1.9	0.0121217
Fat storage-inducing transmembrane protein OS=Drosophila melanogaster OX=7227 GN=Fitm PE=1 SV=1	Q9VRJ2	9.45626	47.9	3	2	3	4	1.28571	0.292893
Fatty acid binding protein, isoform B OS=Drosophila melanogaster OX=7227 GN=fabp PE=1 SV=1	Q9VGM2	23.8462	14.5	2	3	2	2	0.857143	0.42265
Fatty acid transport protein 1, isoform A OS=Drosophila melanogaster OX=7227 GN=Fatp1 PE=1 SV=2	Q9VKU1	49.2013	70.1	18	23	19	27	1.11628	0.649069
Fatty acyl-CoA reductase OS=Drosophila melanogaster OX=7227 GN=anon-WO0140519.58 PE=1 SV=3	Q9VG86	19.3613	57	8	6	3	6	0.6875	0.29986
Fatty acyl-CoA reductase OS=Drosophila melanogaster OX=7227 GN=Dmel\CG1441 PE=1 SV=1	Q7K3T3	10.2515	59.1	1	0	5	3	3.33333	0.0886776
Fatty acyl-CoA reductase OS=Drosophila melanogaster OX=7227 GN=Dmel\CG17560 PE=3 SV=2	Q9VES6	10.02	55.9	2	2	3	2	1.16667	0.42265
Fatty acyl-CoA reductase OS=Drosophila melanogaster OX=7227 GN=Dmel\CG17562 PE=2 SV=2	Q9VES7	11.8236	56.9	1	0	0	4	2	0.542504
Fatty acyl-CoA reductase OS=Drosophila melanogaster OX=7227 GN=Dmel\CG4020 PE=3 SV=1	Q9W459	11.9433	56.2	0	0	1	5	4	0.272393
Fatty acyl-CoA reductase OS=Drosophila melanogaster OX=7227 GN=Dmel\CG5065 PE=3 SV=1	E1JH83	3.2	69.6	0	0	0	0	1	#DIV/0!
Fatty acyl-CoA reductase OS=Drosophila melanogaster OX=7227 GN=Sgp PE=2 SV=2	Q9VLJ7	20.4589	59.4	8	7	4	6	0.705882	0.154846
F-box and WD repeat domain containing 5 OS=Drosophila melanogaster OX=7227 GN=Fbw5 PE=1 SV=2	Q9VMI1	1.52439	75.3	2	1	1	1	0.8	0.42265
F-box involved in polyQ pathogenesis, isoform B OS=Drosophila melanogaster OX=7227 GN=FipoQ PE=2 SV=1	Q8T0K1	6.26223	58.4	2	1	4	2	1.6	0.311753
Female-specific independent of transformer OS=Drosophila melanogaster OX=7227 GN=fit PE=1 SV=1	Q9VD66	8.26446	13.9	1	1	0	0	0.5	#DIV/0!
Ferrochelatase, mitochondrial OS=Drosophila melanogaster OX=7227 GN=FeCh PE=2 SV=1	Q9V9S8	52.0833	43.6	20	17	22	16	1.02564	0.895172
Fezzik, isoform A OS=Drosophila melanogaster OX=7227 GN=fiz PE=3 SV=1	Q9VY04	50.3096	70.8	53	50	55	43	0.952381	0.725175
FI01412p OS=Drosophila melanogaster OX=7227 GN=Dmel\CG9330 PE=1 SV=1	Q9VW13	6.77966	79.4	1	3	3	1	1	1
FI01423p OS=Drosophila melanogaster OX=7227 GN=GstE3 PE=1 SV=1	A1ZB68	54.5455	24.9	8	5	7	4	0.866667	0.683772
FI01450p OS=Drosophila melanogaster OX=7227 GN=Dmel\CG5162 PE=1 SV=1	Q9VX69	18.4915	44.4	5	6	2	3	0.538462	0.0513167
FI01544p OS=Drosophila melanogaster OX=7227 GN=Rab1 PE=1 SV=1	O18332	80.4878	22.7	17	15	14	19	1.02941	0.869811
FI01658p OS=Drosophila melanogaster OX=7227 GN=RpL23A PE=1 SV=1	Q9W0A8	31.769	29.4	9	8	8	12	1.15789	0.542504
FI01864p OS=Drosophila melanogaster OX=7227 GN=CG33295 PE=2 SV=2	Q9VME1	48.1297	46.8	12	13	8	9	0.703704	0.0298575
FI02016p OS=Drosophila melanogaster OX=7227 GN=Dmel\CG6723 PE=2 SV=1	Q9VGP3	12.6065	64.4	6	6	5	6	0.928571	0.42265
FI02050p OS=Drosophila melanogaster OX=7227 GN=ninaD PE=1 SV=1	Q8INY3	6.43275	57.7	2	3	1	2	0.714286	0.292893
FI02831p OS=Drosophila melanogaster OX=7227 GN=CG15407 PE=2 SV=1	Q8IPZ9	2.56959	50.6	1	1	1	1	1	#DIV/0!
FI02892p OS=Drosophila melanogaster OX=7227 GN=Marc PE=1 SV=1	A1Z803	50	38.1	16	13	8	9	0.612903	0.0629574
FI02923p OS=Drosophila melanogaster OX=7227 GN=Smvt PE=2 SV=1	Q9V9U1	1.86125	65	0	0	0	1	1.5	0.42265
FI02944p OS=Drosophila melanogaster OX=7227 GN=Dmel\CG12926 PE=2 SV=1	A1Z7X8	8.6262	35.5	2	0	1	1	1	1
FI02982p OS=Drosophila melanogaster OX=7227 GN=Dmel\CG17221 PE=1 SV=1	Q8IPZ3	41.6465	44.5	9	10	15	17	1.61905	0.0283344
FI02989p OS=Drosophila melanogaster OX=7227 GN=Ldsdh1 PE=1 SV=1	Q9W3K9	47.5	35.6	13	16	22	15	1.25806	0.403715
FI03238p OS=Drosophila melanogaster OX=7227 GN=Dmel\CG10361 PE=1 SV=2	Q9VTN9	24.2206	45.5	6	3	0	5	0.636364	0.563564
FI03320p OS=Drosophila melanogaster OX=7227 GN=CG6529 PE=2 SV=3	Q9VGX6	7.1048	61.2	1	1	2	2	1.5	#DIV/0!
FI03324p OS=Drosophila melanogaster OX=7227 GN=Dmel\CG4752 PE=1 SV=2	Q9W247	17.6198	139.5	9	14	13	19	1.36	0.368324
FI03495p OS=Drosophila melanogaster OX=7227 GN=Tom70 PE=1 SV=2	Q9VKC8	47.0289	66.3	28	24	32	25	1.09259	0.59839
FI03659p OS=Drosophila melanogaster OX=7227 GN=CG10616-RA PE=1 SV=1	C8VV60	17.6829	54.6	3	2	5	4	1.57143	0.105573
FI03680p OS=Drosophila melanogaster OX=7227 GN=Dmel\CG8128 PE=2 SV=1	Q9VXR9	8.18182	38.1	2	2	1	3	1	1
FI03731p OS=Drosophila melanogaster OX=7227 GN=CG9332 PE=2 SV=1	Q8INU6	8.56269	36	2	2	2	1	0.833333	0.42265
FI04419p OS=Drosophila melanogaster OX=7227 GN=Lamp1 PE=1 SV=3	Q9V9S0	8.80503	34.8	2	2	1	3	1	1
FI04421p OS=Drosophila melanogaster OX=7227 GN=Dmel\CG3246 PE=1 SV=1	Q9VQR0	2.47191	49.2	0	0	0	1	1.5	0.42265
FI04444p OS=Drosophila melanogaster OX=7227 GN=Dmel\CG9498 PE=1 SV=1	Q9VMF0	52.8302	48.7	18	14	10	6	0.529412	0.105573
FI04781p OS=Drosophila melanogaster OX=7227 GN=Nop56 PE=1 SV=1	Q95WY3	6.45161	54.8	1	1	1	2	1.25	0.42265
FI05204p OS=Drosophila melanogaster OX=7227 GN=L2HGDH PE=1 SV=1	Q9VJ28	54.9451	50.1	27	28	23	23	0.842105	0.0121217
FI05352p OS=Drosophila melanogaster OX=7227 GN=PIP5K59B PE=1 SV=2	Q9W1Y2	3.29218	80.2	1	2	2	2	1.2	0.42265
FI05451p OS=Drosophila melanogaster OX=7227 GN=SCaMC PE=1 SV=1	Q0E8F2	37.9074	65.4	10	9	14	11	1.28571	0.198216
FI05614p OS=Drosophila melanogaster OX=7227 GN=Dmel\CG5758 PE=2 SV=1	Q0E8P5	4.96	70.5	1	3	3	2	1.16667	0.698489
FI05810p OS=Drosophila melanogaster OX=7227 GN=Dmel\CG6356 PE=2 SV=2	Q9VCA0	4.03509	62.9	0	0	0	2	2	0.42265
FI05907p1 OS=Drosophila melanogaster OX=7227 GN=Dmel\CG4984 PE=2 SV=1	A1ZAY4	31.1364	50.6	19	17	20	19	1.07895	0.311753
FI06405p OS=Drosophila melanogaster OX=7227 GN=SP108 PE=2 SV=1	Q9W453	3.03867	38.2	0	0	1	1	2	#DIV/0!
FI06460p OS=Drosophila melanogaster OX=7227 GN=mRpS18A PE=1 SV=3	Q9VHQ0	7.09677	17.8	0	0	1	0	1.5	0.42265
FI06461p OS=Drosophila melanogaster OX=7227 GN=c-SPH35 PE=1 SV=1	Q9VL01	14.0394	44.8	3	3	3	2	0.875	0.42265
FI06463p OS=Drosophila melanogaster OX=7227 GN=l(2)SH0834 PE=1 SV=1	Q9VKZ9	5.39216	22.8	0	0	0	1	1.5	0.42265
FI06485p OS=Drosophila melanogaster OX=7227 GN=CG7090 PE=1 SV=1	Q8IRN0	41.3655	27.1	7	3	1	1	0.333333	0.183503
FI06490p OS=Drosophila melanogaster OX=7227 GN=mRRF1 PE=1 SV=1	Q9VSW4	3.54331	28.5	0	0	1	0	1.5	0.42265
FI06595p OS=Drosophila melanogaster OX=7227 GN=Dmel\CG11241 PE=1 SV=3	Q9VNR7	6.10236	55.8	3	1	1	1	0.666667	0.42265
FI07211p OS=Drosophila melanogaster OX=7227 GN=vir-1 PE=1 SV=1	Q0E8R1	7.88863	48.6	2	2	0	2	0.666667	0.42265
FI07418p OS=Drosophila melanogaster OX=7227 GN=Rab39 PE=2 SV=1	Q9W3Q0	10.0917	24.7	2	1	2	2	1.2	0.42265
FI07649p OS=Drosophila melanogaster OX=7227 GN=Nepl15 PE=2 SV=2	Q9VCU1	22.8863	80.5	13	14	15	13	1.03448	0.698489
FI07666p OS=Drosophila melanogaster OX=7227 GN=Dmel\CG5377 PE=1 SV=1	Q9VD00	11.1511	31.7	2	2	3	1	1	1
FI07901p OS=Drosophila melanogaster OX=7227 GN=CG9645 PE=2 SV=2	Q9VFL9	7.77027	33.6	0	1	1	2	1.66667	0.292893
FI07923p OS=Drosophila melanogaster OX=7227 GN=Karybeta3 PE=1 SV=1	Q9VN44	13.9367	123.5	1	2	3	11	3.2	0.305686
FI08349p OS=Drosophila melanogaster OX=7227 GN=BcDNA:AT30027 PE=1 SV=1	Q9VS03	5.18868	23.6	1	0	0	0	0.666667	0.42265
FI08802p OS=Drosophila melanogaster OX=7227 GN=Dmel\CG5515 PE=1 SV=1	Q9VCB9	33.1967	28.5	7	7	6	5	0.8125	0.095466
FI09311p OS=Drosophila melanogaster OX=7227 GN=Dmel\CG4592 PE=1 SV=2	Q9VL66	8.01394	31.9	1	1	1	1	1	#DIV/0!
FI09602p OS=Drosophila melanogaster OX=7227 GN=GH07925p PE=1 SV=1	Q9VVU1	64.2512	45.3	76	61	44	37	0.597122	0.0773686
FI11905p OS=Drosophila melanogaster OX=7227 GN=Dmel\CG7656 PE=1 SV=2	Q9VUR4	6.58307	34.9	2	2	1	1	0.666667	#DIV/0!
FI12805p OS=Drosophila melanogaster OX=7227 GN=Nep6 PE=2 SV=1	Q9VYJ1	5.03817	73.7	0	0	0	1	1.5	0.42265
FI13301p OS=Drosophila melanogaster OX=7227 GN=Dmel\CG3270 PE=1 SV=1	A1Z6N5	10.2273	47.5	2	2	2	2	1	#DIV/0!
FI16623p1 OS=Drosophila melanogaster OX=7227 GN=Dmel\CG15653 PE=1 SV=1	Q9W2M9	42.3529	19	5	2	5	5	1.33333	0.42265
FI16720p1 OS=Drosophila melanogaster OX=7227 GN=Dmel\CG2915 PE=1 SV=1	Q0E9F9	49.8896	51	21	23	22	16	0.869565	0.442914
FI16836p1 OS=Drosophila melanogaster OX=7227 GN=ACSL1 PE=1 SV=1	E2QCY2	52.7523	73	23	18	20	32	1.25581	0.486564
FI16963p1 OS=Drosophila melanogaster OX=7227 GN=CG12726 PE=2 SV=3	Q9VYC9	8.61423	28.6	2	1	1	2	1	1
FI17140p1 OS=Drosophila melanogaster OX=7227 GN=Dmel\CG13795 PE=2 SV=4	Q9VLY3	3.367	68.3	1	1	0	0	0.5	#DIV/0!
FI17342p1 OS=Drosophila melanogaster OX=7227 GN=Dmel\CG16772 PE=1 SV=1	Q9VIQ6	10.9325	34.3	2	2	2	0	0.666667	0.42265
FI17510p1 OS=Drosophila melanogaster OX=7227 GN=Dmel\CG9917 PE=1 SV=1	Q9VXH7	14.6179	33.8	1	1	1	1	1	#DIV/0!
FI17609p1 OS=Drosophila melanogaster OX=7227 GN=Dmel\CG31205 PE=1 SV=2	Q8IN51	10.5839	30.3	1	1	1	1	1	#DIV/0!
FI17861p1 OS=Drosophila melanogaster OX=7227 GN=Dmel\CG16700 PE=2 SV=1	Q9VX84	4.2735	50.9	2	2	1	2	0.833333	0.42265
FI17864p1 OS=Drosophila melanogaster OX=7227 GN=Dmel\CG8539 PE=2 SV=1	Q9VS80	7.53247	44	1	2	1	1	0.8	0.42265
FI18122p1 OS=Drosophila melanogaster OX=7227 GN=Snx1 PE=1 SV=1	Q9VQQ6	7.64192	52.2	2	1	2	3	1.4	0.292893
FI18190p1 OS=Drosophila melanogaster OX=7227 GN=Frq2 PE=1 SV=1	Q9VWX8	28.877	21.9	7	6	5	5	0.8	0.095466
FI18258p1 OS=Drosophila melanogaster OX=7227 GN=Dmel\CG8500 PE=2 SV=1	Q9VH66	23.6052	25.8	3	1	3	2	1.16667	0.698489
FI18650p1 OS=Drosophila melanogaster OX=7227 GN=Dmel\CG6231 PE=2 SV=2	Q9VDV5	9.74359	65.6	0	1	0	5	2.33333	0.514929
FI18812p1 OS=Drosophila melanogaster OX=7227 GN=Unr PE=1 SV=1	B7Z0E2	3.50047	118.4	0	1	2	2	2	0.095466
FI18835p1 OS=Drosophila melanogaster OX=7227 GN=Dmel\CG6972 PE=2 SV=1	Q9VCV9	3.38983	33.9	0	2	0	0	0.5	0.42265
FI19014p1 OS=Drosophila melanogaster OX=7227 GN=Fim PE=1 SV=1	Q8IQZ7	26.053	72	11	13	11	10	0.884615	0.311753
FI19428p1 OS=Drosophila melanogaster OX=7227 GN=salt PE=2 SV=2	Q9V9U2	11.7363	68.2	1	1	2	5	2.25	0.237507
FI20177p1 OS=Drosophila melanogaster OX=7227 GN=GckIII PE=1 SV=1	Q9VEN3	4.51713	69.9	2	1	1	1	0.8	0.42265
FI20215p1 OS=Drosophila melanogaster OX=7227 GN=gas PE=1 SV=1	Q9W243	4.0636	64.2	2	2	1	1	0.666667	#DIV/0!
FI21225p1 OS=Drosophila melanogaster OX=7227 GN=unc-45 PE=1 SV=1	Q9VHW4	2.95671	105	1	0	1	2	1.66667	0.292893
FI21241p1 OS=Drosophila melanogaster OX=7227 GN=Dmel\CG9706 PE=1 SV=1	Q9VVA1	19.619	59.1	4	7	5	8	1.15385	0.683772
FI21274p1 OS=Drosophila melanogaster OX=7227 GN=Trap1 PE=1 SV=1	A1Z6L9	54.4139	77.9	28	33	36	39	1.22222	0.13836
FI21480p1 OS=Drosophila melanogaster OX=7227 GN=mIF2 PE=1 SV=2	Q9VAV2	50.5747	76.7	24	23	19	26	0.959184	0.803884
FI21844p1 OS=Drosophila melanogaster OX=7227 GN=Dmel\CG2003 PE=2 SV=1	Q9V9S4	7.92683	53.6	4	3	2	7	1.22222	0.732739
FI22513p1 OS=Drosophila melanogaster OX=7227 GN=Dmel\CG3626 PE=1 SV=3	Q9W4K8	45.1544	106.3	27	23	20	16	0.730769	0.131757
FI23714p1 OS=Drosophila melanogaster OX=7227 GN=Nrd1 PE=1 SV=2	Q9VYT3	1.56931	132.7	2	1	0	2	0.8	0.698489
FI23916p1 OS=Drosophila melanogaster OX=7227 GN=13506 PE=1 SV=2	Q9W259	34.7913	57	11	6	10	16	1.47368	0.368324
FI24011p1 OS=Drosophila melanogaster OX=7227 GN=Dmel\CG7458 PE=2 SV=3	Q9VNW8	7.86713	63.5	1	0	0	2	1.33333	0.698489
Flightin, isoform B OS=Drosophila melanogaster OX=7227 GN=fln PE=4 SV=1	M9PD14	81.8681	20.6	19	17	20	15	0.973684	0.869811
Flyers-cup, isoform A OS=Drosophila melanogaster OX=7227 GN=f-cup PE=4 SV=2	Q9V3X1	3.0303	77.8	1	1	2	1	1.25	0.42265
FMN hydroxy acid dehydrogenase domain-containing protein OS=Drosophila melanogaster OX=7227 GN=Dmel\CG18003 PE=1 SV=1	A1Z8D3	44.2623	39.7	16	12	11	16	0.966667	0.890236
Fmr1, isoform G OS=Drosophila melanogaster OX=7227 GN=Fmr1 PE=1 SV=1	A0A0B4K618	39.369	81	20	18	18	15	0.875	0.29986
Fructose-bisphosphatase OS=Drosophila melanogaster OX=7227 GN=fbp PE=1 SV=1	Q9VIS3	2.69461	36.2	1	1	1	1	1	#DIV/0!
Fructose-bisphosphate aldolase OS=Drosophila melanogaster OX=7227 GN=Ald1 PE=1 SV=1	F3YDE2	32.5069	39.6	3	2	4	6	1.71429	0.154846
F-spondin OS=Drosophila melanogaster OX=7227 GN=Dmel\CG17739 PE=2 SV=1	Q7K3Y9	6.07102	98.2	3	4	1	1	0.444444	0.0377496
F-spondin OS=Drosophila melanogaster OX=7227 GN=fat-spondin PE=1 SV=1	Q7KN04	24.9017	84.9	10	8	9	5	0.8	0.465478
Fumarate hydratase OS=Drosophila melanogaster OX=7227 GN=Fum1 PE=1 SV=3	Q9W3X6	25.4545	53.5	6	2	3	4	0.9	0.830969
G protein alpha i subunit OS=Drosophila melanogaster OX=7227 GN=Galphai PE=1 SV=2	P20353	26.1972	40.6	4	4	3	4	0.9	0.42265
G protein alpha o subunit OS=Drosophila melanogaster OX=7227 GN=Galphao PE=1 SV=1	P16378	44.3503	40.4	19	19	18	19	0.975	0.42265
G protein alpha q subunit OS=Drosophila melanogaster OX=7227 GN=Galphaq PE=2 SV=2	P23625	26.3456	41.3	8	5	8	7	1.13333	0.591752
G protein alpha s subunit, isoform E OS=Drosophila melanogaster OX=7227 GN=Galphas PE=1 SV=1	A0A0B4LGI1	39.5288	44.7	12	10	9	12	0.958333	0.80755
G protein beta-subunit 13F, isoform C OS=Drosophila melanogaster OX=7227 GN=Gbeta13F PE=1 SV=1	A4V4I0	51.1765	37.1	16	19	17	19	1.02703	0.80755
G protein-coupled receptor kinase 2 OS=Drosophila melanogaster OX=7227 GN=Gprk2 PE=1 SV=3	P32866	7.98319	80.6	2	1	2	2	1.2	0.42265
Galectin OS=Drosophila melanogaster OX=7227 GN=Dmel\CG5335 PE=2 SV=1	A1ZBB1	15.5763	36.7	1	1	3	2	1.75	0.095466
Galectin OS=Drosophila melanogaster OX=7227 GN=galectin PE=1 SV=1	Q9VPI6	4.77137	57.5	0	2	1	0	0.75	0.698489
Galla-1, isoform B OS=Drosophila melanogaster OX=7227 GN=galla-1 PE=3 SV=1	A0A0B4LG04	18.8073	23.8	2	1	1	3	1.2	0.698489
Gamma-ECS OS=Drosophila melanogaster OX=7227 GN=Gclc PE=1 SV=1	A4V448	12.8312	80.7	6	3	4	2	0.727273	0.492907
Gamma-glutamyl transpeptidase, isoform A OS=Drosophila melanogaster OX=7227 GN=Ggt-1 PE=2 SV=2	Q9VWT3	11.0535	62.8	3	1	2	5	1.5	0.492907
GCS light chain OS=Drosophila melanogaster OX=7227 GN=Gclm PE=1 SV=1	Q9VCW6	22.807	31.5	3	4	2	1	0.555556	0.105573
Gdap1, isoform A OS=Drosophila melanogaster OX=7227 GN=Gdap1 PE=1 SV=1	Q9VRJ3	5.19878	37.6	0	0	0	0	1	#DIV/0!
GDI interacting protein 3, isoform B OS=Drosophila melanogaster OX=7227 GN=Gint3 PE=1 SV=1	Q7K0S5	9.29705	50	1	2	1	0	0.6	0.292893
GDP-fucose protein O-fucosyltransferase 1 OS=Drosophila melanogaster OX=7227 GN=O-fut1 PE=1 SV=1	A8E6L6	14.4279	46.8	4	0	1	4	1.16667	0.859972
GDP-Man:Man(1)GlcNAc(2)-PP-Dol alpha-1,3-mannosyltransferase OS=Drosophila melanogaster OX=7227 GN=Alg2 PE=1 SV=1	Q9VZU8	28.3019	48.6	7	7	6	6	0.875	#DIV/0!
GDP-Man:Man(3)GlcNAc(2)-PP-Dol alpha-1,2-mannosyltransferase OS=Drosophila melanogaster OX=7227 GN=Alg11 PE=1 SV=2	Q9VP06	7.15789	54.5	1	2	2	1	1	1
GDT1 family protein OS=Drosophila melanogaster OX=7227 GN=CG31303 PE=1 SV=1	Q7KSI9	12.3839	35.3	1	1	2	1	1.25	0.42265
Gelsolin OS=Drosophila melanogaster OX=7227 GN=Gel PE=1 SV=2	Q07171	20.5514	88.3	9	8	8	12	1.15789	0.542504
General odorant-binding protein 99a OS=Drosophila melanogaster OX=7227 GN=Obp99a PE=2 SV=2	Q9VAJ4	25.3521	16	3	2	4	3	1.28571	0.292893
GEO01111p1 OS=Drosophila melanogaster OX=7227 GN=SkpA PE=1 SV=1	O77430	10.4938	18.6	0	1	1	1	1.33333	0.42265
GEO01805p1 OS=Drosophila melanogaster OX=7227 GN=SkpB PE=2 SV=1	Q7KJ69	10.559	18.4	0	0	1	0	1.5	0.42265
GEO04055p1 OS=Drosophila melanogaster OX=7227 GN=Dmel\CG15012 PE=1 SV=2	Q9VZE2	21.0526	16.9	3	3	4	6	1.5	0.183503
GEO06276p1 OS=Drosophila melanogaster OX=7227 GN=igl PE=1 SV=1	Q95T29	13.1148	13	1	1	1	1	1	#DIV/0!
GEO06356p1 OS=Drosophila melanogaster OX=7227 GN=Uev1A PE=1 SV=1	Q9VRL1	6.89655	16.7	0	0	0	1	1.5	0.42265
GEO07291p1 OS=Drosophila melanogaster OX=7227 GN=Obp99c PE=1 SV=1	Q9VAI9	7.28477	17	1	1	1	1	1	#DIV/0!
GEO07453p1 OS=Drosophila melanogaster OX=7227 GN=RpL26 PE=1 SV=1	Q9VVU2	24.1611	17.3	4	3	4	4	1.11111	0.42265
GEO07624p1 OS=Drosophila melanogaster OX=7227 GN=RpL24 PE=1 SV=1	X2JE06	30.3226	17.5	4	5	4	4	0.909091	0.42265
GEO07678p1 OS=Drosophila melanogaster OX=7227 GN=Npc2b PE=2 SV=1	Q9VFN7	19.4969	17.3	2	3	1	2	0.714286	0.292893
GEO07746p1 OS=Drosophila melanogaster OX=7227 GN=Pfdn1 PE=1 SV=2	Q9VMH8	15.873	14.7	2	1	2	2	1.2	0.42265
GEO07753p1 OS=Drosophila melanogaster OX=7227 GN=Dmel\CG11151 PE=1 SV=1	Q9VY92	68.6957	12.4	8	5	7	7	1.06667	0.770584
GEO07841p1 OS=Drosophila melanogaster OX=7227 GN=D.M.UKP PE=2 SV=1	M9NDP2	36.4407	12.9	0	3	1	1	0.8	0.770584
GEO08227p1 OS=Drosophila melanogaster OX=7227 GN=Npc2h PE=1 SV=1	Q9VA41	20.3822	17.5	1	1	2	1	1.25	0.42265
GEO08239p1 OS=Drosophila melanogaster OX=7227 GN=RpS16 PE=2 SV=1	A0A0B4LG52	53.3784	16.8	10	7	11	11	1.26316	0.237507
GEO08256p1 OS=Drosophila melanogaster OX=7227 GN=CT27394 PE=1 SV=1	Q9W306	17.3554	12.9	1	1	4	3	2.25	0.0377496
GEO08264p1 OS=Drosophila melanogaster OX=7227 GN=Dmel\CG33178 PE=2 SV=1	Q8SY97	24.8485	18.9	1	0	2	2	2	0.095466
GEO08311p1 OS=Drosophila melanogaster OX=7227 GN=EG:171E4.4 PE=1 SV=1	Q9W569	15.7143	14.7	0	0	1	0	1.5	0.42265
GEO08407p1 OS=Drosophila melanogaster OX=7227 GN=BcDNA:RH62365 PE=2 SV=1	Q9VMR9	16.8317	11.4	1	0	1	2	1.66667	0.292893
GEO08456p1 OS=Drosophila melanogaster OX=7227 GN=Dmel\CG30373 PE=2 SV=1	A1Z7B8	41.7722	17.9	5	8	11	9	1.46667	0.19171
GEO08966p1 OS=Drosophila melanogaster OX=7227 GN=Grx1 PE=2 SV=1	Q9VVT6	67.5439	12.4	4	4	4	6	1.2	0.42265
GEO08974p1 OS=Drosophila melanogaster OX=7227 GN=Pfdn6 PE=2 SV=1	M9PD09	34.4	14.4	4	4	4	1	0.7	0.42265
GEO08986p1 OS=Drosophila melanogaster OX=7227 GN=Nazo PE=1 SV=2	Q9VHT9	24.2857	14.9	2	2	3	2	1.16667	0.42265
GEO08987p1 OS=Drosophila melanogaster OX=7227 GN=Dmel\CG5323 PE=1 SV=1	Q7JVK8	23.2877	16.6	2	3	3	2	1	1
GEO08993p1 OS=Drosophila melanogaster OX=7227 GN=Dmel\CG42498 PE=2 SV=1	E1JIY8	31.5315	12.5	3	3	2	1	0.625	0.095466
GEO09167p1 OS=Drosophila melanogaster OX=7227 GN=Nph PE=1 SV=1	Q9VAC4	39.1026	17.4	5	4	3	2	0.636364	0.105573
GEO09602p1 OS=Drosophila melanogaster OX=7227 GN=BcDNA:RH34302 PE=2 SV=2	Q9VDL5	37.3134	7.4	1	1	2	4	2	0.183503
GEO09626p1 OS=Drosophila melanogaster OX=7227 GN=ND-MLRQ PE=1 SV=1	Q8SYJ2	38.5542	9.4	12	12	9	6	0.653846	0.095466
GEO09659p1 OS=Drosophila melanogaster OX=7227 GN=Dmel\CG13220 PE=1 SV=1	Q6NP72	71.8954	16.4	14	14	12	13	0.9	0.095466
GEO10158p1 OS=Drosophila melanogaster OX=7227 GN=mRpS14 PE=2 SV=2	Q9VWI3	9.375	14.8	0	2	2	1	1.25	0.698489
GEO10196p1 OS=Drosophila melanogaster OX=7227 GN=Dmel\CG17776 PE=2 SV=1	Q9W513	45.7143	8.1	2	3	2	4	1.14286	0.698489
GEO11096p1 OS=Drosophila melanogaster OX=7227 GN=Dmel\CG34150 PE=2 SV=2	Q0KI15	42.3358	15.5	0	0	1	4	3.5	0.237507
GEO11133p1 OS=Drosophila melanogaster OX=7227 GN=SLIRP2 PE=1 SV=1	Q9VHP3	58.2418	10.3	4	4	4	7	1.3	0.42265
GEO11443p1 OS=Drosophila melanogaster OX=7227 GN=UQCR-6.4 PE=2 SV=1	Q500Y7	75.4386	6.3	10	8	5	6	0.65	0.0886776
GEO11814p1 OS=Drosophila melanogaster OX=7227 GN=Tim9a PE=2 SV=1	X2JEU5	67.3684	11.1	6	4	5	4	0.916667	0.698489
GEO12027p1 OS=Drosophila melanogaster OX=7227 GN=Dmel\CG15908 PE=2 SV=1	Q4QPU3	20.5128	18.3	2	3	3	3	1.14286	0.42265
GEO12033p1 OS=Drosophila melanogaster OX=7227 GN=Dmel\CG16986 PE=1 SV=1	Q9VZZ5	46.8531	15.8	9	5	5	5	0.75	0.42265
GEO12235p1 OS=Drosophila melanogaster OX=7227 GN=Dmel\CG7950 PE=2 SV=3	Q9VAA6	29.7468	16.7	3	3	3	6	1.375	0.42265
GEO12465p1 OS=Drosophila melanogaster OX=7227 GN=Syb PE=1 SV=1	H1UUB1	20.155	14.1	4	3	3	4	1	1
GEO13356p1 OS=Drosophila melanogaster OX=7227 GN=Dmel\CG34310 PE=2 SV=1	A8DYW4	48.6486	8.5	3	3	3	4	1.125	0.42265
GEO13361p1 OS=Drosophila melanogaster OX=7227 GN=SLIRP1 PE=1 SV=1	Q0KHQ1	46.6667	10	2	2	1	2	0.833333	0.42265
GH01077p OS=Drosophila melanogaster OX=7227 GN=UQCR-C1 PE=1 SV=2	Q9VFF0	44.2553	51.8	12	10	20	22	1.83333	0.0194193
GH01208p OS=Drosophila melanogaster OX=7227 GN=Dmel\CG17292 PE=2 SV=1	Q7K3Z8	2.64706	38.2	1	1	0	1	0.75	0.42265
GH01257p OS=Drosophila melanogaster OX=7227 GN=Dmel\CG5107 PE=2 SV=1	Q9VBQ4	7.04225	23.6	1	1	0	0	0.5	#DIV/0!
GH01592p OS=Drosophila melanogaster OX=7227 GN=BEST:GH19547 PE=1 SV=1	Q7K5N8	28.2051	40.7	7	4	2	3	0.538462	0.198216
GH01619p OS=Drosophila melanogaster OX=7227 GN=Rab2 PE=1 SV=1	O18333	64.7887	23.5	11	10	15	13	1.30435	0.0886776
GH01709p OS=Drosophila melanogaster OX=7227 GN=Dmel\CG5590 PE=1 SV=1	Q9VB10	59.466	44.3	26	32	24	31	0.95	0.775769
GH01837p OS=Drosophila melanogaster OX=7227 GN=FOHSDR PE=1 SV=1	Q9VDC0	24	27.2	6	5	4	6	0.923077	0.698489
GH02075p OS=Drosophila melanogaster OX=7227 GN=Tspo PE=1 SV=1	Q9VPR1	50.8108	20.1	7	5	9	9	1.42857	0.095466
GH02495p OS=Drosophila melanogaster OX=7227 GN=MESK2 PE=1 SV=1	Q8T0V2	10.5145	48.7	2	1	3	1	1.2	0.698489
GH02816p OS=Drosophila melanogaster OX=7227 GN=HL03644 PE=2 SV=2	Q9W043	18.2073	41.5	5	6	4	2	0.615385	0.154846
GH03113p OS=Drosophila melanogaster OX=7227 GN=wrapper PE=1 SV=2	Q9W260	3.6	55.5	0	0	0	2	2	0.42265
GH03305p OS=Drosophila melanogaster OX=7227 GN=GH26 PE=1 SV=1	Q9VKI8	55.4217	35.2	16	22	19	18	0.975	0.88453
GH03980p OS=Drosophila melanogaster OX=7227 GN=Hf PE=2 SV=1	Q9VIQ4	11.215	24.3	2	2	2	1	0.833333	0.42265
GH04039p OS=Drosophila melanogaster OX=7227 GN=Dmel\CG3625 PE=2 SV=1	Q9VPN0	5.24194	28.5	1	1	1	1	1	#DIV/0!
GH04080p OS=Drosophila melanogaster OX=7227 GN=PPO1 PE=1 SV=1	Q7K2W6	8.4058	79	2	2	1	2	0.833333	0.42265
GH04081p OS=Drosophila melanogaster OX=7227 GN=wupA PE=1 SV=1	E4NKJ3	43.4615	29.1	21	19	20	26	1.14286	0.442914
GH04176p OS=Drosophila melanogaster OX=7227 GN=Sip1 PE=1 SV=1	Q7K5M6	5.40541	30.7	1	1	2	1	1.25	0.42265
GH04232p OS=Drosophila melanogaster OX=7227 GN=CT16527 PE=1 SV=1	Q9VPZ5	8.42105	70.9	3	2	4	4	1.42857	0.095466
GH04238p OS=Drosophila melanogaster OX=7227 GN=Dmel\CG5597 PE=1 SV=1	Q9W1H6	23.8462	29.6	5	5	9	7	1.5	0.095466
GH04538p OS=Drosophila melanogaster OX=7227 GN=Dmel\CG8785 PE=2 SV=1	Q7K2W3	2.53165	52.1	0	1	0	1	1	1
GH04784p OS=Drosophila melanogaster OX=7227 GN=Dmel\CG7582 PE=2 SV=1	Q9VAJ0	3.54331	28.6	1	0	1	1	1.33333	0.42265
GH04846p OS=Drosophila melanogaster OX=7227 GN=RagA-B PE=1 SV=1	Q9VHJ4	11.254	35.6	4	3	1	3	0.666667	0.311753
GH04863p OS=Drosophila melanogaster OX=7227 GN=Dmel\CG14997 PE=1 SV=1	Q9VZF6	52.954	51.1	26	23	22	24	0.941176	0.492907
GH04973p OS=Drosophila melanogaster OX=7227 GN=Dmel\CG10194 PE=2 SV=1	Q9VIV6	10.8262	40.3	2	3	2	2	0.857143	0.42265
GH05102p OS=Drosophila melanogaster OX=7227 GN=CT10168 PE=1 SV=1	Q9VR44	10.3448	53.9	1	0	2	3	2.33333	0.105573
GH05406p OS=Drosophila melanogaster OX=7227 GN=mRpS30 PE=1 SV=1	Q9VXP3	46.4991	65.1	8	7	19	19	2.35294	0.00188502
GH05942p OS=Drosophila melanogaster OX=7227 GN=DmTOM1 PE=1 SV=2	Q9VSZ1	17.8637	57.6	2	4	3	6	1.375	0.492907
GH05949p OS=Drosophila melanogaster OX=7227 GN=15010468 PE=1 SV=1	Q9VLM9	4.70588	28	0	0	1	0	1.5	0.42265
GH06117p OS=Drosophila melanogaster OX=7227 GN=pst PE=2 SV=2	Q8IQ80	21.4993	77.4	7	8	13	13	1.64706	0.0081634
GH06693p OS=Drosophila melanogaster OX=7227 GN=152078_at PE=1 SV=1	Q9VMC6	8.11456	45.7	0	1	0	1	1	1
GH07286p OS=Drosophila melanogaster OX=7227 GN=Dmel\CG13850 PE=1 SV=3	Q9VD14	56.9149	61.8	37	30	30	37	1	1
GH07444p OS=Drosophila melanogaster OX=7227 GN=Dmel\CG1309 PE=1 SV=1	Q9VZF1	26.9084	58.4	13	10	12	15	1.16	0.4453
GH08048p OS=Drosophila melanogaster OX=7227 GN=Dmel\CG1774 PE=1 SV=1	Q9V9W4	34.5339	54	1	1	7	4	3.25	0.095466
GH08677p OS=Drosophila melanogaster OX=7227 GN=nmd PE=2 SV=1	Q9VL02	36.5854	41.5	10	10	10	11	1.04545	0.42265
GH08708p OS=Drosophila melanogaster OX=7227 GN=Pex5 PE=1 SV=2	O46085	1.62866	69.3	1	0	0	1	1	1
GH08893p OS=Drosophila melanogaster OX=7227 GN=Dmel\CG11790 PE=1 SV=1	Q8SWX6	7.94702	33.4	2	0	1	1	1	1
GH09052p OS=Drosophila melanogaster OX=7227 GN=Dmel\CG1208 PE=2 SV=1	Q8T0T6	11.6935	53.9	4	3	4	6	1.33333	0.311753
GH09241p OS=Drosophila melanogaster OX=7227 GN=CT19169 PE=1 SV=1	Q961R9	14.4144	60.8	3	5	3	6	1.1	0.80755
GH09295p OS=Drosophila melanogaster OX=7227 GN=CG8728-RA PE=1 SV=1	Q7K3W2	33.4532	61	10	13	15	13	1.2	0.29986
GH09436p OS=Drosophila melanogaster OX=7227 GN=Dmel\CG7888 PE=2 SV=1	Q7YTZ0	10.6061	50.9	5	3	1	7	1	1
GH09623p OS=Drosophila melanogaster OX=7227 GN=Dmel\CG6330 PE=1 SV=2	Q9VBA0	37.7717	41.3	9	6	11	11	1.41176	0.144814
GH09628p OS=Drosophila melanogaster OX=7227 GN=Dmel\CG2121 PE=1 SV=1	Q7K3V9	3.44828	56.9	0	1	1	2	1.66667	0.292893
GH10112p OS=Drosophila melanogaster OX=7227 GN=nec PE=1 SV=1	Q7JWX3	9.87395	53.7	2	3	1	1	0.571429	0.095466
GH10289p OS=Drosophila melanogaster OX=7227 GN=Dmel\CG1434 PE=1 SV=2	Q9VY45	5.49683	52.7	2	2	0	0	0.333333	#DIV/0!
GH10454p OS=Drosophila melanogaster OX=7227 GN=Dmel\CG10562 PE=1 SV=1	Q961Q8	40.2469	46.1	15	12	7	16	0.862069	0.714286
GH10609p OS=Drosophila melanogaster OX=7227 GN=yellow-d PE=2 SV=2	Q9W1R1	4.16667	48.7	0	0	1	2	2.5	0.095466
GH10642p OS=Drosophila melanogaster OX=7227 GN=hebe PE=1 SV=1	Q7K568	12.7193	48.4	3	2	4	2	1.14286	0.698489
GH10714p OS=Drosophila melanogaster OX=7227 GN=Dmel\CG3842 PE=2 SV=1	Q9W404	16.0099	44.9	4	4	5	5	1.2	#DIV/0!
GH11067p OS=Drosophila melanogaster OX=7227 GN=Dmel\CG6567 PE=1 SV=1	Q9VGV9	8.08511	26.2	2	1	0	0	0.4	0.095466
GH11113p OS=Drosophila melanogaster OX=7227 GN=Galk PE=1 SV=1	Q95U34	16.3265	54.1	6	7	3	2	0.466667	0.0298575
GH11193p OS=Drosophila melanogaster OX=7227 GN=Rab18 PE=1 SV=1	Q9W4A0	17.2589	22	3	5	3	4	0.9	0.698489
GH11283p OS=Drosophila melanogaster OX=7227 GN=Nmda1 PE=2 SV=1	Q7JRM9	3.08642	35.5	2	2	1	1	0.666667	#DIV/0!
GH11294p OS=Drosophila melanogaster OX=7227 GN=SmydA-1 PE=2 SV=1	Q7K561	6.23782	58.6	4	2	2	2	0.75	0.42265
GH11385p OS=Drosophila melanogaster OX=7227 GN=Irc PE=1 SV=2	Q9VEP8	12.3386	78.2	4	4	4	3	0.9	0.42265
GH11519p OS=Drosophila melanogaster OX=7227 GN=mfas PE=1 SV=1	Q9VGE9	29.902	90.6	10	3	14	14	2	0.165378
GH11762p OS=Drosophila melanogaster OX=7227 GN=Dmel\CG9512 PE=1 SV=1	Q9VY05	59.8716	68.8	75	69	74	100	1.20548	0.377695
GH11824p OS=Drosophila melanogaster OX=7227 GN=POLDIP2 PE=1 SV=1	Q9VNC0	13.6585	46.3	2	2	2	4	1.33333	0.42265
GH12235p OS=Drosophila melanogaster OX=7227 GN=sei PE=2 SV=1	Q7JPB9	1.16959	97.6	1	1	0	0	0.5	#DIV/0!
GH12395p OS=Drosophila melanogaster OX=7227 GN=CG17837 PE=1 SV=1	Q95SN8	20.7746	32	2	2	2	2	1	#DIV/0!
GH12548p OS=Drosophila melanogaster OX=7227 GN=Dmel\CG11236 PE=2 SV=1	Q9VM80	21.9941	37.6	3	4	4	2	0.888889	0.698489
GH12661p OS=Drosophila melanogaster OX=7227 GN=CG10854 PE=2 SV=2	Q9VZM6	4.7619	31.8	1	0	0	0	0.666667	0.42265
GH12831p OS=Drosophila melanogaster OX=7227 GN=CG17837 PE=2 SV=2	Q9I7I3	16.3823	32.8	4	2	4	3	1.125	0.698489
GH13039p OS=Drosophila melanogaster OX=7227 GN=gammaSnap1 PE=1 SV=1	Q9U6R9	34.4371	33.7	5	8	6	7	1	1
GH13256p OS=Drosophila melanogaster OX=7227 GN=Mtpbeta PE=1 SV=1	Q9W1H8	36.4606	50.6	11	11	9	11	0.916667	0.42265
GH13262p OS=Drosophila melanogaster OX=7227 GN=CG1814-RB PE=1 SV=1	Q7K3S2	18.8264	48.4	2	3	3	5	1.42857	0.311753
GH13495p OS=Drosophila melanogaster OX=7227 GN=Dmel\CG10513 PE=1 SV=2	Q9VBT7	12.5592	48.9	4	3	2	2	0.666667	0.095466
GH13992p OS=Drosophila melanogaster OX=7227 GN=shrb PE=1 SV=1	Q8T0Q4	12.8319	25.4	2	2	3	2	1.16667	0.42265
GH14121p OS=Drosophila melanogaster OX=7227 GN=Dmel\CG8043 PE=1 SV=1	Q9VHN4	17.8161	39.5	3	2	4	5	1.57143	0.105573
GH14950p OS=Drosophila melanogaster OX=7227 GN=Tsp42El PE=1 SV=1	Q7K527	20.7373	24.3	1	1	1	1	1	#DIV/0!
GH15104p1 OS=Drosophila melanogaster OX=7227 GN=Dmel\CG42307 PE=2 SV=1	B7Z0C9	32.6316	11	3	2	3	3	1.14286	0.42265
GH15213p OS=Drosophila melanogaster OX=7227 GN=Dmel\CG12065 PE=1 SV=1	Q8MRM6	10.4524	71.1	4	2	3	2	0.875	0.698489
GH15296p OS=Drosophila melanogaster OX=7227 GN=Scp1 PE=1 SV=1	Q8MSI2	43.3862	21.6	4	6	7	5	1.16667	0.552786
GH15472p OS=Drosophila melanogaster OX=7227 GN=Slc25A46a PE=2 SV=1	Q9VXK8	14.7268	47.3	6	4	4	4	0.833333	0.42265
GH15861p OS=Drosophila melanogaster OX=7227 GN=Dmel\CG1358 PE=1 SV=1	Q7K1D7	3.73444	52.2	0	0	0	2	2	0.42265
GH15894p OS=Drosophila melanogaster OX=7227 GN=cg2736 PE=1 SV=1	Q9W0X1	20.3156	58.1	1	2	4	10	3.2	0.212274
GH15921p OS=Drosophila melanogaster OX=7227 GN=cg16820 PE=2 SV=2	Q9VK11	19.4175	33.3	5	4	4	5	1	1
GH15945p OS=Drosophila melanogaster OX=7227 GN=Dmel\CG6432 PE=2 SV=1	Q9VC92	13.9466	75	3	4	5	6	1.44444	0.105573
GH16429p OS=Drosophila melanogaster OX=7227 GN=RagC-D PE=1 SV=1	Q7K519	16.8831	43.9	5	5	3	3	0.666667	#DIV/0!
GH16463p OS=Drosophila melanogaster OX=7227 GN=BEST:GM01072 PE=2 SV=1	Q95R34	4.20712	36.3	1	0	1	1	1.33333	0.42265
GH16740p OS=Drosophila melanogaster OX=7227 GN=GstT4 PE=1 SV=1	Q8MRM0	37.1308	27.6	6	4	4	3	0.75	0.311753
GH17475p OS=Drosophila melanogaster OX=7227 GN=Dmel\CG7778 PE=2 SV=1	Q9VLN8	4.46097	28.3	1	1	1	1	1	#DIV/0!
GH17516p OS=Drosophila melanogaster OX=7227 GN=Dmel\CG8768 PE=1 SV=1	Q8T0N5	58.2781	32.8	18	19	16	21	1	1
GH17623p OS=Drosophila melanogaster OX=7227 GN=CG3364 PE=2 SV=1	Q7K332	23.0126	27.6	2	3	4	5	1.57143	0.105573
GH17672p OS=Drosophila melanogaster OX=7227 GN=CT30783 PE=1 SV=1	Q7JVN6	28.9206	53.2	10	9	12	21	1.66667	0.262135
GH17801p OS=Drosophila melanogaster OX=7227 GN=Dmel\CG17660 PE=1 SV=3	Q9VQ34	3.91791	60.1	2	1	1	2	1	1
GH19047p OS=Drosophila melanogaster OX=7227 GN=Dmel\CG3829 PE=2 SV=1	Q961K6	10.3853	67.1	0	0	0	6	4	0.42265
GH19262p OS=Drosophila melanogaster OX=7227 GN=SP55 PE=2 SV=1	Q9VFM0	3.1746	56.5	0	0	1	0	1.5	0.42265
GH19483p OS=Drosophila melanogaster OX=7227 GN=Dmel\CG9581 PE=1 SV=1	Q9W5W7	15.7798	60.8	1	1	3	7	3	0.183503
GH19557p OS=Drosophila melanogaster OX=7227 GN=Dmel\CG42371 PE=2 SV=1	B7YZZ0	44.8276	10.2	1	1	1	0	0.75	0.42265
GH19706p OS=Drosophila melanogaster OX=7227 GN=Vta1 PE=1 SV=1	Q9W0B3	6.32911	34.4	2	0	0	0	0.5	0.42265
GH19726p OS=Drosophila melanogaster OX=7227 GN=Dmel\CG1824 PE=1 SV=1	Q9VYL5	2.1025	83.5	0	0	0	0	1	#DIV/0!
GH19849p OS=Drosophila melanogaster OX=7227 GN=Dmel\CG6656 PE=2 SV=1	Q9VD68	21.519	44.8	3	1	3	6	1.83333	0.29986
GH19970p OS=Drosophila melanogaster OX=7227 GN=SLC5A11 PE=2 SV=2	Q9VLR8	4.33333	65.3	0	0	0	1	1.5	0.42265
GH20621p OS=Drosophila melanogaster OX=7227 GN=cg5945 PE=1 SV=1	Q9VK12	54.4	28.5	10	9	7	8	0.809524	0.105573
GH20802p OS=Drosophila melanogaster OX=7227 GN=Dmel\CG2233 PE=1 SV=1	Q9W3L4	36.715	46.5	9	11	7	10	0.863636	0.492907
GH21048p OS=Drosophila melanogaster OX=7227 GN=Shawn PE=2 SV=2	Q9VWG0	21.9638	42.1	4	4	6	6	1.4	#DIV/0!
GH21273p OS=Drosophila melanogaster OX=7227 GN=BEST:LD29996 PE=1 SV=1	Q9VNA3	44.9074	23.6	6	4	4	6	1	1
GH21490p OS=Drosophila melanogaster OX=7227 GN=Dmel\CG6484 PE=1 SV=1	Q7K3P6	11.1828	50.2	8	6	5	5	0.75	0.183503
GH21596p OS=Drosophila melanogaster OX=7227 GN=Dmel\CG5023 PE=1 SV=1	Q9I7J0	27.2189	19.1	4	3	5	5	1.33333	0.095466
GH22096p OS=Drosophila melanogaster OX=7227 GN=Dmel\CG6984 PE=1 SV=1	Q7K1C3	3.50877	31.1	0	1	0	1	1	1
GH22139p OS=Drosophila melanogaster OX=7227 GN=anon-WO0242455.53 PE=2 SV=1	Q95T49	27.6316	34.1	6	5	6	6	1.07692	0.42265
GH22160p OS=Drosophila melanogaster OX=7227 GN=Dmel\CG5805 PE=2 SV=1	Q9VC40	16.2242	37.9	3	1	5	5	2	0.095466
GH22994p OS=Drosophila melanogaster OX=7227 GN=CT28495 PE=1 SV=2	Q9VG23	28.8372	24.4	4	3	4	4	1.11111	0.42265
GH23390p OS=Drosophila melanogaster OX=7227 GN=Dmel\CG6028 PE=1 SV=1	Q95SI7	63.8225	32.3	16	15	14	17	1	1
GH23568p OS=Drosophila melanogaster OX=7227 GN=parvin PE=1 SV=2	Q9VWD0	7.90191	41.8	0	0	0	2	2	0.42265
GH23975p OS=Drosophila melanogaster OX=7227 GN=MFS9 PE=2 SV=1	Q7K2N3	5.77689	56.1	0	1	0	1	1	1
GH24787p OS=Drosophila melanogaster OX=7227 GN=Pus7 PE=1 SV=1	Q9VSK9	30.109	82.7	14	20	7	15	0.666667	0.353003
GH25425p OS=Drosophila melanogaster OX=7227 GN=Dmel\CG6180 PE=1 SV=2	Q9VK60	22.179	28.7	4	3	3	3	0.888889	0.42265
GH25466p OS=Drosophila melanogaster OX=7227 GN=Dmel\CG7724 PE=1 SV=1	Q9VVE3	8.29146	44.8	1	1	2	1	1.25	0.42265
GH25853p OS=Drosophila melanogaster OX=7227 GN=Dmel\CG10132 PE=1 SV=2	Q9VIU8	7.56796	152.3	2	2	6	7	2.5	0.0121217
GH26015p OS=Drosophila melanogaster OX=7227 GN=Dmel\CG8888 PE=1 SV=1	Q7K3N4	21.3918	43.5	4	2	4	7	1.625	0.29986
GH26270p OS=Drosophila melanogaster OX=7227 GN=Idh3b PE=1 SV=1	Q9VD58	53.5135	40.4	33	30	30	30	0.953846	0.42265
GH26459p OS=Drosophila melanogaster OX=7227 GN=Dmel\CG5989 PE=2 SV=1	Q9VSM4	50.9174	50.3	10	7	13	12	1.42105	0.127128
GH26575p OS=Drosophila melanogaster OX=7227 GN=Nepl12 PE=2 SV=1	Q9VH96	3.7037	80.8	0	0	0	1	1.5	0.42265
GH26960p OS=Drosophila melanogaster OX=7227 GN=Porin2 PE=2 SV=1	Q9VKP2	41.9795	31.9	10	11	0	1	0.130435	0.00496281
GH28326p OS=Drosophila melanogaster OX=7227 GN=45555989 PE=1 SV=2	Q9VWV4	24.4444	71.7	6	8	7	13	1.375	0.442914
GH28348p OS=Drosophila melanogaster OX=7227 GN=jp PE=2 SV=1	Q7JV09	6.35674	115.9	2	2	5	5	2	#DIV/0!
GH28654p OS=Drosophila melanogaster OX=7227 GN=Dmel\CG8654 PE=2 SV=1	Q7K3M6	15.7371	55.5	5	2	3	5	1.11111	0.80755
GH28815p OS=Drosophila melanogaster OX=7227 GN=Dmel\CG33722 PE=1 SV=1	Q6NL44	7.74059	53.6	3	1	2	2	1	1
Gilgamesh, isoform C OS=Drosophila melanogaster OX=7227 GN=gish PE=1 SV=2	Q8INB6	17.3302	48.7	2	2	2	4	1.33333	0.42265
GILT-like protein 1 OS=Drosophila melanogaster OX=7227 GN=GILT1 PE=1 SV=1	Q95RA9	56	27.7	9	9	11	8	1.05	0.770584
Glucose transporter type 1 OS=Drosophila melanogaster OX=7227 GN=Glut1 PE=2 SV=4	Q8IRI6	2.36111	158.5	4	2	1	5	1	1
Glucose-6-phosphate 1-dehydrogenase OS=Drosophila melanogaster OX=7227 GN=Zw PE=1 SV=2	P12646	15.2672	60.4	2	1	3	2	1.4	0.292893
Glucose-6-phosphate 1-epimerase OS=Drosophila melanogaster OX=7227 GN=BG:DS00797.2 PE=1 SV=1	Q9V3D1	6.73401	34.2	1	2	1	2	1	1
Glucose-6-phosphate isomerase OS=Drosophila melanogaster OX=7227 GN=Pgi PE=2 SV=2	P52029	13.4409	62.3	0	0	0	3	2.5	0.42265
Glucosidase 2 subunit beta OS=Drosophila melanogaster OX=7227 GN=GCS2beta PE=1 SV=1	Q9VJD1	35.5839	61.5	12	15	10	19	1.06897	0.852558
Glucosylceramidase OS=Drosophila melanogaster OX=7227 GN=Gba1b PE=3 SV=3	Q8IMY3	4.59364	64.8	2	0	0	0	0.5	0.42265
Glutactin OS=Drosophila melanogaster OX=7227 GN=Glt PE=1 SV=2	P33438	3.50877	118.7	0	1	1	2	1.66667	0.292893
Glutamate carrier 1, isoform A OS=Drosophila melanogaster OX=7227 GN=GC1 PE=1 SV=1	Q9VGF7	55.1402	34.5	16	15	12	15	0.878788	0.333333
Glutamate dehydrogenase OS=Drosophila melanogaster OX=7227 GN=Gdh PE=1 SV=1	A0A0C4DHE7	58.0563	43	27	24	23	21	0.867925	0.19171
Glutamate dehydrogenase, mitochondrial OS=Drosophila melanogaster OX=7227 GN=Gdh PE=1 SV=2	P54385	58.363	62.5	50	50	44	41	0.852941	0.0377496
Glutamic acid decarboxylase 1, isoform D OS=Drosophila melanogaster OX=7227 GN=Gad1 PE=3 SV=1	M9PH99	35.8824	57.8	16	16	16	19	1.08824	0.42265
Glutaminase OS=Drosophila melanogaster OX=7227 GN=GLS PE=1 SV=1	A1Z943	28.4195	73.3	8	13	9	10	0.913043	0.732739
Glutamine amidotransferase OS=Drosophila melanogaster OX=7227 GN=bur PE=1 SV=3	Q9VIE7	6.58858	76.7	0	1	1	2	1.66667	0.292893
Glutamine synthetase OS=Drosophila melanogaster OX=7227 GN=Gs1 PE=1 SV=1	E1JHQ1	39.599	44.4	14	8	8	16	1.08333	0.859972
Glutamine synthetase OS=Drosophila melanogaster OX=7227 GN=Gs2 PE=1 SV=1	X2JDA5	36.4611	41.7	18	12	14	13	0.90625	0.670707
Glutamine--fructose-6-phosphate transaminase (isomerizing) OS=Drosophila melanogaster OX=7227 GN=Gfat1 PE=1 SV=2	Q7PLC5	4.0568	55.6	2	1	1	0	0.6	0.292893
Glutamine--fructose-6-phosphate transaminase (isomerizing) OS=Drosophila melanogaster OX=7227 GN=Gfat2 PE=1 SV=1	Q9VAW3	2.04978	76.5	1	1	0	1	0.75	0.42265
Glutaminyl-peptide cyclotransferase OS=Drosophila melanogaster OX=7227 GN=isoQC PE=2 SV=1	Q7KTY3	23.0114	40.3	5	4	3	6	1	1
Glutaminyl-peptide cyclotransferase OS=Drosophila melanogaster OX=7227 GN=QC PE=1 SV=2	Q9VRQ9	2.64706	38	0	0	0	0	1	#DIV/0!
Glutamyl-tRNA synthetase OS=Drosophila melanogaster OX=7227 GN=GluRS-m PE=3 SV=1	Q9VV59	10.3718	58.5	3	2	3	2	1	1
Glutamyl-tRNA(Gln) amidotransferase subunit A, mitochondrial OS=Drosophila melanogaster OX=7227 GN=gatA PE=2 SV=1	Q9VE09	62.9921	55.8	12	13	15	21	1.40741	0.212274
Glutamyl-tRNA(Gln) amidotransferase subunit B, mitochondrial OS=Drosophila melanogaster OX=7227 GN=GatB PE=3 SV=2	Q9VCD0	31.9767	57.3	9	9	8	13	1.15	0.609433
Glutamyl-tRNA(Gln) amidotransferase subunit C, mitochondrial OS=Drosophila melanogaster OX=7227 GN=GatC PE=3 SV=1	Q86BL4	43.9189	16.9	2	1	4	4	2	0.0377496
Glutathione peroxidase OS=Drosophila melanogaster OX=7227 GN=PHGPx PE=1 SV=1	Q9VZQ8	62.1302	18.7	7	9	9	9	1.11111	0.42265
Glutathione S transferase D9, isoform A OS=Drosophila melanogaster OX=7227 GN=GstD9 PE=1 SV=1	Q9VGA0	9.63303	25.4	1	1	0	1	0.75	0.42265
Glutathione S transferase E9 OS=Drosophila melanogaster OX=7227 GN=GstE9 PE=1 SV=1	Q7K8X7	15.8371	24.9	4	4	2	4	0.8	0.42265
Glutathione S transferase O2, isoform B OS=Drosophila melanogaster OX=7227 GN=GstO2 PE=1 SV=2	Q9VSL4	4.4	28.7	1	0	1	1	1.33333	0.42265
Glutathione S transferase T1 OS=Drosophila melanogaster OX=7227 GN=GstT1 PE=1 SV=1	Q7K0B6	64.0351	26.6	18	19	20	20	1.07692	0.095466
Glutathione S transferase T2 OS=Drosophila melanogaster OX=7227 GN=GstT2 PE=1 SV=2	A1Z7X7	15.7895	26.6	4	2	1	0	0.375	0.154846
Glutathione S transferase T3, isoform B OS=Drosophila melanogaster OX=7227 GN=GstT3 PE=3 SV=1	E1JJS1	30.597	31.4	10	5	6	4	0.705882	0.451179
Glutathione S-transferase D1 OS=Drosophila melanogaster OX=7227 GN=GstD1 PE=1 SV=1	P20432	39.7129	23.9	12	6	8	6	0.8	0.591752
Glutathione S-transferase S1 OS=Drosophila melanogaster OX=7227 GN=GstS1 PE=1 SV=2	P41043	22.49	27.6	1	2	4	4	2	0.0377496
Glyceraldehyde-3-phosphate dehydrogenase 1 OS=Drosophila melanogaster OX=7227 GN=Gapdh1 PE=2 SV=2	P07486	87.9518	35.3	74	81	75	125	1.28662	0.466811
Glyceraldehyde-3-phosphate dehydrogenase OS=Drosophila melanogaster OX=7227 GN=Gapdh2 PE=3 SV=1	M9PJN8	83.7349	35.3	66	70	70	114	1.34783	0.390792
Glycerol kinase OS=Drosophila melanogaster OX=7227 GN=Dmel\CG8298 PE=2 SV=1	Q7JY99	10.4027	66.5	5	3	2	5	0.9	0.80755
Glycerol kinase OS=Drosophila melanogaster OX=7227 GN=Gk1 PE=1 SV=1	Q9W0U0	23.6059	58.8	3	8	6	6	1.07692	0.859972
Glycerol kinase OS=Drosophila melanogaster OX=7227 GN=Gk2 PE=2 SV=2	Q9W095	16.1458	64.5	2	1	3	5	2	0.154846
Glycerol-3-phosphate acyltransferase 4, isoform C OS=Drosophila melanogaster OX=7227 GN=Gpat4 PE=1 SV=2	Q9W1B5	16.9935	52.2	6	5	4	7	1	1
Glycerol-3-phosphate dehydrogenase [NAD(+)] OS=Drosophila melanogaster OX=7227 GN=Gpdh1 PE=1 SV=1	M9PC43	73.3711	38.6	54	35	53	40	1.04396	0.878058
Glycerol-3-phosphate dehydrogenase OS=Drosophila melanogaster OX=7227 GN=Gpo1 PE=1 SV=1	Q7K569	59.2541	80.4	58	54	55	70	1.11404	0.49049
Glycogen [starch] synthase OS=Drosophila melanogaster OX=7227 GN=GlyS PE=1 SV=2	Q9VFC8	73.2017	81.7	118	123	97	103	0.831276	0.034425
Glycogen-binding subunit 76A OS=Drosophila melanogaster OX=7227 GN=Gbs-76A PE=1 SV=1	Q9VVY3	18.9427	73.9	3	4	4	9	1.66667	0.360398
Glycogenin, isoform B OS=Drosophila melanogaster OX=7227 GN=Gyg PE=1 SV=3	Q9W2J6	11.1111	37.8	1	0	0	1	1	1
Glycylpeptide N-tetradecanoyltransferase OS=Drosophila melanogaster OX=7227 GN=Nmt PE=2 SV=2	O61613	3.81356	53.8	0	1	1	2	1.66667	0.292893
Glyoxalase I OS=Drosophila melanogaster OX=7227 GN=Glo1 PE=1 SV=1	A1Z6X6	16.4773	20	0	0	2	0	2	0.42265
GM01152p OS=Drosophila melanogaster OX=7227 GN=Dmel\CG3040 PE=1 SV=2	Q9W3T9	5.46218	26.9	1	1	0	0	0.5	#DIV/0!
GM01318p OS=Drosophila melanogaster OX=7227 GN=Wbp2 PE=1 SV=1	Q95SE8	3.85757	35.3	0	0	0	1	1.5	0.42265
GM01519p OS=Drosophila melanogaster OX=7227 GN=Pld3 PE=1 SV=1	Q9VIF2	31.1741	55.6	20	19	20	22	1.07317	0.311753
GM04645p OS=Drosophila melanogaster OX=7227 GN=Ugt302C1 PE=1 SV=1	Q9VGT3	1.89394	60.1	0	0	0	1	1.5	0.42265
GM05240p OS=Drosophila melanogaster OX=7227 GN=Dmel\CG6178 PE=1 SV=1	Q9VCC6	40.0735	59.9	13	11	18	14	1.30769	0.215535
GM09977p OS=Drosophila melanogaster OX=7227 GN=anon-WO0172774.138 PE=1 SV=1	Q9VSC5	15.4079	36.7	1	2	2	3	1.4	0.292893
GM13032p OS=Drosophila melanogaster OX=7227 GN=Dmel\CG6983 PE=1 SV=1	Q9VSK4	11.1111	20.4	1	1	1	2	1.25	0.42265
GM13341p OS=Drosophila melanogaster OX=7227 GN=Dmel\CG2100 PE=1 SV=1	Q9VNH2	8.38574	55.3	3	4	2	2	0.666667	0.095466
GM14286p OS=Drosophila melanogaster OX=7227 GN=Pdp PE=1 SV=1	Q9W3Q1	12.2105	53.5	2	4	3	1	0.75	0.552786
GM14617p OS=Drosophila melanogaster OX=7227 GN=Mccc1 PE=1 SV=2	Q9V9T5	32.3782	76.5	13	15	11	12	0.833333	0.154846
GM16226p OS=Drosophila melanogaster OX=7227 GN=Dmel\CG10343 PE=1 SV=1	Q9VJ60	44.3925	24.1	3	5	2	5	0.9	0.80755
Golgi pH regulator OS=Drosophila melanogaster OX=7227 GN=GPHR PE=2 SV=1	Q3ZAN1	2.1978	52.8	1	1	1	1	1	#DIV/0!
Golgi phosphoprotein 3 homolog sauron OS=Drosophila melanogaster OX=7227 GN=sau PE=1 SV=1	Q9VQ93	16.6667	33.5	3	2	3	5	1.42857	0.311753
Gp150, isoform E OS=Drosophila melanogaster OX=7227 GN=Gp150 PE=1 SV=1	A0A0B4LGB0	1.91571	117.3	0	0	0	1	1.5	0.42265
GPI mannosyltransferase 3 OS=Drosophila melanogaster OX=7227 GN=PIG-B PE=2 SV=2	Q9VZM5	3.20856	65	0	0	0	2	2	0.42265
GPN-loop GTPase OS=Drosophila melanogaster OX=7227 GN=Dmel\CG3704 PE=1 SV=1	Q9V3R3	2.35602	42.8	1	1	0	0	0.5	#DIV/0!
Gram-negative bacteria-binding protein 3 OS=Drosophila melanogaster OX=7227 GN=GNBP3 PE=1 SV=2	Q9NHA8	6.93878	55.2	4	2	2	2	0.75	0.42265
Grasp65 OS=Drosophila melanogaster OX=7227 GN=Grasp65 PE=1 SV=1	Q9VW57	4.34783	47.7	0	1	1	1	1.33333	0.42265
GrpE protein homolog, mitochondrial OS=Drosophila melanogaster OX=7227 GN=Roe1 PE=2 SV=2	P48604	37.0892	23.9	7	8	8	5	0.882353	0.591752
GTP cyclohydrolase 1 OS=Drosophila melanogaster OX=7227 GN=Pu PE=1 SV=3	P48596	3.7037	35.5	1	0	1	1	1.33333	0.42265
GTP:AMP phosphotransferase, mitochondrial OS=Drosophila melanogaster OX=7227 GN=Ak3 PE=1 SV=1	Q9VGU6	21.2963	24.1	3	3	1	4	0.875	0.770584
GTPase-activating protein skywalker OS=Drosophila melanogaster OX=7227 GN=sky PE=1 SV=2	Q9VIH7	4.94037	67.3	1	2	1	2	1	1
GTP-binding nuclear protein OS=Drosophila melanogaster OX=7227 GN=Ran PE=1 SV=1	A4V4A5	26.3889	24.7	2	3	2	1	0.714286	0.292893
GTP-binding protein 128up OS=Drosophila melanogaster OX=7227 GN=128up PE=2 SV=2	P32234	20.3804	41.1	4	5	7	7	1.45455	0.0377496
Guanine deaminase OS=Drosophila melanogaster OX=7227 GN=DhpD PE=1 SV=1	Q9VMY9	10.4911	48.9	2	2	1	0	0.5	0.095466
Guanine nucleotide-binding protein subunit beta-2 OS=Drosophila melanogaster OX=7227 GN=Gbeta76C PE=1 SV=3	P29829	14.4509	38.3	4	5	5	2	0.818182	0.591752
Guanine nucleotide-binding protein subunit beta-like protein OS=Drosophila melanogaster OX=7227 GN=Rack1 PE=1 SV=2	O18640	61.6352	35.6	10	15	8	23	1.22222	0.740839
Guanine nucleotide-binding protein subunit gamma OS=Drosophila melanogaster OX=7227 GN=Ggamma30A PE=1 SV=2	E1JHC4	29.6875	7.5	1	0	0	1	1	1
Guanine nucleotide-binding protein subunit gamma-1 OS=Drosophila melanogaster OX=7227 GN=Ggamma1 PE=2 SV=1	P38040	50	8.1	5	4	2	3	0.636364	0.105573
Guanosine-3',5'-bis(diphosphate) 3'-pyrophosphohydrolase MESH1 OS=Drosophila melanogaster OX=7227 GN=Mesh1 PE=1 SV=1	Q9VAM9	18.9944	20.6	1	0	1	2	1.66667	0.292893
Guanylate kinase OS=Drosophila melanogaster OX=7227 GN=Dmel\CG11811 PE=1 SV=1	Q9VTB3	33.9056	25.9	5	4	3	4	0.818182	0.292893
GXIVsPLA2, isoform A OS=Drosophila melanogaster OX=7227 GN=GXIVsPLA2 PE=2 SV=2	Q9VUV6	13.913	25.9	3	2	2	2	0.857143	0.42265
H(+)-transporting two-sector ATPase OS=Drosophila melanogaster OX=7227 GN=Vha68-1 PE=1 SV=1	M9PD18	46.0912	68.3	20	15	20	15	1	1
H(+)-transporting two-sector ATPase OS=Drosophila melanogaster OX=7227 GN=Vha68-2 PE=1 SV=1	A4V0N4	52.443	68.3	25	23	28	23	1.06	0.633492
HBS1-like protein OS=Drosophila melanogaster OX=7227 GN=HBS1 PE=1 SV=2	Q9W074	15.9701	74.1	4	6	2	2	0.5	0.095466
HDC00331 OS=Drosophila melanogaster OX=7227 GN=Dmel\CG34172 PE=1 SV=1	Q6IHY5	20.9677	6.6	2	1	2	3	1.4	0.292893
HDC05827 OS=Drosophila melanogaster OX=7227 GN=Dmel\CG34228 PE=1 SV=1	Q6IGN6	28.4091	9.9	3	2	2	2	0.857143	0.42265
HDC12925 OS=Drosophila melanogaster OX=7227 GN=Dmel\CG42394 PE=2 SV=1	Q6IKC0	14.2857	8.2	1	0	1	1	1.33333	0.42265
HDC14388 OS=Drosophila melanogaster OX=7227 GN=Dmel\CG34284 PE=4 SV=1	Q6IJR5	25.8065	13.3	2	2	1	1	0.666667	#DIV/0!
Heat shock 70 kDa protein cognate 1 OS=Drosophila melanogaster OX=7227 GN=Hsc70-1 PE=1 SV=1	P29843	44.4618	70.6	26	26	31	25	1.07407	0.573599
Heat shock 70 kDa protein cognate 2 OS=Drosophila melanogaster OX=7227 GN=Hsc70-2 PE=1 SV=2	P11146	9.16272	69.7	8	8	10	7	1.05556	0.770584
Heat shock 70 kDa protein cognate 4 OS=Drosophila melanogaster OX=7227 GN=Hsc70-4 PE=1 SV=3	P11147	72.5038	71.1	83	79	76	67	0.884146	0.193495
Heat shock 70 kDa protein cognate 5 OS=Drosophila melanogaster OX=7227 GN=Hsc70-5 PE=1 SV=2	P29845	68.0758	74	71	60	96	101	1.49624	0.0319208
Heat shock protein 23, isoform B OS=Drosophila melanogaster OX=7227 GN=Hsp23 PE=3 SV=1	M9NE68	31.7204	20.6	3	2	2	3	1	1
Heat shock protein 26 OS=Drosophila melanogaster OX=7227 GN=Hsp26 PE=1 SV=2	P02517	25.4808	23	3	2	1	1	0.571429	0.095466
Heat shock protein 27 OS=Drosophila melanogaster OX=7227 GN=Hsp27 PE=1 SV=2	P02518	5.16432	23.6	1	1	1	0	0.75	0.42265
Heat shock protein 60A OS=Drosophila melanogaster OX=7227 GN=Hsp60A PE=1 SV=3	O02649	58.9878	60.8	18	16	31	25	1.61111	0.0736329
Heat shock protein 68 OS=Drosophila melanogaster OX=7227 GN=Hsp68 PE=1 SV=1	O97125	16.2205	69.7	13	10	12	8	0.88	0.609433
HECT-type E3 ubiquitin transferase OS=Drosophila melanogaster OX=7227 GN=Nedd4 PE=1 SV=1	B7Z068	5.73441	113.3	2	4	7	1	1.25	0.781782
Heme oxygenase OS=Drosophila melanogaster OX=7227 GN=Ho PE=1 SV=1	Q9VGJ9	31.0811	34.1	14	13	10	13	0.862069	0.333333
Hephaestus, isoform C OS=Drosophila melanogaster OX=7227 GN=heph PE=1 SV=1	Q8IMF8	3.61446	62.5	0	1	2	1	1.66667	0.292893
Heterogeneous nuclear ribonucleoprotein 27C OS=Drosophila melanogaster OX=7227 GN=Hrb27C PE=1 SV=2	P48809	36.5796	44.7	7	9	8	7	0.944444	0.698489
Heterogeneous nuclear ribonucleoprotein K, isoform E OS=Drosophila melanogaster OX=7227 GN=HnRNP-K PE=1 SV=1	E1JGN7	11.5619	49.8	3	3	2	2	0.75	#DIV/0!
High-affinity choline transporter 1 OS=Drosophila melanogaster OX=7227 GN=ChT PE=2 SV=2	Q9VE46	5.04886	66.8	0	0	0	1	1.5	0.42265
Histidine triad nucleotide binding protein 1, isoform A OS=Drosophila melanogaster OX=7227 GN=HINT1 PE=1 SV=1	Q8STA5	43.3333	16.6	5	3	3	3	0.8	0.42265
Histidine--tRNA ligase OS=Drosophila melanogaster OX=7227 GN=HisRS PE=1 SV=1	Q9VWT1	39.8467	57.7	23	24	17	25	0.897959	0.59839
Histidine--tRNA ligase OS=Drosophila melanogaster OX=7227 GN=HisRS PE=1 SV=2	Q8IQX8	39.3617	62.3	23	23	17	25	0.916667	0.666667
Histone deacetylase 6, isoform G OS=Drosophila melanogaster OX=7227 GN=HDAC6 PE=1 SV=1	M9PJN5	8.48176	130.8	6	6	5	3	0.714286	0.183503
Histone H2A OS=Drosophila melanogaster OX=7227 GN=His2Av PE=3 SV=1	A0A0B4KH25	11.3475	15	1	2	2	1	1	1
Histone H2B OS=Drosophila melanogaster OX=7227 GN=His2B PE=1 SV=2	P02283	23.5772	13.7	2	1	1	2	1	1
Histone H4 OS=Drosophila melanogaster OX=7227 GN=His4 PE=1 SV=2	P84040	21.3592	11.4	2	1	1	1	0.8	0.42265
HL01062p OS=Drosophila melanogaster OX=7227 GN=CT30701 PE=1 SV=1	Q9VU17	6.86456	58.4	4	3	6	5	1.44444	0.105573
HL01444p OS=Drosophila melanogaster OX=7227 GN=NimB2 PE=2 SV=1	Q7KTA1	8.7886	45.7	2	3	2	3	1	1
HL01515p OS=Drosophila melanogaster OX=7227 GN=Dmel\CG5973 PE=2 SV=2	Q9VM11	15.1125	36.1	1	3	1	3	1	1
HL04814p OS=Drosophila melanogaster OX=7227 GN=slf PE=1 SV=1	Q8SZK9	23.8095	26.3	0	0	2	3	3.5	0.0377496
HL07956p OS=Drosophila melanogaster OX=7227 GN=mRpL18 PE=2 SV=1	Q7JVK1	19.8925	21.2	0	1	2	2	2	0.095466
HL08109p OS=Drosophila melanogaster OX=7227 GN=yip2 PE=1 SV=1	Q9VL70	64.0704	41.6	16	13	15	27	1.41935	0.403519
Holocarboxylase synthetase, isoform C OS=Drosophila melanogaster OX=7227 GN=Hcs PE=1 SV=1	A0A0B4LGM5	25.1194	116.5	7	10	10	18	1.57895	0.326811
Hsc/Hsp70-interacting protein related, isoform B OS=Drosophila melanogaster OX=7227 GN=HIP-R PE=4 SV=1	E2QD63	18.5676	41	3	2	2	4	1.14286	0.698489
Hsc70Cb, isoform A OS=Drosophila melanogaster OX=7227 GN=Hsc70Cb PE=1 SV=1	Q9VUC1	51.3682	88.4	11	11	21	44	2.79167	0.202472
HSP 82 OS=Drosophila melanogaster OX=7227 GN=Gp93 PE=1 SV=1	Q9VAY2	49.6823	90.2	35	33	27	44	1.04286	0.877012
HSP 82 OS=Drosophila melanogaster OX=7227 GN=Hsp83 PE=3 SV=1	M9PBL3	69.0377	81.8	91	88	71	69	0.78453	0.00843897
Hsp90 co-chaperone Cdc37 OS=Drosophila melanogaster OX=7227 GN=Cdc37 PE=1 SV=1	Q24276	19.2802	45.1	5	7	4	3	0.642857	0.154846
Hu li tai shao, isoform O OS=Drosophila melanogaster OX=7227 GN=hts PE=1 SV=1	A0A0B4K849	26.9553	79	8	4	7	12	1.5	0.388407
Hydroxymethylbilane hydrolyase [cyclizing] OS=Drosophila melanogaster OX=7227 GN=Uros1 PE=1 SV=1	Q9W3B3	8.30325	30.9	2	1	1	2	1	1
Hydroxymethylglutaryl-CoA lyase OS=Drosophila melanogaster OX=7227 GN=Hmgcl PE=1 SV=2	Q9VM58	4.02477	34.2	1	1	0	1	0.75	0.42265
IA-2 protein tyrosine phosphatase, isoform D OS=Drosophila melanogaster OX=7227 GN=IA-2 PE=1 SV=2	Q59E11	2.06738	145.6	2	1	2	2	1.2	0.42265
IGF-II mRNA-binding protein, isoform K OS=Drosophila melanogaster OX=7227 GN=Imp PE=1 SV=2	Q0KHU2	35.1823	69.4	9	12	10	10	0.956522	0.770584
IGF-II mRNA-binding protein, isoform L OS=Drosophila melanogaster OX=7227 GN=Imp PE=1 SV=1	M9NF14	35.5799	69.9	10	11	9	11	0.956522	0.698489
Imaginal disc growth factor 4, isoform C OS=Drosophila melanogaster OX=7227 GN=Idgf4 PE=1 SV=1	X2JEB6	62.2172	48.6	28	34	18	42	0.96875	0.942927
Imaginal disk growth factor 6 OS=Drosophila melanogaster OX=7227 GN=Idgf6 PE=1 SV=2	Q23997	26.1062	50.3	10	9	8	8	0.857143	0.095466
Immediate early response 3-interacting protein 1 OS=Drosophila melanogaster OX=7227 GN=Dmel\CG32069 PE=2 SV=2	Q9VTE1	16.25	9	0	1	1	1	1.33333	0.42265
Importin subunit alpha OS=Drosophila melanogaster OX=7227 GN=Kap-alpha1 PE=2 SV=1	O76521	3.31492	60	1	1	1	0	0.75	0.42265
Importin subunit alpha OS=Drosophila melanogaster OX=7227 GN=Kap-alpha3 PE=1 SV=1	Q9V455	21.0117	57	6	7	9	7	1.2	0.311753
Importin subunit alpha OS=Drosophila melanogaster OX=7227 GN=Pen PE=1 SV=2	P52295	14.3678	57.8	5	6	3	2	0.538462	0.0513167
Importin subunit beta OS=Drosophila melanogaster OX=7227 GN=Fs(2)Ket PE=1 SV=2	O18388	15.8371	98.6	9	5	9	9	1.25	0.42265
Inactivation no afterpotential D, isoform B OS=Drosophila melanogaster OX=7227 GN=inaD PE=1 SV=1	D3DMF9	1.6035	75.7	1	1	0	0	0.5	#DIV/0!
Inactive glutathione S-transferase D3 OS=Drosophila melanogaster OX=7227 GN=GstD3 PE=2 SV=1	Q9VG97	16.0804	22.9	1	2	2	0	0.8	0.698489
Inactive selenide, water dikinase-like protein OS=Drosophila melanogaster OX=7227 GN=SelD PE=2 SV=1	O18373	26.6332	43.4	5	5	4	8	1.16667	0.666667
Inorganic diphosphatase OS=Drosophila melanogaster OX=7227 GN=Nurf-38 PE=1 SV=1	A0A0B4K7G9	24.1379	32.5	7	6	3	5	0.666667	0.154846
Inositol-3-phosphate synthase OS=Drosophila melanogaster OX=7227 GN=Inos PE=1 SV=1	O97477	28.6726	62.2	11	6	7	11	1.05263	0.890236
Insulin-degrading enzyme OS=Drosophila melanogaster OX=7227 GN=Ide PE=1 SV=4	P22817	12.1212	113.6	7	6	10	8	1.33333	0.154846
Integrin linked kinase, isoform A OS=Drosophila melanogaster OX=7227 GN=Ilk PE=1 SV=1	Q9V400	6.02679	50.7	0	0	1	3	3	0.183503
Interleukin enhancer-binding factor 2 homolog OS=Drosophila melanogaster OX=7227 GN=CG5641 PE=2 SV=1	Q9VG73	7.32323	43.6	1	0	2	1	1.66667	0.292893
IP04436p OS=Drosophila melanogaster OX=7227 GN=Ugt36A1 PE=1 SV=3	Q9VQT0	8.00745	60.2	1	1	0	4	1.5	0.666667
IP05441p OS=Drosophila melanogaster OX=7227 GN=Dmel\CG31937 PE=1 SV=1	Q9VQ39	30.5296	35.6	4	6	5	4	0.916667	0.698489
IP06473p OS=Drosophila melanogaster OX=7227 GN=Dmel\CG14130 PE=1 SV=2	Q9VTP1	4.31373	29.9	0	0	0	1	1.5	0.42265
IP10670p OS=Drosophila melanogaster OX=7227 GN=Dmel\CG13833 PE=2 SV=1	Q9VCS2	25.2336	35.3	4	5	7	4	1.18182	0.591752
IP11341p OS=Drosophila melanogaster OX=7227 GN=Dmel\CG5611 PE=2 SV=1	Q9VB17	19.9387	35.6	4	4	2	3	0.7	0.095466
IP11925p OS=Drosophila melanogaster OX=7227 GN=CT33083 PE=2 SV=1	Q9VBT8	7.85714	48.6	2	3	3	2	1	1
IP12339p OS=Drosophila melanogaster OX=7227 GN=Dmel\CG17928 PE=2 SV=1	Q9VJI1	12.4717	51.2	2	4	5	5	1.5	0.183503
IP12536p OS=Drosophila melanogaster OX=7227 GN=BcDNA:LD13269 PE=2 SV=1	Q95RS6	4.75059	45.6	1	0	0	1	1	1
IP12678p OS=Drosophila melanogaster OX=7227 GN=Dmel\CG8837 PE=2 SV=1	Q9VQN9	2.47423	52.8	0	0	0	1	1.5	0.42265
IP16073p OS=Drosophila melanogaster OX=7227 GN=Dmel\CG7882 PE=2 SV=1	Q0IGX4	12.9845	56.7	7	8	8	10	1.17647	0.311753
IP17351p OS=Drosophila melanogaster OX=7227 GN=RpL36A PE=1 SV=2	Q9VLT7	13.4615	12.5	1	1	0	0	0.5	#DIV/0!
IP17403p OS=Drosophila melanogaster OX=7227 GN=Dmel\CG12004 PE=2 SV=1	A1A714	2.26337	53.4	0	0	0	1	1.5	0.42265
IP18102p OS=Drosophila melanogaster OX=7227 GN=CG17041 PE=2 SV=1	A2RVI0	44.2231	28.1	5	4	5	5	1.09091	0.42265
IP18706p OS=Drosophila melanogaster OX=7227 GN=crhbp PE=2 SV=2	Q9VA76	3.11615	38.1	0	0	0	1	1.5	0.42265
IP20706p OS=Drosophila melanogaster OX=7227 GN=l(2)SH0542 PE=2 SV=2	Q7KVF6	26.5116	24.8	5	5	5	5	1	#DIV/0!
Iron-sulfur cluster assembly 1 homolog, mitochondrial OS=Drosophila melanogaster OX=7227 GN=MagR PE=1 SV=1	Q8T3X9	29.2308	14.1	2	1	2	2	1.2	0.42265
Isocitrate dehydrogenase [NADP] OS=Drosophila melanogaster OX=7227 GN=Idh PE=1 SV=1	Q7KUB1	60.5544	52.6	41	34	29	33	0.831169	0.248191
Isoleucyl-tRNA synthetase OS=Drosophila melanogaster OX=7227 GN=IleRS-m PE=1 SV=2	Q9VUY4	31.5622	107.5	26	23	17	23	0.823529	0.311753
Isopentenyl-diphosphate Delta-isomerase OS=Drosophila melanogaster OX=7227 GN=Idi PE=2 SV=1	Q9VDC2	5.85938	29.8	0	0	1	1	2	#DIV/0!
IST1 homolog OS=Drosophila melanogaster OX=7227 GN=Ist1 PE=1 SV=1	M9PEC1	7.25	43.8	2	0	3	1	1.5	0.552786
J domain-containing protein OS=Drosophila melanogaster OX=7227 GN=jdp PE=2 SV=2	Q9TVP3	6.66667	21.6	0	1	0	0	0.666667	0.42265
Jabba, isoform E OS=Drosophila melanogaster OX=7227 GN=Jabba PE=1 SV=1	B7YZK4	10.9589	49.3	3	3	3	6	1.375	0.42265
Jagunal, isoform B OS=Drosophila melanogaster OX=7227 GN=jagn PE=3 SV=1	E2QD00	14.2132	23	4	4	3	3	0.8	#DIV/0!
JIL-1 anchoring and stabilizing protein, isoform A OS=Drosophila melanogaster OX=7227 GN=Jasper PE=1 SV=1	Q9VAA9	2.52632	52.8	0	0	0	0	1	#DIV/0!
Jitterbug, isoform M OS=Drosophila melanogaster OX=7227 GN=jbug PE=1 SV=1	A0A0B4KEX6	0.38746	305.9	0	0	0	1	1.5	0.42265
Jonah 65Aiv OS=Drosophila melanogaster OX=7227 GN=Jon65Aiv PE=1 SV=1	Q9VRS6	27.6753	28	1	1	0	2	1	1
Jonah 99Fii OS=Drosophila melanogaster OX=7227 GN=Jon99Fii PE=2 SV=1	Q9VA67	10.1124	28.9	2	2	2	2	1	#DIV/0!
Julius seizure, isoform D OS=Drosophila melanogaster OX=7227 GN=jus PE=4 SV=1	A0A0B4KHA7	3.38983	52.1	0	0	0	1	1.5	0.42265
Kinesin light chain OS=Drosophila melanogaster OX=7227 GN=Klc PE=1 SV=1	P46824	2.55906	58	1	1	1	0	0.75	0.42265
Klaroid, isoform D OS=Drosophila melanogaster OX=7227 GN=koi PE=1 SV=1	A1Z6Q0	3.11804	51.7	0	0	1	0	1.5	0.42265
Kruppel homolog 2, isoform C OS=Drosophila melanogaster OX=7227 GN=Kr-h2 PE=1 SV=1	X2J4W8	39.1304	31.2	9	6	7	10	1.11765	0.683772
Kurtz arrestin OS=Drosophila melanogaster OX=7227 GN=krz PE=1 SV=1	Q9V393	10.4255	51.2	1	0	0	4	2	0.542504
L82C OS=Drosophila melanogaster OX=7227 GN=mtd PE=1 SV=1	Q8IPN8	1.49597	94.4	0	0	0	1	1.5	0.42265
La protein homolog OS=Drosophila melanogaster OX=7227 GN=La PE=1 SV=2	P40796	7.94872	44.9	0	1	1	1	1.33333	0.42265
La related protein, isoform F OS=Drosophila melanogaster OX=7227 GN=larp PE=1 SV=1	A0A0B4K6K9	1.84528	151.6	1	0	1	1	1.33333	0.42265
La ribonucleoprotein domain family member 7 OS=Drosophila melanogaster OX=7227 GN=Larp7 PE=1 SV=1	Q9W362	1.84874	67.3	1	0	0	0	0.666667	0.42265
Lachesin OS=Drosophila melanogaster OX=7227 GN=Lac PE=1 SV=2	Q24372	41.5042	39.9	10	10	11	8	0.954545	0.770584
La-related protein Larp4B OS=Drosophila melanogaster OX=7227 GN=Larp4B PE=1 SV=2	Q9I7T7	0.653168	161.9	0	0	1	0	1.5	0.42265
Larval serum protein 1 beta, isoform B OS=Drosophila melanogaster OX=7227 GN=Lsp1beta PE=4 SV=1	X2J8F5	4.05577	95.8	2	2	0	0	0.333333	#DIV/0!
Larval serum protein 2, isoform B OS=Drosophila melanogaster OX=7227 GN=Lsp2 PE=4 SV=1	X2JCV2	1.85449	83.3	1	1	0	0	0.5	#DIV/0!
Late endosomal/lysosomal adaptor and MAPK and MTOR activator 1 OS=Drosophila melanogaster OX=7227 GN=p18 PE=1 SV=1	Q9VW73	9.44444	20.5	2	0	1	1	1	1
Late endosomal/lysosomal adaptor and MAPK and MTOR activator 5 OS=Drosophila melanogaster OX=7227 GN=Dmel\CG14812 PE=1 SV=1	O96824	29	10.4	2	2	3	1	1	1
LD01482p OS=Drosophila melanogaster OX=7227 GN=Dmel\CG10068 PE=2 SV=1	Q9VI65	35.443	37	4	10	6	8	1	1
LD02975p OS=Drosophila melanogaster OX=7227 GN=Dmel\CG9281 PE=1 SV=1	Q9VXR5	11.4566	69.5	1	3	3	2	1.16667	0.698489
LD03220p OS=Drosophila melanogaster OX=7227 GN=Stip1 PE=1 SV=1	Q9VPN5	25.9184	55.7	8	12	9	6	0.772727	0.42265
LD04461p OS=Drosophila melanogaster OX=7227 GN=Dmel\CG1703 PE=1 SV=1	Q9VYW4	5.4384	101.5	0	0	1	2	2.5	0.095466
LD04844p OS=Drosophila melanogaster OX=7227 GN=Dmel\CG1572 PE=1 SV=1	Q9VYX8	17.5	17.8	3	3	2	3	0.875	0.42265
LD05247p OS=Drosophila melanogaster OX=7227 GN=Dmel\CG8839 PE=1 SV=1	Q7K2E1	41.5879	58.2	18	12	15	9	0.8125	0.552786
LD05272p OS=Drosophila melanogaster OX=7227 GN=Dmel\CG32536 PE=1 SV=2	Q9VWJ3	8.21918	24.4	0	1	0	0	0.666667	0.42265
LD05321p OS=Drosophila melanogaster OX=7227 GN=Dmel\CG6565 PE=2 SV=1	Q9VJZ2	14.3529	50	3	1	2	1	0.833333	0.698489
LD05679p OS=Drosophila melanogaster OX=7227 GN=CG8446-RB PE=1 SV=1	Q8SX78	17.1717	44.1	5	6	0	1	0.230769	0.0194193
LD06553p OS=Drosophila melanogaster OX=7227 GN=Dmel\CG3609 PE=1 SV=1	Q9VQB4	55.2239	37.3	12	13	13	15	1.11111	0.311753
LD06737p1 OS=Drosophila melanogaster OX=7227 GN=CG13886 PE=2 SV=2	Q9W0M6	13.4771	42	1	2	3	1	1.2	0.698489
LD07162p OS=Drosophila melanogaster OX=7227 GN=vig PE=1 SV=1	Q9V426	33.2653	52.7	10	8	5	9	0.8	0.465478
LD07939p OS=Drosophila melanogaster OX=7227 GN=Dmel\CG10425 PE=1 SV=1	Q9VBU5	21.131	36.5	7	6	8	9	1.26667	0.105573
LD08669p OS=Drosophila melanogaster OX=7227 GN=slmb PE=1 SV=1	Q9VDE3	2.35294	58.9	1	0	0	1	1	1
LD08826p OS=Drosophila melanogaster OX=7227 GN=Dmel\CG12935 PE=1 SV=1	Q7JW07	28.1385	26.6	5	6	4	4	0.769231	0.095466
LD12305p OS=Drosophila melanogaster OX=7227 GN=Dmel\CG4115 PE=1 SV=2	Q9VGA3	4.54545	25.3	0	0	0	2	2	0.42265
LD12946p OS=Drosophila melanogaster OX=7227 GN=MSBP PE=1 SV=1	Q9VXM4	56.4516	27.9	14	13	16	15	1.13793	0.105573
LD13361p OS=Drosophila melanogaster OX=7227 GN=Snx27 PE=1 SV=2	Q9W486	9.03955	59.3	2	0	2	1	1.25	0.698489
LD15002p OS=Drosophila melanogaster OX=7227 GN=Pur-alpha PE=1 SV=1	Q95RR6	35.0365	31	10	7	4	6	0.631579	0.19171
LD15196p OS=Drosophila melanogaster OX=7227 GN=Dmel\CG5149 PE=1 SV=1	Q9VM22	7.36607	51.4	1	3	1	2	0.833333	0.698489
LD16031p OS=Drosophila melanogaster OX=7227 GN=TBCD PE=1 SV=1	Q9VQ78	8.15812	134.4	4	4	3	6	1.1	0.770584
LD17053p OS=Drosophila melanogaster OX=7227 GN=Dmel\CG1227 PE=2 SV=1	Q9VI84	9.0625	36.5	1	0	1	1	1.33333	0.42265
LD18447p OS=Drosophila melanogaster OX=7227 GN=mRF1 PE=2 SV=1	Q9VK20	10.9694	44.6	2	2	3	3	1.33333	#DIV/0!
LD18769p OS=Drosophila melanogaster OX=7227 GN=Dmel\CG4594 PE=1 SV=1	Q9VL67	21.4286	30.7	4	3	2	1	0.555556	0.105573
LD18904p OS=Drosophila melanogaster OX=7227 GN=schlank PE=1 SV=2	Q9W423	17	46.3	11	5	2	7	0.611111	0.464697
LD19061p OS=Drosophila melanogaster OX=7227 GN=Dmel\CG11178 PE=2 SV=1	Q9VYB2	4.52617	77	1	2	2	0	0.8	0.698489
LD19311p OS=Drosophila melanogaster OX=7227 GN=anon-WO0118547.268 PE=1 SV=1	Q9W0B2	17.2775	22	3	3	0	3	0.625	0.42265
LD21576p OS=Drosophila melanogaster OX=7227 GN=Nap1 PE=1 SV=1	Q9W1G7	35.6757	42.7	10	13	12	12	1.04	0.770584
LD21733p OS=Drosophila melanogaster OX=7227 GN=Dmel\CG8379 PE=2 SV=2	Q9VHK5	1.41643	80.9	0	0	0	1	1.5	0.42265
LD21810p OS=Drosophila melanogaster OX=7227 GN=Dmel\CG10383 PE=2 SV=1	Q9VJ64	9.82143	89.7	2	3	2	3	1	1
LD21953p OS=Drosophila melanogaster OX=7227 GN=Rab35 PE=1 SV=1	Q9W5X0	21.8905	22.8	3	2	1	2	0.714286	0.292893
LD23667p OS=Drosophila melanogaster OX=7227 GN=Syx7 PE=1 SV=1	Q7K0X9	3.90071	31.8	0	0	0	1	1.5	0.42265
LD23856p OS=Drosophila melanogaster OX=7227 GN=FBgn 33734 PE=1 SV=1	Q7K4T8	56.1135	52.4	28	31	17	14	0.540984	0.0221976
LD23868p OS=Drosophila melanogaster OX=7227 GN=Dmel\CG16721 PE=1 SV=1	Q9W461	5.06073	56	1	2	1	2	1	1
LD24105p OS=Drosophila melanogaster OX=7227 GN=154229_at PE=1 SV=1	Q9W3N9	53.4146	43.4	16	12	18	30	1.66667	0.254644
LD24471p OS=Drosophila melanogaster OX=7227 GN=LD24471 PE=1 SV=1	O77477	19.7044	45.7	1	1	3	3	2	#DIV/0!
LD24646p OS=Drosophila melanogaster OX=7227 GN=pch2 PE=1 SV=1	Q8SX76	7.60095	46.5	1	1	1	0	0.75	0.42265
LD24657p OS=Drosophila melanogaster OX=7227 GN=DmP29 PE=1 SV=1	Q9W0X3	19.0114	30.3	1	3	4	1	1.16667	0.80755
LD24696p OS=Drosophila melanogaster OX=7227 GN=Dmel\CG9436 PE=1 SV=1	Q7JVH6	10.9325	35.4	1	2	2	2	1.2	0.42265
LD24721p OS=Drosophila melanogaster OX=7227 GN=Sgt PE=1 SV=1	Q9VJD4	29.3051	36.2	6	6	6	8	1.14286	0.42265
LD24968p OS=Drosophila melanogaster OX=7227 GN=Dmel\CG3847 PE=2 SV=1	Q9W403	9.47368	43.6	4	4	2	1	0.5	0.0377496
LD25118p OS=Drosophila melanogaster OX=7227 GN=mRpL37 PE=1 SV=3	Q9VGW9	20.5882	45.7	6	4	6	8	1.33333	0.292893
LD25575p OS=Drosophila melanogaster OX=7227 GN=P58IPK PE=1 SV=1	Q9VHA8	8.83534	56.8	2	1	3	2	1.4	0.292893
LD27406p OS=Drosophila melanogaster OX=7227 GN=Dmel\CG8531 PE=1 SV=1	Q7K0W1	20.9174	60.9	5	4	4	6	1.09091	0.698489
LD29159p OS=Drosophila melanogaster OX=7227 GN=CT34370 PE=1 SV=1	Q9VR55	44.8133	26.6	4	6	6	6	1.16667	0.42265
LD29322p OS=Drosophila melanogaster OX=7227 GN=Dmel\CG8507 PE=1 SV=1	Q9VH64	16.8865	44.6	2	5	7	2	1.22222	0.764298
LD30155p OS=Drosophila melanogaster OX=7227 GN=lost PE=1 SV=1	Q9VN21	66.2385	59.7	45	43	44	40	0.955556	0.465478
LD30746p OS=Drosophila melanogaster OX=7227 GN=loj PE=1 SV=2	Q9VRU2	15.6118	26.9	1	2	2	3	1.4	0.292893
LD31235p OS=Drosophila melanogaster OX=7227 GN=TORIP PE=1 SV=2	Q9VW40	10.6312	34	2	1	1	0	0.6	0.292893
LD31474p OS=Drosophila melanogaster OX=7227 GN=ND-20 PE=2 SV=1	Q9VXK7	10.4072	24.6	2	2	0	1	0.5	0.095466
LD31571p OS=Drosophila melanogaster OX=7227 GN=mRpL1 PE=1 SV=2	Q9VHT5	6.49718	40.3	0	0	1	0	1.5	0.42265
LD32918p OS=Drosophila melanogaster OX=7227 GN=udt PE=2 SV=2	Q9VCI4	5.16963	71.1	0	3	1	2	1	1
LD33178p OS=Drosophila melanogaster OX=7227 GN=CG12258 PE=1 SV=2	Q9VF83	4.32802	50	1	0	0	1	1	1
LD33695p OS=Drosophila melanogaster OX=7227 GN=pins PE=1 SV=1	Q9VB22	11.0942	71.4	2	3	2	2	0.857143	0.42265
LD34211p OS=Drosophila melanogaster OX=7227 GN=Ykt6 PE=1 SV=1	Q9W3M8	44.2211	22.4	3	7	5	3	0.833333	0.698489
LD34388p OS=Drosophila melanogaster OX=7227 GN=CG9112 PE=1 SV=1	Q7K1W8	5.84795	39.4	0	1	1	1	1.33333	0.42265
LD34461p OS=Drosophila melanogaster OX=7227 GN=Tom20 PE=1 SV=1	Q95RF6	41.5205	18.8	8	3	5	6	1	1
LD35051p OS=Drosophila melanogaster OX=7227 GN=Dmel\CG31637 PE=1 SV=2	Q9VMC3	2.26337	55.5	0	1	0	0	0.666667	0.42265
LD35087p OS=Drosophila melanogaster OX=7227 GN=anon-18DEc PE=1 SV=1	Q9VWD5	15.8333	55	3	3	2	1	0.625	0.095466
LD35843p OS=Drosophila melanogaster OX=7227 GN=Dmel\CG8187 PE=1 SV=1	Q7K1W5	31.9149	41.6	5	7	2	2	0.428571	0.057191
LD36273p OS=Drosophila melanogaster OX=7227 GN=sni PE=1 SV=1	Q9W3H4	45.3441	26.5	5	7	4	6	0.857143	0.552786
LD36653p OS=Drosophila melanogaster OX=7227 GN=Dmel\CG17985 PE=2 SV=1	Q7K4J7	12.5461	30.3	1	0	0	1	1	1
LD37279p OS=Drosophila melanogaster OX=7227 GN=Dmel\CG8032 PE=2 SV=1	Q9VHN8	4.11664	64.4	0	1	0	1	1	1
LD37516p OS=Drosophila melanogaster OX=7227 GN=Dmel\CG11771 PE=1 SV=1	Q9VC06	54.9315	81.3	45	52	40	38	0.808081	0.120785
LD37574p OS=Drosophila melanogaster OX=7227 GN=yps PE=1 SV=1	Q95RE4	38.0682	38.2	9	6	10	5	1	1
LD38433p OS=Drosophila melanogaster OX=7227 GN=Dmel\CG5112 PE=1 SV=1	Q9VBQ5	33.4608	58.4	13	9	8	7	0.708333	0.23165
LD38503p OS=Drosophila melanogaster OX=7227 GN=Dmel\CG4942 PE=2 SV=1	Q9VST8	10.5413	39.3	3	4	4	4	1.11111	0.42265
LD38634p OS=Drosophila melanogaster OX=7227 GN=anon-WO0118547.426 PE=2 SV=1	Q9VHW5	10.3896	27.2	2	2	2	2	1	#DIV/0!
LD38919p OS=Drosophila melanogaster OX=7227 GN=Ubqn PE=1 SV=1	Q9VWD9	5.30165	58.8	1	2	1	0	0.6	0.292893
LD39967p OS=Drosophila melanogaster OX=7227 GN=mrva PE=2 SV=1	Q9VS47	6.90377	53.3	3	4	2	4	0.888889	0.698489
LD39986p OS=Drosophila melanogaster OX=7227 GN=Rab10 PE=1 SV=1	O15971	27.451	23.3	5	5	5	4	0.916667	0.42265
LD40271p OS=Drosophila melanogaster OX=7227 GN=l(2)10685 PE=1 SV=1	Q9VPX3	22.2664	57.5	0	0	6	8	8	0.0198039
LD40450p OS=Drosophila melanogaster OX=7227 GN=Dmel\CG11309 PE=1 SV=1	Q9VP51	34.3575	41	6	7	7	7	1.06667	0.42265
LD40707p OS=Drosophila melanogaster OX=7227 GN=l(1)G0289 PE=1 SV=1	Q9W2V9	9.28	67.2	2	1	1	4	1.4	0.591752
LD41023p OS=Drosophila melanogaster OX=7227 GN=mRpS29 PE=1 SV=1	Q9W253	27.0408	44.3	6	10	5	6	0.722222	0.349055
LD41494p OS=Drosophila melanogaster OX=7227 GN=Dmel\CG9911 PE=1 SV=1	Q95TL8	22.5728	47	3	5	3	8	1.3	0.633492
LD41739p OS=Drosophila melanogaster OX=7227 GN=BEST:GH09055 PE=1 SV=1	Q7JVX3	25.9101	53	11	13	4	10	0.615385	0.254644
LD41958p OS=Drosophila melanogaster OX=7227 GN=Wdfy2 PE=1 SV=1	Q9VKW1	14.951	46.2	4	5	4	4	0.909091	0.42265
LD41978p OS=Drosophila melanogaster OX=7227 GN=Dmel\CG11964 PE=1 SV=1	Q9VHJ7	7.0568	66	3	1	1	2	0.833333	0.698489
LD42063p OS=Drosophila melanogaster OX=7227 GN=Dmel\CG1636 PE=2 SV=3	Q9W3G7	4.18848	44.8	1	0	0	1	1	1
LD43175p OS=Drosophila melanogaster OX=7227 GN=yellow-b PE=2 SV=1	Q9VJI5	16.5563	51	6	7	6	7	1	1
LD43587p OS=Drosophila melanogaster OX=7227 GN=BcDNA:GH03108 PE=1 SV=1	Q9W0X8	1.85185	63.2	0	0	0	1	1.5	0.42265
LD43650p OS=Drosophila melanogaster OX=7227 GN=Mtch PE=1 SV=1	Q9V3Y4	75.6329	35	44	43	48	58	1.21348	0.199245
LD44221p OS=Drosophila melanogaster OX=7227 GN=CG11005 PE=1 SV=1	Q8SX57	37.7432	26.9	4	5	3	5	0.909091	0.698489
LD44267p OS=Drosophila melanogaster OX=7227 GN=Dmel\CG1105 PE=1 SV=1	Q9VI53	25.3555	46	9	6	4	7	0.764706	0.4453
LD44652p OS=Drosophila melanogaster OX=7227 GN=sut1 PE=1 SV=1	Q7KK97	12.8205	54.9	2	3	2	4	1.14286	0.698489
LD44762p OS=Drosophila melanogaster OX=7227 GN=Rab8 PE=1 SV=1	O18338	45.8937	23.7	10	10	6	6	0.636364	#DIV/0!
LD44914p OS=Drosophila melanogaster OX=7227 GN=Dmel\CG1635 PE=1 SV=1	Q95TK5	42.1875	51.1	25	20	18	22	0.893617	0.516632
LD45195p OS=Drosophila melanogaster OX=7227 GN=Non2 PE=1 SV=1	Q9VZY0	8.19672	27.5	2	1	1	1	0.8	0.42265
LD45603p OS=Drosophila melanogaster OX=7227 GN=EP(3)3622 PE=1 SV=3	Q9VU13	10.917	50.5	0	1	1	2	1.66667	0.292893
LD45607p OS=Drosophila melanogaster OX=7227 GN=CG31879 PE=1 SV=1	Q7KTG0	19.6491	64.3	1	0	5	6	4.33333	0.0194193
LD46058p OS=Drosophila melanogaster OX=7227 GN=Pcyt1 PE=1 SV=1	Q7K4C7	6.84411	58.2	1	1	1	3	1.5	0.42265
LD46175p OS=Drosophila melanogaster OX=7227 GN=sea PE=1 SV=1	Q7KSQ0	56.7823	34.1	37	30	24	23	0.710145	0.105573
LD47736p OS=Drosophila melanogaster OX=7227 GN=Sodh-2 PE=1 SV=1	O96299	25	38.6	5	3	2	8	1.2	0.781782
LD47970p OS=Drosophila melanogaster OX=7227 GN=anon-WO0172774.58 PE=1 SV=1	Q9VTZ7	4.91159	56.3	0	1	2	1	1.66667	0.292893
Lectin type C OS=Drosophila melanogaster OX=7227 GN=lectin-28C PE=1 SV=2	Q9VLW1	12.4528	29.9	0	0	0	2	2	0.42265
Lethal (1) G0193, isoform B OS=Drosophila melanogaster OX=7227 GN=l(1)G0193 PE=1 SV=1	Q7KVT8	9.28793	75.3	2	4	4	2	1	1
Lethal (2) 01289, isoform F OS=Drosophila melanogaster OX=7227 GN=l(2)01289 PE=1 SV=1	E1JGY6	38.7458	204.6	26	31	49	56	1.81356	0.0306491
Lethal (2) 09851, isoform A OS=Drosophila melanogaster OX=7227 GN=l(2)09851 PE=1 SV=1	Q8SYL1	23.2456	50.7	3	6	2	2	0.545455	0.237507
Lethal (2) 37Bb OS=Drosophila melanogaster OX=7227 GN=l(2)37Bb PE=1 SV=1	Q9VJ10	21.165	56.7	3	3	9	3	1.75	0.42265
Lethal (2) k09913, isoform D OS=Drosophila melanogaster OX=7227 GN=l(2)k09913 PE=1 SV=1	Q8MLS7	42.0886	36.5	13	8	11	10	1	1
Lethal (2) k14505, isoform A OS=Drosophila melanogaster OX=7227 GN=l(2)k14505 PE=1 SV=1	Q9VID7	7.52688	31.8	0	1	1	1	1.33333	0.42265
Lethal(2) giant larvae protein OS=Drosophila melanogaster OX=7227 GN=l(2)gl PE=1 SV=2	P08111	4.99569	126.8	0	0	1	5	4	0.272393
Leucyl-tRNA synthetase OS=Drosophila melanogaster OX=7227 GN=LeuRS-m PE=1 SV=1	Q9VZ82	18.2969	99.2	10	11	9	10	0.913043	0.292893
Levy, isoform A OS=Drosophila melanogaster OX=7227 GN=levy PE=1 SV=1	Q9W1N3	32.1101	12.5	2	1	3	1	1.2	0.698489
Lifeguard, isoform A OS=Drosophila melanogaster OX=7227 GN=Lfg PE=2 SV=1	Q6AWP0	6.27615	26.6	0	0	0	1	1.5	0.42265
Like-AP180, isoform D OS=Drosophila melanogaster OX=7227 GN=lap PE=1 SV=1	E1JJ78	23.6041	84.2	19	15	14	15	0.861111	0.349055
Like-AP180, isoform G OS=Drosophila melanogaster OX=7227 GN=lap PE=1 SV=1	A0A0B4K6V2	25.8544	71.7	20	14	14	14	0.833333	0.42265
Limpet, isoform J OS=Drosophila melanogaster OX=7227 GN=Lmpt PE=1 SV=1	M9MRX0	21.2336	113.8	10	7	9	10	1.10526	0.591752
Limpet, isoform K OS=Drosophila melanogaster OX=7227 GN=Lmpt PE=1 SV=2	Q7KUQ6	11.6907	245.4	13	10	13	14	1.16	0.333333
Lingerer, isoform H OS=Drosophila melanogaster OX=7227 GN=lig PE=1 SV=1	A0A0B4K7U5	1.8797	134.3	1	1	1	3	1.5	0.42265
Lipid droplet-associated hydrolase OS=Drosophila melanogaster OX=7227 GN=CG9186 PE=2 SV=1	Q9W0H3	42.671	35.7	7	5	7	7	1.14286	0.42265
Lipid storage droplet-1, isoform D OS=Drosophila melanogaster OX=7227 GN=Lsd-1 PE=1 SV=1	A0A0B4KHZ1	34.0741	45.8	8	4	6	6	1	1
Lipid storage droplets surface-binding protein 2 OS=Drosophila melanogaster OX=7227 GN=Lsd-2 PE=1 SV=1	Q9VXY7	40.0568	38.2	12	10	10	8	0.833333	0.292893
Lipin, isoform G OS=Drosophila melanogaster OX=7227 GN=Lpin PE=1 SV=1	A0A0B4JCS1	1.27953	112.6	0	0	0	1	1.5	0.42265
Lissencephaly-1 homolog OS=Drosophila melanogaster OX=7227 GN=Lis-1 PE=1 SV=2	Q7KNS3	17.5182	46.4	4	5	4	1	0.636364	0.333333
L-lactate dehydrogenase OS=Drosophila melanogaster OX=7227 GN=Ldh PE=1 SV=1	B5RJQ0	31.3253	35.5	9	5	8	6	1	1
Lon protease homolog, mitochondrial OS=Drosophila melanogaster OX=7227 GN=Lon PE=1 SV=1	Q7KUT2	5.07812	115	1	2	1	3	1.2	0.698489
LP01207p OS=Drosophila melanogaster OX=7227 GN=Tpc1 PE=1 SV=1	Q7K0L7	29.5181	36.7	6	6	7	7	1.14286	#DIV/0!
LP01469p OS=Drosophila melanogaster OX=7227 GN=LP01469p PE=2 SV=1	Q95TJ6	6.03933	80.1	4	3	2	1	0.555556	0.105573
LP01981p OS=Drosophila melanogaster OX=7227 GN=p24-2 PE=2 SV=1	Q86BA5	35.2459	28.2	7	9	11	9	1.22222	0.292893
LP03320p OS=Drosophila melanogaster OX=7227 GN=sktl PE=1 SV=2	Q9W2R3	1.51515	87.7	0	2	0	1	0.75	0.698489
LP03547p OS=Drosophila melanogaster OX=7227 GN=Srlp PE=1 SV=1	Q9VG69	41.5344	41.6	19	15	16	24	1.16667	0.571429
LP03571p OS=Drosophila melanogaster OX=7227 GN=ESTS:172F5T PE=2 SV=2	Q9VLL5	4.75578	89.7	1	0	0	1	1	1
LP04475p OS=Drosophila melanogaster OX=7227 GN=dMEMO PE=1 SV=1	Q9VG04	36.6102	33.2	5	7	5	4	0.785714	0.311753
LP04613p OS=Drosophila melanogaster OX=7227 GN=Dmel\CG10877 PE=1 SV=1	Q9VDL4	25.1701	48.5	4	3	7	5	1.55556	0.154846
LP05054p OS=Drosophila melanogaster OX=7227 GN=Dmel\CG3702 PE=1 SV=2	Q9VQX6	12.6365	73.6	6	6	6	7	1.07143	0.42265
LP06548p OS=Drosophila melanogaster OX=7227 GN=R5_3R:17143989..17145881 PE=1 SV=4	Q9VDB7	0.812274	121	0	1	0	0	0.666667	0.42265
LP07287p OS=Drosophila melanogaster OX=7227 GN=Dmel\CG14894 PE=1 SV=2	Q9VEV3	7.60456	29.4	0	0	1	0	1.5	0.42265
LP07417p OS=Drosophila melanogaster OX=7227 GN=BcDNA:LP07417 PE=2 SV=1	Q9W5E7	32.4561	13.6	1	1	3	2	1.75	0.095466
LP07963p OS=Drosophila melanogaster OX=7227 GN=anon-WO0118547.344 PE=1 SV=3	Q9VHN7	22.2045	68	1	2	2	7	2.2	0.360398
LP08712p OS=Drosophila melanogaster OX=7227 GN=Srr PE=2 SV=1	Q9VHF0	5.11727	50.7	0	0	0	1	1.5	0.42265
LP11544p OS=Drosophila melanogaster OX=7227 GN=Mal-A5 PE=1 SV=1	Q5U124	30.4762	72.3	9	9	11	12	1.25	0.0377496
LP12095p OS=Drosophila melanogaster OX=7227 GN=Pebp1 PE=1 SV=1	Q9VD01	38.0682	19.6	6	7	7	5	0.933333	0.698489
LP13185p OS=Drosophila melanogaster OX=7227 GN=CG15197 PE=1 SV=2	Q9VZ05	8.35913	37.7	0	1	0	3	1.66667	0.591752
LP17136p OS=Drosophila melanogaster OX=7227 GN=LP06294.5prime PE=1 SV=2	Q9W3W9	3.9557	68.9	0	0	0	2	2	0.42265
LP17418p OS=Drosophila melanogaster OX=7227 GN=Dmel\CG9065 PE=1 SV=1	Q9VXY5	34.0909	8.8	4	2	4	4	1.25	0.42265
LP18470p OS=Drosophila melanogaster OX=7227 GN=Ptpmeg2 PE=1 SV=2	Q9W324	6.60848	86.5	1	0	1	3	2	0.311753
LP19554p OS=Drosophila melanogaster OX=7227 GN=Dmel\CG9864 PE=2 SV=1	Q494G1	5.16129	51.4	1	1	1	2	1.25	0.42265
LP21163p OS=Drosophila melanogaster OX=7227 GN=RSG7 PE=2 SV=2	Q9VXA3	5.56414	70.1	1	1	1	3	1.5	0.42265
LP21249p OS=Drosophila melanogaster OX=7227 GN=Psa PE=1 SV=1	Q8IRH0	8.64198	120.2	4	4	8	5	1.5	0.237507
LSM12 homolog A OS=Drosophila melanogaster OX=7227 GN=Lsm12a PE=1 SV=2	Q9VYR0	5.99078	23.7	0	0	0	1	1.5	0.42265
Lysine--tRNA ligase OS=Drosophila melanogaster OX=7227 GN=LysRS PE=1 SV=2	Q9W327	23.229	68.5	0	0	2	11	7.5	0.285455
Lysophosphatidylcholine acyltransferase OS=Drosophila melanogaster OX=7227 GN=LPCAT PE=2 SV=1	Q0KHU5	14.8218	60	2	4	7	4	1.625	0.29986
Machete OS=Drosophila melanogaster OX=7227 GN=yip7 PE=1 SV=1	Q9VRS4	17.7778	28.3	2	1	0	2	0.8	0.698489
Major facilitator superfamily transporter 15, isoform B OS=Drosophila melanogaster OX=7227 GN=MFS15 PE=4 SV=1	A1ZBE0	4.28894	49	1	2	1	1	0.8	0.42265
Major facilitator superfamily transporter 17, isoform F OS=Drosophila melanogaster OX=7227 GN=MFS17 PE=2 SV=1	Q494G7	14.0594	56.5	4	2	5	5	1.5	0.183503
Malate dehydrogenase OS=Drosophila melanogaster OX=7227 GN=Dmel\CG10749 PE=2 SV=1	Q9VU29	3.45821	36.7	0	0	0	0	1	#DIV/0!
Malate dehydrogenase OS=Drosophila melanogaster OX=7227 GN=Mdh1 PE=1 SV=2	Q9VKX2	51.0386	36	17	16	15	13	0.857143	0.154846
Malate dehydrogenase OS=Drosophila melanogaster OX=7227 GN=Mdh2 PE=1 SV=1	Q9VEB1	87.2024	35.3	219	237	228	238	1.02183	0.675215
Malic enzyme OS=Drosophila melanogaster OX=7227 GN=Men-b PE=1 SV=1	E1JIZ5	22.2222	69.1	8	6	6	3	0.6875	0.29986
Malignant T-cell-amplified sequence 1 homolog OS=Drosophila melanogaster OX=7227 GN=MCTS1 PE=1 SV=1	Q9W445	28.5714	20.3	4	3	4	2	0.888889	0.698489
Maltase A1 OS=Drosophila melanogaster OX=7227 GN=Mal-A1 PE=2 SV=2	P07190	16.1179	66.3	5	8	2	0	0.266667	0.0927353
Maltase A6, isoform C OS=Drosophila melanogaster OX=7227 GN=Mal-A6 PE=1 SV=2	A1Z7F1	22.9617	67.9	12	10	4	1	0.291667	0.0421585
Maltase A7, isoform A OS=Drosophila melanogaster OX=7227 GN=Mal-A7 PE=4 SV=1	A1Z7F2	3.67279	67.2	1	2	1	1	0.8	0.42265
Mannose-P-dolichol utilization defect 1 protein homolog OS=Drosophila melanogaster OX=7227 GN=CG3792 PE=2 SV=2	Q9VMW8	9.52381	27.5	1	2	2	2	1.2	0.42265
Mapmodulin, isoform D OS=Drosophila melanogaster OX=7227 GN=Mapmodulin PE=1 SV=1	E1JGK5	7.43802	40.7	1	1	0	1	0.75	0.42265
Maternal protein exuperantia OS=Drosophila melanogaster OX=7227 GN=exu PE=1 SV=2	P28750	13.5338	57.9	3	5	3	2	0.7	0.311753
Melanization protease 1 OS=Drosophila melanogaster OX=7227 GN=MP1 PE=1 SV=1	A0A126GUP6	2.5	44.9	1	1	0	1	0.75	0.42265
Menage a trois, isoform A OS=Drosophila melanogaster OX=7227 GN=metro PE=1 SV=1	A1Z8G0	24.3697	66.6	7	7	9	5	1	1
Metaxin-1 homolog OS=Drosophila melanogaster OX=7227 GN=CG9393 PE=1 SV=1	Q9VHB6	7.64526	37.2	1	0	1	2	1.66667	0.292893
Methionine aminopeptidase 2 OS=Drosophila melanogaster OX=7227 GN=und PE=1 SV=1	Q9VL89	6.69643	49.8	0	0	0	2	2	0.42265
Methionine aminopeptidase OS=Drosophila melanogaster OX=7227 GN=MAP1A PE=1 SV=1	Q9VC48	24.3316	41.7	6	5	8	4	1.07692	0.830969
Methionine--tRNA ligase, cytoplasmic OS=Drosophila melanogaster OX=7227 GN=MetRS PE=1 SV=1	A1ZBE9	5.87084	112.4	1	1	2	6	2.5	0.272393
Methionine--tRNA ligase, mitochondrial OS=Drosophila melanogaster OX=7227 GN=MetRS-m PE=1 SV=2	Q9VFL5	23.8832	66	6	4	5	6	1.08333	0.698489
Methionyl-tRNA formyltransferase, mitochondrial OS=Drosophila melanogaster OX=7227 GN=Dmel\CG1750 PE=3 SV=2	Q9V9Z0	6.14035	38.2	2	1	2	1	1	1
Methylthioribose-1-phosphate isomerase OS=Drosophila melanogaster OX=7227 GN=CG11334 PE=2 SV=1	Q9V9X4	3.02198	39.1	1	1	1	0	0.75	0.42265
MFS domain-containing protein OS=Drosophila melanogaster OX=7227 GN=Dmel\CG31103 PE=4 SV=3	Q9VBV9	5.33597	55.4	3	0	2	2	1.2	0.770584
MICOS complex subunit MIC10 OS=Drosophila melanogaster OX=7227 GN=RH61753p PE=2 SV=1	Q8SY69	15.2778	8	0	0	1	1	2	#DIV/0!
MICOS complex subunit MIC13 homolog QIL1 OS=Drosophila melanogaster OX=7227 GN=QIL1 PE=2 SV=1	Q9VVH3	83.6066	13.7	8	8	11	8	1.16667	0.42265
MICOS complex subunit MIC60 OS=Drosophila melanogaster OX=7227 GN=Mitofilin PE=3 SV=1	A0A0B4KHL7	55.751	82	54	53	51	61	1.04587	0.668138
MICOS complex subunit OS=Drosophila melanogaster OX=7227 GN=Dmel\CG5903 PE=1 SV=1	Q9VEY5	72.1239	24.5	15	12	15	15	1.10345	0.42265
Microsomal glutathione S-transferase-like, isoform A OS=Drosophila melanogaster OX=7227 GN=Mgstl PE=1 SV=1	Q8SY19	36.1842	16.9	7	10	8	7	0.894737	0.591752
Microsomal prostaglandin E synthase 2 OS=Drosophila melanogaster OX=7227 GN=Su(P) PE=1 SV=1	Q9V420	38.3693	47.1	21	17	11	14	0.675	0.121541
Microsomal triacylglycerol transfer protein OS=Drosophila melanogaster OX=7227 GN=Mtp PE=1 SV=2	Q9VIH3	58.465	98.7	71	88	55	10	0.416149	0.189896
Microtubule-associated protein 205, isoform C OS=Drosophila melanogaster OX=7227 GN=Map205 PE=1 SV=1	A0A0B4KI71	5.13977	118.1	0	1	1	4	2.33333	0.333333
Microtubule-associated protein futsch OS=Drosophila melanogaster OX=7227 GN=futsch PE=1 SV=4	Q9W596	2.71156	591.7	4	6	9	8	1.58333	0.0886776
Mini spindles, isoform D OS=Drosophila melanogaster OX=7227 GN=msps PE=1 SV=1	A0A0B4K700	0.528338	230.3	0	0	0	0	1	#DIV/0!
Minotaur, isoform B OS=Drosophila melanogaster OX=7227 GN=mino PE=1 SV=1	Q8IMM7	16.3804	84.9	7	8	6	7	0.882353	0.292893
MIP05773p OS=Drosophila melanogaster OX=7227 GN=CG5584 PE=2 SV=2	Q8IQS4	3.01418	63.8	1	0	0	1	1	1
MIP05841p OS=Drosophila melanogaster OX=7227 GN=Tdc2 PE=2 SV=1	A1Z6N4	5.49451	72	1	0	0	0	0.666667	0.42265
MIP05919p OS=Drosophila melanogaster OX=7227 GN=Dmel\CG4884 PE=2 SV=1	Q9VAX9	19.5767	21.3	1	0	0	2	1.33333	0.698489
MIP06012p OS=Drosophila melanogaster OX=7227 GN=CG10135 PE=1 SV=2	Q9VG26	27.6995	24.2	2	4	3	2	0.875	0.698489
MIP06029p OS=Drosophila melanogaster OX=7227 GN=Dmel\CG12512 PE=1 SV=1	Q9VMR6	36.0877	65.2	9	9	12	7	1.05	0.859972
MIP06482p OS=Drosophila melanogaster OX=7227 GN=Apt1 PE=1 SV=1	C0PDF4	17.6471	23.7	2	3	3	2	1	1
MIP06926p OS=Drosophila melanogaster OX=7227 GN=Mf PE=1 SV=1	Q9VFC6	17.1975	18.6	1	1	2	1	1.25	0.42265
MIP08013p1 OS=Drosophila melanogaster OX=7227 GN=Mpcp2 PE=1 SV=1	Q0E8E8	71.6292	38.8	84	72	89	71	1.02532	0.870359
MIP08680p OS=Drosophila melanogaster OX=7227 GN=vib PE=1 SV=1	Q9VDY8	70.5882	31.3	13	14	13	11	0.896552	0.311753
MIP10235p OS=Drosophila melanogaster OX=7227 GN=Dmel\CG33172 PE=2 SV=2	Q86B53	1.2024	113.1	1	1	1	1	1	#DIV/0!
MIP12608p OS=Drosophila melanogaster OX=7227 GN=Dmel\CG43402 PE=2 SV=1	C9QP70	14.6341	19.1	0	1	1	1	1.33333	0.42265
MIP14966p OS=Drosophila melanogaster OX=7227 GN=CG14762-RA PE=1 SV=1	D0Z756	28.9157	55.5	11	12	16	12	1.2	0.349055
MIP16332p OS=Drosophila melanogaster OX=7227 GN=Mpcp1 PE=1 SV=1	Q7JUS9	70.5882	40.5	444	407	519	473	1.1653	0.139524
MIP16835p1 OS=Drosophila melanogaster OX=7227 GN=Dmel\CG16965 PE=2 SV=2	Q9VKD9	7.84844	83.6	4	5	5	4	1	1
MIP21584p OS=Drosophila melanogaster OX=7227 GN=Dmel\CG2765 PE=2 SV=2	Q9W0X5	12.3457	26.2	1	2	3	1	1.2	0.698489
MIP21654p OS=Drosophila melanogaster OX=7227 GN=BcDNA:RH42907 PE=1 SV=1	Q8IQB7	10.4895	32.2	2	1	2	3	1.4	0.292893
MIP26555p1 OS=Drosophila melanogaster OX=7227 GN=Dmel\CG5958 PE=1 SV=1	Q9VM12	38.0952	33.9	12	6	10	11	1.15	0.670707
MIP27352p OS=Drosophila melanogaster OX=7227 GN=Dmel\CG10237 PE=1 SV=1	Q8INW5	18.6275	35.7	5	3	3	4	0.9	0.698489
MIP33436p1 OS=Drosophila melanogaster OX=7227 GN=Pp2A-29B PE=1 SV=1	H5V8B8	33.5385	71.8	6	5	7	17	2	0.325074
Mitochondrial 18 kDa protein OS=Drosophila melanogaster OX=7227 GN=bs13c01.y1 PE=1 SV=1	Q9VX02	53.6585	18.3	6	4	6	4	1	1
Mitochondrial carrier protein Rim2 OS=Drosophila melanogaster OX=7227 GN=Rim2 PE=2 SV=2	Q9VQ37	58.3562	40.4	14	13	19	19	1.37931	0.0081634
Mitochondrial E3 ubiquitin protein ligase 1 OS=Drosophila melanogaster OX=7227 GN=Mul1 PE=1 SV=1	Q9VZJ9	29.2899	37.8	4	6	4	8	1.16667	0.698489
Mitochondrial fission 1 protein OS=Drosophila melanogaster OX=7227 GN=Fis1 PE=2 SV=1	B7YZT2	31.8182	17.8	5	6	4	3	0.692308	0.105573
Mitochondrial import inner membrane translocase subunit OS=Drosophila melanogaster OX=7227 GN=Tim8 PE=2 SV=1	X2JB87	29.5455	10.1	2	1	2	2	1.2	0.42265
Mitochondrial import inner membrane translocase subunit Tim10 OS=Drosophila melanogaster OX=7227 GN=Tim10 PE=3 SV=1	Q9W2D6	17.3913	10.6	1	1	1	0	0.75	0.42265
Mitochondrial import inner membrane translocase subunit Tim10B OS=Drosophila melanogaster OX=7227 GN=Tim9b PE=3 SV=1	Q9Y0V3	17.094	13.5	0	2	2	1	1.25	0.698489
Mitochondrial import inner membrane translocase subunit Tim16 OS=Drosophila melanogaster OX=7227 GN=blp PE=2 SV=1	Q9VF08	60.9929	15.7	10	13	9	14	1	1
Mitochondrial import inner membrane translocase subunit Tim22 OS=Drosophila melanogaster OX=7227 GN=Tim22 PE=2 SV=1	Q8IN78	21.0256	21	2	3	2	1	0.714286	0.292893
Mitochondrial import inner membrane translocase subunit TIM44 OS=Drosophila melanogaster OX=7227 GN=CG117799 PE=1 SV=1	Q9VDZ7	42.7015	52.8	20	20	19	14	0.833333	0.296474
Mitochondrial import inner membrane translocase subunit TIM50 OS=Drosophila melanogaster OX=7227 GN=ttm50 PE=3 SV=1	A0A0S0X8K7	46.9626	49.6	30	22	26	28	1.03704	0.830969
Mitochondrial import receptor subunit TOM22 homolog OS=Drosophila melanogaster OX=7227 GN=mge PE=1 SV=1	Q9I7T5	9.83607	13.4	1	1	1	1	1	#DIV/0!
Mitochondrial inner membrane protease ATP23 OS=Drosophila melanogaster OX=7227 GN=Dmel\CG5131 PE=1 SV=2	Q9VJD0	38.8693	31.9	9	5	8	10	1.25	0.465478
Mitochondrial inner membrane protease subunit 2 OS=Drosophila melanogaster OX=7227 GN=Dmel\CG11110 PE=2 SV=1	Q4QQ12	33.3333	19.2	4	2	4	4	1.25	0.42265
Mitochondrial inner membrane protease subunit OS=Drosophila melanogaster OX=7227 GN=anon-EST:Posey267 PE=2 SV=1	D5A7R5	20.3125	14.4	1	0	0	1	1	1
Mitochondrial magnesium exporter 1 OS=Drosophila melanogaster OX=7227 GN=MME1 PE=2 SV=1	Q9VM51	14.0468	32.4	2	2	4	5	1.83333	0.0377496
Mitochondrial nucleoid factor 1 OS=Drosophila melanogaster OX=7227 GN=CG46459 PE=4 SV=1	A0A6H2EGA2	28.8462	11.9	1	1	2	2	1.5	#DIV/0!
Mitochondrial proton/calcium exchanger protein OS=Drosophila melanogaster OX=7227 GN=Letm1 PE=2 SV=2	P91927	52.3198	113.5	32	33	35	61	1.46269	0.355703
Mitochondrial pyruvate carrier 1 OS=Drosophila melanogaster OX=7227 GN=Mpc1 PE=3 SV=1	Q7KSC4	73.8318	12.3	12	12	15	24	1.57692	0.237507
Mitochondrial pyruvate carrier OS=Drosophila melanogaster OX=7227 GN=Dmel\CG9399 PE=1 SV=1	Q9VHB1	60.3896	16.6	10	10	17	18	1.68182	0.00441503
Mitochondrial pyruvate carrier OS=Drosophila melanogaster OX=7227 GN=dMPC2 PE=2 SV=1	Q9VHB2	35.7616	16.7	3	3	6	5	1.625	0.0377496
Mitochondrial Rho GTPase OS=Drosophila melanogaster OX=7227 GN=Miro PE=3 SV=1	A0A0B4J3Z9	10.6767	75.4	5	5	3	5	0.833333	0.42265
Mitochondrial ribosomal protein L2 OS=Drosophila melanogaster OX=7227 GN=mRpL2 PE=1 SV=1	Q9VTF8	23.8095	32.8	3	3	6	3	1.375	0.42265
Mitochondrial ribosomal protein L27, isoform A OS=Drosophila melanogaster OX=7227 GN=mRpL27 PE=1 SV=1	Q86BM8	22.4638	15.9	0	1	1	1	1.33333	0.42265
Mitochondrial ribosomal protein L3 OS=Drosophila melanogaster OX=7227 GN=mRpL3 PE=1 SV=2	Q9VXQ0	30.9392	40.5	6	5	6	9	1.30769	0.333333
Mitochondrial ribosomal protein L38 OS=Drosophila melanogaster OX=7227 GN=mRpL38 PE=1 SV=2	Q9VY48	11.7788	47.7	1	1	2	4	2	0.183503
Mitochondrial ribosomal protein L40 OS=Drosophila melanogaster OX=7227 GN=mRpL40 PE=1 SV=1	Q9VGP7	45.4082	22.5	8	8	11	15	1.55556	0.129612
Mitochondrial ribosomal protein L48, isoform A OS=Drosophila melanogaster OX=7227 GN=mRpL48 PE=1 SV=1	Q9VQ35	56.9061	20.9	5	6	10	7	1.46154	0.198216
Mitochondrial ribosomal protein S11 OS=Drosophila melanogaster OX=7227 GN=mRpS11 PE=1 SV=1	Q9VEN6	45.5	21.8	4	2	5	6	1.625	0.154846
Mitochondrial ribosomal protein S2 OS=Drosophila melanogaster OX=7227 GN=mRpS2 PE=2 SV=1	Q8MSS7	10.6061	30.2	1	0	0	3	1.66667	0.591752
Mitochondrial ribosomal protein S21, isoform A OS=Drosophila melanogaster OX=7227 GN=mRpS21 PE=1 SV=1	Q8I0J3	29.8851	10.6	0	1	2	2	2	0.095466
Mitochondrial ribosomal protein S23 OS=Drosophila melanogaster OX=7227 GN=mRpS23 PE=1 SV=1	Q8IP62	21.164	21.5	1	1	1	3	1.5	0.42265
Mitochondrial ribosomal protein S5, isoform A OS=Drosophila melanogaster OX=7227 GN=mRpS5 PE=1 SV=1	Q8SYP9	12.285	46	1	1	4	4	2.5	#DIV/0!
Mitochondrial ribosomal protein S9 OS=Drosophila melanogaster OX=7227 GN=mRpS9 PE=1 SV=1	Q8SXF0	7.8481	45.2	0	0	0	2	2	0.42265
Mitochondrial transcription factor A, isoform B OS=Drosophila melanogaster OX=7227 GN=TFAM PE=1 SV=1	Q86BR8	11.9718	33	2	0	2	2	1.5	0.42265
Mitochondrial uncoupling protein Bmcp OS=Drosophila melanogaster OX=7227 GN=Bmcp PE=2 SV=1	Q7K566	14.5215	33.5	3	2	2	0	0.571429	0.311753
Mitoferrin OS=Drosophila melanogaster OX=7227 GN=mfrn PE=2 SV=1	Q9VAY3	53.8259	41.8	17	13	16	18	1.125	0.465478
Mitogen-activated protein kinase ERK-A OS=Drosophila melanogaster OX=7227 GN=rl PE=1 SV=3	P40417	25.7979	43.1	2	1	6	7	3	0.0194193
Mitogen-activated protein kinase p38b OS=Drosophila melanogaster OX=7227 GN=p38b PE=1 SV=1	O61443	11.2329	42.1	1	1	2	1	1.25	0.42265
MMS19 nucleotide excision repair protein OS=Drosophila melanogaster OX=7227 GN=Mms19 PE=1 SV=1	Q95U54	15.2242	107	1	1	1	10	3.25	0.42265
Mo25, isoform B OS=Drosophila melanogaster OX=7227 GN=Mo25 PE=3 SV=1	M9PI82	25.0737	39.4	4	6	4	4	0.833333	0.42265
Mob2, isoform E OS=Drosophila melanogaster OX=7227 GN=Mob2 PE=2 SV=1	D6W4U9	3.91061	57.2	2	1	2	1	1	1
Moesin/ezrin/radixin homolog 1 OS=Drosophila melanogaster OX=7227 GN=Cdep PE=1 SV=1	A0A0C4DHA1	1.28977	131.5	0	0	0	0	1	#DIV/0!
Moesin/ezrin/radixin homolog 1 OS=Drosophila melanogaster OX=7227 GN=Moe PE=1 SV=2	P46150	48.7889	68.1	42	47	45	43	0.989011	0.869811
Mpv17-like protein OS=Drosophila melanogaster OX=7227 GN=CG11077 PE=2 SV=1	Q9V492	16.6667	19.5	2	0	1	2	1.25	0.698489
Multifunctional fusion protein OS=Drosophila melanogaster OX=7227 GN=P5CDh1 PE=1 SV=1	Q9VNX4	28.7456	63.6	3	2	4	8	2	0.23165
Multifunctional protein ADE2 OS=Drosophila melanogaster OX=7227 GN=Paics PE=2 SV=2	Q9I7S8	47.0862	47.3	23	22	24	19	0.957447	0.732739
Multiple inositol polyphosphate phosphatase 1 OS=Drosophila melanogaster OX=7227 GN=Mipp1 PE=1 SV=2	Q9VV72	45.8244	53.5	24	26	23	29	1.03846	0.781782
Mummy, isoform B OS=Drosophila melanogaster OX=7227 GN=mmy PE=1 SV=1	Q8IPJ6	3.93375	54.2	1	1	1	1	1	#DIV/0!
Muscle LIM protein 1 OS=Drosophila melanogaster OX=7227 GN=Mlp60A PE=2 SV=1	P53777	61.9565	10	7	4	5	6	1	1
Muscle LIM protein Mlp84B OS=Drosophila melanogaster OX=7227 GN=Mlp84B PE=1 SV=1	Q24400	9.89899	53.5	2	1	1	3	1.2	0.698489
Muscle-specific protein 20 OS=Drosophila melanogaster OX=7227 GN=Mp20 PE=2 SV=2	P14318	63.587	20.2	7	6	8	7	1.13333	0.292893
Muscle-specific protein 300 kDa, isoform E OS=Drosophila melanogaster OX=7227 GN=Msp300 PE=1 SV=1	M9MSG3	0.187383	1063	0	1	1	1	1.33333	0.42265
Mushroom-body expressed, isoform A OS=Drosophila melanogaster OX=7227 GN=mub PE=1 SV=1	P91632	7.51295	40.6	2	5	1	2	0.555556	0.333333
Myosin heavy chain, isoform T OS=Drosophila melanogaster OX=7227 GN=Mhc PE=1 SV=1	M9NEP1	5.60652	224.1	3	2	4	6	1.71429	0.154846
Myosin light chain alkali OS=Drosophila melanogaster OX=7227 GN=Mlc1 PE=1 SV=4	P06742	17.4194	17.5	5	5	5	4	0.916667	0.42265
Myosin regulatory light chain 2 OS=Drosophila melanogaster OX=7227 GN=Mlc2 PE=1 SV=2	P18432	45.9459	23.7	2	3	5	2	1.28571	0.591752
N(Alpha)-acetyltransferase 15/16, isoform A OS=Drosophila melanogaster OX=7227 GN=Naa15-16 PE=1 SV=1	Q9VWI2	2.35955	103	0	0	0	1	1.5	0.42265
N-acetylglucosaminyldiphosphodolichol N-acetylglucosaminyltransferase OS=Drosophila melanogaster OX=7227 GN=Alg13 PE=3 SV=1	Q9VAP1	20.4678	19.1	0	0	1	2	2.5	0.095466
N-acetylglucosaminylphosphatidylinositol deacetylase OS=Drosophila melanogaster OX=7227 GN=PIG-L PE=2 SV=1	Q7KSB6	3.0137	41.2	0	0	0	1	1.5	0.42265
N-acyl-L-amino-acid amidohydrolase OS=Drosophila melanogaster OX=7227 GN=Dmel\CG6465 PE=1 SV=1	Q9I7K3	21.6958	45.1	6	7	0	0	0.133333	0.00586515
NAD kinase 2, mitochondrial OS=Drosophila melanogaster OX=7227 GN=CG30346 PE=1 SV=1	Q7JW73	22.5182	46.8	6	5	5	6	1	1
NAD-dependent protein deacetylase Sirt2 OS=Drosophila melanogaster OX=7227 GN=Sirt2 PE=3 SV=1	Q9I7I7	3.94366	40.1	1	0	0	1	1	1
NADH dehydrogenase (Ubiquinone) 13 kDa B subunit OS=Drosophila melanogaster OX=7227 GN=ND-13B PE=1 SV=2	Q9VTB4	12.9032	13.8	1	2	1	2	1	1
NADH dehydrogenase (ubiquinone) 23 kDa subunit OS=Drosophila melanogaster OX=7227 GN=ND-23 PE=1 SV=1	Q9VF27	36.4055	24.6	11	12	9	7	0.72	0.0886776
NADH dehydrogenase (Ubiquinone) 24 kDa subunit, isoform A OS=Drosophila melanogaster OX=7227 GN=ND-24 PE=1 SV=1	Q9VX36	18.595	26.8	3	2	3	3	1.14286	0.42265
NADH dehydrogenase (Ubiquinone) 39 kDa subunit, isoform A OS=Drosophila melanogaster OX=7227 GN=ND-39 PE=1 SV=1	Q9VPE2	4.80769	46.8	1	2	0	1	0.6	0.292893
NADH dehydrogenase (ubiquinone) complex I, assembly factor 6 homolog OS=Drosophila melanogaster OX=7227 GN=sicily PE=1 SV=1	Q9VYS5	41.018	38.2	13	12	7	9	0.666667	0.0565436
NADH dehydrogenase [ubiquinone] 1 alpha subcomplex assembly factor 3 OS=Drosophila melanogaster OX=7227 GN=Dmel\CG5569 PE=2 SV=1	Q9W1H9	24.4898	22.2	2	1	0	0	0.4	0.095466
NADH dehydrogenase [ubiquinone] 1 alpha subcomplex subunit 10, mitochondrial OS=Drosophila melanogaster OX=7227 GN=ND-42 PE=1 SV=2	P91929	23.0958	46.9	1	1	8	7	4.25	0.00586515
NADH dehydrogenase [ubiquinone] 1 alpha subcomplex subunit 12 OS=Drosophila melanogaster OX=7227 GN=ND-B17.2 PE=1 SV=1	Q9VQD7	25.3521	16.8	3	2	1	1	0.571429	0.095466
NADH dehydrogenase [ubiquinone] 1 alpha subcomplex subunit 8 OS=Drosophila melanogaster OX=7227 GN=ND-19 PE=1 SV=1	Q9W125	6.28571	19.8	1	1	1	0	0.75	0.42265
NADH dehydrogenase [ubiquinone] 1 beta subcomplex subunit 10 OS=Drosophila melanogaster OX=7227 GN=ND-PDSW PE=1 SV=1	Q9VQR2	11.9497	18.9	1	2	2	1	1	1
NADH dehydrogenase [ubiquinone] 1 beta subcomplex subunit 8, mitochondrial OS=Drosophila melanogaster OX=7227 GN=ND-ASHI PE=1 SV=1	Q9W3X7	5.71429	20.2	1	1	1	1	1	#DIV/0!
NADH dehydrogenase [ubiquinone] 1 subunit C2 OS=Drosophila melanogaster OX=7227 GN=ND-B14.5B PE=1 SV=1	Q9VQM2	12.069	12.9	1	1	1	1	1	#DIV/0!
NADH dehydrogenase [ubiquinone] flavoprotein 1, mitochondrial OS=Drosophila melanogaster OX=7227 GN=ND-51 PE=1 SV=1	Q9VMI3	16.4557	51.8	5	5	5	4	0.916667	0.42265
NADH dehydrogenase [ubiquinone] iron-sulfur protein 3, mitochondrial OS=Drosophila melanogaster OX=7227 GN=ND-30 PE=1 SV=1	Q9VZU4	46.4151	30	9	7	7	8	0.944444	0.698489
NADH-cytochrome b5 reductase OS=Drosophila melanogaster OX=7227 GN=Dmel\CG5946 PE=1 SV=1	X2JGK6	29.0909	37.4	14	14	12	11	0.833333	0.0377496
NADH-ubiquinone oxidoreductase 75 kDa subunit, mitochondrial OS=Drosophila melanogaster OX=7227 GN=ND-75 PE=2 SV=3	Q94511	49.658	78.6	29	22	15	21	0.716981	0.245268
NADH-ubiquinone oxidoreductase chain 3 OS=Drosophila melanogaster OX=7227 GN=mt:ND3 PE=3 SV=1	P18930	9.40171	13.6	1	1	1	1	1	#DIV/0!
NADPH:adrenodoxin oxidoreductase, mitochondrial OS=Drosophila melanogaster OX=7227 GN=dare PE=2 SV=1	Q9V3T9	7.93991	51.3	3	1	1	2	0.833333	0.698489
NADPH--cytochrome P450 reductase OS=Drosophila melanogaster OX=7227 GN=Cpr PE=1 SV=1	M9PCQ1	62.7393	76.3	43	53	52	70	1.26531	0.33399
N-alpha-acetyltransferase 60 OS=Drosophila melanogaster OX=7227 GN=Naa60 PE=1 SV=1	Q95SX8	5.07246	31.8	1	1	0	0	0.5	#DIV/0!
Nascent polypeptide associated complex protein alpha subunit, isoform D OS=Drosophila melanogaster OX=7227 GN=Nacalpha PE=4 SV=1	A0A0B4LEY6	57.6037	23	11	9	10	9	0.954545	0.698489
NAT1, isoform D OS=Drosophila melanogaster OX=7227 GN=NAT1 PE=1 SV=1	A1Z968	4.09946	162.8	4	4	4	3	0.9	0.42265
Neb-cGP, isoform A OS=Drosophila melanogaster OX=7227 GN=Neb-cGP PE=1 SV=1	Q9W2U8	58.3333	5.1	2	2	3	1	1	1
NECAP-like protein CG9132 OS=Drosophila melanogaster OX=7227 GN=CG9132 PE=2 SV=1	Q9VXB0	12.1951	26.6	2	1	0	1	0.6	0.292893
NEDD8 OS=Drosophila melanogaster OX=7227 GN=Nedd8 PE=1 SV=1	Q9VJ33	33.3333	9.3	0	2	1	0	0.75	0.698489
Neither inactivation nor afterpotential protein C OS=Drosophila melanogaster OX=7227 GN=ninaC PE=1 SV=2	P10676	4.59694	174.2	3	2	3	4	1.28571	0.292893
Neprilysin-like 18 OS=Drosophila melanogaster OX=7227 GN=Nepl18 PE=1 SV=1	Q9VAS2	10.1173	78.9	0	1	1	6	3	0.360398
Neprilysin-like 19 OS=Drosophila melanogaster OX=7227 GN=Nepl19 PE=3 SV=1	Q9VAS1	6.25931	77.4	2	3	2	2	0.857143	0.42265
Neprilysin-like 21 OS=Drosophila melanogaster OX=7227 GN=Nepl21 PE=3 SV=2	Q9Y136	19.9434	81.6	13	10	7	10	0.76	0.292893
Neuferricin homolog OS=Drosophila melanogaster OX=7227 GN=CG12056 PE=2 SV=1	Q9W376	11.1498	32.6	1	1	0	2	1	1
Neural conserved at 73EF, isoform F OS=Drosophila melanogaster OX=7227 GN=Nc73EF PE=1 SV=1	Q8IQQ0	56.2439	113.6	38	34	61	81	1.94595	0.075419
Neural conserved at 73EF, isoform I OS=Drosophila melanogaster OX=7227 GN=Nc73EF PE=1 SV=1	A8JNU6	53.9367	122.8	41	36	64	84	1.89873	0.0749529
Neural lazarillo, isoform A OS=Drosophila melanogaster OX=7227 GN=NLaz PE=1 SV=1	Q8SXR1	31.6964	24.3	6	6	6	7	1.07143	0.42265
Neurochondrin homolog OS=Drosophila melanogaster OX=7227 GN=Neurochondrin PE=2 SV=1	Q9VI25	30.8437	81.6	21	22	18	25	1	1
Neuronal synaptobrevin, isoform J OS=Drosophila melanogaster OX=7227 GN=nSyb PE=1 SV=1	M9PE71	38.835	22	5	4	5	6	1.18182	0.292893
Neuropeptide-like 2, isoform C OS=Drosophila melanogaster OX=7227 GN=Nplp2 PE=4 SV=1	A0A0S0WH10	19.3277	13.1	1	0	2	2	2	0.095466
Neutral ceramidase OS=Drosophila melanogaster OX=7227 GN=CDase PE=1 SV=1	Q9VA70	21.4489	78.2	9	10	7	11	0.952381	0.830969
Nicotinate phosphoribosyltransferase OS=Drosophila melanogaster OX=7227 GN=Naprt PE=3 SV=1	M9PEF6	45.7704	73.3	18	15	19	21	1.2	0.19171
Nitrilase and fragile histidine triad fusion protein NitFhit OS=Drosophila melanogaster OX=7227 GN=NitFhit PE=1 SV=1	O76464	21.5217	52.2	7	5	7	4	0.928571	0.80755
No long nerve cord, isoform G OS=Drosophila melanogaster OX=7227 GN=nolo PE=1 SV=1	X2JAM1	1.263	149.4	1	1	0	1	0.75	0.42265
Nocturnin OS=Drosophila melanogaster OX=7227 GN=cu PE=1 SV=1	A8JQX3	7.47664	71.8	3	4	3	2	0.777778	0.292893
Non-lysosomal glucosylceramidase OS=Drosophila melanogaster OX=7227 GN=CG33090 PE=1 SV=1	Q7KT91	11.4979	108.2	4	4	4	5	1.1	0.42265
Non-specific lipid-transfer protein OS=Drosophila melanogaster OX=7227 GN=ScpX PE=1 SV=1	Q9VJ43	52.9412	59	26	23	24	21	0.921569	0.4453
Non-specific protein-tyrosine kinase OS=Drosophila melanogaster OX=7227 GN=Abl PE=1 SV=1	M9PCT8	0.938416	181.5	0	1	2	0	1.33333	0.698489
Non-specific serine/threonine protein kinase OS=Drosophila melanogaster OX=7227 GN=fray PE=1 SV=1	A0A126GUV7	10.8911	77.9	2	4	3	3	1	1
Non-specific serine/threonine protein kinase OS=Drosophila melanogaster OX=7227 GN=S6kII PE=3 SV=1	Q9VR61	2.08562	100.4	0	1	0	1	1	1
NTPase, isoform F OS=Drosophila melanogaster OX=7227 GN=NTPase PE=1 SV=1	M9PBV2	38.9313	57.8	13	16	13	17	1.03226	0.859972
NUCB1 OS=Drosophila melanogaster OX=7227 GN=NUCB1 PE=1 SV=3	Q9VVK7	23.1986	67.3	2	2	1	11	2.33333	0.507634
Nuclear cap-binding protein subunit 1 OS=Drosophila melanogaster OX=7227 GN=Cbp80 PE=1 SV=1	Q7K4N3	6.25	93.2	1	2	2	0	0.8	0.698489
Nuclear cap-binding protein subunit 2 OS=Drosophila melanogaster OX=7227 GN=Cbp20 PE=1 SV=1	Q9V3L6	12.3377	17.7	2	1	0	0	0.4	0.095466
Nuclear export mediator factor NEMF homolog OS=Drosophila melanogaster OX=7227 GN=Clbn PE=1 SV=2	Q9VBX1	14.6169	112.5	0	2	5	10	4.25	0.13716
Nuclear factor I, isoform B OS=Drosophila melanogaster OX=7227 GN=NfI PE=2 SV=1	Q86P06	1.43603	85.3	0	0	0	0	1	#DIV/0!
Nuclear migration protein NudC OS=Drosophila melanogaster OX=7227 GN=nudC PE=1 SV=2	Q9VVA6	33.7349	37.8	8	7	8	5	0.882353	0.591752
Nuclear protein localization protein 4 homolog OS=Drosophila melanogaster OX=7227 GN=Npl4 PE=1 SV=3	Q9VBP9	28.9877	73.3	11	12	12	12	1.04	0.42265
Nuclear protein MDM1 OS=Drosophila melanogaster OX=7227 GN=Dmel\CG17816 PE=1 SV=1	A0A0C4DHE0	12.6761	70.7	2	2	2	3	1.16667	0.42265
Nucleoporin Ndc1 OS=Drosophila melanogaster OX=7227 GN=Ndc1 PE=1 SV=1	Q9VCG4	4.49827	65.3	0	0	0	2	2	0.42265
Nucleoside diphosphate kinase OS=Drosophila melanogaster OX=7227 GN=awd PE=1 SV=1	A0A0B4LJ12	28.1046	17.2	0	0	1	4	3.5	0.237507
Nucleostemin 3, isoform B OS=Drosophila melanogaster OX=7227 GN=Ns3 PE=4 SV=1	X2JA43	8.58086	70.2	1	2	1	3	1.2	0.698489
Nucleotide exchange factor Sil1 OS=Drosophila melanogaster OX=7227 GN=Sil1 PE=2 SV=1	Q9VBV5	10.2564	47.9	1	1	1	3	1.5	0.42265
Obg-like ATPase 1 OS=Drosophila melanogaster OX=7227 GN=Dmel\CG1354 PE=1 SV=1	A0A4D6K4F6	49.8829	48.4	16	10	10	12	0.857143	0.591752
Obscurin OS=Drosophila melanogaster OX=7227 GN=Unc-89 PE=1 SV=1	A8DYP0	2.82124	475.4	3	2	9	8	2.71429	0.0136061
Odorant-binding protein 44a, isoform A OS=Drosophila melanogaster OX=7227 GN=Obp44a PE=1 SV=1	Q7K084	11.8881	15.8	2	0	1	1	1	1
O-GlcNAcase OS=Drosophila melanogaster OX=7227 GN=Oga PE=1 SV=1	Q9VDC9	14.1315	113.8	4	3	1	9	1.33333	0.745543
Opossum, isoform A OS=Drosophila melanogaster OX=7227 GN=opm PE=1 SV=2	Q9VXY9	32.6446	27.8	7	7	5	8	0.9375	0.770584
Opsin Rh1 OS=Drosophila melanogaster OX=7227 GN=ninaE PE=1 SV=1	P06002	17.4263	41.5	7	8	6	6	0.823529	0.095466
Organic cation transporter 2, isoform B OS=Drosophila melanogaster OX=7227 GN=Orct2 PE=4 SV=1	A0A0B4KHD4	5.99647	63.1	0	2	0	1	0.75	0.698489
Organic cation transporter protein OS=Drosophila melanogaster OX=7227 GN=Orct PE=1 SV=1	Q9VCA2	21.3504	61	2	3	0	7	1.28571	0.803884
Ornithine aminotransferase, mitochondrial OS=Drosophila melanogaster OX=7227 GN=Oat PE=2 SV=1	Q9VW26	27.3782	47.3	9	13	6	9	0.708333	0.296474
Oxysterol-binding protein OS=Drosophila melanogaster OX=7227 GN=CG5077 PE=1 SV=4	Q7KSB3	2.92276	107.2	0	0	1	2	2.5	0.095466
Oxysterol-binding protein OS=Drosophila melanogaster OX=7227 GN=Dmel\CG1513 PE=1 SV=1	A0A0B4KEI3	4.47761	53.5	1	0	1	1	1.33333	0.42265
Oxysterol-binding protein OS=Drosophila melanogaster OX=7227 GN=Osbp PE=1 SV=1	Q9VC05	5.10204	89.3	3	2	1	0	0.428571	0.105573
p23, isoform B OS=Drosophila melanogaster OX=7227 GN=p23 PE=1 SV=1	A0A0B4K6D2	13.587	20.7	2	2	2	1	0.833333	0.42265
Palmitoyl-protein thioesterase 1 OS=Drosophila melanogaster OX=7227 GN=Ppt1 PE=2 SV=2	Q9W3C7	28.0255	35.8	6	4	3	4	0.75	0.311753
Papilin OS=Drosophila melanogaster OX=7227 GN=Ppn PE=1 SV=2	Q868Z9	0.759144	312.8	1	0	1	3	2	0.311753
Par-1, isoform L OS=Drosophila melanogaster OX=7227 GN=par-1 PE=1 SV=1	Q6NPA6	4.08163	89.3	0	0	2	2	3	#DIV/0!
Paramyosin, short form OS=Drosophila melanogaster OX=7227 GN=Prm PE=2 SV=2	P35416	1.40625	74.2	0	0	1	0	1.5	0.42265
Paraplegin, isoform A OS=Drosophila melanogaster OX=7227 GN=Spg7 PE=1 SV=1	Q9W4W8	26.0073	90	9	5	16	11	1.8125	0.179447
Pasilla, isoform K OS=Drosophila melanogaster OX=7227 GN=ps PE=1 SV=1	Q0KI96	28.1818	57.2	9	5	8	16	1.625	0.379826
P-element somatic inhibitor, isoform C OS=Drosophila melanogaster OX=7227 GN=Psi PE=1 SV=1	A1ZAK8	28.1054	81.7	14	15	16	26	1.41935	0.325074
Peptidase S1 domain-containing protein OS=Drosophila melanogaster OX=7227 GN=SP103 PE=1 SV=1	Q9VPN8	3.61011	30.1	0	0	0	1	1.5	0.42265
Peptidase_M3 domain-containing protein OS=Drosophila melanogaster OX=7227 GN=Dmel\CG7791 PE=1 SV=1	A1Z6H6	2.57511	80.2	0	0	1	0	1.5	0.42265
Peptide methionine sulfoxide reductase OS=Drosophila melanogaster OX=7227 GN=MsrA PE=1 SV=2	P08761	4.06504	27.7	2	1	2	1	1	1
Peptidoglycan recognition protein LB, isoform D OS=Drosophila melanogaster OX=7227 GN=PGRP-LB PE=3 SV=1	A0A0B4K741	4.31373	27.7	1	0	0	0	0.666667	0.42265
Peptidoglycan-recognition protein SC1a OS=Drosophila melanogaster OX=7227 GN=PGRP-SC1a PE=3 SV=1	C0HK98	7.02703	20.4	0	0	1	1	2	#DIV/0!
Peptidyl-alpha-hydroxyglycine-alpha-amidating lyase 2, isoform E OS=Drosophila melanogaster OX=7227 GN=Pal2 PE=4 SV=1	A0A0B4LG96	2.46305	44.7	0	0	1	0	1.5	0.42265
Peptidyl-prolyl cis-trans isomerase Fkbp12 OS=Drosophila melanogaster OX=7227 GN=Fkbp12 PE=3 SV=2	P48375	72.2222	11.7	2	3	3	4	1.28571	0.292893
Peptidyl-prolyl cis-trans isomerase OS=Drosophila melanogaster OX=7227 GN=Cyp1 PE=1 SV=2	P25007	24.2291	24.6	9	9	9	6	0.85	0.42265
Peptidyl-prolyl cis-trans isomerase OS=Drosophila melanogaster OX=7227 GN=Dmel\CG2852 PE=1 SV=1	Q9W227	28.7805	22.2	4	5	4	4	0.909091	0.42265
Peptidylprolyl isomerase OS=Drosophila melanogaster OX=7227 GN=Dmel\CG14715 PE=1 SV=1	Q9VGK3	21.7391	14.8	3	1	0	0	0.333333	0.183503
Peptidylprolyl isomerase OS=Drosophila melanogaster OX=7227 GN=Fkbp59 PE=4 SV=1	X2J5E8	15.262	48.8	6	4	4	3	0.75	0.311753
Peptidylprolyl isomerase OS=Drosophila melanogaster OX=7227 GN=zda PE=1 SV=1	Q7K3D4	45.0882	44.8	14	21	16	15	0.891892	0.628609
Peroxin 11 OS=Drosophila melanogaster OX=7227 GN=Pex11 PE=1 SV=1	Q7JZE1	12.0332	27.1	2	1	3	1	1.2	0.698489
Peroxin 6, isoform D OS=Drosophila melanogaster OX=7227 GN=Pex6 PE=4 SV=1	A1Z8D1	11.4572	101.4	1	2	8	4	2.8	0.160746
Peroxin-14 OS=Drosophila melanogaster OX=7227 GN=Pex14 PE=1 SV=1	Q9VPB8	12.5	30.8	1	1	3	1	1.5	0.42265
Peroxiredoxin 2540-2 OS=Drosophila melanogaster OX=7227 GN=Prx2540-2 PE=1 SV=1	Q7JX87	5.90909	24.7	1	1	0	1	0.75	0.42265
Peroxiredoxin 3 OS=Drosophila melanogaster OX=7227 GN=Prx3 PE=1 SV=2	Q9VEJ0	42.3077	26.4	8	14	14	16	1.33333	0.333333
Peroxiredoxin-5 OS=Drosophila melanogaster OX=7227 GN=Prx5 PE=1 SV=1	Q960M4	56.3158	19.9	8	6	10	9	1.3125	0.154846
Peroxisomal assembly protein PEX3 OS=Drosophila melanogaster OX=7227 GN=Pex3 PE=1 SV=1	Q9VUL8	17.1429	43.7	3	4	3	3	0.888889	0.42265
Peroxisomal membrane protein 34, isoform A OS=Drosophila melanogaster OX=7227 GN=PMP34 PE=3 SV=2	Q9VZD9	15.6051	34.4	2	3	3	3	1.14286	0.42265
Peroxisomal membrane protein 70 kDa, isoform C OS=Drosophila melanogaster OX=7227 GN=Pmp70 PE=1 SV=1	M9PF96	3.90016	72.8	0	0	0	0	1	#DIV/0!
Peroxisomal membrane protein PEX16 OS=Drosophila melanogaster OX=7227 GN=Pex16 PE=1 SV=1	Q9VPB9	12.61	39.3	2	3	2	2	0.857143	0.42265
Peroxisomal multifunctional enzyme type 2 OS=Drosophila melanogaster OX=7227 GN=Mfe2 PE=1 SV=1	Q9VXJ0	70.5686	64	30	35	25	50	1.14925	0.732739
Pescadillo homolog OS=Drosophila melanogaster OX=7227 GN=CG4364 PE=1 SV=1	Q9VL96	2.87081	73.8	0	0	1	1	2	#DIV/0!
Phagocyte signaling-impaired protein OS=Drosophila melanogaster OX=7227 GN=psidin PE=2 SV=1	Q9VDQ7	6.75105	109	0	0	1	6	4.5	0.296474
Phe-4-monooxygenase OS=Drosophila melanogaster OX=7227 GN=Hn PE=1 SV=1	M9PBV1	1.99115	51.6	0	0	0	0	1	#DIV/0!
Phosphatase Herzog OS=Drosophila melanogaster OX=7227 GN=hzg PE=1 SV=1	M9PFN0	14.4886	40.3	1	2	1	3	1.2	0.698489
Phosphatidate cytidylyltransferase, mitochondrial OS=Drosophila melanogaster OX=7227 GN=CG33331 PE=2 SV=1	Q8INF2	5.26316	38.2	2	0	0	1	0.75	0.698489
Phosphatidylcholine 2-acylhydrolase OS=Drosophila melanogaster OX=7227 GN=sPLA2 PE=2 SV=1	Q6XPX3	8.60215	21.1	1	0	1	1	1.33333	0.42265
Phosphatidylglycerophosphatase and protein-tyrosine phosphatase 1 OS=Drosophila melanogaster OX=7227 GN=PTPMT1 PE=2 SV=1	Q86BN8	17	23.1	2	1	2	2	1.2	0.42265
Phosphatidylinositol 5-phosphate 4-kinase, isoform A OS=Drosophila melanogaster OX=7227 GN=PIP4K PE=1 SV=1	Q8SXX1	11.1386	47	3	2	3	2	1	1
Phosphatidylinositol-3-phosphate phosphatase OS=Drosophila melanogaster OX=7227 GN=Dmel\CG3530 PE=1 SV=2	Q9W1Q6	2.17707	78.7	0	0	0	0	1	#DIV/0!
Phosphatidylserine decarboxylase proenzyme, mitochondrial OS=Drosophila melanogaster OX=7227 GN=Pisd PE=1 SV=1	Q9VCE0	50.5593	50.5	17	16	21	20	1.22857	0.0298575
Phosphoacetylglucosamine mutase OS=Drosophila melanogaster OX=7227 GN=nst PE=1 SV=1	Q9VTZ4	30.0546	60.5	10	7	6	9	0.894737	0.683772
Phosphoenolpyruvate carboxykinase (GTP) OS=Drosophila melanogaster OX=7227 GN=Pepck2 PE=1 SV=1	Q7JXB5	39.0282	70.6	9	10	19	17	1.80952	0.0168646
Phosphoenolpyruvate carboxykinase [GTP] OS=Drosophila melanogaster OX=7227 GN=Pepck PE=2 SV=2	P20007	5.7187	71.1	0	0	2	4	4	0.095466
Phosphoethanolamine cytidylyltransferase, isoform C OS=Drosophila melanogaster OX=7227 GN=Pect PE=1 SV=2	Q8IP79	3.20856	42	1	1	0	0	0.5	#DIV/0!
Phosphoglycerate kinase OS=Drosophila melanogaster OX=7227 GN=Pgk PE=2 SV=2	Q01604	77.8313	43.8	45	52	49	42	0.939394	0.606081
Phosphoglycerate mutase OS=Drosophila melanogaster OX=7227 GN=Pglym78 PE=1 SV=2	Q9VAN7	61.9608	28.6	22	25	24	24	1.02041	0.770584
Phosphoinositide 5-phosphatase OS=Drosophila melanogaster OX=7227 GN=Ocrl PE=1 SV=1	O46094	13.1765	97.5	3	2	5	4	1.57143	0.105573
Phosphoinositide 5-phosphatase OS=Drosophila melanogaster OX=7227 GN=Synj PE=1 SV=1	Q5U0V7	25.2874	134.5	18	17	20	23	1.21622	0.127128
Phospholipase A2 activator protein, isoform A OS=Drosophila melanogaster OX=7227 GN=Plap PE=1 SV=1	Q9VPY2	2.92249	85.7	1	2	1	1	0.8	0.42265
Phospholipid scramblase OS=Drosophila melanogaster OX=7227 GN=scramb1 PE=2 SV=3	Q9VT88	2.88462	43.7	1	1	1	1	1	#DIV/0!
Phospholipid scramblase OS=Drosophila melanogaster OX=7227 GN=scramb2 PE=1 SV=1	Q9VZW1	14.4487	29.6	1	3	2	3	1.16667	0.698489
Phosphomannomutase OS=Drosophila melanogaster OX=7227 GN=Pmm2 PE=1 SV=1	Q9VTZ6	10.6299	29.6	2	0	1	0	0.75	0.698489
Phosphoribosylformylglycinamidine synthase OS=Drosophila melanogaster OX=7227 GN=Pfas PE=1 SV=2	P35421	8.64106	148	0	0	0	9	5.5	0.42265
Phosphorylase b kinase regulatory subunit OS=Drosophila melanogaster OX=7227 GN=Dmel\CG8475 PE=3 SV=1	M9PCI5	16.2113	125.2	8	8	6	8	0.888889	0.42265
Phosphorylase kinase OS=Drosophila melanogaster OX=7227 GN=PhKgamma PE=2 SV=1	Q961E7	16.2291	48.4	4	3	3	3	0.888889	0.42265
Phosphotransferase OS=Drosophila melanogaster OX=7227 GN=Hex-A PE=1 SV=1	Q9W330	19.5933	59.2	7	5	4	2	0.571429	0.16795
Phosphotransferase OS=Drosophila melanogaster OX=7227 GN=Hex-C PE=1 SV=1	Q7JYW9	13.4361	50.7	2	1	2	3	1.4	0.292893
Phosrestin-1 OS=Drosophila melanogaster OX=7227 GN=Arr2 PE=1 SV=2	P19107	20.1995	45	6	3	3	4	0.818182	0.591752
Photoreceptor dehydrogenase, isoform B OS=Drosophila melanogaster OX=7227 GN=Pdh PE=1 SV=1	Q8IQN8	16.2455	30	3	4	2	1	0.555556	0.105573
Picot, isoform C OS=Drosophila melanogaster OX=7227 GN=Picot PE=3 SV=1	A0A0B4LFK0	6.58915	56.2	2	1	1	3	1.2	0.698489
Pixie, isoform A OS=Drosophila melanogaster OX=7227 GN=pix PE=1 SV=1	Q9VSS1	21.9313	69.3	7	10	14	14	1.57895	0.0669922
Pleckstrin homology and RUN domain containing M1 OS=Drosophila melanogaster OX=7227 GN=Plekhm1 PE=4 SV=1	Q9W293	4.30556	81	3	1	2	2	1	1
Poly(A) RNA polymerase, mitochondrial OS=Drosophila melanogaster OX=7227 GN=MTPAP PE=2 SV=2	O46102	8.16993	68.5	0	0	0	3	2.5	0.42265
Poly(ADP-ribose) glycohydrolase OS=Drosophila melanogaster OX=7227 GN=Parg PE=1 SV=3	O46043	7.88382	81.1	4	4	3	4	0.9	0.42265
Poly(U)-binding-splicing factor half pint OS=Drosophila melanogaster OX=7227 GN=hfp PE=1 SV=2	Q8T6B9	7.69231	67.9	3	3	2	2	0.75	#DIV/0!
Poly(U)-specific endoribonuclease homolog OS=Drosophila melanogaster OX=7227 GN=CG2145 PE=2 SV=1	Q9VZ49	29.223	63.6	17	12	10	13	0.806452	0.411652
Poly(U)-specific endoribonuclease OS=Drosophila melanogaster OX=7227 GN=EndoU PE=2 SV=2	Q9VF14	16.4596	37.1	1	0	1	1	1.33333	0.42265
Polyadenylate-binding protein 2 OS=Drosophila melanogaster OX=7227 GN=Pabp2 PE=1 SV=1	Q7KNF2	19.1964	25	4	2	1	2	0.625	0.311753
Polyadenylate-binding protein OS=Drosophila melanogaster OX=7227 GN=pAbp PE=1 SV=3	P21187	60.5678	69.9	41	42	35	34	0.835294	0.0100505
Polypeptide N-acetylgalactosaminyltransferase OS=Drosophila melanogaster OX=7227 GN=Pgant7 PE=3 SV=1	X2JEA3	2.03046	68.3	0	1	0	1	1	1
Polyribonucleotide nucleotidyltransferase OS=Drosophila melanogaster OX=7227 GN=PNPase PE=2 SV=2	Q9V9X7	32.166	84.9	12	11	15	12	1.16	0.333333
PRA1 family protein OS=Drosophila melanogaster OX=7227 GN=Jwa PE=1 SV=5	Q9VJ59	24.8996	27.8	3	4	3	3	0.888889	0.42265
Prefoldin 2, isoform B OS=Drosophila melanogaster OX=7227 GN=Pfdn2 PE=3 SV=1	M9PF40	69.9301	16.2	8	11	5	5	0.571429	0.095466
Prefoldin 5, isoform B OS=Drosophila melanogaster OX=7227 GN=Pfdn5 PE=1 SV=1	E1JIT4	46.4286	19.1	8	7	5	6	0.764706	0.105573
Prefoldin subunit 3 OS=Drosophila melanogaster OX=7227 GN=mgr PE=1 SV=3	Q9VGP6	27.3196	22.3	4	3	1	2	0.555556	0.105573
Pre-mRNA-processing factor 31 OS=Drosophila melanogaster OX=7227 GN=Prp31 PE=1 SV=1	Q9VUM1	3.39321	55.5	1	1	0	0	0.5	#DIV/0!
Pre-rRNA-processing protein TSR1 homolog OS=Drosophila melanogaster OX=7227 GN=Tsr1 PE=1 SV=1	Q9VP47	1.35135	93.7	0	1	1	0	1	1
Presequence protease, mitochondrial OS=Drosophila melanogaster OX=7227 GN=Dmel\CG3107 PE=3 SV=1	A0A0B4LES3	24.5648	119.2	27	20	14	13	0.591837	0.105573
PRL-1 phosphatase, isoform A OS=Drosophila melanogaster OX=7227 GN=PRL-1 PE=1 SV=2	O61722	41.4773	20	4	6	5	8	1.25	0.492907
Probable 2-oxoglutarate dehydrogenase E1 component DHKTD1 homolog, mitochondrial OS=Drosophila melanogaster OX=7227 GN=CG1544 PE=2 SV=2	Q9VA02	40.4788	103.6	16	20	12	31	1.18421	0.752975
Probable 39S ribosomal protein L45, mitochondrial OS=Drosophila melanogaster OX=7227 GN=mRpL45 PE=2 SV=1	Q9VCX3	16.0665	41.6	0	0	1	0	1.5	0.42265
Probable 6-phosphogluconolactonase OS=Drosophila melanogaster OX=7227 GN=CG17333 PE=2 SV=1	Q9VZ64	4.93827	26.7	0	0	1	0	1.5	0.42265
Probable citrate synthase, mitochondrial OS=Drosophila melanogaster OX=7227 GN=kdn PE=2 SV=1	Q9W401	71.9828	51.5	108	120	100	130	1.0087	0.956273
Probable cytochrome P450 12a4, mitochondrial OS=Drosophila melanogaster OX=7227 GN=Cyp12a4 PE=2 SV=2	Q9VE00	40.8582	61.7	21	17	14	19	0.875	0.516632
Probable cytochrome P450 12a5, mitochondrial OS=Drosophila melanogaster OX=7227 GN=Cyp12a5 PE=2 SV=1	Q9VE01	28.7313	61.3	11	7	7	10	0.95	0.859972
Probable cytochrome P450 12b2, mitochondrial OS=Drosophila melanogaster OX=7227 GN=Cyp12b2 PE=2 SV=2	Q9V8M2	31.5888	61.4	16	13	15	12	0.935484	0.683772
Probable cytochrome P450 12e1, mitochondrial OS=Drosophila melanogaster OX=7227 GN=Cyp12e1 PE=2 SV=4	Q9VGZ0	21.4559	59.6	9	6	5	6	0.764706	0.333333
Probable cytochrome P450 28a5 OS=Drosophila melanogaster OX=7227 GN=Cyp28a5 PE=2 SV=1	Q9V419	33.4653	57.7	17	12	8	16	0.83871	0.649069
Probable cytochrome P450 28d1 OS=Drosophila melanogaster OX=7227 GN=Cyp28d1 PE=2 SV=1	Q9VMT5	42.2311	57.2	20	22	28	27	1.29545	0.0283344
Probable cytochrome P450 305a1 OS=Drosophila melanogaster OX=7227 GN=Cyp305a1 PE=2 SV=1	Q9VW43	14.0873	57.7	2	2	4	3	1.5	0.095466
Probable cytochrome P450 309a1 OS=Drosophila melanogaster OX=7227 GN=Cyp309a1 PE=1 SV=4	Q9VQD2	12.4506	57.3	5	4	3	2	0.636364	0.105573
Probable cytochrome P450 311a1 OS=Drosophila melanogaster OX=7227 GN=Cyp311a1 PE=2 SV=1	Q9VYQ7	4.7619	54.8	2	3	2	2	0.857143	0.42265
Probable cytochrome P450 313a1 OS=Drosophila melanogaster OX=7227 GN=Cyp313a1 PE=3 SV=2	Q9VFJ0	15.6504	56.5	4	5	5	8	1.36364	0.333333
Probable cytochrome P450 4ac1 OS=Drosophila melanogaster OX=7227 GN=Cyp4ac1 PE=2 SV=1	Q9VMS9	16.3065	59.1	6	4	7	7	1.33333	0.183503
Probable cytochrome P450 4ac2 OS=Drosophila melanogaster OX=7227 GN=Cyp4ac2 PE=2 SV=4	Q9VMS8	12.1331	59.7	3	1	3	3	1.33333	0.42265
Probable cytochrome P450 4d20 OS=Drosophila melanogaster OX=7227 GN=Cyp4d20 PE=3 SV=1	Q9W011	7.2549	58.2	0	0	2	3	3.5	0.0377496
Probable cytochrome P450 4d21 OS=Drosophila melanogaster OX=7227 GN=Cyp4d21 PE=3 SV=1	Q9VLZ7	8.41487	58.2	2	1	1	2	1	1
Probable cytochrome P450 4s3 OS=Drosophila melanogaster OX=7227 GN=Cyp4s3 PE=3 SV=1	Q9VXY0	2.22222	57.2	0	0	0	0	1	#DIV/0!
Probable cytochrome P450 6a13 OS=Drosophila melanogaster OX=7227 GN=Cyp6a13 PE=2 SV=1	Q9V4U9	15.213	57.6	2	2	4	5	1.83333	0.0377496
Probable cytochrome P450 6a14 OS=Drosophila melanogaster OX=7227 GN=Cyp6a14 PE=3 SV=3	Q9V4U7	13.9489	58.2	2	3	4	6	1.71429	0.154846
Probable cytochrome P450 6a20 OS=Drosophila melanogaster OX=7227 GN=Cyp6a20 PE=2 SV=2	Q9V773	36.3273	57.7	9	9	13	15	1.5	0.0377496
Probable cytochrome P450 6a21 OS=Drosophila melanogaster OX=7227 GN=Cyp6a21 PE=2 SV=1	Q9V774	21.4286	57.8	7	7	9	5	1	1
Probable cytochrome P450 6a23 OS=Drosophila melanogaster OX=7227 GN=Cyp6a23 PE=2 SV=2	Q9V771	16.5339	58.1	5	6	5	7	1.07692	0.698489
Probable cytochrome P450 6d2 OS=Drosophila melanogaster OX=7227 GN=Cyp6d2 PE=2 SV=1	Q9W223	3.71094	58.6	0	0	2	0	2	0.42265
Probable cytochrome P450 6d4 OS=Drosophila melanogaster OX=7227 GN=Cyp6d4 PE=2 SV=1	Q9VCW1	18.0583	59.1	6	2	7	4	1.3	0.609433
Probable cytochrome P450 6d5 OS=Drosophila melanogaster OX=7227 GN=Cyp6d5 PE=2 SV=1	Q9VFP1	47.2441	57.3	23	25	24	32	1.16	0.434315
Probable cytochrome P450 6t1 OS=Drosophila melanogaster OX=7227 GN=Cyp6t1 PE=2 SV=1	Q9VRI9	10.586	60.5	3	1	0	0	0.333333	0.183503
Probable cytochrome P450 6w1 OS=Drosophila melanogaster OX=7227 GN=Cyp6w1 PE=2 SV=1	Q9V9L1	8.17121	59.3	1	2	2	1	1	1
Probable cytochrome P450 9f2 OS=Drosophila melanogaster OX=7227 GN=Cyp9f2 PE=2 SV=1	Q9VG82	45.155	60.2	23	24	19	18	0.795918	0.0194193
Probable elongation factor 1-delta OS=Drosophila melanogaster OX=7227 GN=eEF1delta PE=1 SV=1	Q9VL18	6.25	28.9	1	0	0	0	0.666667	0.42265
Probable glucosamine 6-phosphate N-acetyltransferase OS=Drosophila melanogaster OX=7227 GN=Gnpnat PE=2 SV=1	Q9VAI0	15.9817	24.5	1	2	3	3	1.6	0.095466
Probable glutamine--tRNA ligase OS=Drosophila melanogaster OX=7227 GN=GlnRS PE=2 SV=1	Q9Y105	23.1362	87.5	15	17	14	9	0.735294	0.23663
Probable Golgi SNAP receptor complex member 2 OS=Drosophila melanogaster OX=7227 GN=Membrin PE=2 SV=1	Q9VRL2	6.01852	24.8	0	0	1	0	1.5	0.42265
Probable hydroxyacid-oxoacid transhydrogenase, mitochondrial OS=Drosophila melanogaster OX=7227 GN=T3dh PE=2 SV=1	Q9W265	33.4052	50	10	6	5	6	0.722222	0.349055
Probable isocitrate dehydrogenase [NAD] subunit alpha, mitochondrial OS=Drosophila melanogaster OX=7227 GN=Idh3a PE=2 SV=1	Q9VWH4	66.313	40.8	48	44	47	47	1.02128	0.666667
Probable maleylacetoacetate isomerase 2 OS=Drosophila melanogaster OX=7227 GN=GstZ2 PE=1 SV=1	Q9VHD2	11.8943	26	1	1	1	0	0.75	0.42265
Probable malonyl-CoA-acyl carrier protein transacylase, mitochondrial OS=Drosophila melanogaster OX=7227 GN=beg PE=2 SV=2	Q8T3L6	32.7177	42.1	6	3	6	7	1.36364	0.333333
Probable medium-chain specific acyl-CoA dehydrogenase, mitochondrial OS=Drosophila melanogaster OX=7227 GN=CG12262 PE=2 SV=1	Q9VSA3	60.6205	45.8	64	62	45	46	0.726562	0.00405681
Probable methylmalonate-semialdehyde dehydrogenase [acylating], mitochondrial OS=Drosophila melanogaster OX=7227 GN=CG17896 PE=2 SV=1	Q7KW39	23.6538	55.9	6	7	5	6	0.866667	0.292893
Probable peroxisomal acyl-coenzyme A oxidase 1 OS=Drosophila melanogaster OX=7227 GN=CG5009 PE=1 SV=1	Q7KML2	44.0957	74.2	13	17	16	25	1.34375	0.38022
Probable phenylalanine--tRNA ligase, mitochondrial OS=Drosophila melanogaster OX=7227 GN=PheRS-m PE=2 SV=3	O16129	11.2583	52	0	0	3	2	3.5	0.0377496
Probable phosphorylase b kinase regulatory subunit alpha OS=Drosophila melanogaster OX=7227 GN=CG7766 PE=1 SV=2	Q9W391	1.68404	140.4	0	1	1	1	1.33333	0.42265
Probable phosphoserine aminotransferase OS=Drosophila melanogaster OX=7227 GN=CG11899 PE=2 SV=1	Q9VAN0	32.6923	39.5	7	8	10	11	1.35294	0.0513167
Probable protein phosphatase CG10417 OS=Drosophila melanogaster OX=7227 GN=CG10417 PE=1 SV=1	Q7K4Q5	24.3202	72.3	8	10	5	7	0.7	0.16795
Probable small nuclear ribonucleoprotein E OS=Drosophila melanogaster OX=7227 GN=SmE PE=1 SV=1	Q9VLV5	15.9574	11.1	1	1	0	1	0.75	0.42265
Probable small nuclear ribonucleoprotein Sm D1 OS=Drosophila melanogaster OX=7227 GN=SmD1 PE=1 SV=1	Q9VU02	35.4839	13.8	4	6	3	3	0.666667	0.183503
Probable small nuclear ribonucleoprotein Sm D2 OS=Drosophila melanogaster OX=7227 GN=SmD2 PE=1 SV=1	Q9VI10	24.3697	13.5	2	3	2	1	0.714286	0.292893
Probable trafficking protein particle complex subunit 13 homolog OS=Drosophila melanogaster OX=7227 GN=CG4953 PE=2 SV=1	Q95TN1	1.82648	48.7	0	1	1	1	1.33333	0.42265
Probable transaldolase OS=Drosophila melanogaster OX=7227 GN=Taldo PE=2 SV=2	Q9W1G0	15.1057	36.7	3	1	1	2	0.833333	0.698489
Probable tRNA N6-adenosine threonylcarbamoyltransferase OS=Drosophila melanogaster OX=7227 GN=Tcs3 PE=2 SV=1	Q9VV41	37.1758	38.5	9	10	6	9	0.809524	0.333333
Probable Ufm1-specific protease 2 OS=Drosophila melanogaster OX=7227 GN=CG16979 PE=2 SV=1	Q9VUR0	15.8155	68.2	4	3	4	5	1.22222	0.292893
Procollagen-proline 4-dioxygenase OS=Drosophila melanogaster OX=7227 GN=PH4alphaEFB PE=1 SV=2	Q9VA69	26.7273	63.1	6	8	8	11	1.3125	0.29986
Programmed cell death protein 4 OS=Drosophila melanogaster OX=7227 GN=Pdcd4 PE=1 SV=2	Q9VY91	7.66208	56.3	1	1	1	0	0.75	0.42265
Prohibitin OS=Drosophila melanogaster OX=7227 GN=l(2)37Cc PE=1 SV=1	A0A023GQA5	47.8261	30.4	15	14	18	12	1.03226	0.88453
Prohibitin OS=Drosophila melanogaster OX=7227 GN=Phb2 PE=1 SV=1	A8DYI6	42.3077	37.3	13	13	15	14	1.10714	0.095466
Proline dehydrogenase 1, mitochondrial OS=Drosophila melanogaster OX=7227 GN=slgA PE=2 SV=2	Q04499	73.2746	77.1	156	160	141	147	0.91195	0.0603815
Proline dehydrogenase OS=Drosophila melanogaster OX=7227 GN=slgA PE=1 SV=1	M9NHG9	73.2746	77.2	158	161	143	147	0.909657	0.0284634
Proline dehydrogenase OS=Drosophila melanogaster OX=7227 GN=slgA PE=1 SV=1	M9NFJ2	74.8879	75.8	156	161	141	149	0.915361	0.10348
Prolyl 3-hydroxylase sudestada1 OS=Drosophila melanogaster OX=7227 GN=sud1 PE=2 SV=1	Q9I7H9	1.86567	61.2	1	1	1	1	1	#DIV/0!
Prolyl-tRNA synthetase OS=Drosophila melanogaster OX=7227 GN=ProRS-m PE=1 SV=1	Q9VZY9	25.7642	50.6	8	9	6	6	0.736842	0.0377496
Proteasome assembly chaperone 3 OS=Drosophila melanogaster OX=7227 GN=BcDNA:AT13539 PE=1 SV=1	Q9VPP7	6.38298	15.9	1	1	1	1	1	#DIV/0!
Protein arginine methyltransferase NDUFAF7 homolog, mitochondrial OS=Drosophila melanogaster OX=7227 GN=CG17726 PE=2 SV=1	Q9VGR2	2.51716	49	2	0	0	0	0.5	0.42265
Protein associated with topo II related-1, isoform A OS=Drosophila melanogaster OX=7227 GN=Patr-1 PE=1 SV=1	Q9VEN9	1.03306	108.2	0	0	0	1	1.5	0.42265
Protein bangles and beads OS=Drosophila melanogaster OX=7227 GN=bnb PE=1 SV=1	P29746	25.1131	45.8	4	4	3	0	0.5	0.237507
Protein bcn92 OS=Drosophila melanogaster OX=7227 GN=bcn92 PE=1 SV=1	O46098	39.1304	11	3	1	2	1	0.833333	0.698489
Protein borderless OS=Drosophila melanogaster OX=7227 GN=bdl PE=1 SV=1	Q9U4G1	6.9541	81.2	2	1	1	1	0.8	0.42265
Protein crooked neck OS=Drosophila melanogaster OX=7227 GN=crn PE=2 SV=2	P17886	1.85185	84.2	0	0	0	1	1.5	0.42265
Protein croquemort OS=Drosophila melanogaster OX=7227 GN=crq PE=1 SV=3	Q27367	30.5499	56.1	6	6	6	6	1	#DIV/0!
Protein disulfide-isomerase (Fragment) OS=Drosophila melanogaster OX=7227 GN=ERp60 PE=1 SV=1	Q3YMU0	55.8282	55.3	29	33	26	28	0.875	0.215535
Protein disulfide-isomerase A6 homolog OS=Drosophila melanogaster OX=7227 GN=CaBP1 PE=1 SV=1	Q9V438	31.6397	46.7	16	13	13	13	0.903226	0.42265
Protein disulfide-isomerase OS=Drosophila melanogaster OX=7227 GN=Pdi PE=2 SV=1	P54399	80.4435	55.7	77	70	51	31	0.563758	0.0918634
Protein Dr1 OS=Drosophila melanogaster OX=7227 GN=NC2beta PE=1 SV=1	Q9VJQ5	11.4754	20.9	1	2	2	1	1	1
Protein elav OS=Drosophila melanogaster OX=7227 GN=elav PE=2 SV=1	P16914	6.62526	50.8	2	2	2	1	0.833333	0.42265
Protein FMC1 homolog OS=Drosophila melanogaster OX=7227 GN=Dmel\CG34117 PE=2 SV=1	Q0KI97	18.8119	11.6	0	0	1	1	2	#DIV/0!
Protein held out wings OS=Drosophila melanogaster OX=7227 GN=how PE=1 SV=1	O01367	16.2963	44.3	5	6	6	6	1.07692	0.42265
Protein kinase C OS=Drosophila melanogaster OX=7227 GN=Pkc53E PE=2 SV=1	D3DMK5	3.2381	60.4	2	1	1	1	0.8	0.42265
Protein kinase C OS=Drosophila melanogaster OX=7227 GN=Pkc98E PE=3 SV=1	A0A0B4LI13	11.9241	82.9	2	2	3	3	1.33333	#DIV/0!
Protein kinase C, eye isozyme OS=Drosophila melanogaster OX=7227 GN=inaC PE=1 SV=1	P13677	2.28571	79.8	2	0	1	0	0.75	0.698489
Protein kinase, cAMP-dependent, regulatory subunit type 1, isoform Z OS=Drosophila melanogaster OX=7227 GN=Pka-R1 PE=1 SV=1	M9MS37	3.75	35.4	1	1	1	1	1	#DIV/0!
Protein krasavietz OS=Drosophila melanogaster OX=7227 GN=kra PE=1 SV=1	Q9VNE2	33.6493	49.2	14	15	11	8	0.677419	0.0871291
Protein lethal(2)essential for life OS=Drosophila melanogaster OX=7227 GN=l(2)efl PE=1 SV=1	P82147	6.41711	21.3	1	2	1	1	0.8	0.42265
Protein lin-7 homolog OS=Drosophila melanogaster OX=7227 GN=veli PE=1 SV=1	Q9VBY7	51.2821	21.5	7	5	9	7	1.28571	0.292893
Protein MGR2 homolog OS=Drosophila melanogaster OX=7227 GN=Dmel\CG6878 PE=1 SV=1	Q9VUM2	60.7595	8.2	5	6	5	5	0.923077	0.42265
Protein NDUFAF4 homolog OS=Drosophila melanogaster OX=7227 GN=CG11722 PE=2 SV=1	Q9VH39	43.8424	23.7	6	7	5	4	0.733333	0.105573
Protein NipSnap OS=Drosophila melanogaster OX=7227 GN=Nipsnap PE=2 SV=2	Q9VXK0	47.9853	31.9	14	17	15	16	1	1
Protein penguin OS=Drosophila melanogaster OX=7227 GN=peng PE=2 SV=1	O61345	3.52782	81.3	1	1	1	1	1	#DIV/0!
Protein phosphatase PP2A 55 kDa regulatory subunit OS=Drosophila melanogaster OX=7227 GN=tws PE=2 SV=1	P36872	4.40882	56.9	0	0	2	2	3	#DIV/0!
Protein PTCD3 homolog, mitochondrial OS=Drosophila melanogaster OX=7227 GN=CG4679 PE=2 SV=1	A1Z9A8	6.74847	74.2	3	1	0	1	0.5	0.311753
Protein quiver OS=Drosophila melanogaster OX=7227 GN=atilla PE=3 SV=3	Q9VK99	13.2867	15.4	1	1	1	2	1.25	0.42265
Protein quiver OS=Drosophila melanogaster OX=7227 GN=BcDNA:GH07967 PE=2 SV=1	Q9VIH9	38.7755	15.7	5	5	6	3	0.916667	0.770584
Protein quiver OS=Drosophila melanogaster OX=7227 GN=BcDNA:RE71975 PE=1 SV=1	M9NEV7	59.1304	12.4	4	3	5	4	1.22222	0.292893
Protein quiver OS=Drosophila melanogaster OX=7227 GN=Dmel\CG31676 PE=2 SV=3	Q9VII5	5.66038	17.6	2	1	0	1	0.6	0.292893
Protein quiver OS=Drosophila melanogaster OX=7227 GN=Dmel\CG6329 PE=2 SV=1	Q7K188	8.3871	17.3	0	0	1	1	2	#DIV/0!
Protein Rae1 OS=Drosophila melanogaster OX=7227 GN=Rae1 PE=1 SV=1	Q9W2E7	3.46821	38.6	1	1	1	1	1	#DIV/0!
Protein RFT1 homolog OS=Drosophila melanogaster OX=7227 GN=CG3149 PE=2 SV=1	Q9Y123	2.15827	62.4	1	1	0	0	0.5	#DIV/0!
Protein ROP OS=Drosophila melanogaster OX=7227 GN=Rop PE=2 SV=2	Q07327	51.5913	67.8	33	37	27	32	0.847222	0.227951
Protein SEC13 homolog OS=Drosophila melanogaster OX=7227 GN=Sec13 PE=1 SV=1	Q9V3J4	6.74157	39.5	1	1	1	2	1.25	0.42265
Protein SET OS=Drosophila melanogaster OX=7227 GN=Set PE=1 SV=2	P53997	12.6394	31	2	2	3	2	1.16667	0.42265
Protein sly1 homolog OS=Drosophila melanogaster OX=7227 GN=Slh PE=2 SV=4	Q24179	31.2989	72.3	16	18	13	8	0.638889	0.13716
Protein spinster OS=Drosophila melanogaster OX=7227 GN=spin PE=1 SV=1	Q9GQQ0	6.28099	65.8	1	1	1	3	1.5	0.42265
Protein stoned-A OS=Drosophila melanogaster OX=7227 GN=stnA PE=1 SV=3	Q24211	2.70588	93.1	0	1	1	2	1.66667	0.292893
Protein stunted OS=Drosophila melanogaster OX=7227 GN=sun PE=1 SV=1	Q9VXN2	24.5902	6.8	2	2	3	2	1.16667	0.42265
Protein transport protein SEC23 OS=Drosophila melanogaster OX=7227 GN=Sec23 PE=1 SV=1	A0A0B4K5Z8	21.895	87.5	10	6	8	13	1.27778	0.516632
Protein transport protein Sec61 subunit beta OS=Drosophila melanogaster OX=7227 GN=Sec61beta PE=1 SV=1	Q7JZN0	37	10.2	4	2	3	3	1	1
Protein tumorous imaginal discs, mitochondrial OS=Drosophila melanogaster OX=7227 GN=l(2)tid PE=1 SV=2	Q27237	18.4615	56.1	5	5	4	4	0.833333	#DIV/0!
Protein unc-13 homolog 4B OS=Drosophila melanogaster OX=7227 GN=stac PE=1 SV=5	Q9VBY8	6.93842	131.8	0	1	1	6	3	0.360398
Protein unzipped OS=Drosophila melanogaster OX=7227 GN=uzip PE=1 SV=2	P10379	21.9262	54.3	3	2	4	7	1.85714	0.198216
Protein windpipe OS=Drosophila melanogaster OX=7227 GN=wdp PE=1 SV=1	Q9W266	8.56721	74.7	4	3	1	4	0.777778	0.591752
Protein wntless OS=Drosophila melanogaster OX=7227 GN=wls PE=1 SV=1	Q95ST2	3.19865	67.8	1	1	1	1	1	#DIV/0!
Protein-L-isoaspartate O-methyltransferase OS=Drosophila melanogaster OX=7227 GN=Pcmt PE=1 SV=1	A0A0B4KGK0	5.41872	21.9	1	1	1	0	0.75	0.42265
Protein-serine/threonine kinase OS=Drosophila melanogaster OX=7227 GN=Pdk PE=1 SV=1	A0A0B4KFG2	18.0723	47.1	5	3	5	2	0.9	0.80755
Protein-serine/threonine phosphatase OS=Drosophila melanogaster OX=7227 GN=PpD3 PE=1 SV=1	Q9VH81	5	59.2	0	0	1	0	1.5	0.42265
Proton-coupled amino acid transporter-like protein CG1139 OS=Drosophila melanogaster OX=7227 GN=CG1139 PE=2 SV=1	Q9W056	3.54767	50	0	0	0	1	1.5	0.42265
Proton-coupled amino acid transporter-like protein pathetic OS=Drosophila melanogaster OX=7227 GN=path PE=1 SV=1	Q9VT04	17.1975	52	10	9	9	11	1.04762	0.698489
Protoporphyrinogen oxidase OS=Drosophila melanogaster OX=7227 GN=Ppox PE=1 SV=1	Q9VC52	31.3684	53.2	9	6	7	11	1.17647	0.609433
Pseudouridine synthase 1, isoform B OS=Drosophila melanogaster OX=7227 GN=Pus1 PE=3 SV=1	E1JIR1	11.991	51	0	0	2	0	2	0.42265
Pterin-4-alpha-carbinolamine dehydratase OS=Drosophila melanogaster OX=7227 GN=Pcd PE=1 SV=2	O76454	6.77083	21.1	0	0	0	0	1	#DIV/0!
Purine nucleoside phosphorylase OS=Drosophila melanogaster OX=7227 GN=CG16760 PE=1 SV=1	Q7KV95	24.0854	35.4	7	4	4	3	0.692308	0.333333
Purple acid phosphatase OS=Drosophila melanogaster OX=7227 GN=Dmel\CG1637 PE=1 SV=1	Q9VZ58	2.44444	51.8	1	1	1	1	1	#DIV/0!
Purple acid phosphatase OS=Drosophila melanogaster OX=7227 GN=Dmel\CG1637 PE=2 SV=1	Q9VZ57	5.96026	52.2	1	2	2	1	1	1
Putative ATP synthase subunit f, mitochondrial OS=Drosophila melanogaster OX=7227 GN=ATPsynF PE=3 SV=1	Q9W141	42.0561	12.5	2	4	6	7	1.875	0.0886776
Putative cysteine proteinase CG12163 OS=Drosophila melanogaster OX=7227 GN=CG12163 PE=2 SV=2	Q9VN93	17.4267	68.9	6	4	3	3	0.666667	0.183503
Putative fatty acyl-CoA reductase CG8306 OS=Drosophila melanogaster OX=7227 GN=CG8306 PE=2 SV=1	Q960W6	33.7209	58.4	13	11	9	13	0.923077	0.698489
Putative ferric-chelate reductase 1 homolog OS=Drosophila melanogaster OX=7227 GN=CG8399 PE=2 SV=1	Q8MSU3	15.7651	70.2	2	3	5	10	2.42857	0.188893
Putative hydroxypyruvate isomerase OS=Drosophila melanogaster OX=7227 GN=Gip PE=2 SV=1	P36951	62.8788	29.1	17	19	13	15	0.789474	0.105573
Putative N(4)-(beta-N-acetylglucosaminyl)-L-asparaginase CG1827 OS=Drosophila melanogaster OX=7227 GN=CG1827 PE=2 SV=1	Q8MR45	5.85242	42.2	2	0	0	1	0.75	0.698489
Putative neutral sphingomyelinase OS=Drosophila melanogaster OX=7227 GN=nSMase PE=2 SV=2	Q9VZS6	4.97738	49.6	0	0	0	0	1	#DIV/0!
Putative OPA3-like protein CG13603 OS=Drosophila melanogaster OX=7227 GN=CG13601 PE=2 SV=1	Q9VCG3	56.8627	28.7	7	9	9	9	1.11111	0.42265
Putative peptidyl-prolyl cis-trans isomerase dodo OS=Drosophila melanogaster OX=7227 GN=dod PE=2 SV=3	P54353	20.4819	18.4	0	0	1	0	1.5	0.42265
Putative protein kinase C delta type homolog OS=Drosophila melanogaster OX=7227 GN=Pkcdelta PE=2 SV=3	P83099	2.53353	76.3	1	1	1	0	0.75	0.42265
Pyridoxal phosphate homeostasis protein OS=Drosophila melanogaster OX=7227 GN=Dmel\CG1983 PE=1 SV=2	Q9VA97	12.2047	28.3	1	0	1	0	1	1
Pyrroline-5-carboxylate reductase OS=Drosophila melanogaster OX=7227 GN=P5cr-2 PE=1 SV=1	Q8IN96	7.47126	18	1	0	0	0	0.666667	0.42265
Pyruvate carboxylase OS=Drosophila melanogaster OX=7227 GN=PCB PE=1 SV=1	Q7KN97	71.8882	130.8	112	105	89	112	0.926941	0.574203
Pyruvate dehydrogenase E1 component subunit alpha OS=Drosophila melanogaster OX=7227 GN=Pdha PE=1 SV=1	Q7KVX1	66.8172	48.8	47	53	42	56	0.980392	0.90755
Pyruvate dehydrogenase E1 component subunit beta OS=Drosophila melanogaster OX=7227 GN=Pdhb PE=1 SV=1	Q8IML6	24.5421	31.2	30	27	19	22	0.728814	0.0636708
Pyruvate dehydrogenase E1 component subunit beta OS=Drosophila melanogaster OX=7227 GN=Pdhb PE=1 SV=1	Q7K5K3	71.2329	39.3	85	80	62	83	0.88024	0.452003
Pyruvate kinase OS=Drosophila melanogaster OX=7227 GN=PyK PE=2 SV=2	O62619	84.9906	57.4	77	76	67	68	0.883871	0.00611627
QKR58E-3 OS=Drosophila melanogaster OX=7227 GN=qkr58E-3 PE=1 SV=1	O44434	10.7256	36.7	2	0	1	1	1	1
Quaking related 58E-2, isoform A OS=Drosophila melanogaster OX=7227 GN=qkr58E-2 PE=1 SV=1	Q9W254	8.65385	44.1	4	1	2	4	1.14286	0.80755
Rab GDP dissociation inhibitor OS=Drosophila melanogaster OX=7227 GN=Gdi PE=1 SV=1	Q9VLB7	58.465	49.9	35	23	25	14	0.683333	0.363476
Rab21, isoform A OS=Drosophila melanogaster OX=7227 GN=Rab21 PE=4 SV=1	Q7PLE8	6.34921	21.3	1	1	1	1	1	#DIV/0!
Rab32, isoform B OS=Drosophila melanogaster OX=7227 GN=Rab32 PE=1 SV=1	A1Z7S3	9.62099	74.7	3	2	4	4	1.42857	0.095466
Rab4 protein OS=Drosophila melanogaster OX=7227 GN=Rab4 PE=1 SV=1	Q7KY04	25.3521	23.6	3	2	4	2	1.14286	0.698489
Rab6, isoform B OS=Drosophila melanogaster OX=7227 GN=Rab6 PE=1 SV=1	X2J5T3	46.6346	23.5	5	5	6	6	1.16667	#DIV/0!
RabX4 OS=Drosophila melanogaster OX=7227 GN=RabX4 PE=1 SV=2	Q9VC31	14.554	24.2	1	2	3	2	1.4	0.292893
Rac1, isoform B OS=Drosophila melanogaster OX=7227 GN=Rac1 PE=4 SV=1	M9PBH7	34.8958	21.3	7	4	4	5	0.846154	0.591752
Rac2, isoform B OS=Drosophila melanogaster OX=7227 GN=Rac2 PE=4 SV=1	M9PBU2	30.2083	21.3	6	5	5	5	0.923077	0.42265
Ran GTPase-activating protein OS=Drosophila melanogaster OX=7227 GN=RanGAP PE=1 SV=1	Q9VIW3	5.87248	66	2	2	0	1	0.5	0.095466
Ras-like GTP-binding protein Rho1 OS=Drosophila melanogaster OX=7227 GN=Rho1 PE=1 SV=1	P48148	50	21.7	12	14	12	12	0.928571	0.42265
Ras-like GTP-binding protein RhoL OS=Drosophila melanogaster OX=7227 GN=RhoL PE=2 SV=1	Q24192	23.6842	21.9	2	3	4	3	1.28571	0.292893
Ras-like protein 1 OS=Drosophila melanogaster OX=7227 GN=Ras85D PE=1 SV=2	P08646	44.9735	21.6	7	5	7	6	1.07143	0.698489
Ras-like protein 2 OS=Drosophila melanogaster OX=7227 GN=Ras64B PE=1 SV=2	P04388	28.125	22.2	4	5	6	4	1.09091	0.698489
Ras-related protein Rab-14 OS=Drosophila melanogaster OX=7227 GN=Rab14 PE=1 SV=1	Q86BK8	45.6067	27.1	6	9	6	7	0.882353	0.591752
Ras-related protein Rab-3 OS=Drosophila melanogaster OX=7227 GN=Rab3 PE=1 SV=1	P25228	34.0909	24.8	5	7	5	4	0.785714	0.311753
Ras-related protein Ral-a OS=Drosophila melanogaster OX=7227 GN=Rala PE=1 SV=2	P48555	24.8756	22.9	4	5	3	3	0.727273	0.095466
Ras-related protein Rap1 OS=Drosophila melanogaster OX=7227 GN=Rap1 PE=2 SV=2	P08645	48.3696	20.8	8	10	8	9	0.95	0.698489
RE01432p OS=Drosophila melanogaster OX=7227 GN=BcDNA:RE01432 PE=2 SV=1	Q9W4B6	8.10811	16.3	0	0	0	1	1.5	0.42265
RE01453p OS=Drosophila melanogaster OX=7227 GN=Dmel\CG15211 PE=2 SV=1	Q9VZ71	9.60452	18.9	2	2	1	2	0.833333	0.42265
RE01590p OS=Drosophila melanogaster OX=7227 GN=Dmel\CG13126 PE=1 SV=1	Q9VL60	10.5832	53.7	3	2	1	0	0.428571	0.105573
RE01652p OS=Drosophila melanogaster OX=7227 GN=Dmel\CG12171 PE=1 SV=1	Q9VNF3	35.7977	26.9	10	8	8	8	0.9	0.42265
RE01730p OS=Drosophila melanogaster OX=7227 GN=Swim PE=1 SV=1	Q7JWQ7	7.19258	48.8	1	1	2	0	1	1
RE03721p OS=Drosophila melanogaster OX=7227 GN=Dmel\CG14270 PE=1 SV=1	Q9W4R8	15.7068	22.6	1	3	3	2	1.16667	0.698489
RE03883p OS=Drosophila melanogaster OX=7227 GN=Dmel\CG13321 PE=1 SV=1	Q7JZZ3	7.69231	30.9	1	1	1	0	0.75	0.42265
RE03989p OS=Drosophila melanogaster OX=7227 GN=Dmel\CG6830 PE=1 SV=1	Q9VGJ8	2.0202	101.8	1	1	0	0	0.5	#DIV/0!
RE05302p OS=Drosophila melanogaster OX=7227 GN=Dmel\CG4860 PE=2 SV=1	Q9VGC2	24.5783	44.9	7	6	7	7	1.06667	0.42265
RE06389p OS=Drosophila melanogaster OX=7227 GN=Dmel\CG2310 PE=1 SV=1	Q7JZY1	5.17928	28	1	1	1	1	1	#DIV/0!
RE06583p OS=Drosophila melanogaster OX=7227 GN=Dmel\CG31810 PE=2 SV=1	Q8SX47	16.9753	36.4	4	3	6	4	1.33333	0.311753
RE08932p OS=Drosophila melanogaster OX=7227 GN=CG11740 PE=2 SV=2	Q9VHQ4	2.41758	50.5	0	0	0	1	1.5	0.42265
RE09008p OS=Drosophila melanogaster OX=7227 GN=5819 PE=1 SV=1	Q7JWP9	2.84153	103.3	0	0	0	0	1	#DIV/0!
RE10231p OS=Drosophila melanogaster OX=7227 GN=Dmel\CG4658 PE=1 SV=1	Q9VL57	7.03422	58.4	1	0	0	0	0.666667	0.42265
RE10908p OS=Drosophila melanogaster OX=7227 GN=Dmel\CG8613 PE=1 SV=1	Q5BIA9	4.9505	92	3	2	2	4	1.14286	0.698489
RE12073p OS=Drosophila melanogaster OX=7227 GN=Dmel\CG46280 PE=1 SV=1	Q9VG01	40.4135	58.8	9	8	9	11	1.15789	0.311753
RE12402p OS=Drosophila melanogaster OX=7227 GN=Dmel\CG11737 PE=2 SV=1	Q9VHQ5	5.93407	50.9	2	2	2	3	1.16667	0.42265
RE14195p OS=Drosophila melanogaster OX=7227 GN=Dmel\CG6225 PE=2 SV=1	Q9VG44	29.5455	80.2	9	8	9	15	1.36842	0.368831
RE14391p OS=Drosophila melanogaster OX=7227 GN=Sec63 PE=1 SV=1	Q9VS57	9.42895	85.8	1	1	1	5	2	0.42265
RE16337p OS=Drosophila melanogaster OX=7227 GN=Dmel\CG9921 PE=1 SV=1	Q9VXH4	83.3333	11.4	4	1	2	6	1.42857	0.609433
RE17417p OS=Drosophila melanogaster OX=7227 GN=Dmel\CG9372 PE=1 SV=1	Q9VW19	9.80392	46.1	1	1	0	2	1	1
RE17845p OS=Drosophila melanogaster OX=7227 GN=Rab9 PE=2 SV=1	Q9VIW6	5.46875	28.4	0	0	0	1	1.5	0.42265
RE19263p OS=Drosophila melanogaster OX=7227 GN=Dmel\CG11396 PE=2 SV=2	Q9VPB6	3.71901	54.6	1	1	1	2	1.25	0.42265
RE20374p OS=Drosophila melanogaster OX=7227 GN=Dmel\CG6733 PE=2 SV=1	Q9VCQ9	28.6783	44.9	2	0	6	6	3.5	0.0377496
RE20510p OS=Drosophila melanogaster OX=7227 GN=Dmel\CG9297 PE=1 SV=1	Q8I0D4	19.7479	106	15	20	18	23	1.16216	0.485504
RE21160p OS=Drosophila melanogaster OX=7227 GN=Dmel\CG8207 PE=1 SV=1	Q8SXU3	2.51142	48.1	0	0	0	0	1	#DIV/0!
RE22677p OS=Drosophila melanogaster OX=7227 GN=Dmel\CG9577 PE=1 SV=2	Q9W5W8	59.2949	33.8	8	11	7	13	1.04762	0.895172
RE23670p OS=Drosophila melanogaster OX=7227 GN=Dmel\CG10914 PE=1 SV=1	Q8SZ15	3.52564	70.5	1	1	1	1	1	#DIV/0!
RE24176p OS=Drosophila melanogaster OX=7227 GN=Dmel\CG2201 PE=2 SV=1	Q8IMF4	1.98556	63.5	1	1	1	1	1	#DIV/0!
RE27547p OS=Drosophila melanogaster OX=7227 GN=Spn43Ad PE=2 SV=1	Q8SYY7	6.38821	44.8	0	1	1	0	1	1
RE28322p OS=Drosophila melanogaster OX=7227 GN=CG9416-PA PE=2 SV=1	Q8MT48	2.67131	98	0	0	0	1	1.5	0.42265
RE29468p OS=Drosophila melanogaster OX=7227 GN=CG17788 PE=1 SV=1	Q8SWS2	35.503	17.1	2	4	3	3	1	1
RE30473p OS=Drosophila melanogaster OX=7227 GN=BcDNA:RE30473 PE=2 SV=1	Q8MZ03	6.00858	26.3	0	1	1	1	1.33333	0.42265
RE31022p OS=Drosophila melanogaster OX=7227 GN=Spn42Da PE=1 SV=1	Q8MM39	15.5673	42.6	3	3	1	2	0.625	0.095466
RE33981p OS=Drosophila melanogaster OX=7227 GN=anon-EST:Posey268 PE=1 SV=2	Q9W5T4	5.43933	79.7	3	1	1	0	0.5	0.311753
RE37738p OS=Drosophila melanogaster OX=7227 GN=Dmel\CG9673 PE=1 SV=1	Q9VXC7	6.13027	27.8	0	0	0	0	1	#DIV/0!
RE38146p OS=Drosophila melanogaster OX=7227 GN=Dmel\CG8323 PE=2 SV=1	Q7JZE8	50.495	33.2	13	9	11	12	1.04167	0.830969
RE40577p OS=Drosophila melanogaster OX=7227 GN=CT42567 PE=1 SV=1	Q5BIE4	18.3299	53.4	9	7	7	11	1.11111	0.698489
RE40914p OS=Drosophila melanogaster OX=7227 GN=Dmel\CG7071 PE=2 SV=1	Q8SXS0	2.64901	34.5	1	1	1	1	1	#DIV/0!
RE41154p1 OS=Drosophila melanogaster OX=7227 GN=Dmel\CG17508 PE=1 SV=1	A1Z6G4	8.72274	35.2	5	4	5	5	1.09091	0.42265
RE42071p OS=Drosophila melanogaster OX=7227 GN=Dmel\CG7638 PE=2 SV=2	Q9VTF5	7.8629	56	3	0	1	2	1	1
RE45108p OS=Drosophila melanogaster OX=7227 GN=Dmel\CG4611 PE=1 SV=1	Q9VRJ7	13.798	79.9	0	0	2	6	5	0.183503
RE45749p OS=Drosophila melanogaster OX=7227 GN=Dmel\CG31106 PE=2 SV=2	Q8IMT7	2.92398	56.1	0	0	0	1	1.5	0.42265
RE45833p OS=Drosophila melanogaster OX=7227 GN=Dmel\CG5676 PE=2 SV=1	Q9VL16	65.3846	17.3	13	16	16	17	1.12903	0.333333
RE49489p OS=Drosophila melanogaster OX=7227 GN=p24-1 PE=1 SV=1	Q9VYT6	23.3333	23.5	0	0	0	1	1.5	0.42265
RE49860p OS=Drosophila melanogaster OX=7227 GN=Dmel\CG12338 PE=1 SV=1	Q7JZB1	29.2537	37.8	5	5	5	3	0.833333	0.42265
RE50040p OS=Drosophila melanogaster OX=7227 GN=Dmel\CG5510 PE=1 SV=1	Q9VCC2	16.4134	37.6	3	3	4	4	1.25	#DIV/0!
RE51612p OS=Drosophila melanogaster OX=7227 GN=Dmel\CG11980 PE=1 SV=1	Q8INP9	17.2702	40.8	3	3	5	3	1.25	0.42265
RE52028p OS=Drosophila melanogaster OX=7227 GN=Snx3 PE=1 SV=1	Q9VG51	22.1557	19.4	4	4	3	4	0.9	0.42265
RE52822p OS=Drosophila melanogaster OX=7227 GN=vlc PE=1 SV=1	A1Z6H4	1.71527	63.6	1	1	0	1	0.75	0.42265
RE54691p OS=Drosophila melanogaster OX=7227 GN=Dmel\CG3803 PE=2 SV=1	Q9W1F5	20.6107	44.3	6	4	3	5	0.833333	0.552786
RE56218p OS=Drosophila melanogaster OX=7227 GN=Dmel\CG10195 PE=2 SV=4	Q9VIV9	2.77008	41.1	0	0	0	0	1	#DIV/0!
RE57459p OS=Drosophila melanogaster OX=7227 GN=CG6922 PE=2 SV=2	Q9VMQ6	5.80913	27.3	0	0	0	1	1.5	0.42265
RE57978p OS=Drosophila melanogaster OX=7227 GN=Dmel\CG18528 PE=1 SV=3	Q9VC87	4.66531	54.9	2	0	0	0	0.5	0.42265
RE58433p OS=Drosophila melanogaster OX=7227 GN=CT31762 PE=1 SV=1	Q9VPJ0	16.3102	41.1	3	3	2	4	1	1
RE59088p OS=Drosophila melanogaster OX=7227 GN=CT16355 PE=2 SV=2	Q9VKX6	4.68432	54.9	0	0	2	1	2.5	0.095466
RE59221p OS=Drosophila melanogaster OX=7227 GN=CT12789 PE=2 SV=1	Q9VVV1	10.1655	46.9	0	2	0	0	0.5	0.42265
RE60462p2 OS=Drosophila melanogaster OX=7227 GN=Dmel\CG42308 PE=2 SV=1	B7Z0X7	36.0656	6.7	0	0	0	1	1.5	0.42265
RE68036p OS=Drosophila melanogaster OX=7227 GN=Dmel\CG14615 PE=1 SV=1	Q9VR51	11.8421	34.8	2	1	2	3	1.4	0.292893
RE68357p OS=Drosophila melanogaster OX=7227 GN=Dmel\CG10075 PE=2 SV=1	Q9VRZ7	29.7297	29.4	5	4	5	7	1.27273	0.311753
RE70333p OS=Drosophila melanogaster OX=7227 GN=cg1316 PE=1 SV=2	Q9VZE4	5.31915	52.4	2	2	1	1	0.666667	#DIV/0!
RE71331p OS=Drosophila melanogaster OX=7227 GN=BcDNA:RH54117 PE=1 SV=1	Q9VGQ2	78.2178	10.9	5	7	9	7	1.28571	0.292893
RE73310p OS=Drosophila melanogaster OX=7227 GN=CG30493;CG30496;l(2)08492 PE=1 SV=1	Q7JRC9	4.25197	72.4	1	1	0	1	0.75	0.42265
RE74312p OS=Drosophila melanogaster OX=7227 GN=Sar1 PE=1 SV=1	Q9VD29	49.2228	21.8	10	12	12	9	0.958333	0.80755
RE74969p OS=Drosophila melanogaster OX=7227 GN=sm PE=1 SV=1	Q6NND8	4.375	52.4	0	1	0	2	1.33333	0.698489
Real-time, isoform B OS=Drosophila melanogaster OX=7227 GN=retm PE=4 SV=1	M9PB50	4.38472	80.8	2	1	1	2	1	1
Receptor expression-enhancing protein OS=Drosophila melanogaster OX=7227 GN=ReepB PE=3 SV=1	A0A0B4JD51	13.0719	17.5	1	0	1	2	1.66667	0.292893
Receptor expression-enhancing protein OS=Drosophila melanogaster OX=7227 GN=ReepB PE=3 SV=1	A1Z9M2	13.4831	20.3	3	2	2	4	1.14286	0.698489
Reduction of Rh1, isoform A OS=Drosophila melanogaster OX=7227 GN=roh PE=1 SV=1	Q0E8X7	19.5122	9.5	1	1	1	1	1	#DIV/0!
Regulator of chromosome condensation OS=Drosophila melanogaster OX=7227 GN=Rcc1 PE=1 SV=2	P25171	2.19378	58.8	0	1	1	1	1.33333	0.42265
Regulatory particle non-ATPase 3, isoform B OS=Drosophila melanogaster OX=7227 GN=Rpn3 PE=1 SV=1	M9PG62	21.0526	56	6	6	2	3	0.5	0.0198039
Replication factor C subunit 3 OS=Drosophila melanogaster OX=7227 GN=RfC3 PE=1 SV=2	Q9VKW3	3.01205	37.4	0	0	0	1	1.5	0.42265
Replication protein A 70 kDa DNA-binding subunit OS=Drosophila melanogaster OX=7227 GN=RpA-70 PE=1 SV=1	Q24492	15.4229	66.6	7	7	4	3	0.5625	0.0198039
Reticulon-like protein OS=Drosophila melanogaster OX=7227 GN=Rtnl1 PE=1 SV=1	E1JHT6	32.9489	65.4	15	17	18	18	1.11765	0.183503
Reticulon-like protein OS=Drosophila melanogaster OX=7227 GN=Rtnl1 PE=1 SV=1	Q9VMW2	55.9406	22.6	12	14	15	13	1.07143	0.552786
Reticulon-like protein OS=Drosophila melanogaster OX=7227 GN=Rtnl1 PE=1 SV=1	Q9VMW4	51.3514	24.7	12	13	14	12	1.03704	0.698489
Reticulon-like protein OS=Drosophila melanogaster OX=7227 GN=Rtnl1 PE=1 SV=2	Q9VMW1	62.0536	24.9	14	17	19	16	1.12121	0.4453
Retinol-binding protein pinta OS=Drosophila melanogaster OX=7227 GN=pinta PE=2 SV=1	Q9VD09	5.12821	31.6	1	1	0	0	0.5	#DIV/0!
RH02475p OS=Drosophila melanogaster OX=7227 GN=Dmel\CG9394 PE=1 SV=1	Q9W2L6	29.0133	76.7	19	19	14	18	0.85	0.272393
RH03087p OS=Drosophila melanogaster OX=7227 GN=Dmel\CG14407 PE=1 SV=1	Q8SXQ5	16.9811	17.7	1	1	1	2	1.25	0.42265
RH03540p OS=Drosophila melanogaster OX=7227 GN=Dmel\CG15347 PE=1 SV=2	Q9W3F3	43.4579	23.4	10	11	9	5	0.695652	0.23165
RH04535p OS=Drosophila melanogaster OX=7227 GN=Dmel\CG11655 PE=1 SV=1	Q9VXV4	5.93407	49.6	1	1	1	2	1.25	0.42265
RH09070p OS=Drosophila melanogaster OX=7227 GN=BcDNA:RH09070 PE=1 SV=2	Q9W4U2	65.4618	26.2	11	11	11	9	0.916667	0.42265
RH13652p OS=Drosophila melanogaster OX=7227 GN=BcDNA:RH44966 PE=2 SV=2	Q9W257	5.67686	24.4	0	0	1	0	1.5	0.42265
RH15778p OS=Drosophila melanogaster OX=7227 GN=Vamp7 PE=1 SV=1	Q7JYX5	14.2202	24.9	3	0	3	3	1.6	0.42265
RH17287p OS=Drosophila melanogaster OX=7227 GN=Dmel\CG9360 PE=1 SV=1	Q9VYU9	4.38247	27.1	1	1	0	0	0.5	#DIV/0!
RH17559p OS=Drosophila melanogaster OX=7227 GN=Dmel\CG32267 PE=1 SV=1	Q8IRD0	42.8571	5.5	3	1	2	3	1.16667	0.698489
RH19679p OS=Drosophila melanogaster OX=7227 GN=Dmel\CG7630 PE=1 SV=2	Q9VVG5	14.4444	9.6	2	0	1	2	1.25	0.698489
RH22148p OS=Drosophila melanogaster OX=7227 GN=Dmel\CG12025 PE=2 SV=1	Q9W073	7.05882	19.2	1	0	0	0	0.666667	0.42265
RH23455p OS=Drosophila melanogaster OX=7227 GN=Dmel\CG2065 PE=1 SV=1	Q7JYX2	17	33.4	3	2	2	3	1	1
RH34413p OS=Drosophila melanogaster OX=7227 GN=Dmel\CG11267 PE=1 SV=1	Q9VU35	57.2816	11	7	6	7	8	1.13333	0.292893
RH47216p OS=Drosophila melanogaster OX=7227 GN=CG10220 PE=2 SV=1	A1Z9W2	47.1875	36.4	16	20	14	12	0.736842	0.154846
RH48101p OS=Drosophila melanogaster OX=7227 GN=Dmel\CG17121 PE=1 SV=1	Q9VCR9	10.5263	39.4	1	1	0	3	1.25	0.770584
RH49330p OS=Drosophila melanogaster OX=7227 GN=Sccpdh2 PE=1 SV=1	Q9VG81	52.9002	47.2	21	17	16	15	0.825	0.23165
RH51633p OS=Drosophila melanogaster OX=7227 GN=CG6087 PE=1 SV=1	Q9VKM8	37.1308	25.8	8	7	9	9	1.17647	0.095466
RH57257p OS=Drosophila melanogaster OX=7227 GN=Dmel\CG7322 PE=1 SV=1	Q9VWP2	47.9339	25.6	11	10	9	12	1	1
RH58543p OS=Drosophila melanogaster OX=7227 GN=Dmel\CG4607 PE=2 SV=1	Q9W3S8	7.2381	58.1	1	2	2	2	1.2	0.42265
RH59310p OS=Drosophila melanogaster OX=7227 GN=spidey PE=1 SV=1	Q9W3N1	42.6791	35.1	10	12	10	11	0.958333	0.698489
RH60267p OS=Drosophila melanogaster OX=7227 GN=Dmel\CG15096 PE=1 SV=1	Q7JRA7	19.1579	51.9	11	10	10	12	1.04348	0.698489
RH64870p OS=Drosophila melanogaster OX=7227 GN=Ucp4A PE=1 SV=1	Q9VX14	52.3529	37.1	16	13	18	29	1.58065	0.255155
RH72958p OS=Drosophila melanogaster OX=7227 GN=Dmel\CG2076 PE=1 SV=1	Q9VZ34	46.9208	35.8	9	11	13	12	1.22727	0.154846
RH73277p OS=Drosophila melanogaster OX=7227 GN=Dmel\CG4598 PE=1 SV=2	Q9VL68	62.6335	31	17	22	18	21	1	1
Rho GTPase activating protein at 1A, isoform E OS=Drosophila melanogaster OX=7227 GN=RhoGAP1A PE=1 SV=1	X2JC00	0.854701	155.6	0	0	0	1	1.5	0.42265
Rho GTPase activating protein at 68F, isoform D OS=Drosophila melanogaster OX=7227 GN=RhoGAP68F PE=1 SV=1	M9PC96	38.8655	54.9	16	11	10	10	0.758621	0.296474
Rho GTPase activating protein p190, isoform F OS=Drosophila melanogaster OX=7227 GN=RhoGAPp190 PE=1 SV=1	M9PHV3	1.48057	185.1	0	0	0	0	1	#DIV/0!
Rhomboid protease OS=Drosophila melanogaster OX=7227 GN=rho-4 PE=1 SV=2	Q9VYW6	13.4293	48	1	1	3	2	1.75	0.095466
Rhomboid-7, isoform A OS=Drosophila melanogaster OX=7227 GN=rho-7 PE=4 SV=1	A1Z8R8	9.97151	38.9	4	3	4	3	1	1
Riboflavin transporter OS=Drosophila melanogaster OX=7227 GN=Rift PE=3 SV=3	Q9V9S9	2.25873	52.5	0	0	0	1	1.5	0.42265
Ribonuclease X25 OS=Drosophila melanogaster OX=7227 GN=RNaseX25 PE=1 SV=1	Q9VSC3	7.69231	37.5	1	0	0	1	1	1
Ribonuclease Z, mitochondrial OS=Drosophila melanogaster OX=7227 GN=RNaseZ PE=2 SV=2	Q8MKW7	1.30548	85.4	1	1	1	1	1	#DIV/0!
Ribonucloprotein OS=Drosophila melanogaster OX=7227 GN=hoip PE=1 SV=1	D2NUK9	21.2598	13.9	2	1	1	1	0.8	0.42265
Ribose-phosphate diphosphokinase OS=Drosophila melanogaster OX=7227 GN=Prps PE=1 SV=1	M9PF46	42.6273	40.9	15	14	11	11	0.774194	0.0198039
Ribosomal protein L10, isoform E OS=Drosophila melanogaster OX=7227 GN=RpL10 PE=4 SV=1	M9PIM0	22.9358	25.5	7	6	5	7	0.933333	0.698489
Ribosomal protein L37 OS=Drosophila melanogaster OX=7227 GN=RpL37a PE=2 SV=1	M9PH59	20.4301	10.6	1	1	2	2	1.5	#DIV/0!
Ribosomal protein L7, isoform B OS=Drosophila melanogaster OX=7227 GN=RpL7 PE=3 SV=1	X2J5G6	9.92063	29.5	1	1	0	1	0.75	0.42265
Ribosomal protein OS=Drosophila melanogaster OX=7227 GN=mRpL36 PE=1 SV=1	Q9I7Q9	16.4062	14.3	0	0	2	3	3.5	0.0377496
Ribosomal protein S6 kinase OS=Drosophila melanogaster OX=7227 GN=S6k PE=1 SV=2	Q94533	8.16327	55.4	1	2	3	1	1.2	0.698489
Ribosome-releasing factor 2, mitochondrial OS=Drosophila melanogaster OX=7227 GN=mRRF2 PE=2 SV=3	Q9VCX4	12.5676	81.9	5	2	6	3	1.22222	0.683772
Ringmaker, isoform B OS=Drosophila melanogaster OX=7227 GN=ringer PE=3 SV=1	M9NFZ9	8.85417	20.6	1	1	0	0	0.5	#DIV/0!
RNA helicase OS=Drosophila melanogaster OX=7227 GN=Dbp21E2 PE=1 SV=1	Q9VPT3	3.91791	59.6	0	1	2	0	1.33333	0.698489
RNA helicase OS=Drosophila melanogaster OX=7227 GN=Dbp80 PE=1 SV=1	L7EEU0	4.158	53.5	2	1	2	2	1.2	0.42265
RNA helicase OS=Drosophila melanogaster OX=7227 GN=Dmel\CG7878 PE=1 SV=1	Q7K4L8	4.69417	78.5	1	5	4	5	1.375	0.542504
RNA helicase OS=Drosophila melanogaster OX=7227 GN=DmRH27 PE=1 SV=1	Q9VTC1	2.78129	87.2	0	0	0	1	1.5	0.42265
RNA helicase OS=Drosophila melanogaster OX=7227 GN=DmRH5 PE=1 SV=1	Q8MZI3	16.1369	88.2	2	6	9	11	2.2	0.115348
RNA helicase OS=Drosophila melanogaster OX=7227 GN=mahe PE=1 SV=1	Q9W3M7	10.2646	100.4	3	7	8	9	1.58333	0.23165
RNA-binding protein 9, isoform J OS=Drosophila melanogaster OX=7227 GN=Rbp9 PE=3 SV=1	M9PBZ2	5.99415	71.2	0	2	1	0	0.75	0.698489
RPII140-upstream gene protein OS=Drosophila melanogaster OX=7227 GN=140up PE=2 SV=2	P81928	32.1839	29.2	7	6	8	8	1.2	0.095466
RRM domain-containing protein OS=Drosophila melanogaster OX=7227 GN=Dmel\CG3808 PE=1 SV=3	Q9VVV7	9.10569	68.6	4	0	1	0	0.5	0.542504
rRNA 2'-O-methyltransferase fibrillarin OS=Drosophila melanogaster OX=7227 GN=Fib PE=2 SV=1	Q9W1V3	7.26744	34.6	0	0	1	0	1.5	0.42265
RutC family protein UK114 OS=Drosophila melanogaster OX=7227 GN=UK114 PE=2 SV=1	Q9V3W0	15.942	14.9	2	2	0	1	0.5	0.095466
S)-3-amino-2-methylpropionate transaminase OS=Drosophila melanogaster OX=7227 GN=Gabat PE=1 SV=1	Q9VW68	76.749	54.6	29	25	27	37	1.17857	0.451179
Sac1 phosphatase, isoform B OS=Drosophila melanogaster OX=7227 GN=Sac1 PE=4 SV=1	M9MRM4	7.09459	67.7	0	1	0	2	1.33333	0.698489
S-adenosylmethionine mitochondrial carrier protein homolog OS=Drosophila melanogaster OX=7227 GN=CG4743 PE=2 SV=2	Q9VBN7	26.1484	31	6	4	4	6	1	1
S-adenosylmethionine synthase OS=Drosophila melanogaster OX=7227 GN=Sam-S PE=2 SV=2	P40320	8.57843	44.7	1	1	1	2	1.25	0.42265
Salivary glue protein Sgs-7 OS=Drosophila melanogaster OX=7227 GN=Sgs7 PE=2 SV=1	P02841	27.027	7.9	0	0	0	0	1	#DIV/0!
Sallimus, isoform Y OS=Drosophila melanogaster OX=7227 GN=sls PE=3 SV=1	M9PDS8	2.10824	1206.5	7	4	7	10	1.46154	0.292893
SAM50-like protein CG7639 OS=Drosophila melanogaster OX=7227 GN=CG7639 PE=2 SV=2	Q9V784	15.1242	49	5	2	3	7	1.33333	0.609433
Scaffold attachment factor B, isoform B OS=Drosophila melanogaster OX=7227 GN=Saf-B PE=1 SV=2	Q8IMV6	2.15517	102	1	1	1	1	1	#DIV/0!
Scavenger receptor acting in neural tissue and majority of rhodopsin is absent, isoform A OS=Drosophila melanogaster OX=7227 GN=santa-maria PE=1 SV=2	Q9VM10	13.8544	62.9	1	3	2	5	1.5	0.492907
Scribble, isoform O OS=Drosophila melanogaster OX=7227 GN=scrib PE=1 SV=1	A0A0B4K6M4	0.357853	273.5	0	0	1	1	2	#DIV/0!
SD01613p OS=Drosophila melanogaster OX=7227 GN=AFG3L2 PE=1 SV=1	Q8T4G5	46.247	89.6	16	19	20	27	1.32432	0.255792
SD01637p OS=Drosophila melanogaster OX=7227 GN=Dmel\CG8963 PE=1 SV=1	Q7K581	15.3846	63.2	2	1	4	5	2.2	0.0513167
SD02021p OS=Drosophila melanogaster OX=7227 GN=Dmel\CG10672 PE=1 SV=1	Q9VRJ4	26.183	33.6	5	5	6	10	1.5	0.272393
SD04017p OS=Drosophila melanogaster OX=7227 GN=Dmel\CG1902 PE=1 SV=1	Q7K1M4	37.8205	35.8	8	4	6	3	0.785714	0.609433
SD05512p OS=Drosophila melanogaster OX=7227 GN=Dmel\CG13384 PE=1 SV=1	Q8MSR2	6.84647	53	1	1	0	1	0.75	0.42265
SD06560p OS=Drosophila melanogaster OX=7227 GN=EG:22E5.5 PE=1 SV=1	Q960D4	31.8718	65	14	13	15	14	1.06897	0.292893
SD06839p OS=Drosophila melanogaster OX=7227 GN=Dmel\CG17597 PE=1 SV=2	Q9VJ44	71.0074	43.9	22	16	18	18	0.95	0.770584
SD08189p OS=Drosophila melanogaster OX=7227 GN=Dmel\CG5646 PE=2 SV=1	Q9VB24	22.7723	34.8	7	6	8	6	1.06667	0.698489
SD08549p OS=Drosophila melanogaster OX=7227 GN=Dmel\CG7943 PE=2 SV=1	Q7K483	24.3976	37.3	5	4	10	6	1.63636	0.23165
SD09259p OS=Drosophila melanogaster OX=7227 GN=Dmel\CG1907 PE=1 SV=1	Q9VAJ9	74.7634	34.6	35	32	38	37	1.11594	0.127128
SD10469p OS=Drosophila melanogaster OX=7227 GN=Dmel\CG8468 PE=1 SV=1	Q7K1L4	1.76991	73.8	0	0	0	1	1.5	0.42265
SD10846p OS=Drosophila melanogaster OX=7227 GN=Vps45 PE=1 SV=1	Q9VHB5	4.18118	65	1	0	0	1	1	1
SD15168p OS=Drosophila melanogaster OX=7227 GN=sw PE=1 SV=1	E8NH77	11.041	70.2	5	6	5	6	1	1
SD17025p OS=Drosophila melanogaster OX=7227 GN=Dmel\CG7632 PE=1 SV=1	Q9VP50	29.3939	37.9	8	6	4	6	0.75	0.292893
SD19278p OS=Drosophila melanogaster OX=7227 GN=Tim23 PE=1 SV=1	Q8MRW1	45.6311	22.1	7	8	6	7	0.882353	0.292893
SD21168p OS=Drosophila melanogaster OX=7227 GN=Dmel\CG18278 PE=1 SV=1	Q5BIL9	16.2602	56.2	4	4	3	0	0.5	0.237507
SD21513p OS=Drosophila melanogaster OX=7227 GN=Dmel\CG9784 PE=1 SV=1	Q9VXE7	19.4882	58.9	7	2	7	3	1.09091	0.890236
Secretory 16, isoform E OS=Drosophila melanogaster OX=7227 GN=Sec16 PE=1 SV=1	A8JUU1	1.08857	220	1	0	1	0	1	1
Secretory 24AB, isoform C OS=Drosophila melanogaster OX=7227 GN=Sec24AB PE=1 SV=1	A0A0B4LEK8	13.0809	127	9	8	11	16	1.52632	0.188893
Secretory 24CD, isoform C OS=Drosophila melanogaster OX=7227 GN=Sec24CD PE=1 SV=1	M9PC99	18.0341	133.7	6	7	14	16	2.13333	0.0168646
Secretory carrier-associated membrane protein OS=Drosophila melanogaster OX=7227 GN=Scamp PE=1 SV=1	Q9VXV6	3.207	38.5	1	1	1	1	1	#DIV/0!
Selenoprotein T, isoform B OS=Drosophila melanogaster OX=7227 GN=SelT PE=4 SV=1	M9PCL4	30.8081	22.3	4	3	5	4	1.22222	0.292893
Sensory neuron membrane protein 1, isoform B OS=Drosophila melanogaster OX=7227 GN=Snmp1 PE=3 SV=1	A0A0B4KGL9	4.53721	62.1	0	0	0	0	1	#DIV/0!
Serine hydroxymethyltransferase OS=Drosophila melanogaster OX=7227 GN=Shmt PE=1 SV=1	Q9W457	6.33147	58.8	1	1	1	2	1.25	0.42265
Serine protease 1 OS=Drosophila melanogaster OX=7227 GN=Jon99Cii PE=2 SV=1	C0HKF7	14.717	28.5	2	1	2	1	1	1
Serine protease inhibitor 27A OS=Drosophila melanogaster OX=7227 GN=Spn27A PE=1 SV=1	Q9V3N1	10.2908	49.8	3	3	2	3	0.875	0.42265
Serine protease inhibitor 42Dd OS=Drosophila melanogaster OX=7227 GN=Spn42Dd PE=2 SV=1	Q7YTY6	15.0538	41.2	1	0	3	1	2	0.311753
Serine/threonine protein phosphatase 2A regulatory subunit OS=Drosophila melanogaster OX=7227 GN=wrd PE=1 SV=1	Q5BIJ2	11.2805	73.7	3	2	2	2	0.857143	0.42265
Serine/threonine-protein kinase 11-interacting protein OS=Drosophila melanogaster OX=7227 GN=mdcds_8484 PE=1 SV=1	M9PCP3	1.74507	147.7	0	1	0	1	1	1
Serine/threonine-protein phosphatase 2A activator OS=Drosophila melanogaster OX=7227 GN=Ptpa PE=1 SV=1	Q9VQQ0	6.03015	44.2	1	2	0	1	0.6	0.292893
Serine/threonine-protein phosphatase 2B catalytic subunit 3 OS=Drosophila melanogaster OX=7227 GN=CanA-14F PE=1 SV=4	Q9VXF1	40.411	64.2	21	23	26	21	1.06522	0.633492
Serine/threonine-protein phosphatase alpha-1 isoform OS=Drosophila melanogaster OX=7227 GN=Pp1alpha-96A PE=1 SV=1	P48461	30.8869	37.3	8	7	10	3	0.882353	0.803884
Serine/threonine-protein phosphatase alpha-2 isoform OS=Drosophila melanogaster OX=7227 GN=Pp1-87B PE=1 SV=1	P12982	44.702	34.5	12	10	13	8	0.958333	0.869811
Serine/threonine-protein phosphatase OS=Drosophila melanogaster OX=7227 GN=CanA1 PE=3 SV=1	A0A0B4K6N5	22.1477	66.3	11	11	12	9	0.958333	0.770584
Serine/threonine-protein phosphatase OS=Drosophila melanogaster OX=7227 GN=flw PE=1 SV=1	A0A4D6K293	19.764	38.8	4	3	3	1	0.666667	0.311753
Serine/threonine-protein phosphatase OS=Drosophila melanogaster OX=7227 GN=mts PE=3 SV=1	X2JDI1	29.4498	35.4	4	5	2	6	0.909091	0.830969
Serine/threonine-protein phosphatase OS=Drosophila melanogaster OX=7227 GN=Pp2B-14D PE=3 SV=1	M9NE01	36.8421	63.1	20	26	21	17	0.833333	0.382787
Serine-arginine protein 55 OS=Drosophila melanogaster OX=7227 GN=B52 PE=1 SV=4	P26686	18.0851	42.8	2	2	2	4	1.33333	0.42265
Serine--pyruvate aminotransferase OS=Drosophila melanogaster OX=7227 GN=Spat PE=1 SV=1	Q9W3Z3	50	43.8	17	15	15	20	1.08824	0.633492
Serine--tRNA synthetase-like protein Slimp OS=Drosophila melanogaster OX=7227 GN=Slimp PE=1 SV=1	Q95T19	17.4569	52.9	5	7	2	3	0.5	0.0886776
Serpin 77Bb OS=Drosophila melanogaster OX=7227 GN=Spn77Bb PE=1 SV=3	Q9VWB4	8.01105	41	0	0	2	1	2.5	0.095466
Serrate RNA effector molecule homolog OS=Drosophila melanogaster OX=7227 GN=Ars2 PE=1 SV=2	Q9V9K7	1.16649	107.2	0	0	0	1	1.5	0.42265
Seryl-tRNA synthetase OS=Drosophila melanogaster OX=7227 GN=SerRS PE=1 SV=1	Q9VQL1	56.6866	56.4	29	25	34	40	1.35714	0.109129
Seryl-tRNA synthetase OS=Drosophila melanogaster OX=7227 GN=SerRS-m PE=1 SV=1	Q9VF85	19.6643	47.9	5	4	3	4	0.818182	0.292893
SET and MYND domain containing, arthropod-specific, member 2 OS=Drosophila melanogaster OX=7227 GN=SmydA-2 PE=4 SV=1	Q9VVV8	39.2453	60.3	13	13	15	17	1.21429	0.095466
SET and MYND domain containing, arthropod-specific, member 9, isoform A OS=Drosophila melanogaster OX=7227 GN=SmydA-9 PE=4 SV=1	Q9W373	32	56	9	11	11	11	1.09091	0.42265
SET domain containing 2, isoform B OS=Drosophila melanogaster OX=7227 GN=Set2 PE=4 SV=1	E1JJN9	0.691742	256.6	0	1	0	0	0.666667	0.42265
Shaggy, isoform J OS=Drosophila melanogaster OX=7227 GN=sgg PE=1 SV=1	A4V3W1	35.6522	58.7	16	21	18	21	1.05128	0.764298
Shaggy, isoform M OS=Drosophila melanogaster OX=7227 GN=sgg PE=1 SV=1	A8JUV9	38.601	78.1	22	23	19	25	0.978723	0.88453
Sideroflexin-1-3 OS=Drosophila melanogaster OX=7227 GN=Sfxn1-3 PE=2 SV=1	Q9VN13	60.4361	35.7	30	26	36	28	1.13793	0.465478
Sideroflexin-2 OS=Drosophila melanogaster OX=7227 GN=Sfxn2 PE=2 SV=2	Q9VVW3	60.2446	36.5	17	20	20	19	1.05128	0.591752
Signal peptidase complex catalytic subunit SEC11 OS=Drosophila melanogaster OX=7227 GN=twr PE=1 SV=1	O97066	40.5405	21	3	7	1	6	0.75	0.685515
Signal peptidase complex subunit 2 OS=Drosophila melanogaster OX=7227 GN=Spase25 PE=2 SV=1	Q9VYY2	20.1005	22.2	0	2	0	4	1.5	0.698489
Signal peptidase complex subunit 3 OS=Drosophila melanogaster OX=7227 GN=Spase22-23 PE=3 SV=1	A0A0B4K7R1	18.9944	20.3	2	0	0	4	1.5	0.698489
Signal recognition particle 14 kDa protein OS=Drosophila melanogaster OX=7227 GN=Srp14 PE=1 SV=2	Q9VDL0	11.0092	12.4	1	1	1	1	1	#DIV/0!
Signal recognition particle 19 kDa protein OS=Drosophila melanogaster OX=7227 GN=Srp19 PE=2 SV=2	P49963	8.75	18.4	0	0	1	1	2	#DIV/0!
Signal recognition particle 54 kDa protein OS=Drosophila melanogaster OX=7227 GN=Srp54k PE=1 SV=1	Q9V3D9	35.8268	55.8	15	9	8	10	0.769231	0.442914
Signal recognition particle receptor subunit alpha homolog OS=Drosophila melanogaster OX=7227 GN=SrpRalpha PE=1 SV=2	Q9U5L1	10.5863	67.8	2	1	2	3	1.4	0.292893
Signal recognition particle receptor subunit beta OS=Drosophila melanogaster OX=7227 GN=SrpRbeta PE=1 SV=2	Q9VSN9	17.623	27.1	3	0	3	5	2	0.29986
Signal recognition particle subunit SRP68 OS=Drosophila melanogaster OX=7227 GN=Srp68 PE=2 SV=1	Q9VSS2	28.1457	69	12	6	8	6	0.8	0.591752
Signal recognition particle subunit SRP72 OS=Drosophila melanogaster OX=7227 GN=Srp72 PE=1 SV=1	Q9VDK7	49.8462	72.8	30	29	29	31	1.01639	0.698489
Signal sequence receptor subunit delta OS=Drosophila melanogaster OX=7227 GN=Tapdelta PE=1 SV=1	Q7KLX3	12.6506	17.6	1	1	1	2	1.25	0.42265
Signal transducer and activator of transcription OS=Drosophila melanogaster OX=7227 GN=Stat92E PE=3 SV=1	A0A0B4KHS6	5.35433	71.9	1	2	3	2	1.4	0.292893
Single-stranded DNA-binding protein, mitochondrial OS=Drosophila melanogaster OX=7227 GN=mtSSB PE=1 SV=2	P54622	9.58904	16.4	0	0	3	0	2.5	0.42265
Small integral membrane protein 4 OS=Drosophila melanogaster OX=7227 GN=CG32736 PE=3 SV=1	Q9W3T5	15.1899	9.3	0	0	2	2	3	#DIV/0!
Small integral membrane protein 8 OS=Drosophila melanogaster OX=7227 GN=Dmel\CG32448 PE=3 SV=2	Q8IPS9	24.7059	9.7	2	2	2	1	0.833333	0.42265
Small monomeric GTPase OS=Drosophila melanogaster OX=7227 GN=Rap2l PE=1 SV=1	O96692	43.4066	20.4	4	4	5	7	1.4	0.183503
Small nuclear ribonucleoprotein Sm D3 OS=Drosophila melanogaster OX=7227 GN=SmD3 PE=1 SV=1	O44437	12.5828	15.6	2	2	2	2	1	#DIV/0!
Small nuclear ribonucleoprotein-associated protein B OS=Drosophila melanogaster OX=7227 GN=SmB PE=1 SV=1	Q05856	21.608	21	5	5	3	4	0.75	0.095466
Sodium/potassium/calcium exchanger Nckx30C OS=Drosophila melanogaster OX=7227 GN=Nckx30C PE=2 SV=4	Q9U6A0	3.74574	95.1	4	4	3	4	0.9	0.42265
Solute carrier family 35 member B1 homolog OS=Drosophila melanogaster OX=7227 GN=meigo PE=2 SV=1	Q9VDD7	11.2426	37.4	1	1	1	1	1	#DIV/0!
Solute carrier family 66 member 3 OS=Drosophila melanogaster OX=7227 GN=Dmel\CG1265 PE=1 SV=2	Q9VZF3	21.267	24.8	3	3	4	4	1.25	#DIV/0!
Solute carrier organic anion transporter family member OS=Drosophila melanogaster OX=7227 GN=Oatp58Da PE=2 SV=3	Q9W271	5.40936	75.6	0	0	0	3	2.5	0.42265
Sorting nexin OS=Drosophila melanogaster OX=7227 GN=Snx6 PE=1 SV=2	Q9VLQ9	4.45434	50.1	0	0	0	3	2.5	0.42265
Spaetzle-processing enzyme OS=Drosophila melanogaster OX=7227 GN=SPE PE=1 SV=2	Q9VCJ8	26.5	43.9	10	10	6	5	0.590909	0.0121217
Spaghetti-squash activator, isoform C OS=Drosophila melanogaster OX=7227 GN=sqa PE=4 SV=2	A1Z7Y7	5.85586	97.5	2	1	4	2	1.6	0.311753
Sphingolipid 4-desaturase OS=Drosophila melanogaster OX=7227 GN=ifc PE=1 SV=1	Q94515	17.757	37.2	2	2	4	1	1.16667	0.770584
Sphingomyelin phosphodiesterase OS=Drosophila melanogaster OX=7227 GN=aSMase PE=1 SV=1	A0A0B4LGL2	1.79063	83.5	0	1	0	1	1	1
Sphingomyelin phosphodiesterase OS=Drosophila melanogaster OX=7227 GN=Dmel\CG15534 PE=3 SV=2	Q9VA77	3.75375	75.2	0	2	1	0	0.75	0.698489
Sphingosine-1-phosphate lyase OS=Drosophila melanogaster OX=7227 GN=Sply PE=1 SV=1	Q9V7Y2	40.5505	60.3	18	16	15	25	1.16667	0.615889
Squid, isoform E OS=Drosophila melanogaster OX=7227 GN=sqd PE=4 SV=1	A0A0B4K6U6	13.3117	33	3	2	3	2	1	1
Staphylococcal nuclease domain-containing protein 1 OS=Drosophila melanogaster OX=7227 GN=Tudor-SN PE=1 SV=1	Q9W0S7	73.2181	103	80	60	75	80	1.10563	0.542504
Stoned B, isoform G OS=Drosophila melanogaster OX=7227 GN=stnB PE=3 SV=1	X2JGF5	14.4216	137.7	3	5	6	8	1.6	0.16795
Stress-sensitive B, isoform E OS=Drosophila melanogaster OX=7227 GN=sesB PE=1 SV=1	X2JB48	99.6656	32.9	720	696	697	846	1.08956	0.488647
Stretchin-Mlck, isoform R OS=Drosophila melanogaster OX=7227 GN=Strn-Mlck PE=1 SV=2	A1ZA73	35.0365	214.9	39	31	47	70	1.65278	0.193363
Succinate dehydrogenase [ubiquinone] flavoprotein subunit, mitochondrial OS=Drosophila melanogaster OX=7227 GN=SdhA PE=2 SV=3	Q94523	79.4251	72.3	280	296	137	181	0.553633	0.0313885
Succinate dehydrogenase [ubiquinone] iron-sulfur subunit, mitochondrial OS=Drosophila melanogaster OX=7227 GN=SdhB PE=2 SV=2	P21914	76.0943	33.7	120	132	69	91	0.637795	0.0668431
Succinate dehydrogenase assembly factor 3, mitochondrial OS=Drosophila melanogaster OX=7227 GN=Sdhaf3 PE=2 SV=1	Q8SZ16	16.6667	13.9	0	0	2	1	2.5	0.095466
Succinate dehydrogenase cytochrome b560 subunit, mitochondrial OS=Drosophila melanogaster OX=7227 GN=SdhC PE=1 SV=2	Q9VGS3	38.0117	18.5	20	23	14	17	0.733333	0.105573
Succinate--CoA ligase [ADP/GDP-forming] subunit alpha, mitochondrial OS=Drosophila melanogaster OX=7227 GN=Scsalpha1 PE=2 SV=3	Q94522	65.2439	34.4	31	34	34	41	1.14925	0.319586
Succinate--CoA ligase [ADP-forming] subunit beta, mitochondrial OS=Drosophila melanogaster OX=7227 GN=ScsbetaA PE=1 SV=1	A0A0B4JCW4	59.867	49	62	56	71	78	1.25833	0.0782134
Succinate--CoA ligase [GDP-forming] subunit beta, mitochondrial OS=Drosophila melanogaster OX=7227 GN=ScsbetaG PE=1 SV=1	Q9V470	39.4231	45	11	10	11	8	0.913043	0.591752
Succinate-semialdehyde dehydrogenase OS=Drosophila melanogaster OX=7227 GN=Ssadh PE=1 SV=1	Q9VBP6	21.0216	54.9	8	5	5	5	0.8	0.42265
Succinyl-CoA:3-ketoacid-coenzyme A transferase, mitochondrial OS=Drosophila melanogaster OX=7227 GN=SCOT PE=1 SV=1	Q9W058	57.1705	54.9	26	27	24	29	1	1
Sugar transporter SWEET OS=Drosophila melanogaster OX=7227 GN=Dmel\CG7272 PE=1 SV=1	Q9VUN8	9.21053	25	2	1	1	1	0.8	0.42265
Sulfhydryl oxidase OS=Drosophila melanogaster OX=7227 GN=Alr PE=2 SV=1	C0PVB3	19.5489	30.7	4	5	6	6	1.27273	0.095466
Sulfhydryl oxidase OS=Drosophila melanogaster OX=7227 GN=Qsox1 PE=1 SV=1	Q7JQR3	10.675	71.8	3	6	1	2	0.454545	0.198216
Sulfurtransferase OS=Drosophila melanogaster OX=7227 GN=Dmel\CG12279 PE=1 SV=2	Q9VG33	13.6364	12.1	0	0	1	0	1.5	0.42265
SUMO-activating enzyme subunit OS=Drosophila melanogaster OX=7227 GN=Uba2 PE=1 SV=1	Q7KUA4	10.1429	77.6	4	2	1	4	0.875	0.80755
Superoxide dismutase [Cu-Zn] OS=Drosophila melanogaster OX=7227 GN=Sod1 PE=1 SV=2	P61851	67.9739	15.7	14	15	14	11	0.870968	0.333333
Superoxide dismutase OS=Drosophila melanogaster OX=7227 GN=Sod2 PE=3 SV=1	A0A0B4LGQ1	37.3272	24.6	8	11	10	9	1	1
SURF1-like protein OS=Drosophila melanogaster OX=7227 GN=Surf1 PE=2 SV=1	Q9U4F3	24.3333	34	7	6	6	6	0.933333	0.42265
Surfeit locus protein 4 homolog OS=Drosophila melanogaster OX=7227 GN=Surf4 PE=2 SV=1	O18405	23.3333	30.5	8	7	8	4	0.823529	0.542504
SWI/SNF-related matrix-associated actin-dependent regulator of chromatin subfamily A containing DEAD/H box 1 homolog OS=Drosophila melanogaster OX=7227 GN=Etl1 PE=1 SV=1	Q9VL72	1.18483	95.4	1	0	1	0	1	1
Synapse-associated protein 47kD, isoform K OS=Drosophila melanogaster OX=7227 GN=Sap47 PE=1 SV=1	A0A0B4LH71	33.4294	35	2	2	1	3	1	1
Synapsin, isoform D OS=Drosophila melanogaster OX=7227 GN=Syn PE=1 SV=1	E2QCY9	32.4688	109.4	28	26	28	25	0.982143	0.80755
Synaptic functional regulator FMR1 OS=Drosophila melanogaster OX=7227 GN=Fmr1 PE=1 SV=1	Q9NFU0	39.4737	76	19	15	15	14	0.861111	0.349055
Synaptogyrin OS=Drosophila melanogaster OX=7227 GN=Syngr PE=1 SV=1	Q7JYV2	7.88382	26.6	1	1	1	0	0.75	0.42265
Synaptosomal-associated protein 25 OS=Drosophila melanogaster OX=7227 GN=Snap25 PE=2 SV=1	P36975	49.5283	23.7	6	6	8	12	1.57143	0.183503
Synaptosomal-associated protein OS=Drosophila melanogaster OX=7227 GN=Snap24 PE=1 SV=1	Q9VH76	34.434	23.5	4	1	6	6	2	0.144814
Synaptotagmin 1 OS=Drosophila melanogaster OX=7227 GN=Syt1 PE=1 SV=3	P21521	26.5823	53.2	6	6	7	9	1.28571	0.183503
Syncrip, isoform J OS=Drosophila melanogaster OX=7227 GN=Syp PE=1 SV=1	A0A0B4KHT5	23.5217	83.2	15	14	17	10	0.935484	0.803884
Syncrip, isoform K OS=Drosophila melanogaster OX=7227 GN=Syp PE=1 SV=1	A0A0B4KHH8	20.9827	82.3	10	11	15	11	1.21739	0.349055
Syntaxin 1A, isoform C OS=Drosophila melanogaster OX=7227 GN=Syx1A PE=3 SV=1	A0A126GV04	40.5498	33.6	11	11	10	10	0.916667	#DIV/0!
Syntaxin 5, isoform B OS=Drosophila melanogaster OX=7227 GN=Syx5 PE=1 SV=1	A4V0S1	1.71306	51.8	1	1	0	1	0.75	0.42265
TA01656p1 OS=Drosophila melanogaster OX=7227 GN=BVR PE=1 SV=1	Q9VH72	5.39216	22.7	0	0	1	0	1.5	0.42265
Tafazzin homolog OS=Drosophila melanogaster OX=7227 GN=Taz PE=2 SV=2	Q9V6G5	16.4021	43	6	4	4	6	1	1
Tapas, isoform A OS=Drosophila melanogaster OX=7227 GN=tapas PE=1 SV=1	Q7KN83	4.09556	99.6	2	1	1	0	0.6	0.292893
TBC1 domain family member 23 OS=Drosophila melanogaster OX=7227 GN=TBC1D23 PE=1 SV=2	Q9VPW9	4.78955	77.4	1	2	1	1	0.8	0.42265
T-complex protein 1 subunit delta OS=Drosophila melanogaster OX=7227 GN=CCT4 PE=1 SV=1	Q9VK69	19.8874	57.1	3	2	5	6	1.85714	0.0513167
T-complex protein 1 subunit eta OS=Drosophila melanogaster OX=7227 GN=CCT7 PE=1 SV=2	Q9VHL2	17.6471	59.3	5	3	6	7	1.5	0.154846
T-complex protein 1 subunit gamma OS=Drosophila melanogaster OX=7227 GN=CCT3 PE=1 SV=1	A4V303	25	59.4	8	8	9	8	1.05556	0.42265
Terribly reduced optic lobes, isoform AF OS=Drosophila melanogaster OX=7227 GN=trol PE=1 SV=2	M9NDL5	1.42084	491.4	2	2	1	4	1.16667	0.770584
Tetraspanin OS=Drosophila melanogaster OX=7227 GN=Tsp42Ea PE=1 SV=1	Q7K1I4	14.6018	25.9	2	3	3	3	1.14286	0.42265
Tetraspanin OS=Drosophila melanogaster OX=7227 GN=Tsp42Ed PE=1 SV=1	Q7JWV7	15.4185	24.8	2	1	6	5	2.6	0.0298575
Tetraspanin OS=Drosophila melanogaster OX=7227 GN=Tsp42Ee PE=1 SV=1	Q7KJ73	12.7193	24.8	3	2	2	2	0.857143	0.42265
Tetraspanin OS=Drosophila melanogaster OX=7227 GN=Tsp42Ei PE=2 SV=1	Q7JZW3	5.67686	24.8	1	1	1	1	1	#DIV/0!
Tetraspanin OS=Drosophila melanogaster OX=7227 GN=Tsp5D PE=2 SV=4	Q9W441	6.36042	31.5	0	1	0	1	1	1
Tetraspanin OS=Drosophila melanogaster OX=7227 GN=Tsp66E PE=2 SV=1	Q9V3E5	5.99251	29.9	1	0	1	0	1	1
Tetraspanin OS=Drosophila melanogaster OX=7227 GN=Tsp96F PE=1 SV=1	Q9V3X2	18.6567	29.8	3	3	6	6	1.75	#DIV/0!
Tetratricopeptide repeat protein 19 homolog, mitochondrial OS=Drosophila melanogaster OX=7227 GN=Ttc19 PE=2 SV=1	Q8SYD0	47.6965	42	23	17	20	22	1.04762	0.781782
Tetratricopeptide repeat protein 2 OS=Drosophila melanogaster OX=7227 GN=Tpr2 PE=1 SV=1	Q9V3W1	21.2598	58	5	5	3	7	1	1
Thioredoxin domain-containing protein 5 homolog OS=Drosophila melanogaster OX=7227 GN=prtp PE=1 SV=2	Q9VYV3	52.8846	46.6	18	14	12	16	0.882353	0.552786
Thioredoxin OS=Drosophila melanogaster OX=7227 GN=dhd PE=2 SV=1	X2JDR5	10.2804	12.4	2	1	0	0	0.4	0.095466
Thioredoxin peroxidase 1, isoform C OS=Drosophila melanogaster OX=7227 GN=Jafrac1 PE=1 SV=1	X2JF59	56.1856	21.7	5	3	6	8	1.6	0.16795
Thioredoxin reductase 1, mitochondrial OS=Drosophila melanogaster OX=7227 GN=Trxr-1 PE=1 SV=2	P91938	34.396	64.3	13	14	12	10	0.827586	0.154846
Thioredoxin-2 OS=Drosophila melanogaster OX=7227 GN=Trx-2 PE=1 SV=3	Q9V429	25.4717	11.7	4	4	3	3	0.8	#DIV/0!
Threonyl-tRNA synthetase OS=Drosophila melanogaster OX=7227 GN=ThrRS PE=1 SV=1	Q8IP94	4.63768	79.3	1	0	0	1	1	1
TIM21-like protein, mitochondrial OS=Drosophila melanogaster OX=7227 GN=Dmel\CG7382 PE=1 SV=1	Q9VMR0	52.9661	26.6	14	11	11	16	1.07407	0.764298
Torsin-like protein OS=Drosophila melanogaster OX=7227 GN=Torsin PE=2 SV=2	O77277	2.35294	38.1	1	0	0	0	0.666667	0.42265
Trafficking protein particle complex subunit OS=Drosophila melanogaster OX=7227 GN=Bet3 PE=2 SV=3	Q9VSY8	10.1124	20.5	2	1	1	1	0.8	0.42265
Trafficking protein particle complex subunit OS=Drosophila melanogaster OX=7227 GN=Bet5 PE=2 SV=1	Q9VA95	34.4828	17	4	3	4	4	1.11111	0.42265
Trafficking protein particle complex subunit OS=Drosophila melanogaster OX=7227 GN=Trs23 PE=1 SV=1	Q9VLI9	15.9817	24.7	3	3	2	2	0.75	#DIV/0!
Trailer hitch, isoform C OS=Drosophila melanogaster OX=7227 GN=tral PE=1 SV=1	M9PF14	27.7439	69.7	14	12	14	12	1	1
Trailer hitch, isoform F OS=Drosophila melanogaster OX=7227 GN=tral PE=1 SV=1	M9PI44	27.2588	69.4	14	13	13	12	0.931034	0.292893
Transcription elongation factor SPT5 OS=Drosophila melanogaster OX=7227 GN=Spt5 PE=1 SV=1	Q9V460	1.57699	119.4	0	0	0	1	1.5	0.42265
Transcription factor BTF3 OS=Drosophila melanogaster OX=7227 GN=bic PE=1 SV=1	Q7KM15	48.5207	17.7	7	6	6	5	0.866667	0.292893
Transcription factor BTF3 OS=Drosophila melanogaster OX=7227 GN=Dmel\CG11835 PE=1 SV=1	Q9VPR2	6.91824	82.6	1	0	1	3	2	0.311753
Transferrin OS=Drosophila melanogaster OX=7227 GN=Tsf1 PE=1 SV=1	Q9VWV6	65.3666	71.8	39	44	33	39	0.870588	0.29435
Transgelin OS=Drosophila melanogaster OX=7227 GN=Chd64 PE=1 SV=2	Q9VZI1	72.3404	20.6	9	13	9	12	0.958333	0.859972
Transglutaminase, isoform B OS=Drosophila melanogaster OX=7227 GN=Tg PE=1 SV=1	Q8IPH0	22.1354	86.8	12	7	8	8	0.857143	0.609433
Transitional endoplasmic reticulum ATPase TER94 OS=Drosophila melanogaster OX=7227 GN=TER94 PE=1 SV=1	Q7KN62	36.829	88.8	25	22	21	30	1.08163	0.714286
Translation factor waclaw, mitochondrial OS=Drosophila melanogaster OX=7227 GN=waw PE=3 SV=2	Q9VRH6	6.32184	77.9	3	2	3	4	1.28571	0.292893
Translational regulator orb2 OS=Drosophila melanogaster OX=7227 GN=orb2 PE=1 SV=1	Q9VSR3	2.27273	74.5	0	0	0	0	1	#DIV/0!
Translationally-controlled tumor protein homolog OS=Drosophila melanogaster OX=7227 GN=Tctp PE=1 SV=1	Q9VGS2	6.97674	19.6	1	0	0	0	0.666667	0.42265
Translocase of outer membrane 40, isoform C OS=Drosophila melanogaster OX=7227 GN=Tom40 PE=3 SV=1	M9PGL7	47.3837	36.3	11	11	11	15	1.16667	0.42265
Translocase of the inner mitochondrial membrane 17b, isoform A OS=Drosophila melanogaster OX=7227 GN=Tim17b PE=1 SV=1	Q7PLT4	31.7919	18.2	3	3	4	3	1.125	0.42265
Translocating chain-associated membrane protein OS=Drosophila melanogaster OX=7227 GN=TRAM PE=1 SV=1	Q9W5C2	7.33696	41.8	1	1	1	1	1	#DIV/0!
Translocation protein SEC62 OS=Drosophila melanogaster OX=7227 GN=Trp1 PE=1 SV=1	Q9VL50	5.3012	47	0	0	0	5	3.5	0.42265
Translocon-associated protein subunit beta OS=Drosophila melanogaster OX=7227 GN=SsRbeta PE=1 SV=2	Q9VUZ0	12.6316	21.2	0	0	0	2	2	0.42265
Transmembrane 9 superfamily member OS=Drosophila melanogaster OX=7227 GN=TM9SF2 PE=1 SV=1	Q9VIK1	15.3263	74.6	7	6	7	10	1.26667	0.333333
Transmembrane 9 superfamily member OS=Drosophila melanogaster OX=7227 GN=TM9SF3 PE=1 SV=2	Q9VRN1	11.9932	67.8	6	6	3	5	0.714286	0.183503
Transmembrane 9 superfamily member OS=Drosophila melanogaster OX=7227 GN=TM9SF4 PE=1 SV=1	Q9V3N6	15.2381	72.5	6	5	5	10	1.30769	0.514929
Transmembrane emp24 domain-containing protein bai OS=Drosophila melanogaster OX=7227 GN=bai PE=2 SV=1	Q8SXY6	23.301	23.7	6	6	5	6	0.928571	0.42265
Transmembrane GTPase Marf OS=Drosophila melanogaster OX=7227 GN=Marf PE=1 SV=1	Q7YU24	41.2346	91.3	25	24	24	30	1.09804	0.497481
Transmembrane protein 11 homolog, mitochondrial OS=Drosophila melanogaster OX=7227 GN=Pmi PE=1 SV=3	Q8IQ56	51.6484	20.3	11	13	14	13	1.11538	0.311753
Transmembrane protein 14 homolog OS=Drosophila melanogaster OX=7227 GN=CG5532 PE=3 SV=1	Q9W1K0	50	11.6	10	6	6	10	1	1
Transmembrane protein 186 OS=Drosophila melanogaster OX=7227 GN=Dmel\CG4627 PE=2 SV=1	Q059A4	21.5686	22.8	3	3	3	3	1	#DIV/0!
Transmembrane protein 19 OS=Drosophila melanogaster OX=7227 GN=Dmel\CG10171 PE=2 SV=1	Q8IQJ7	2.69461	36.5	1	1	0	1	0.75	0.42265
Transmembrane protein 192 OS=Drosophila melanogaster OX=7227 GN=Dmel\CG7523 PE=1 SV=1	Q9VEH2	10.3846	29.1	2	2	1	2	0.833333	0.42265
Transmembrane protein 208 OS=Drosophila melanogaster OX=7227 GN=Dmel\CG8320 PE=1 SV=1	A1ZA77	6.89655	19.6	1	1	1	1	1	#DIV/0!
Transmembrane protein 242 OS=Drosophila melanogaster OX=7227 GN=Dmel\CG11699 PE=2 SV=1	Q9VYX5	20.5479	15.8	2	1	1	1	0.8	0.42265
Transmembrane protein 43 homolog OS=Drosophila melanogaster OX=7227 GN=CG8111 PE=2 SV=1	Q9VSB9	5.58511	42.7	1	1	1	2	1.25	0.42265
Transmembrane protein 70 homolog, mitochondrial OS=Drosophila melanogaster OX=7227 GN=CG7506 PE=2 SV=1	Q95SS8	33.8983	26.6	7	7	8	6	1	1
Transport and golgi organization 5, isoform B OS=Drosophila melanogaster OX=7227 GN=Tango5 PE=1 SV=1	Q7KVQ7	15.4206	47.9	2	2	2	5	1.5	0.42265
Transporter OS=Drosophila melanogaster OX=7227 GN=Gat PE=1 SV=4	Q9V4E7	7.07547	72.3	1	3	0	2	0.666667	0.552786
[truncated: 222 more rows]
