# Supplementary material for: IDH2-mediated regulation of the biogenesis of the oxidative phosphorylation system
Source: Sci Adv. 2022 May 11;8(19):eabl8716. doi: 10.1126/sciadv.abl8716 (PMC9094667; doi:10.1126/sciadv.abl8716)
Supplement: Supplementary file 2 — Tables S1 to S8 [file sciadv.abl8716_tables_s1_to_s8.zip › sciadv.abl8716_table_s6.xlsx]

## Sheet: Sheet1
Table S6: Comparison of identified proteins and their relative quantitation among four F samples using the spectra counting method (sorted by protein name)
Description	Accession	Coverage [%]	MW [kDa]	Spectra counts (F1_wt)	Spectra counts (F2_wt)	Spectra counts (F4_IDH_kd)	Spectra counts (F5_IDH_kd)	Ratio (IDH_kd/wt)	T-test
14-3-3 protein epsilon OS=Drosophila melanogaster OX=7227 GN=14-3-3epsilon PE=1 SV=2	P92177	28.626	29.8	6	7	9	6	1.13333	0.591752
14-3-3 protein zeta OS=Drosophila melanogaster OX=7227 GN=14-3-3zeta PE=1 SV=1	P29310	52.4194	28.2	13	16	17	18	1.19355	0.198216
1-Acylglycerol-3-phosphate O-acyltransferase 3, isoform A OS=Drosophila melanogaster OX=7227 GN=Agpat3 PE=1 SV=1	Q9VV51	29.2746	44.4	3	6	7	9	1.63636	0.19171
1-Acylglycerol-3-phosphate O-acyltransferase 4, isoform A OS=Drosophila melanogaster OX=7227 GN=Agpat4 PE=2 SV=1	Q9VV49	18.1579	43.5	6	7	6	2	0.666667	0.349055
2,3-bisphosphoglycerate 3-phosphatase OS=Drosophila melanogaster OX=7227 GN=Mipp2 PE=1 SV=1	Q9W438	14.128	52.7	3	4	2	1	0.555556	0.105573
26-29kD-proteinase OS=Drosophila melanogaster OX=7227 GN=26-29-p PE=1 SV=1	Q9V3U6	38.4335	62.1	12	7	16	14	1.52381	0.177821
26S proteasome non-ATPase regulatory subunit 2 OS=Drosophila melanogaster OX=7227 GN=Rpn1 PE=1 SV=2	Q9VW54	1.63221	102.2	1	1	0	0	0.5	#DIV/0!
26S proteasome non-ATPase regulatory subunit 4 OS=Drosophila melanogaster OX=7227 GN=Rpn10 PE=1 SV=2	P55035	39.3939	42.6	6	5	7	5	1.07692	0.698489
26S proteasome non-ATPase regulatory subunit 8 OS=Drosophila melanogaster OX=7227 GN=Rpn12 PE=1 SV=1	Q9V436	11.3636	30.2	3	1	2	3	1.16667	0.698489
26S proteasome non-ATPase regulatory subunit 9 OS=Drosophila melanogaster OX=7227 GN=CG9588 PE=1 SV=1	Q9VFS8	6.36364	23.9	0	0	1	1	2	#DIV/0!
26S proteasome regulatory complex subunit p50 OS=Drosophila melanogaster OX=7227 GN=Rpt5 PE=1 SV=1	Q9V3V6	5.14019	47.8	1	1	0	2	1	1
26S proteasome regulatory subunit 7 OS=Drosophila melanogaster OX=7227 GN=Rpt1 PE=1 SV=1	Q7KMQ0	3.00231	48.5	1	1	1	1	1	#DIV/0!
26S proteasome regulatory subunit 8 OS=Drosophila melanogaster OX=7227 GN=Rpt6 PE=1 SV=2	O18413	3.20988	45.8	0	1	1	0	1	1
28S ribosomal protein S15, mitochondrial OS=Drosophila melanogaster OX=7227 GN=bonsai PE=2 SV=2	Q8WTC1	5	33.5	0	1	1	1	1.33333	0.42265
28S ribosomal protein S18-2, mitochondrial OS=Drosophila melanogaster OX=7227 GN=mRpS18B PE=1 SV=1	Q9VIN9	10.2941	23.2	1	1	2	1	1.25	0.42265
28S ribosomal protein S7, mitochondrial OS=Drosophila melanogaster OX=7227 GN=mRpS7 PE=2 SV=1	Q9VKX4	23.3945	25.1	3	3	4	2	1	1
2-methoxy-6-polyprenyl-1,4-benzoquinol methylase, mitochondrial OS=Drosophila melanogaster OX=7227 GN=Coq5 PE=3 SV=1	X2JES4	8.63787	34.3	2	1	3	2	1.4	0.292893
2-phospho-D-glycerate hydro-lyase OS=Drosophila melanogaster OX=7227 GN=Eno PE=1 SV=1	E1JHR5	53.1178	46.6	22	21	16	17	0.777778	0.0194193
39 kDa FK506-binding nuclear protein OS=Drosophila melanogaster OX=7227 GN=FK506-bp1 PE=1 SV=2	P54397	3.64146	39.3	1	1	1	0	0.75	0.42265
39S ribosomal protein L11, mitochondrial OS=Drosophila melanogaster OX=7227 GN=mRpL11 PE=2 SV=1	Q9VFJ2	19.898	21.6	2	3	1	1	0.571429	0.095466
39S ribosomal protein L16, mitochondrial OS=Drosophila melanogaster OX=7227 GN=mRpL16 PE=1 SV=1	Q9W547	22.6337	28	5	7	2	0	0.285714	0.0715233
39S ribosomal protein L19, mitochondrial OS=Drosophila melanogaster OX=7227 GN=mRpL19 PE=2 SV=1	Q9VHN6	19.9346	36.2	7	6	3	2	0.466667	0.0298575
39S ribosomal protein L32, mitochondrial OS=Drosophila melanogaster OX=7227 GN=mRpL32 PE=2 SV=1	Q9V9Z1	4.61538	22.6	1	1	0	1	0.75	0.42265
39S ribosomal protein L33, mitochondrial OS=Drosophila melanogaster OX=7227 GN=mRpL33 PE=3 SV=2	Q9W4L1	46.875	7.7	1	1	0	1	0.75	0.42265
39S ribosomal protein L39, mitochondrial OS=Drosophila melanogaster OX=7227 GN=mRpL39 PE=2 SV=2	Q9VUJ0	18.6186	37.3	4	4	0	0	0.2	#DIV/0!
39S ribosomal protein L46, mitochondrial OS=Drosophila melanogaster OX=7227 GN=mRpL46 PE=1 SV=1	Q9W086	39.5349	29.7	6	8	4	6	0.75	0.292893
39S ribosomal protein L55, mitochondrial OS=Drosophila melanogaster OX=7227 GN=mRpL55 PE=1 SV=1	Q9VE04	27.1028	12.6	1	2	2	2	1.2	0.42265
3-hydroxy-3-methylglutaryl coenzyme A synthase OS=Drosophila melanogaster OX=7227 GN=Hmgs PE=1 SV=1	Q7K4Q9	22.5806	51.1	0	1	4	3	3	0.0513167
3-hydroxyacyl-CoA dehydrogenase type-2 OS=Drosophila melanogaster OX=7227 GN=scu PE=1 SV=1	O18404	72.549	26.9	25	24	17	15	0.666667	0.0168646
3-hydroxyisobutyrate dehydrogenase OS=Drosophila melanogaster OX=7227 GN=Dmel\CG15093 PE=1 SV=1	A0A0B4JCU8	59.5679	33.9	11	10	11	13	1.13043	0.311753
3-hydroxyisobutyryl-CoA hydrolase, mitochondrial OS=Drosophila melanogaster OX=7227 GN=Dmel\CG5044 PE=1 SV=1	Q86BP1	41.7098	42.8	14	12	13	14	1.03571	0.698489
3-oxoacyl-[acyl-carrier-protein] synthase OS=Drosophila melanogaster OX=7227 GN=anon-WO0118547.367 PE=1 SV=1	Q9VNF5	15.0685	46.4	2	4	4	2	1	1
40S ribosomal protein S10b OS=Drosophila melanogaster OX=7227 GN=RpS10b PE=1 SV=2	Q9VWG3	23.125	17.9	3	3	3	2	0.875	0.42265
40S ribosomal protein S11 OS=Drosophila melanogaster OX=7227 GN=RpS11 PE=1 SV=1	Q0E9B6	30.9677	18.1	4	5	5	6	1.18182	0.292893
40S ribosomal protein S11 OS=Drosophila melanogaster OX=7227 GN=RpS11 PE=1 SV=1	A1Z8U9	33.1169	18.1	2	3	2	3	1	1
40S ribosomal protein S12 OS=Drosophila melanogaster OX=7227 GN=RpS12 PE=1 SV=2	P80455	72.6619	15.2	8	4	3	6	0.785714	0.609433
40S ribosomal protein S13 OS=Drosophila melanogaster OX=7227 GN=RpS13 PE=1 SV=3	Q03334	31.1258	17.2	5	5	5	1	0.666667	0.42265
40S ribosomal protein S14b OS=Drosophila melanogaster OX=7227 GN=RpS14b PE=2 SV=1	C0HKA1	25.8278	16.3	3	4	5	4	1.22222	0.292893
40S ribosomal protein S15 OS=Drosophila melanogaster OX=7227 GN=RpS15 PE=1 SV=1	Q7JZW2	21.6216	17	2	1	2	1	1	1
40S ribosomal protein S15Aa OS=Drosophila melanogaster OX=7227 GN=RpS15Aa PE=1 SV=2	P48149	60.7692	14.8	7	6	7	4	0.866667	0.591752
40S ribosomal protein S17 OS=Drosophila melanogaster OX=7227 GN=RpS17 PE=1 SV=2	P17704	36.6412	15.3	2	3	4	3	1.28571	0.292893
40S ribosomal protein S18 OS=Drosophila melanogaster OX=7227 GN=RpS18 PE=1 SV=1	P41094	40.1316	17.6	5	1	4	4	1.25	0.666667
40S ribosomal protein S19a OS=Drosophila melanogaster OX=7227 GN=RpS19a PE=1 SV=3	P39018	39.1026	17.3	3	8	6	5	1	1
40S ribosomal protein S2 OS=Drosophila melanogaster OX=7227 GN=RpS2 PE=3 SV=1	M9PB84	42.3221	28.9	10	10	8	9	0.863636	0.095466
40S ribosomal protein S20 OS=Drosophila melanogaster OX=7227 GN=RpS20 PE=1 SV=1	P55828	18.3333	13.5	2	0	3	3	2	0.183503
40S ribosomal protein S21 OS=Drosophila melanogaster OX=7227 GN=RpS21 PE=1 SV=1	M9PEA6	33.7349	9.2	2	1	3	2	1.4	0.292893
40S ribosomal protein S23 OS=Drosophila melanogaster OX=7227 GN=RpS23 PE=2 SV=1	A0A0B4LFD9	29.3706	16	4	2	3	1	0.75	0.552786
40S ribosomal protein S24 OS=Drosophila melanogaster OX=7227 GN=RpS24 PE=1 SV=1	Q9W229	20.6107	15	2	1	1	1	0.8	0.42265
40S ribosomal protein S25 OS=Drosophila melanogaster OX=7227 GN=RpS25 PE=1 SV=3	P48588	20.5128	13.2	2	1	3	3	1.6	0.095466
40S ribosomal protein S26 OS=Drosophila melanogaster OX=7227 GN=RpS26 PE=1 SV=1	P13008	10.5263	13.3	1	0	1	1	1.33333	0.42265
40S ribosomal protein S27 OS=Drosophila melanogaster OX=7227 GN=RpS27 PE=1 SV=1	Q9VBU9	38.0952	9.4	1	1	2	3	1.75	0.095466
40S ribosomal protein S28 OS=Drosophila melanogaster OX=7227 GN=RpS28b PE=2 SV=1	X2JEM4	49.2308	7.5	2	2	1	3	1	1
40S ribosomal protein S3 OS=Drosophila melanogaster OX=7227 GN=RpS3 PE=1 SV=1	Q06559	70.7317	27.5	13	16	14	14	0.967742	0.770584
40S ribosomal protein S30 OS=Drosophila melanogaster OX=7227 GN=RpS30 PE=1 SV=1	Q9VDH8	7.57576	14.6	0	1	1	1	1.33333	0.42265
40S ribosomal protein S3a OS=Drosophila melanogaster OX=7227 GN=RpS3A PE=1 SV=4	P55830	55.9701	30.3	15	17	10	14	0.764706	0.215535
40S ribosomal protein S4 OS=Drosophila melanogaster OX=7227 GN=RpS4 PE=1 SV=2	P41042	47.8927	29.1	13	10	11	8	0.84	0.4453
40S ribosomal protein S5a OS=Drosophila melanogaster OX=7227 GN=RpS5a PE=1 SV=1	Q24186	40.7895	25.4	7	7	3	6	0.6875	0.237507
40S ribosomal protein S5b OS=Drosophila melanogaster OX=7227 GN=RpS5b PE=2 SV=1	Q9VFE4	24.7826	25.7	3	4	2	3	0.777778	0.292893
40S ribosomal protein S6 OS=Drosophila melanogaster OX=7227 GN=RpS6 PE=1 SV=1	P29327	31.4516	28.4	10	9	11	8	1	1
40S ribosomal protein S7 OS=Drosophila melanogaster OX=7227 GN=RpS7 PE=1 SV=1	Q9VA91	42.7835	22.2	7	6	7	5	0.933333	0.698489
40S ribosomal protein S8 OS=Drosophila melanogaster OX=7227 GN=RpS8 PE=3 SV=1	A0A0B4K6N1	40.3846	23.7	8	5	11	7	1.33333	0.42265
40S ribosomal protein S9 OS=Drosophila melanogaster OX=7227 GN=RpS9 PE=1 SV=1	C6SUW3	41.0256	22.6	14	17	11	14	0.818182	0.292893
40S ribosomal protein SA OS=Drosophila melanogaster OX=7227 GN=sta PE=1 SV=3	P38979	57.037	30.2	12	13	13	15	1.11111	0.311753
5'-3' exoribonuclease OS=Drosophila melanogaster OX=7227 GN=Rat1 PE=1 SV=1	M9PEY6	5.72687	103.9	5	3	0	0	0.2	0.057191
5-aminolevulinate synthase OS=Drosophila melanogaster OX=7227 GN=Alas PE=2 SV=1	O18680	7.23562	58.7	0	1	1	0	1	1
5-demethoxyubiquinone hydroxylase, mitochondrial OS=Drosophila melanogaster OX=7227 GN=Coq7 PE=2 SV=2	Q9W3W4	47.9452	24.1	12	13	5	7	0.518519	0.0283344
60 kDa heat shock protein homolog 2, mitochondrial OS=Drosophila melanogaster OX=7227 GN=Hsp60C PE=2 SV=2	Q9VMN5	26.9097	61.5	7	6	8	6	1.06667	0.698489
60S acidic ribosomal protein P0 OS=Drosophila melanogaster OX=7227 GN=RpLP0 PE=1 SV=1	P19889	32.8076	34.2	7	8	4	6	0.705882	0.154846
60S acidic ribosomal protein P2 OS=Drosophila melanogaster OX=7227 GN=RpLP2 PE=1 SV=1	P05389	11.5044	11.8	1	1	0	1	0.75	0.42265
60S ribosomal export protein NMD3 OS=Drosophila melanogaster OX=7227 GN=Nmd3 PE=1 SV=1	O46050	2.68714	59.1	0	0	1	0	1.5	0.42265
60S ribosomal protein L10a-2 OS=Drosophila melanogaster OX=7227 GN=RpL10Ab PE=1 SV=2	Q9VTP4	29.9539	24.3	3	5	5	5	1.2	0.42265
60S ribosomal protein L11 OS=Drosophila melanogaster OX=7227 GN=RpL11 PE=1 SV=2	P46222	33.6957	21.1	4	5	4	5	1	1
60S ribosomal protein L12 OS=Drosophila melanogaster OX=7227 GN=RpL12 PE=1 SV=1	Q9W1B9	20.6061	17.7	0	0	1	1	2	#DIV/0!
60S ribosomal protein L13 OS=Drosophila melanogaster OX=7227 GN=RpL13 PE=1 SV=1	P41126	26.6055	24.9	6	4	3	5	0.833333	0.552786
60S ribosomal protein L15 OS=Drosophila melanogaster OX=7227 GN=RpL15 PE=1 SV=1	O17445	21.0784	24.3	3	4	3	1	0.666667	0.311753
60S ribosomal protein L17 OS=Drosophila melanogaster OX=7227 GN=RpL17 PE=3 SV=1	X2JIQ5	5.91398	21.6	3	2	3	3	1.14286	0.42265
60S ribosomal protein L18 OS=Drosophila melanogaster OX=7227 GN=RpL18 PE=1 SV=1	Q9VS34	34.5745	21.7	6	7	2	4	0.533333	0.0886776
60S ribosomal protein L18a OS=Drosophila melanogaster OX=7227 GN=RpL18A PE=1 SV=1	P41093	13.5593	21	2	1	1	1	0.8	0.42265
60S ribosomal protein L19 OS=Drosophila melanogaster OX=7227 GN=RpL19 PE=1 SV=2	P36241	17.734	24	5	5	5	5	1	#DIV/0!
60S ribosomal protein L21 OS=Drosophila melanogaster OX=7227 GN=RpL21 PE=1 SV=1	Q9V9M7	14.4654	18.5	1	2	1	0	0.6	0.292893
60S ribosomal protein L22 OS=Drosophila melanogaster OX=7227 GN=RpL22 PE=1 SV=2	P50887	24.7492	30.6	5	5	7	6	1.25	0.095466
60S ribosomal protein L23 OS=Drosophila melanogaster OX=7227 GN=RpL23 PE=1 SV=2	P48159	32.8571	14.9	3	3	2	1	0.625	0.095466
60S ribosomal protein L27 OS=Drosophila melanogaster OX=7227 GN=RpL27 PE=1 SV=1	Q9VBN5	7.40741	15.9	1	1	1	2	1.25	0.42265
60S ribosomal protein L28 OS=Drosophila melanogaster OX=7227 GN=RpL28 PE=1 SV=1	Q9VZS5	26.3889	16	3	2	4	3	1.28571	0.292893
60S ribosomal protein L3 OS=Drosophila melanogaster OX=7227 GN=RpL3 PE=1 SV=3	O16797	15.8654	46.9	4	2	2	3	0.875	0.698489
60S ribosomal protein L30 OS=Drosophila melanogaster OX=7227 GN=RpL30 PE=1 SV=1	Q9VJ19	60.3604	12.2	3	2	3	3	1.14286	0.42265
60S ribosomal protein L31 OS=Drosophila melanogaster OX=7227 GN=RpL31 PE=1 SV=1	Q9V597	25	14.5	2	0	3	2	1.75	0.311753
60S ribosomal protein L34 OS=Drosophila melanogaster OX=7227 GN=RpL34a PE=1 SV=2	Q9VBH8	12.3457	18.1	1	3	1	2	0.833333	0.698489
60S ribosomal protein L35 OS=Drosophila melanogaster OX=7227 GN=RpL35 PE=1 SV=2	Q9W499	10.5691	14.4	1	1	3	1	1.5	0.42265
60S ribosomal protein L36 OS=Drosophila melanogaster OX=7227 GN=RpL36 PE=2 SV=1	X2JC35	16.5217	13.5	1	0	0	0	0.666667	0.42265
60S ribosomal protein L37a OS=Drosophila melanogaster OX=7227 GN=RpL37A PE=1 SV=3	Q9VMU4	38.0435	10.3	1	3	1	1	0.666667	0.42265
60S ribosomal protein L38 OS=Drosophila melanogaster OX=7227 GN=RpL38 PE=1 SV=1	Q9W5N2	17.1429	8.2	2	1	1	1	0.8	0.42265
60S ribosomal protein L4 OS=Drosophila melanogaster OX=7227 GN=RpL4 PE=1 SV=2	P09180	40.1496	45	8	10	9	7	0.9	0.552786
60S ribosomal protein L5 OS=Drosophila melanogaster OX=7227 GN=RpL5 PE=1 SV=2	Q9W5R8	29.7659	34	12	14	11	10	0.821429	0.154846
60S ribosomal protein L8 OS=Drosophila melanogaster OX=7227 GN=RpL8 PE=1 SV=1	Q9V3G1	13.2812	27.9	3	1	3	1	1	1
60S ribosomal protein L9 OS=Drosophila melanogaster OX=7227 GN=RpL9 PE=1 SV=2	P50882	9.47368	21.4	2	1	2	1	1	1
6-phosphogluconate dehydrogenase, decarboxylating OS=Drosophila melanogaster OX=7227 GN=Pgd PE=2 SV=1	P41572	56.341	52.5	15	19	17	12	0.861111	0.516632
6-pyruvoyl tetrahydrobiopterin synthase OS=Drosophila melanogaster OX=7227 GN=pr PE=1 SV=1	P48611	11.9048	19.3	2	2	1	1	0.666667	#DIV/0!
7-methylguanosine phosphate-specific 5'-nucleotidase OS=Drosophila melanogaster OX=7227 GN=cN-IIIB PE=1 SV=1	Q9W197	14.7335	36.3	0	2	3	1	1.5	0.552786
AarF domain containing kinase 5, isoform A OS=Drosophila melanogaster OX=7227 GN=Adck5 PE=3 SV=1	Q9VTG5	10.5925	64.2	3	3	4	4	1.25	#DIV/0!
AarF domain-containing kinase 1 OS=Drosophila melanogaster OX=7227 GN=Adck1 PE=1 SV=2	Q9W133	30.1158	59.8	12	11	9	7	0.72	0.0886776
AaRS-interacting multifunctional protein 1 OS=Drosophila melanogaster OX=7227 GN=AIMP1 PE=1 SV=1	A1Z7K8	5.57276	34.4	0	0	0	1	1.5	0.42265
Accessory gland protein Acp53Ea OS=Drosophila melanogaster OX=7227 GN=Acp53Ea PE=2 SV=1	O46199	7.5	13.6	0	1	0	0	0.666667	0.42265
Accessory gland-specific peptide 26Aa OS=Drosophila melanogaster OX=7227 GN=Acp26Aa PE=1 SV=2	P10333	9.09091	29.6	1	0	0	0	0.666667	0.42265
Acetyl-CoA deacylase OS=Drosophila melanogaster OX=7227 GN=anon-WO0153538.36 PE=1 SV=1	Q9VAC1	28.3019	51.8	10	6	5	8	0.833333	0.609433
Acetyl-coenzyme A synthetase OS=Drosophila melanogaster OX=7227 GN=AcCoAS PE=2 SV=1	Q9VP61	53.7313	75.9	17	17	22	20	1.22222	0.057191
Acid beta-galactosidase OS=Drosophila melanogaster OX=7227 GN=Gal PE=1 SV=1	M9PCA6	15.6716	75.1	0	0	8	4	7	0.095466
Aconitate hydratase, mitochondrial OS=Drosophila melanogaster OX=7227 GN=mAcon1 PE=1 SV=2	Q9VIE8	75.8577	85.3	200	230	318	351	1.55324	0.0331016
Aconitate hydratase, mitochondrial OS=Drosophila melanogaster OX=7227 GN=mAcon2 PE=2 SV=1	Q8T4D6	23.6271	85	16	17	24	32	1.65714	0.104047
Actin, indirect flight muscle OS=Drosophila melanogaster OX=7227 GN=Act88F PE=1 SV=1	P83967	72.3404	41.7	40	30	39	42	1.15278	0.402562
Actin, larval muscle OS=Drosophila melanogaster OX=7227 GN=Act79B PE=1 SV=2	P02574	72.0745	41.8	33	28	39	39	1.26984	0.0766867
Actin-57B OS=Drosophila melanogaster OX=7227 GN=Act57B PE=1 SV=1	P53501	59.0426	41.8	29	25	34	32	1.21429	0.115348
Actin-5C OS=Drosophila melanogaster OX=7227 GN=Act5C PE=1 SV=4	P10987	56.383	41.8	31	27	34	33	1.15	0.160746
Actin-interacting protein 1 OS=Drosophila melanogaster OX=7227 GN=flr PE=2 SV=1	Q9VU68	14.1447	66.5	1	3	0	3	0.833333	0.80755
Actin-related protein 1 OS=Drosophila melanogaster OX=7227 GN=Arp1 PE=2 SV=2	P45889	14.3617	42.7	2	3	4	3	1.28571	0.292893
Activity-regulated cytoskeleton associated protein 1 OS=Drosophila melanogaster OX=7227 GN=Arc1 PE=1 SV=1	Q7K1U0	35.8268	28.9	2	1	5	5	2.4	0.0198039
Acyl carrier protein OS=Drosophila melanogaster OX=7227 GN=ND-ACP PE=1 SV=1	M9PDU4	8.83978	20.6	2	0	1	0	0.75	0.698489
Acyl-CoA synthetase long-chain, isoform J OS=Drosophila melanogaster OX=7227 GN=Acsl PE=1 SV=1	A0A0B4KFE4	45.0549	81.8	34	29	21	21	0.676923	0.0522833
Acyl-CoA-binding protein homolog OS=Drosophila melanogaster OX=7227 GN=Acbp2 PE=2 SV=1	P42281	13.9535	9.6	0	0	1	0	1.5	0.42265
Acyl-coenzyme A oxidase OS=Drosophila melanogaster OX=7227 GN=Acox57D-p PE=1 SV=1	Q9W2G9	20.9749	76	12	7	0	0	0.0952381	0.0627991
Acyl-coenzyme A oxidase OS=Drosophila melanogaster OX=7227 GN=Dmel\CG17544 PE=1 SV=2	Q9VIX4	3.7518	77.2	0	0	0	0	1	#DIV/0!
Acyl-coenzyme A oxidase OS=Drosophila melanogaster OX=7227 GN=Dmel\CG9527 PE=1 SV=3	Q9VMD7	2.84495	79.3	1	1	1	1	1	#DIV/0!
Acylphosphatase OS=Drosophila melanogaster OX=7227 GN=Acyp2 PE=3 SV=1	A0A0B4KG16	13.7255	11.8	2	1	1	0	0.6	0.292893
Acyltransferase OS=Drosophila melanogaster OX=7227 GN=Dgat2 PE=2 SV=1	Q7K1C2	7.10227	39.8	0	0	1	1	2	#DIV/0!
Acyltransferase OS=Drosophila melanogaster OX=7227 GN=Dmel\CG1946 PE=2 SV=2	A1Z739	4.58453	40.2	1	0	0	1	1	1
Adenosylhomocysteinase OS=Drosophila melanogaster OX=7227 GN=Ahcy PE=1 SV=2	Q27580	11.3426	47.3	4	3	5	3	1.11111	0.698489
Adenylate kinase 1, isoform B OS=Drosophila melanogaster OX=7227 GN=Ak1 PE=1 SV=1	Q8IQG9	13.1004	25.3	1	2	3	2	1.4	0.292893
Adenylate kinase OS=Drosophila melanogaster OX=7227 GN=Adk2 PE=1 SV=1	Q9U915	65.8333	26.5	14	17	16	18	1.09091	0.492907
Adenylosuccinate synthetase OS=Drosophila melanogaster OX=7227 GN=AdSS PE=2 SV=1	Q9Y0Y2	30.2013	48.9	4	4	9	7	1.8	0.057191
Adipocyte plasma membrane-associated protein OS=Drosophila melanogaster OX=7227 GN=Hmu PE=1 SV=1	Q9VB46	17.962	63.4	12	10	12	12	1.08333	0.42265
ADP/ATP translocase OS=Drosophila melanogaster OX=7227 GN=Ant2 PE=2 SV=1	O62526	18.241	33.7	132	135	121	119	0.899628	0.0173694
ADP-ribosylation factor 1 OS=Drosophila melanogaster OX=7227 GN=Arf79F PE=1 SV=2	P61209	46.7033	20.7	11	7	8	10	1	1
ADP-ribosylation factor 2 OS=Drosophila melanogaster OX=7227 GN=Arf102F PE=2 SV=2	P40945	45.5556	20.6	4	5	6	5	1.18182	0.292893
ADP-ribosylation factor 6 OS=Drosophila melanogaster OX=7227 GN=Arf51F PE=1 SV=3	P40946	17.7143	20	1	2	2	1	1	1
ADP-ribosylation factor GTPase activating protein 1, isoform B OS=Drosophila melanogaster OX=7227 GN=ArfGAP1 PE=1 SV=1	M9PFF1	9.375	48.4	1	1	2	0	1	1
ADP-ribosylation factor-like protein 1 OS=Drosophila melanogaster OX=7227 GN=Arl1 PE=2 SV=5	P25160	6.11111	20.2	1	1	1	1	1	#DIV/0!
ADP-ribosylation factor-like protein 6-interacting protein 1 OS=Drosophila melanogaster OX=7227 GN=Arl6IP1 PE=2 SV=1	Q9VES1	7.61421	22.2	1	1	1	1	1	#DIV/0!
ADP-ribosylation factor-like protein 8 OS=Drosophila melanogaster OX=7227 GN=Arl8 PE=1 SV=1	Q9VHV5	37.6344	21.2	3	2	4	2	1.14286	0.698489
Alanine--tRNA ligase, cytoplasmic OS=Drosophila melanogaster OX=7227 GN=AlaRS PE=2 SV=1	Q9VLM8	34.058	107.7	24	26	1	6	0.173077	0.0153246
Alcohol dehydrogenase class-3 OS=Drosophila melanogaster OX=7227 GN=Fdh PE=1 SV=3	P46415	33.5092	40.4	12	16	9	7	0.6	0.115348
Alcohol dehydrogenase OS=Drosophila melanogaster OX=7227 GN=Adh PE=1 SV=2	P00334	46.4844	27.7	8	8	7	8	0.944444	0.42265
Aldehyde dehydrogenase OS=Drosophila melanogaster OX=7227 GN=Aldh-III PE=1 SV=1	A0A0B4KEL0	14.8594	55.8	4	6	0	2	0.333333	0.105573
Aldo-keto reductase 1B, isoform A OS=Drosophila melanogaster OX=7227 GN=Akr1B PE=1 SV=2	Q9VTK9	41.4557	35.9	12	12	10	11	0.884615	0.095466
Aldose 1-epimerase OS=Drosophila melanogaster OX=7227 GN=Dmel\CG10467 PE=1 SV=1	Q9VRU1	8.79121	39.6	0	1	1	2	1.66667	0.292893
ALG1, chitobiosyldiphosphodolichol beta-mannosyltransferase OS=Drosophila melanogaster OX=7227 GN=Alg1 PE=1 SV=1	Q9VEE9	15.4709	50.9	2	1	2	3	1.4	0.292893
ALG14, UDP-N-acetylglucosaminyltransferase subunit OS=Drosophila melanogaster OX=7227 GN=Alg14 PE=2 SV=1	Q9VXU7	13.089	21.9	2	2	0	2	0.666667	0.42265
ALG-2 interacting protein X OS=Drosophila melanogaster OX=7227 GN=ALiX PE=1 SV=1	Q9VB05	12.201	92.5	4	8	0	1	0.214286	0.116459
Alpha/beta hydrolase 1, isoform B OS=Drosophila melanogaster OX=7227 GN=Hydr1 PE=3 SV=1	E2QCN3	28.5388	49.2	3	5	6	7	1.5	0.154846
alpha-1,2-Mannosidase OS=Drosophila melanogaster OX=7227 GN=Edem2 PE=1 SV=1	M9PCV1	8.4596	89.3	3	3	2	4	1	1
Alpha-1,4 glucan phosphorylase OS=Drosophila melanogaster OX=7227 GN=GlyP PE=1 SV=1	A4UZZ4	73.2227	96.9	147	159	139	142	0.918831	0.180658
Alpha-amylase A OS=Drosophila melanogaster OX=7227 GN=Amy-p PE=2 SV=1	P08144	55.0607	53.7	3	5	23	16	4.1	0.050971
Alpha-Esterase-1 OS=Drosophila melanogaster OX=7227 GN=alpha-Est1 PE=2 SV=1	Q9VIC3	8.84956	64.8	3	1	2	1	0.833333	0.698489
Alpha-Esterase-2, isoform A OS=Drosophila melanogaster OX=7227 GN=alpha-Est2 PE=2 SV=1	Q961N0	4.947	64.6	0	0	0	1	1.5	0.42265
Alpha-galactosidase OS=Drosophila melanogaster OX=7227 GN=Dmel\CG7997 PE=1 SV=1	Q7K127	3.59712	47.4	1	1	1	1	1	#DIV/0!
Alpha-mannosidase OS=Drosophila melanogaster OX=7227 GN=LManII PE=1 SV=2	Q9VKV1	7.5	122.6	3	3	8	5	1.875	0.144814
Alpha-mannosidase OS=Drosophila melanogaster OX=7227 GN=LManVI PE=1 SV=2	Q9VLH9	11.3208	114.9	1	1	6	8	4	0.0266715
Alpha-methylacyl-CoA racemase, isoform A OS=Drosophila melanogaster OX=7227 GN=Amacr PE=2 SV=1	Q9VIK0	31.3673	41.6	11	12	9	8	0.76	0.0513167
Alpha-soluble NSF attachment protein OS=Drosophila melanogaster OX=7227 GN=alphaSnap PE=1 SV=1	Q23983	67.1233	33	10	9	16	15	1.57143	0.0136061
Alpha-tubulin N-acetyltransferase 1 OS=Drosophila melanogaster OX=7227 GN=CG3967 PE=2 SV=2	Q9VSY4	34.7072	50.5	11	8	9	10	1	1
Amidase domain-containing protein OS=Drosophila melanogaster OX=7227 GN=Dmel\CG7900 PE=4 SV=3	Q9VHV9	20.3358	58.8	7	8	3	5	0.588235	0.0886776
Amidophosphoribosyltransferase OS=Drosophila melanogaster OX=7227 GN=Prat2 PE=2 SV=1	Q967S0	38.2084	59.4	8	13	11	13	1.13043	0.633492
Aminoacyl-tRNA hydrolase OS=Drosophila melanogaster OX=7227 GN=Dmel\CG1307 PE=1 SV=1	E1JJ73	8.06452	19.9	0	1	0	1	1	1
Aminomethyltransferase OS=Drosophila melanogaster OX=7227 GN=Dmel\CG6415 PE=1 SV=1	Q9VKR4	33.5802	43.4	9	11	12	9	1.04545	0.80755
Amontillado OS=Drosophila melanogaster OX=7227 GN=amon PE=1 SV=1	Q9VBC7	5.35168	71.7	1	1	3	2	1.75	0.095466
Angiotensin-converting enzyme OS=Drosophila melanogaster OX=7227 GN=Acer PE=3 SV=1	M9PCE8	21.4286	73	13	14	2	3	0.241379	0.00410679
Angiotensin-converting enzyme OS=Drosophila melanogaster OX=7227 GN=Ance-4 PE=1 SV=1	A1Z7M8	40.8867	70.1	22	21	18	20	0.888889	0.154846
Ankyrin 2, isoform S OS=Drosophila melanogaster OX=7227 GN=Ank2 PE=1 SV=1	M9MRX1	1.0164	475.4	2	3	1	1	0.571429	0.095466
Annexin B10 OS=Drosophila melanogaster OX=7227 GN=AnxB10 PE=2 SV=3	P22465	3.11526	35.7	1	0	1	0	1	1
Annexin B11 OS=Drosophila melanogaster OX=7227 GN=AnxB11 PE=2 SV=2	Q9VXG4	7.82779	56.2	1	3	2	1	0.833333	0.698489
Annexin B9 OS=Drosophila melanogaster OX=7227 GN=AnxB9 PE=2 SV=2	P22464	13.5802	36	1	4	2	1	0.714286	0.591752
Apolipophorins OS=Drosophila melanogaster OX=7227 GN=apolpp PE=1 SV=2	Q9V496	1.70098	372.4	0	4	1	1	0.666667	0.666667
Apoptosis inducing factor, isoform C OS=Drosophila melanogaster OX=7227 GN=AIF PE=1 SV=1	M9PBQ4	34.5528	81.1	25	20	21	20	0.914894	0.514929
Apoptosis inhibitor 5 homolog OS=Drosophila melanogaster OX=7227 GN=cass PE=2 SV=1	Q9V431	25	59.9	5	9	5	4	0.6875	0.349055
Aquaporin OS=Drosophila melanogaster OX=7227 GN=AQP PE=3 SV=1	E1JH55	19.5489	29	4	3	4	5	1.22222	0.292893
Arc42 OS=Drosophila melanogaster OX=7227 GN=Arc42 PE=1 SV=1	Q9VDT1	34.5679	43.6	11	16	6	6	0.482759	0.095466
Arfaptin OS=Drosophila melanogaster OX=7227 GN=Arfip PE=1 SV=1	Q9VGQ8	12.9577	38.8	4	2	0	0	0.25	0.095466
Arginine kinase OS=Drosophila melanogaster OX=7227 GN=AK-3 PE=2 SV=2	Q9VF23	21.4442	52.1	4	3	8	7	1.88889	0.0298575
Arginine kinase OS=Drosophila melanogaster OX=7227 GN=Argk PE=1 SV=1	A8JNP2	72	42.2	88	96	122	104	1.22581	0.16664
Arginine kinase OS=Drosophila melanogaster OX=7227 GN=Argk PE=1 SV=2	A8JNP1	74.7191	39.8	91	97	120	109	1.21579	0.082064
Arginyl-tRNA synthetase OS=Drosophila melanogaster OX=7227 GN=ArgRS-m PE=2 SV=1	Q8SXK2	27.1044	68.3	8	8	12	11	1.38889	0.0198039
Arginyl-tRNA--protein transferase 1 OS=Drosophila melanogaster OX=7227 GN=Ate1 PE=2 SV=3	O96539	15.0826	55.3	4	4	6	5	1.3	0.095466
Arginyl-tRNA--protein transferase 1 OS=Drosophila melanogaster OX=7227 GN=Ate1 PE=3 SV=1	A0A0B4KFD5	16.9072	55	4	5	6	6	1.27273	0.095466
Armadillo repeat-containing protein 6 homolog OS=Drosophila melanogaster OX=7227 GN=CG5721 PE=1 SV=1	Q7K486	7.32759	51.3	0	1	0	1	1	1
Aromatic-L-amino-acid decarboxylase OS=Drosophila melanogaster OX=7227 GN=Ddc PE=1 SV=4	P05031	9.80392	57.3	0	0	3	2	3.5	0.0377496
Arouser, isoform C OS=Drosophila melanogaster OX=7227 GN=aru PE=1 SV=1	Q9VPU7	2.82776	85.1	0	1	0	0	0.666667	0.42265
Asparagine--tRNA ligase OS=Drosophila melanogaster OX=7227 GN=AsnRS PE=1 SV=1	Q9V434	35.8423	63.9	9	8	17	17	1.89474	0.00344235
Asparagine--tRNA ligase OS=Drosophila melanogaster OX=7227 GN=AsnRS-m PE=1 SV=1	Q7JZR5	57.3913	52.2	21	17	9	8	0.475	0.0364539
Aspartate aminotransferase OS=Drosophila melanogaster OX=7227 GN=Got2 PE=1 SV=1	Q9VQ61	5.89623	47.2	1	0	2	2	2	0.095466
Aspartate--tRNA ligase, cytoplasmic OS=Drosophila melanogaster OX=7227 GN=AspRS PE=1 SV=1	Q7K0E6	55.7439	59	23	26	24	26	1.01961	0.80755
Asrij, isoform B OS=Drosophila melanogaster OX=7227 GN=asrij PE=4 SV=1	A0A0B4KF31	39.5349	28.7	9	8	11	8	1.10526	0.591752
AT01533p OS=Drosophila melanogaster OX=7227 GN=CG6089 PE=1 SV=2	Q9VKM7	11.5214	75.6	9	8	5	7	0.736842	0.154846
AT02348p OS=Drosophila melanogaster OX=7227 GN=UQCR-C2 PE=1 SV=1	Q9VV75	77.0455	45.4	47	47	13	13	0.291667	#DIV/0!
AT03047p OS=Drosophila melanogaster OX=7227 GN=Decay PE=1 SV=1	Q9VET9	16.8831	34.9	1	3	1	1	0.666667	0.42265
AT03632p OS=Drosophila melanogaster OX=7227 GN=Dmel\CG6310 PE=1 SV=1	Q8T4C9	16.0622	22.4	2	2	1	1	0.666667	#DIV/0!
AT04676p OS=Drosophila melanogaster OX=7227 GN=ALT PE=1 SV=3	Q9VYD9	2.95652	64	2	2	1	1	0.666667	#DIV/0!
AT06125p OS=Drosophila melanogaster OX=7227 GN=Dmel\CG6195 PE=1 SV=1	Q9VDV2	52.3416	40.6	13	19	15	16	0.970588	0.88453
AT07710p OS=Drosophila melanogaster OX=7227 GN=Dmel\CG7910 PE=2 SV=1	Q9VHW0	50.3774	58	24	26	14	17	0.634615	0.0341757
AT08303p OS=Drosophila melanogaster OX=7227 GN=ksr PE=2 SV=1	Q24171	1.13872	105.8	0	0	0	0	1	#DIV/0!
AT08565p OS=Drosophila melanogaster OX=7227 GN=Txl PE=1 SV=1	Q9VRP3	17.0732	31.7	2	4	2	5	1.125	0.80755
AT09608p OS=Drosophila melanogaster OX=7227 GN=CG30491;CG30495 PE=1 SV=1	Q7JUS1	51.3595	37.1	18	15	15	18	1	1
AT10584p OS=Drosophila melanogaster OX=7227 GN=Mulk PE=1 SV=2	Q9VL10	40.6863	45.7	14	11	9	12	0.851852	0.4453
AT14148p OS=Drosophila melanogaster OX=7227 GN=Sccpdh1 PE=1 SV=1	Q9VN86	54.6512	47.2	11	7	11	11	1.2	0.42265
AT14585p OS=Drosophila melanogaster OX=7227 GN=mil PE=2 SV=2	Q9VAZ1	3.53357	33.2	0	0	0	1	1.5	0.42265
AT17867p OS=Drosophila melanogaster OX=7227 GN=Mtl PE=1 SV=1	Q7JWS8	18.9744	21.9	2	1	0	1	0.6	0.292893
AT19154p OS=Drosophila melanogaster OX=7227 GN=Scox PE=1 SV=1	Q9VMX4	36.255	28.2	12	11	12	10	0.96	0.698489
AT20009p OS=Drosophila melanogaster OX=7227 GN=fbl PE=1 SV=1	Q8I0S6	4.73815	44.5	2	1	2	1	1	1
AT20596p OS=Drosophila melanogaster OX=7227 GN=Strip PE=1 SV=1	Q9VZQ9	1.24717	99.7	1	0	0	0	0.666667	0.42265
AT21416p OS=Drosophila melanogaster OX=7227 GN=Past1 PE=1 SV=1	Q8T8W3	63.8889	61.5	34	43	41	39	1.03797	0.775769
AT25873p OS=Drosophila melanogaster OX=7227 GN=puml PE=1 SV=1	Q7JQU9	35.6589	43.2	8	9	5	8	0.789474	0.333333
AT27079p OS=Drosophila melanogaster OX=7227 GN=scpr-C PE=2 SV=1	Q8T3W8	35.4962	29.2	1	0	5	6	4.33333	0.0194193
AT27578p OS=Drosophila melanogaster OX=7227 GN=rin PE=1 SV=1	Q9VFT4	5.21739	74.9	2	2	1	2	0.833333	0.42265
AT27789p OS=Drosophila melanogaster OX=7227 GN=glo PE=1 SV=1	Q9VGH5	20.3072	61.4	4	7	9	8	1.46154	0.198216
AT30951p OS=Drosophila melanogaster OX=7227 GN=anon-WO0140519.48 PE=1 SV=1	Q9VFN5	50.9804	11.1	2	3	5	5	1.71429	0.0377496
Ataxin-2 homolog OS=Drosophila melanogaster OX=7227 GN=Atx2 PE=1 SV=1	Q8SWR8	3.78229	117.5	3	2	1	2	0.714286	0.292893
Atlastin OS=Drosophila melanogaster OX=7227 GN=atl PE=1 SV=1	Q9VC57	27.9113	60.9	13	9	10	10	0.916667	0.666667
ATP synthase subunit alpha, mitochondrial OS=Drosophila melanogaster OX=7227 GN=blw PE=1 SV=2	P35381	67.5725	59.4	155	182	83	86	0.504425	0.0251651
ATP synthase subunit b, mitochondrial OS=Drosophila melanogaster OX=7227 GN=ATPsynB PE=2 SV=2	Q94516	50.2058	27.3	21	19	3	2	0.166667	0.00405681
ATP synthase subunit beta, mitochondrial OS=Drosophila melanogaster OX=7227 GN=ATPsynbeta PE=1 SV=3	Q05825	87.1287	54.1	523	537	543	505	0.988701	0.794924
ATP synthase subunit d, mitochondrial OS=Drosophila melanogaster OX=7227 GN=ATPsynD PE=3 SV=1	A0A0B4LHL7	46.6292	20.2	9	8	1	0	0.157895	0.00772212
ATP synthase subunit e, mitochondrial OS=Drosophila melanogaster OX=7227 GN=ATPsynE PE=1 SV=1	O77134	34.5679	9	7	4	2	2	0.461538	0.144814
ATP synthase subunit gamma, mitochondrial OS=Drosophila melanogaster OX=7227 GN=ATPsyngamma PE=2 SV=2	O01666	59.596	32.8	28	26	13	13	0.5	0.00506332
ATP synthase subunit O, mitochondrial OS=Drosophila melanogaster OX=7227 GN=ATPsynO PE=2 SV=2	Q24439	61.244	22.4	19	18	17	13	0.820513	0.23165
ATP synthase subunit OS=Drosophila melanogaster OX=7227 GN=ATPsynG PE=1 SV=1	Q9VKM3	51.5152	10.9	3	4	1	0	0.333333	0.0513167
ATP synthase, delta subunit, isoform A OS=Drosophila melanogaster OX=7227 GN=ATPsyndelta PE=1 SV=1	Q9W2X6	46.4968	16.7	9	7	4	2	0.444444	0.0715233
ATPase ASNA1 homolog OS=Drosophila melanogaster OX=7227 GN=CG1598 PE=2 SV=1	Q7JWD3	26.1905	37.6	6	3	6	4	1.09091	0.80755
ATPase family AAA domain-containing protein 3A homolog OS=Drosophila melanogaster OX=7227 GN=bor PE=1 SV=2	Q9VEX6	32.4503	68.3	18	15	8	11	0.6	0.080855
ATPase H(+)-transporting accessory protein 2 OS=Drosophila melanogaster OX=7227 GN=ATP6AP2 PE=1 SV=1	Q9VHG4	13.4375	34.4	2	2	5	0	1.16667	0.859972
ATPase protein 9 OS=Drosophila melanogaster OX=7227 GN=ATPsynC PE=2 SV=1	Q6NN09	22.4638	14.4	2	2	0	0	0.333333	#DIV/0!
ATP-binding domain-containing protein 4 OS=Drosophila melanogaster OX=7227 GN=Dmel\CG1578 PE=1 SV=1	Q8MRI4	8.87902	97.5	3	5	2	3	0.7	0.311753
ATP-dependent 6-phosphofructokinase OS=Drosophila melanogaster OX=7227 GN=Pfk PE=1 SV=1	A0A0B4K7L1	64	105.2	166	168	129	138	0.800595	0.0184138
ATP-dependent 6-phosphofructokinase OS=Drosophila melanogaster OX=7227 GN=Pfk PE=2 SV=2	P52034	75.2538	86.6	166	168	130	139	0.806548	0.0195309
ATP-dependent RNA helicase bel OS=Drosophila melanogaster OX=7227 GN=bel PE=1 SV=1	Q9VHP0	34.9624	85	15	15	16	18	1.125	0.183503
ATP-dependent RNA helicase me31b OS=Drosophila melanogaster OX=7227 GN=me31B PE=1 SV=3	P23128	43.1373	51.9	12	8	9	11	1	1
ATP-dependent RNA helicase p62 OS=Drosophila melanogaster OX=7227 GN=Rm62 PE=1 SV=3	P19109	37.9694	78.5	22	20	11	12	0.568182	0.0135691
ATP-dependent RNA helicase SUV3 homolog, mitochondrial OS=Drosophila melanogaster OX=7227 GN=Suv3 PE=2 SV=3	Q9VN03	21.4941	86.6	5	4	10	11	2.09091	0.0136061
ATP-dependent RNA helicase vasa OS=Drosophila melanogaster OX=7227 GN=vas PE=1 SV=3	P09052	21.4826	72.3	3	4	7	11	2.22222	0.116459
ATP-dependent RNA helicase WM6 OS=Drosophila melanogaster OX=7227 GN=Hel25E PE=1 SV=1	Q27268	21.6981	48.6	3	4	6	4	1.33333	0.311753
ATP-dependent zinc metalloprotease YME1L OS=Drosophila melanogaster OX=7227 GN=YME1L PE=2 SV=1	F3YDF1	7.43243	81	0	1	1	0	1	1
Autophagy-related 3 OS=Drosophila melanogaster OX=7227 GN=Atg3 PE=1 SV=1	Q9VVS6	22.7273	37	2	4	3	4	1.125	0.698489
Autophagy-related protein 13 homolog OS=Drosophila melanogaster OX=7227 GN=Atg13 PE=1 SV=1	Q9VHR6	3.25048	56.9	2	1	1	2	1	1
Babos, isoform A OS=Drosophila melanogaster OX=7227 GN=babos PE=2 SV=2	Q9W258	15.8163	20.5	1	1	1	1	1	#DIV/0!
Bacchus OS=Drosophila melanogaster OX=7227 GN=Bacc PE=2 SV=1	Q9VQF7	30.2632	15.5	3	3	5	4	1.375	0.095466
Basigin, isoform A OS=Drosophila melanogaster OX=7227 GN=Bsg PE=1 SV=1	Q8IPG9	4.5283	29.2	1	1	1	1	1	#DIV/0!
Bax inhibitor 1 OS=Drosophila melanogaster OX=7227 GN=BI-1 PE=2 SV=1	Q9VSH3	8.97959	27.6	4	3	3	3	0.888889	0.42265
BcDNA.GH02220 OS=Drosophila melanogaster OX=7227 GN=OXA1L PE=2 SV=1	Q9Y171	26.0771	48.7	22	21	17	19	0.844444	0.0886776
BcDNA.GH02384 OS=Drosophila melanogaster OX=7227 GN=BcDNA.GH02384 PE=2 SV=1	Q9Y168	38.0048	48.1	10	6	8	9	1.05556	0.830969
BcDNA.GH02431 OS=Drosophila melanogaster OX=7227 GN=Dic1 PE=1 SV=1	Q9Y166	42.8571	30.7	15	14	15	10	0.870968	0.514929
BcDNA.GH02435 OS=Drosophila melanogaster OX=7227 GN=morgue PE=1 SV=1	Q9Y165	10.387	55.8	0	0	4	4	5	#DIV/0!
BcDNA.GH02901 OS=Drosophila melanogaster OX=7227 GN=pdgy PE=1 SV=2	Q9VXZ8	23.9531	65.5	6	5	10	6	1.38462	0.349055
BcDNA.GH05536 OS=Drosophila melanogaster OX=7227 GN=CT18390 PE=1 SV=1	Q9Y143	12.2137	29.6	4	3	2	5	1	1
BcDNA.GH07066 OS=Drosophila melanogaster OX=7227 GN=mino PE=1 SV=1	Q9Y137	10.7059	95.1	5	4	6	3	1	1
BcDNA.GH08385 OS=Drosophila melanogaster OX=7227 GN=BcDNA.GH08385 PE=1 SV=1	Q9Y124	4.46429	51	2	2	2	2	1	#DIV/0!
BcDNA.GH08860 OS=Drosophila melanogaster OX=7227 GN=Tps1 PE=1 SV=1	Q9Y119	57.7256	91.1	61	64	39	45	0.677165	0.0257407
BcDNA.GH10229 OS=Drosophila melanogaster OX=7227 GN=anon-WO0172774.24 PE=1 SV=1	Q9Y114	11.128	71.2	7	4	4	2	0.615385	0.29986
BcDNA.GH10614 OS=Drosophila melanogaster OX=7227 GN=dm1 PE=1 SV=1	Q9Y112	40.8228	36.3	7	7	8	10	1.25	0.183503
BcDNA.HL02693 OS=Drosophila melanogaster OX=7227 GN=CRMP PE=1 SV=1	Q9V3N7	19.5246	64.4	4	8	4	5	0.785714	0.542504
BcDNA.LD34475 OS=Drosophila melanogaster OX=7227 GN=BcDNA.LD34475 PE=1 SV=1	Q9U4F8	7.15005	113	4	3	4	4	1.11111	0.42265
Bent, isoform C OS=Drosophila melanogaster OX=7227 GN=bt PE=1 SV=1	Q7KQP6	0.127197	967.6	1	1	0	0	0.5	#DIV/0!
Beta hydroxy acid dehydrogenase 1, isoform A OS=Drosophila melanogaster OX=7227 GN=Had1 PE=1 SV=2	Q9VXI1	64.4444	34.8	16	17	19	20	1.17143	0.0513167
Beta-alanine synthase OS=Drosophila melanogaster OX=7227 GN=pyd3 PE=1 SV=2	Q9VI04	16.0622	43.8	2	3	2	2	0.857143	0.42265
Beta-Mannosidase, isoform F OS=Drosophila melanogaster OX=7227 GN=beta-Man PE=1 SV=1	Q0KIE6	6.42674	89	2	4	1	1	0.5	0.183503
Beta-N-acetylhexosaminidase OS=Drosophila melanogaster OX=7227 GN=Hexo1 PE=1 SV=1	Q0E8H9	12.3794	70.5	1	2	2	4	1.6	0.311753
Bicoid stability factor OS=Drosophila melanogaster OX=7227 GN=bsf PE=1 SV=2	Q9VJ86	28.8244	157.2	24	28	8	9	0.351852	0.0135952
Bifunctional phosphopantetheine adenylyltransferase - Dephospho-CoA kinase OS=Drosophila melanogaster OX=7227 GN=Ppat-Dpck PE=1 SV=2	Q9VRP4	26.834	57.6	7	7	9	7	1.125	0.42265
Boule, isoform F OS=Drosophila melanogaster OX=7227 GN=bol PE=1 SV=1	M9PF25	13.7339	25.2	0	2	0	0	0.5	0.42265
Branched-chain-amino-acid aminotransferase OS=Drosophila melanogaster OX=7227 GN=Dmel\CG1673 PE=1 SV=2	Q9VYD5	27.088	49.5	2	1	9	4	3	0.188893
Bride of doubletime OS=Drosophila melanogaster OX=7227 GN=Bdbt PE=1 SV=1	Q9VDE4	4.1958	32.9	0	0	1	1	2	#DIV/0!
Bruno 1, isoform A OS=Drosophila melanogaster OX=7227 GN=bru1 PE=2 SV=1	Q960Z4	5.46358	64.1	0	0	0	0	1	#DIV/0!
Bub3, isoform A OS=Drosophila melanogaster OX=7227 GN=Bub3 PE=1 SV=1	Q9VAJ2	7.66871	37.4	1	0	0	1	1	1
Bubblegum, isoform C OS=Drosophila melanogaster OX=7227 GN=bgm PE=1 SV=1	B5RIV0	40.0901	73.6	15	19	27	24	1.47222	0.0766867
Bystin OS=Drosophila melanogaster OX=7227 GN=bys PE=1 SV=2	P51406	4.12844	49.9	2	2	0	0	0.333333	#DIV/0!
CAAX prenyl protease OS=Drosophila melanogaster OX=7227 GN=ste24a PE=1 SV=1	Q7K172	18.4035	51.6	6	7	7	2	0.733333	0.514929
Cabeza, isoform D OS=Drosophila melanogaster OX=7227 GN=caz PE=3 SV=1	M9PH94	4.50704	34.3	0	0	0	0	1	#DIV/0!
Calbindin 53E, isoform B OS=Drosophila melanogaster OX=7227 GN=Cbp53E PE=4 SV=1	A0A0B4LFM0	13.2258	35.7	1	2	4	0	1.2	0.830969
Calcineurin B, isoform B OS=Drosophila melanogaster OX=7227 GN=CanB PE=4 SV=1	M9NFW6	22.3529	19.3	1	3	0	3	0.833333	0.80755
Calcium channel flower OS=Drosophila melanogaster OX=7227 GN=fwe PE=1 SV=1	Q95T12	9.27835	20.6	1	1	1	1	1	#DIV/0!
Calcium/calmodulin-dependent protein kinase OS=Drosophila melanogaster OX=7227 GN=CaMKII PE=1 SV=1	A4V134	11.7878	57.5	5	4	4	5	1	1
Calcium-binding mitochondrial carrier protein Aralar1 OS=Drosophila melanogaster OX=7227 GN=aralar1 PE=2 SV=1	Q9VA73	45.4676	76.7	21	25	24	25	1.0625	0.542504
Calcium-independent phospholipase A2 VIA, isoform B OS=Drosophila melanogaster OX=7227 GN=iPLA2-VIA PE=1 SV=1	Q7KUD4	1.1274	97.7	1	1	1	1	1	#DIV/0!
Calcium-transporting ATPase OS=Drosophila melanogaster OX=7227 GN=SERCA PE=1 SV=1	A0A0B4LGB7	28.1281	109.3	26	26	12	17	0.574074	0.0441526
Calcyclin-binding protein OS=Drosophila melanogaster OX=7227 GN=Dmel\CG3226 PE=1 SV=1	Q9W3Y3	20.8696	25.8	3	3	5	4	1.375	0.095466
Calmodulin OS=Drosophila melanogaster OX=7227 GN=Cam PE=1 SV=2	P62152	9.39597	16.8	1	0	1	0	1	1
Calnexin 99A, isoform A OS=Drosophila melanogaster OX=7227 GN=Cnx99A PE=1 SV=2	Q9VAL7	13.2231	68	4	6	3	5	0.833333	0.552786
Calpain-A, isoform C OS=Drosophila melanogaster OX=7227 GN=CalpA PE=1 SV=1	A8DYJ3	10.7488	93.9	4	3	3	4	1	1
Calpain-B, isoform B OS=Drosophila melanogaster OX=7227 GN=CalpB PE=3 SV=1	M9NE73	7.35135	103.7	3	2	2	2	0.857143	0.42265
cAMP-dependent protein kinase catalytic subunit 1 OS=Drosophila melanogaster OX=7227 GN=Pka-C1 PE=1 SV=3	P12370	42.2096	40.8	14	14	13	14	0.966667	0.42265
cAMP-dependent protein kinase type II regulatory subunit OS=Drosophila melanogaster OX=7227 GN=Pka-R2 PE=1 SV=2	P81900	52.5199	42.7	13	16	14	17	1.06452	0.683772
Caprin homolog OS=Drosophila melanogaster OX=7227 GN=Capr PE=1 SV=1	Q9I7D3	2.91363	103.5	2	1	1	1	0.8	0.42265
Capulet, isoform A OS=Drosophila melanogaster OX=7227 GN=capt PE=1 SV=2	Q9VPX7	2.59434	45.6	1	0	0	0	0.666667	0.42265
Carbonic anhydrase 2, isoform A OS=Drosophila melanogaster OX=7227 GN=CAH2 PE=2 SV=1	Q9VTU8	11.3433	37.7	2	3	0	2	0.571429	0.311753
Carbonic anhydrase 3, isoform A OS=Drosophila melanogaster OX=7227 GN=CAH3 PE=1 SV=1	Q9W3C8	10.4	28.8	2	2	2	2	1	#DIV/0!
Carbonic anhydrase OS=Drosophila melanogaster OX=7227 GN=CAH1 PE=1 SV=1	Q9V396	8.14815	29.9	0	0	1	1	2	#DIV/0!
Carbonic anhydrase OS=Drosophila melanogaster OX=7227 GN=CAH7 PE=3 SV=2	Q9VH26	3.61842	33.9	1	1	0	1	0.75	0.42265
Carbonyl reductase, isoform A OS=Drosophila melanogaster OX=7227 GN=Dmel\CG11200 PE=1 SV=1	Q7K0F7	18.3099	39.6	2	5	3	4	1	1
Carboxy terminus of Hsp70-interacting protein OS=Drosophila melanogaster OX=7227 GN=STUB1 PE=2 SV=1	Q9XYW6	6.57439	33.8	0	0	0	2	2	0.42265
Carboxylic ester hydrolase OS=Drosophila melanogaster OX=7227 GN=Ace PE=1 SV=1	A0A0B4KGI5	5.03145	70.7	1	1	0	0	0.5	#DIV/0!
Carboxylic ester hydrolase OS=Drosophila melanogaster OX=7227 GN=alpha-Est10 PE=1 SV=1	A0A0B4K604	8.54545	62	2	1	0	2	0.8	0.698489
Carboxylic ester hydrolase OS=Drosophila melanogaster OX=7227 GN=alpha-Est7 PE=1 SV=1	Q9VIB5	37.7622	65.4	17	16	19	19	1.14286	0.0377496
Carboxylic ester hydrolase OS=Drosophila melanogaster OX=7227 GN=Est-Q PE=2 SV=1	Q9VP25	10.0179	61.4	0	0	3	0	2.5	0.42265
Carboxypeptidase D OS=Drosophila melanogaster OX=7227 GN=svr PE=1 SV=2	P42787	7.82361	158.7	6	6	4	8	1	1
Carboxypeptidase OS=Drosophila melanogaster OX=7227 GN=anon-WO02059370.13 PE=1 SV=1	Q9VDT5	31.5353	54.4	8	7	9	11	1.29412	0.154846
Carboxypeptidase OS=Drosophila melanogaster OX=7227 GN=CG7647 PE=3 SV=2	Q9VJN0	11.9438	48.1	0	1	3	3	2.66667	0.0377496
Carnation, isoform B OS=Drosophila melanogaster OX=7227 GN=car PE=1 SV=1	A4V4S5	14.9109	68.7	1	1	5	6	3.25	0.0121217
Carnitine O-Acetyl-Transferase, isoform B OS=Drosophila melanogaster OX=7227 GN=CRAT PE=1 SV=1	Q0KIA8	54.1857	74.3	26	38	32	30	0.969697	0.88453
Carnitine O-octanoyltransferase, isoform A OS=Drosophila melanogaster OX=7227 GN=CROT PE=1 SV=1	Q9VB02	13.1068	71.2	3	2	6	2	1.42857	0.542504
Carnitine O-palmitoyltransferase OS=Drosophila melanogaster OX=7227 GN=whd PE=1 SV=1	Q7JQH9	6.66667	89.4	3	2	1	2	0.714286	0.292893
Carnitine palmitoyltransferase 2 OS=Drosophila melanogaster OX=7227 GN=CPT2 PE=1 SV=1	Q9VZW7	60.1199	75.1	29	28	32	29	1.0678	0.333333
Carnosine dipeptidase 2, isoform A OS=Drosophila melanogaster OX=7227 GN=Cndp2 PE=1 SV=1	Q8MT58	28.0335	53.1	2	3	9	7	2.57143	0.0389255
Casein kinase I isoform alpha OS=Drosophila melanogaster OX=7227 GN=CkIalpha PE=1 SV=1	P54367	20.178	39.5	4	1	5	3	1.42857	0.492907
Casein kinase II subunit beta OS=Drosophila melanogaster OX=7227 GN=CkIIbeta PE=2 SV=2	P08182	35.7447	27.1	9	7	5	3	0.555556	0.105573
Casein kinase IIalpha, isoform C OS=Drosophila melanogaster OX=7227 GN=CkIIalpha PE=1 SV=1	A4V2B8	54.4643	39.9	13	15	8	10	0.666667	0.0715233
CASK, isoform F OS=Drosophila melanogaster OX=7227 GN=CASK PE=1 SV=1	E1JIS7	6.33188	102.4	3	6	1	2	0.454545	0.198216
Catalase OS=Drosophila melanogaster OX=7227 GN=Cat PE=1 SV=2	P17336	6.71937	57.1	1	1	1	2	1.25	0.42265
Cathepsin B1, isoform A OS=Drosophila melanogaster OX=7227 GN=CtsB1 PE=1 SV=1	Q9VY87	45	37.4	11	12	11	11	0.96	0.42265
Cathepsin D OS=Drosophila melanogaster OX=7227 GN=cathD PE=1 SV=1	Q7K485	54.8469	42.4	26	30	24	23	0.844828	0.160746
Cathepsin L OS=Drosophila melanogaster OX=7227 GN=Cp1 PE=2 SV=2	Q95029	30.4582	41.6	4	3	8	6	1.77778	0.0886776
CCHC-type zinc finger nucleic acid binding protein, isoform B OS=Drosophila melanogaster OX=7227 GN=CNBP PE=2 SV=1	A0A0B4JD46	33.3333	17.6	3	3	2	5	1.125	0.770584
CCT-alpha OS=Drosophila melanogaster OX=7227 GN=CCT1 PE=1 SV=1	A4V391	21.0054	59.5	6	8	7	8	1.0625	0.698489
CCT-beta OS=Drosophila melanogaster OX=7227 GN=CCT2 PE=1 SV=2	Q9W392	13.271	58	3	4	4	4	1.11111	0.42265
CCT-theta OS=Drosophila melanogaster OX=7227 GN=CCT8 PE=1 SV=1	Q7K3J0	31.685	59.4	9	11	7	7	0.727273	0.095466
Cdc42, isoform C OS=Drosophila melanogaster OX=7227 GN=Cdc42 PE=3 SV=1	M9NFF8	38.2199	21.4	8	9	5	7	0.736842	0.154846
CDGSH iron-sulfur domain-containing protein 2 homolog OS=Drosophila melanogaster OX=7227 GN=Cisd2 PE=2 SV=1	Q9VAM6	57.8947	14.6	25	22	19	18	0.795918	0.0871291
CDP-diacylglycerol--glycerol-3-phosphate 3-phosphatidyltransferase OS=Drosophila melanogaster OX=7227 GN=Dmel\CG7718 PE=2 SV=1	Q8SYL0	19.8381	56.4	5	8	6	6	0.933333	0.770584
Ced-6, isoform F OS=Drosophila melanogaster OX=7227 GN=ced-6 PE=1 SV=1	A0A0B4K730	3.11284	55.7	1	1	0	0	0.5	#DIV/0!
Cellular repressor of E1A-stimulated genes, isoform C OS=Drosophila melanogaster OX=7227 GN=CREG PE=4 SV=1	Q8IN97	6.93642	19.7	1	1	1	1	1	#DIV/0!
CG10206-PA OS=Drosophila melanogaster OX=7227 GN=nop5 PE=1 SV=2	Q9VM69	8.41487	57.1	3	2	1	0	0.428571	0.105573
CG16985 protein OS=Drosophila melanogaster OX=7227 GN=BcDNA:RE30174 PE=1 SV=1	Q9VZZ6	62.4161	16.1	5	5	1	2	0.416667	0.0198039
CG2124 OS=Drosophila melanogaster OX=7227 GN=Dmel\CG2124 PE=2 SV=1	Q9W2T3	6.51828	73.5	2	3	1	1	0.571429	0.095466
CG2257 OS=Drosophila melanogaster OX=7227 GN=UbcE2H PE=1 SV=1	Q7JW03	26.776	20.9	1	2	2	4	1.6	0.311753
CG33306 protein OS=Drosophila melanogaster OX=7227 GN=DS00941.11 PE=4 SV=1	Q7KTA2	5.32787	26.9	0	0	1	2	2.5	0.095466
CG3835-RA OS=Drosophila melanogaster OX=7227 GN=D2hgdh PE=1 SV=1	Q7K511	32.833	58.3	10	11	10	12	1.04348	0.698489
CG5915 protein OS=Drosophila melanogaster OX=7227 GN=Rab7 PE=1 SV=1	O76742	59.4203	23.3	9	9	8	6	0.8	0.183503
CG6459 protein OS=Drosophila melanogaster OX=7227 GN=P32 PE=1 SV=1	Q7JXC4	35.3612	29	5	5	4	3	0.75	0.095466
CG7953 protein OS=Drosophila melanogaster OX=7227 GN=anon-WO0140519.73 PE=2 SV=1	Q9V3P4	4.0404	33.1	0	1	0	0	0.666667	0.42265
CG9273 protein OS=Drosophila melanogaster OX=7227 GN=RPA2 PE=1 SV=2	Q9VIH1	7.72358	26.4	1	2	0	0	0.4	0.095466
Chaperonin containing TCP1 subunit 5, isoform B OS=Drosophila melanogaster OX=7227 GN=CCT5 PE=1 SV=1	A1Z8U4	23.4375	55.8	6	5	7	3	0.923077	0.830969
Chaperonin containing TCP1 subunit 6 OS=Drosophila melanogaster OX=7227 GN=CCT6 PE=1 SV=1	Q9VXQ5	21.0131	58.2	7	10	8	9	1	1
Charged multivesicular body protein 1, isoform A OS=Drosophila melanogaster OX=7227 GN=Chmp1 PE=1 SV=1	Q95SH2	7.88177	22.3	1	1	0	1	0.75	0.42265
Cheerio, isoform K OS=Drosophila melanogaster OX=7227 GN=cher PE=1 SV=1	A0A0B4KGB3	53.9379	90.4	36	28	2	4	0.121212	0.0196211
Chitinase 2, isoform B OS=Drosophila melanogaster OX=7227 GN=Cht2 PE=1 SV=1	D0IQG7	11.3636	54.1	1	3	0	1	0.5	0.311753
Chitinase-like protein Idgf1 OS=Drosophila melanogaster OX=7227 GN=Idgf1 PE=1 SV=2	Q8MM24	14.123	49.3	3	5	3	1	0.6	0.292893
Chitinase-like protein Idgf2 OS=Drosophila melanogaster OX=7227 GN=Idgf2 PE=1 SV=1	Q9V3D4	55.2273	49.1	19	21	21	17	0.952381	0.698489
Chitinase-like protein Idgf3 OS=Drosophila melanogaster OX=7227 GN=Idgf3 PE=1 SV=3	Q8MLZ7	27.2109	49.2	7	8	4	5	0.647059	0.0513167
Chitinase-like protein Idgf5 OS=Drosophila melanogaster OX=7227 GN=Idgf5 PE=2 SV=3	Q8T0R7	39.6396	50.1	6	10	8	8	1	1
CHK domain-containing protein OS=Drosophila melanogaster OX=7227 GN=CG13665 PE=1 SV=1	Q8IMT4	12.8505	49.9	0	0	4	4	5	#DIV/0!
CHK domain-containing protein OS=Drosophila melanogaster OX=7227 GN=Dmel\CG31098 PE=1 SV=2	Q9VBT1	3.11751	47.9	0	0	0	0	1	#DIV/0!
Chloride intracellular channel, isoform A OS=Drosophila melanogaster OX=7227 GN=Clic PE=1 SV=1	Q9VY78	10	30.2	1	2	1	1	0.8	0.42265
Choline O-acetyltransferase OS=Drosophila melanogaster OX=7227 GN=ChAT PE=1 SV=3	P07668	21.3592	81.3	5	5	11	9	1.83333	0.0377496
CHOp24, isoform A OS=Drosophila melanogaster OX=7227 GN=CHOp24 PE=1 SV=1	Q9W4K0	13.9423	23.2	3	3	1	1	0.5	#DIV/0!
Chorion peroxidase OS=Drosophila melanogaster OX=7227 GN=Pxt PE=2 SV=3	Q9VEG6	62.4227	90.5	24	22	35	40	1.60417	0.0327958
Citrate hydro-lyase OS=Drosophila melanogaster OX=7227 GN=Irp-1A PE=1 SV=1	Q9VCV4	15.9645	98.7	4	4	6	7	1.5	0.0377496
Citrate hydro-lyase OS=Drosophila melanogaster OX=7227 GN=Irp-1B PE=1 SV=1	Q9VGZ3	42.2692	98.5	17	17	30	29	1.69444	0.00159617
Clathrin heavy chain OS=Drosophila melanogaster OX=7227 GN=Chc PE=3 SV=1	X2JC31	5.18474	191.1	4	4	2	2	0.6	#DIV/0!
Coatomer subunit alpha OS=Drosophila melanogaster OX=7227 GN=alphaCOP PE=1 SV=1	Q9W0B8	11.1831	139.2	7	8	8	8	1.05882	0.42265
Coatomer subunit beta' OS=Drosophila melanogaster OX=7227 GN=beta'COP PE=2 SV=2	O62621	13.5667	102.6	5	6	2	4	0.615385	0.154846
Coatomer subunit delta OS=Drosophila melanogaster OX=7227 GN=deltaCOP PE=1 SV=1	Q9W555	41.7293	57.9	9	15	16	14	1.23077	0.442914
Coatomer subunit epsilon OS=Drosophila melanogaster OX=7227 GN=epsilonCOP PE=1 SV=1	Q9Y0Y5	17.3203	34.6	5	3	5	5	1.2	0.42265
Coatomer subunit gamma OS=Drosophila melanogaster OX=7227 GN=gammaCOP PE=1 SV=1	A0A0B4KHL2	12.8205	99.4	7	9	3	3	0.444444	0.0377496
Coenzyme Q8 OS=Drosophila melanogaster OX=7227 GN=Coq8 PE=1 SV=2	Q9VYI6	53.4039	74.4	27	28	19	19	0.701754	0.00344235
Cofilin/actin-depolymerizing factor homolog OS=Drosophila melanogaster OX=7227 GN=tsr PE=1 SV=1	P45594	58.1081	17.1	9	9	7	10	0.95	0.770584
Coiled-coil domain-containing protein 47 OS=Drosophila melanogaster OX=7227 GN=Dmel\CG17593 PE=1 SV=1	Q9VQR9	8.82353	54.1	2	3	1	2	0.714286	0.292893
Coiled-coil-helix-coiled-coil-helix domain containing 2, isoform A OS=Drosophila melanogaster OX=7227 GN=Chchd2 PE=1 SV=1	Q9VX77	7.05882	17.3	1	1	1	1	1	#DIV/0!
Coiled-coil-helix-coiled-coil-helix domain containing 3 OS=Drosophila melanogaster OX=7227 GN=Chchd3 PE=1 SV=1	Q9VA18	48.8789	24.2	7	6	9	7	1.2	0.311753
Collapsin response mediator protein OS=Drosophila melanogaster OX=7227 GN=CRMP PE=1 SV=2	Q8IPQ2	19.0236	65.1	4	8	4	5	0.785714	0.542504
Complex I-49kD OS=Drosophila melanogaster OX=7227 GN=ND-49 PE=1 SV=2	Q9V4E0	14.1026	52.9	4	8	4	5	0.785714	0.542504
Complex I-9kD OS=Drosophila melanogaster OX=7227 GN=anon-EST:Posey214 PE=1 SV=1	Q9VZ01	11.0092	10.9	1	1	4	4	2.5	#DIV/0!
Complex I-B14.5a OS=Drosophila melanogaster OX=7227 GN=ND-B14.5A PE=1 SV=1	O97418	66.9903	11.5	2	3	7	7	2.28571	0.0121217
Complex I-B16.6 OS=Drosophila melanogaster OX=7227 GN=ND-B16.6 PE=1 SV=1	Q9W402	9.09091	17.7	2	1	1	0	0.6	0.292893
Complex I-ESSS OS=Drosophila melanogaster OX=7227 GN=NP15.6 PE=1 SV=1	Q9V3L7	19.3333	17	1	1	2	1	1.25	0.42265
Complex I-SGDH OS=Drosophila melanogaster OX=7227 GN=ND-SGDH PE=1 SV=1	Q9VTU2	12.9032	22	2	2	1	1	0.666667	#DIV/0!
Complexin, isoform U OS=Drosophila melanogaster OX=7227 GN=cpx PE=1 SV=1	E1JJ33	58.042	16.5	3	2	6	4	1.71429	0.154846
Component 3 of promoter of RISC OS=Drosophila melanogaster OX=7227 GN=trsn PE=1 SV=1	Q7JVK6	8.93617	27	1	2	0	0	0.4	0.095466
Congested-like trachea protein OS=Drosophila melanogaster OX=7227 GN=colt PE=2 SV=1	Q9VQG4	53.9216	32.9	12	13	12	11	0.925926	0.292893
Coproporphyrinogen oxidase OS=Drosophila melanogaster OX=7227 GN=Coprox PE=3 SV=1	X2J9R2	45.8974	44.4	18	18	13	13	0.736842	#DIV/0!
Cornichon, isoform C OS=Drosophila melanogaster OX=7227 GN=cni PE=2 SV=1	M9PDJ6	12.5	16.9	1	1	0	0	0.5	#DIV/0!
Coronin OS=Drosophila melanogaster OX=7227 GN=coro PE=1 SV=1	A0A0B4KEJ7	7.47664	58	2	3	3	3	1.14286	0.42265
Cricklet OS=Drosophila melanogaster OX=7227 GN=clt PE=1 SV=1	Q9W2F4	5.87189	63.7	0	0	0	0	1	#DIV/0!
CTP synthase OS=Drosophila melanogaster OX=7227 GN=CTPsyn PE=1 SV=2	Q9VUL1	14.0351	69.4	5	2	5	4	1.22222	0.591752
Cyclin Y, isoform A OS=Drosophila melanogaster OX=7227 GN=CycY PE=1 SV=1	Q9VKF0	4.18719	45	0	0	1	0	1.5	0.42265
Cyclin-dependent kinase 5 homolog OS=Drosophila melanogaster OX=7227 GN=Cdk5 PE=1 SV=2	P48609	8.16327	33.2	0	1	0	1	1	1
Cyclope, isoform A OS=Drosophila melanogaster OX=7227 GN=cype PE=1 SV=3	Q9VMS1	31.1688	8.3	1	1	1	1	1	#DIV/0!
Cyp12c1, isoform B OS=Drosophila melanogaster OX=7227 GN=Cyp12c1 PE=3 SV=1	X2JB94	11.6412	60.6	3	2	5	5	1.71429	0.0377496
Cyp12d1-p, isoform B OS=Drosophila melanogaster OX=7227 GN=Cyp12d1-p PE=3 SV=1	A0A0B4LF45	30.5182	60.2	3	4	8	10	2.22222	0.0389255
CYP6G1 OS=Drosophila melanogaster OX=7227 GN=Cyp6g1 PE=2 SV=1	B6IDY5	41.6031	59.8	22	18	16	18	0.857143	0.311753
Cysteine and histidine-rich domain-containing protein OS=Drosophila melanogaster OX=7227 GN=CHORD PE=1 SV=1	Q9VCC0	20.6215	40.2	2	4	1	3	0.75	0.552786
Cysteine desulfurase, mitochondrial OS=Drosophila melanogaster OX=7227 GN=Nfs1 PE=1 SV=1	Q9VKD3	49.3506	51	16	17	19	15	1.02857	0.830969
Cysteine string protein, isoform D OS=Drosophila melanogaster OX=7227 GN=Csp PE=1 SV=1	M9PG83	20.4918	26.2	4	7	8	3	1	1
Cysteine-S-conjugate beta-lyase 2 OS=Drosophila melanogaster OX=7227 GN=Kyat PE=1 SV=1	Q8SXC2	36	51.2	11	13	12	11	0.961538	0.698489
Cysteine--tRNA ligase, cytoplasmic OS=Drosophila melanogaster OX=7227 GN=CysRS PE=1 SV=1	Q7KN90	8.23212	84.2	5	3	2	1	0.5	0.154846
Cytochrome b OS=Drosophila melanogaster OX=7227 GN=mt:Cyt-b PE=3 SV=2	P18935	4.2328	43.1	1	1	0	2	1	1
Cytochrome b5 OS=Drosophila melanogaster OX=7227 GN=Cyt-b5 PE=2 SV=1	Q9V4N3	39.5522	15.2	9	7	6	6	0.777778	0.183503
Cytochrome b5-related protein OS=Drosophila melanogaster OX=7227 GN=Cyt-b5-r PE=2 SV=2	P19967	16.9725	50.3	6	7	7	5	0.933333	0.698489
Cytochrome b-c1 complex subunit 7 OS=Drosophila melanogaster OX=7227 GN=UQCR-14 PE=1 SV=1	Q9VXI6	33.3333	13.6	1	3	2	2	1	1
Cytochrome b-c1 complex subunit 9 OS=Drosophila melanogaster OX=7227 GN=ox PE=3 SV=1	Q9XY35	80	6.3	13	12	4	3	0.333333	0.00611627
Cytochrome b-c1 complex subunit Rieske, mitochondrial OS=Drosophila melanogaster OX=7227 GN=RFeSP PE=1 SV=3	Q9VQ29	45.6522	24.9	14	16	27	32	1.90625	0.0327958
Cytochrome c heme lyase OS=Drosophila melanogaster OX=7227 GN=Cchl PE=1 SV=1	Q9VD55	36.2989	32	15	19	12	13	0.75	0.160746
Cytochrome c oxidase assembly factor 3, mitochondrial OS=Drosophila melanogaster OX=7227 GN=Ccdc56 PE=3 SV=1	P0DKM0	40.2299	9.9	4	3	2	3	0.777778	0.292893
Cytochrome c oxidase assembly factor 7, isoform C OS=Drosophila melanogaster OX=7227 GN=Coa7 PE=3 SV=1	X2JEN8	15.4135	29.6	1	2	1	1	0.8	0.42265
Cytochrome c oxidase assembly protein COX16 homolog, mitochondrial OS=Drosophila melanogaster OX=7227 GN=l(3)neo43 PE=2 SV=3	Q9VF98	15.2381	12.4	0	1	0	0	0.666667	0.42265
Cytochrome c oxidase assembly protein COX20, mitochondrial OS=Drosophila melanogaster OX=7227 GN=l(3)87Df PE=2 SV=1	Q9VG00	38.1818	12.6	2	1	1	3	1.2	0.698489
Cytochrome c oxidase subunit 4, isoform A OS=Drosophila melanogaster OX=7227 GN=COX4 PE=1 SV=1	Q9VIQ8	14.8352	20.5	6	4	3	3	0.666667	0.183503
Cytochrome c oxidase subunit 5A, mitochondrial OS=Drosophila melanogaster OX=7227 GN=COX5A PE=2 SV=2	Q94514	18.7919	16.6	3	3	3	3	1	#DIV/0!
Cytochrome c oxidase subunit 5B, isoform A OS=Drosophila melanogaster OX=7227 GN=COX5B PE=1 SV=1	Q9VMB9	9.16667	13.6	1	0	1	1	1.33333	0.42265
Cytochrome c oxidase subunit OS=Drosophila melanogaster OX=7227 GN=COX6B PE=1 SV=2	Q9VWD1	37.5	11.4	3	3	3	2	0.875	0.42265
Cytochrome c-1 OS=Drosophila melanogaster OX=7227 GN=Cyt-c-d PE=2 SV=2	P04657	18.0952	11.4	0	0	1	1	2	#DIV/0!
Cytochrome c1, isoform A OS=Drosophila melanogaster OX=7227 GN=Cyt-c1 PE=1 SV=1	Q9VRL0	59.2834	33.7	39	38	15	12	0.367089	0.00397616
Cytochrome c-2 OS=Drosophila melanogaster OX=7227 GN=Cyt-c-p PE=1 SV=2	P84029	64.8148	11.7	24	24	25	23	1	1
Cytochrome P450 4g1 OS=Drosophila melanogaster OX=7227 GN=Cyp4g1 PE=2 SV=1	Q9V3S0	57.3741	62.9	100	103	77	88	0.814634	0.079447
Cytochrome P450 4p1 OS=Drosophila melanogaster OX=7227 GN=Cyp4p1 PE=2 SV=1	Q9V558	18.7135	59.4	4	6	3	3	0.666667	0.183503
Cytochrome P450 6a2 OS=Drosophila melanogaster OX=7227 GN=Cyp6a2 PE=2 SV=2	P33270	33.5968	58.6	9	10	12	14	1.33333	0.0886776
Cytochrome P450 6a8 OS=Drosophila melanogaster OX=7227 GN=Cyp6a8 PE=2 SV=2	Q27593	5.13834	58.1	4	3	1	1	0.444444	0.0377496
Cytochrome P450 6a9 OS=Drosophila melanogaster OX=7227 GN=Cyp6a9 PE=2 SV=3	Q27594	24.0079	58	7	9	4	4	0.555556	0.057191
Cytochrome P450 9b2 OS=Drosophila melanogaster OX=7227 GN=Cyp9b2 PE=2 SV=1	Q9V4I1	53.6634	58.9	22	27	28	24	1.05882	0.685515
Cytochrome P450 9c1 OS=Drosophila melanogaster OX=7227 GN=Cyp9c1 PE=2 SV=1	Q9W130	6.32184	60.5	1	1	2	0	1	1
Cytochrome P450-4d2, isoform B OS=Drosophila melanogaster OX=7227 GN=Cyp4d2 PE=3 SV=1	X2JI29	6.58683	57.9	0	3	1	1	0.8	0.770584
Cytochrome P450-4e2, isoform B OS=Drosophila melanogaster OX=7227 GN=Cyp4e2 PE=3 SV=1	A0A0B4LFT2	14.0684	60.7	5	6	5	4	0.846154	0.292893
Cytoplasmic phosphatidylinositol transfer protein 1 OS=Drosophila melanogaster OX=7227 GN=rdgBbeta PE=2 SV=1	Q9U9P7	15.7509	31.7	0	1	2	3	2.33333	0.105573
D1 chromosomal protein, isoform C OS=Drosophila melanogaster OX=7227 GN=D1 PE=1 SV=1	A4V2K7	8.4507	37	2	1	0	0	0.4	0.095466
Darkener of apricot, isoform X OS=Drosophila melanogaster OX=7227 GN=Doa PE=1 SV=1	A0A0B4K6R9	1.23735	100.6	1	1	1	1	1	#DIV/0!
DEAH-box helicase 15, isoform A OS=Drosophila melanogaster OX=7227 GN=Dhx15 PE=1 SV=1	Q7K3M5	22.2222	82.6	5	4	9	6	1.54545	0.198216
Decaprenyl diphosphate synthase subunit 2, isoform A OS=Drosophila melanogaster OX=7227 GN=Pdss2 PE=1 SV=1	Q9VP87	6.91964	49.4	0	1	1	1	1.33333	0.42265
Dehydrogenase/reductase SDR family protein 7-like OS=Drosophila melanogaster OX=7227 GN=CG7601 PE=2 SV=1	Q9Y140	11.6564	35.7	2	2	0	1	0.5	0.095466
Dek, isoform B OS=Drosophila melanogaster OX=7227 GN=Dek PE=1 SV=1	Q8T0D3	9.56652	72.5	2	1	1	1	0.8	0.42265
Delta-1-pyrroline-5-carboxylate synthase OS=Drosophila melanogaster OX=7227 GN=P5CS PE=1 SV=1	Q9VNW6	63.5309	84	72	74	59	72	0.898649	0.37227
Density-regulated protein homolog OS=Drosophila melanogaster OX=7227 GN=DENR PE=1 SV=3	Q9VX98	24.8677	21.3	1	2	2	2	1.2	0.42265
Deoxyribonuclease II OS=Drosophila melanogaster OX=7227 GN=DNaseII PE=1 SV=1	Q9VED8	19.3989	41.3	4	5	2	5	0.818182	0.591752
Dephospho-CoA kinase OS=Drosophila melanogaster OX=7227 GN=Dpck PE=2 SV=1	Q9VI57	5.08475	27.1	1	0	1	1	1.33333	0.42265
Dephosphocoenzyme A carrier, isoform A OS=Drosophila melanogaster OX=7227 GN=DPCoAC PE=2 SV=2	Q9VDL7	47.3973	40.3	9	11	10	8	0.909091	0.552786
Derlin OS=Drosophila melanogaster OX=7227 GN=Der-1 PE=3 SV=1	M9PBP5	7.7551	28.2	0	1	1	1	1.33333	0.42265
Derlin OS=Drosophila melanogaster OX=7227 GN=Der-2 PE=1 SV=1	Q9VEU2	4.21456	29.8	2	1	1	0	0.6	0.292893
Desaturase 1, isoform A OS=Drosophila melanogaster OX=7227 GN=Desat1 PE=1 SV=1	Q7K4Y0	6.26632	43.4	1	1	1	1	1	#DIV/0!
Diadenosine tetraphosphate synthetase OS=Drosophila melanogaster OX=7227 GN=GlyRS PE=1 SV=1	Q961R8	47.57	75.8	28	30	22	25	0.816667	0.0927353
Diadenosine tetraphosphate synthetase OS=Drosophila melanogaster OX=7227 GN=GlyRS PE=1 SV=1	Q9VUK8	43.1373	85.1	28	29	21	25	0.813559	0.116459
Dihydrolipoyl dehydrogenase OS=Drosophila melanogaster OX=7227 GN=E3 PE=1 SV=1	Q9VVL7	84.7222	53.1	159	169	176	179	1.08182	0.122618
Dihydrolipoyllysine-residue acetyltransferase OS=Drosophila melanogaster OX=7227 GN=muc PE=1 SV=1	Q9VM14	17.1875	54.2	5	1	2	5	1.125	0.859972
Dihydrolipoyllysine-residue succinyltransferase component of 2-oxoglutarate dehydrogenase complex, mitochondrial OS=Drosophila melanogaster OX=7227 GN=alpha-KGDHC PE=1 SV=1	Q9VGQ1	12.1795	49.9	6	5	1	1	0.307692	0.0121217
Dihydroorotate dehydrogenase (quinone), mitochondrial OS=Drosophila melanogaster OX=7227 GN=Dhod PE=2 SV=2	P32748	61.2346	44.3	21	13	17	17	1	1
Dihydroxyacetone phosphate acyltransferase, isoform A OS=Drosophila melanogaster OX=7227 GN=Dhap-at PE=2 SV=2	Q9VBQ6	4.55801	82.5	0	2	0	2	1	1
D-Importin 7/RanBP7 OS=Drosophila melanogaster OX=7227 GN=msk PE=1 SV=1	Q9VSD6	2.00191	119.2	1	2	0	0	0.4	0.095466
Dipeptidase C, isoform A OS=Drosophila melanogaster OX=7227 GN=Dip-C PE=1 SV=2	Q9VG79	21.7923	54.6	5	6	7	8	1.30769	0.105573
Dipeptidyl peptidase 3 OS=Drosophila melanogaster OX=7227 GN=DppIII PE=2 SV=2	Q9VHR8	58.6514	89.1	47	52	49	54	1.0396	0.628609
Discs large 1, isoform P OS=Drosophila melanogaster OX=7227 GN=dlg1 PE=1 SV=1	E8NH13	29.6033	104.8	19	20	7	7	0.390244	0.00159617
Disks large 1 tumor suppressor protein OS=Drosophila melanogaster OX=7227 GN=dlg1 PE=1 SV=2	P31007	29.7938	106.6	19	20	7	7	0.390244	0.00159617
DNA damage-binding protein 1 OS=Drosophila melanogaster OX=7227 GN=pic PE=1 SV=1	Q9XYZ5	20.2632	126	15	17	13	14	0.852941	0.154846
DNA topoisomerase I OS=Drosophila melanogaster OX=7227 GN=Top1 PE=1 SV=1	Q494M1	4.62012	111.8	2	3	1	1	0.571429	0.095466
DNA-binding protein modulo OS=Drosophila melanogaster OX=7227 GN=mod PE=1 SV=2	P13469	49.4465	60.3	33	34	34	30	0.956522	0.542504
DnaJ homolog, isoform A OS=Drosophila melanogaster OX=7227 GN=DnaJ-H PE=2 SV=1	Q9VK35	11.8252	43.9	2	2	3	1	1	1
DNAJ-1 OS=Drosophila melanogaster OX=7227 GN=DnaJ-1 PE=1 SV=1	Q53ZT0	11.6766	37	3	2	1	2	0.714286	0.292893
DnaJ-like-2, isoform A OS=Drosophila melanogaster OX=7227 GN=Droj2 PE=1 SV=1	Q9VFV9	58.0645	45.2	19	24	14	19	0.777778	0.292893
DnaJ-like-60, isoform C OS=Drosophila melanogaster OX=7227 GN=DnaJ-60 PE=2 SV=3	Q9W1A1	22.5806	24.8	4	3	2	3	0.777778	0.292893
Dodeca-satellite-binding protein 1, isoform A OS=Drosophila melanogaster OX=7227 GN=Dp1 PE=1 SV=1	Q7KN75	16.1414	144.2	13	12	8	12	0.814815	0.349055
Dodecenoyl-CoA delta-isomerase OS=Drosophila melanogaster OX=7227 GN=Dci PE=1 SV=1	Q9W0M0	11.8321	29.2	3	2	2	3	1	1
Dolichol-phosphate mannosyltransferase subunit 1 OS=Drosophila melanogaster OX=7227 GN=Dpm1 PE=3 SV=1	Q9VIU7	34.4398	27	5	3	4	5	1.1	0.698489
Dolichol-phosphate mannosyltransferase subunit 3 OS=Drosophila melanogaster OX=7227 GN=Dpm3 PE=1 SV=1	Q2PDR0	10.6383	11	1	1	0	1	0.75	0.42265
Dolichyl-diphosphooligosaccharide--protein glycosyltransferase subunit 1 OS=Drosophila melanogaster OX=7227 GN=CG5364 PE=1 SV=1	Q76NQ0	3.93013	51.7	1	0	1	1	1.33333	0.42265
Dolichyl-phosphate beta-glucosyltransferase OS=Drosophila melanogaster OX=7227 GN=wol PE=1 SV=1	Q9VLQ1	18.4049	37.1	2	3	2	4	1.14286	0.698489
Dorsal interacting protein 4 OS=Drosophila melanogaster OX=7227 GN=lwr PE=1 SV=1	Q7KNM2	14.4654	18.1	0	0	0	0	1	#DIV/0!
Dorsal switch protein 1, isoform F OS=Drosophila melanogaster OX=7227 GN=Dsp1 PE=1 SV=1	B7Z0Z0	3.27456	45.3	0	1	1	0	1	1
Double hit, isoform B OS=Drosophila melanogaster OX=7227 GN=Dhit PE=1 SV=1	Q8T017	3.64964	29.8	1	0	1	0	1	1
Drab11 OS=Drosophila melanogaster OX=7227 GN=Rab11 PE=1 SV=1	O18335	59.8131	24.2	11	9	13	7	1	1
Drab5 OS=Drosophila melanogaster OX=7227 GN=Rab5 PE=1 SV=1	Q9V3I2	31.0502	23.9	5	4	4	5	1	1
Drebrin-like protein OS=Drosophila melanogaster OX=7227 GN=Abp1 PE=1 SV=1	Q9VU84	8.28625	58.7	3	2	0	0	0.285714	0.0377496
DSec61alpha OS=Drosophila melanogaster OX=7227 GN=Sec61alpha PE=1 SV=1	Q8STG9	4.20168	52.2	1	1	0	0	0.5	#DIV/0!
DUF753 domain-containing protein OS=Drosophila melanogaster OX=7227 GN=CT14230 PE=4 SV=1	Q9W2C5	12.5628	21.3	0	0	1	2	2.5	0.095466
Dymeclin OS=Drosophila melanogaster OX=7227 GN=CG8230 PE=1 SV=1	Q7KNA0	7.01001	79.1	2	1	2	2	1.2	0.42265
Dynactin subunit 2 OS=Drosophila melanogaster OX=7227 GN=DCTN2-p50 PE=1 SV=1	Q7K2D2	16.8421	42	4	3	3	4	1	1
Dynamin GTPase OS=Drosophila melanogaster OX=7227 GN=shi PE=1 SV=1	E1JJA4	31.9366	98.4	18	20	12	13	0.675	0.0283344
Dynamin-1-like protein OS=Drosophila melanogaster OX=7227 GN=Drp1 PE=1 SV=1	Q9VQE0	35.7823	82.5	14	18	16	16	1	1
Dynamin-like 120 kDa protein, form S1 OS=Drosophila melanogaster OX=7227 GN=Opa1 PE=1 SV=1	A0A0B4LGF5	26.0062	111.5	15	19	4	8	0.388889	0.0602066
Dynein light chain 1, cytoplasmic OS=Drosophila melanogaster OX=7227 GN=ctp PE=1 SV=1	Q24117	20.2247	10.4	1	3	2	1	0.833333	0.698489
Dynein light chain Tctex-type OS=Drosophila melanogaster OX=7227 GN=Dlc90F PE=1 SV=1	Q94524	10.8108	12.5	0	0	0	0	1	#DIV/0!
Dynein light intermediate chain OS=Drosophila melanogaster OX=7227 GN=Dlic PE=1 SV=2	Q9VZ20	16.8357	54.4	2	5	3	2	0.777778	0.591752
E3 SUMO-protein ligase RanBP2 OS=Drosophila melanogaster OX=7227 GN=Nup358 PE=1 SV=1	A0A0B4K7J2	2.83297	298.7	5	5	3	1	0.5	0.095466
E3 ubiquitin-protein ligase ariadne-1 OS=Drosophila melanogaster OX=7227 GN=ari-1 PE=1 SV=2	Q94981	15.1093	58.9	3	5	7	7	1.6	0.095466
E3 ubiquitin-protein ligase Iruka OS=Drosophila melanogaster OX=7227 GN=Iru PE=1 SV=1	Q9VHI7	7.89474	40.3	0	0	0	1	1.5	0.42265
E3 ubiquitin-protein ligase parkin OS=Drosophila melanogaster OX=7227 GN=park PE=1 SV=1	Q7KTX7	4.77178	54.1	0	1	2	0	1.33333	0.698489
Eb1, isoform E OS=Drosophila melanogaster OX=7227 GN=Eb1 PE=1 SV=1	Q9XZ57	42.4138	32.5	8	10	7	9	0.9	0.552786
Eb1, isoform F OS=Drosophila melanogaster OX=7227 GN=Eb1 PE=1 SV=2	A1Z6P3	35.0168	33.3	6	8	5	6	0.8125	0.311753
Ebony OS=Drosophila melanogaster OX=7227 GN=e PE=1 SV=1	Q9VDC6	11.2628	98.5	5	6	4	5	0.846154	0.292893
Ecdysone-inducible gene L2, isoform D OS=Drosophila melanogaster OX=7227 GN=ImpL2 PE=1 SV=1	M9PEL7	28.1369	29.4	4	2	4	4	1.25	0.42265
EG:152A3.3 protein OS=Drosophila melanogaster OX=7227 GN=EG:152A3.3 PE=2 SV=2	O46052	15.6334	39.4	6	4	3	3	0.666667	0.183503
EG:25E8.1 protein OS=Drosophila melanogaster OX=7227 GN=GRP170 PE=1 SV=1	O46067	17.4431	103.4	10	7	6	8	0.842105	0.492907
EG:BACN32G11.3 protein OS=Drosophila melanogaster OX=7227 GN=Lrpprc2 PE=1 SV=1	Q9W592	8.76866	120.1	4	8	0	0	0.142857	0.095466
EG:BACR19J1.2 protein OS=Drosophila melanogaster OX=7227 GN=Dmel\CG5254 PE=1 SV=1	Q9V3T2	37.2549	33.6	9	10	10	9	1	1
EG:BACR7A4.14 protein OS=Drosophila melanogaster OX=7227 GN=EG:BACR7A4.14 PE=1 SV=1	Q9U1L2	85.6574	26	23	27	18	23	0.826923	0.295066
EG:BACR7A4.20 protein OS=Drosophila melanogaster OX=7227 GN=Dmel\CG3706 PE=2 SV=1	Q9V3E0	17.3423	50.5	3	2	1	3	0.857143	0.698489
eIF-2B GDP-GTP exchange factor subunit alpha OS=Drosophila melanogaster OX=7227 GN=eIF2Balpha PE=1 SV=1	Q9VAD4	6.53595	34.4	1	1	1	1	1	#DIV/0!
eIF-4F 25 kDa subunit OS=Drosophila melanogaster OX=7227 GN=eIF4E1 PE=1 SV=1	M9PBZ9	39.3822	29.2	5	4	5	3	0.909091	0.698489
Ejaculatory bulb-specific protein 3 OS=Drosophila melanogaster OX=7227 GN=EbpIII PE=2 SV=2	Q9W1C9	14.2857	14.5	1	0	1	1	1.33333	0.42265
Electron transfer flavoprotein subunit alpha OS=Drosophila melanogaster OX=7227 GN=wal PE=1 SV=1	Q7KN94	80	34.2	34	31	37	36	1.1194	0.127128
Electron transfer flavoprotein subunit beta OS=Drosophila melanogaster OX=7227 GN=ETFB PE=1 SV=1	Q0KHZ6	77.8656	27.2	40	36	36	34	0.923077	0.311753
Electron transfer flavoprotein-ubiquinone oxidoreductase OS=Drosophila melanogaster OX=7227 GN=Etf-QO PE=1 SV=1	Q7JWF1	55.7947	65.9	32	41	45	48	1.26667	0.169545
Elongation factor 1-alpha 1 OS=Drosophila melanogaster OX=7227 GN=eEF1alpha1 PE=1 SV=2	P08736	69.9784	50.3	51	42	49	52	1.08421	0.487852
Elongation factor 1-alpha OS=Drosophila melanogaster OX=7227 GN=eEF1alpha2 PE=1 SV=1	A4V3Q6	62.7706	50.6	47	39	41	43	0.977273	0.830969
Elongation factor 1-gamma OS=Drosophila melanogaster OX=7227 GN=eEF1gamma PE=2 SV=2	Q9NJH0	42.4594	48.9	12	16	16	12	1	1
Elongation factor G, mitochondrial OS=Drosophila melanogaster OX=7227 GN=mEFG1 PE=2 SV=2	Q9VM33	55.5705	83.5	34	41	27	27	0.727273	0.095466
Elongation factor Ts, mitochondrial OS=Drosophila melanogaster OX=7227 GN=mEFTs PE=2 SV=1	Q9VJC7	14.1509	35.4	2	3	2	2	0.857143	0.42265
Elongation factor Tu OS=Drosophila melanogaster OX=7227 GN=mEFTu1 PE=1 SV=1	A1Z9E3	70.3476	54	59	61	63	67	1.08197	0.154846
Elongation factor Tu, mitochondrial OS=Drosophila melanogaster OX=7227 GN=mEFTu2 PE=1 SV=1	Q7K3V6	51.9737	49.6	15	15	10	11	0.71875	0.0121217
Elongation of very long chain fatty acids protein 6 OS=Drosophila melanogaster OX=7227 GN=Baldspot PE=1 SV=2	Q9VV87	7.27848	36.8	1	2	2	2	1.2	0.42265
Elongation of very long chain fatty acids protein OS=Drosophila melanogaster OX=7227 GN=CG12138 PE=2 SV=1	Q8SXD1	7.89474	31.1	2	2	1	1	0.666667	#DIV/0!
Elongation of very long chain fatty acids protein OS=Drosophila melanogaster OX=7227 GN=CG9798 PE=2 SV=1	Q95T98	9.32203	41.1	2	2	2	1	0.833333	0.42265
Elongation of very long chain fatty acids protein OS=Drosophila melanogaster OX=7227 GN=Dmel\CG16904 PE=2 SV=1	Q9VH57	17.1756	30.9	2	3	1	1	0.571429	0.095466
Endonuclease G inhibitor, isoform A OS=Drosophila melanogaster OX=7227 GN=EndoGI PE=1 SV=1	Q9V3V9	45.1253	40.6	11	13	18	18	1.46154	0.0266715
Endonuclease OS=Drosophila melanogaster OX=7227 GN=EndoG PE=1 SV=1	Q7JXB9	46.7742	34.6	15	13	24	20	1.53333	0.0700189
Endopeptidase S2P OS=Drosophila melanogaster OX=7227 GN=S2P PE=2 SV=1	Q7JZ56	2.95276	56.6	1	0	0	2	1.33333	0.698489
Endophilin B, isoform D OS=Drosophila melanogaster OX=7227 GN=EndoB PE=1 SV=1	A8DYJ0	4.09836	41.3	0	1	0	0	0.666667	0.42265
Endophilin-A OS=Drosophila melanogaster OX=7227 GN=Amph PE=1 SV=1	Q7KLE5	32.8904	65.9	14	11	10	12	0.888889	0.492907
Endophilin-A OS=Drosophila melanogaster OX=7227 GN=EndoA PE=1 SV=1	Q8T390	31.1653	41.4	6	7	3	3	0.533333	0.0198039
Endoplasmic reticulum chaperone BiP OS=Drosophila melanogaster OX=7227 GN=Hsc70-3 PE=1 SV=2	P29844	66.4634	72.2	81	87	85	88	1.02941	0.533748
Endoplasmic reticulum junction formation protein lunapark OS=Drosophila melanogaster OX=7227 GN=Lnpk PE=1 SV=1	Q7K2N0	5.42636	43.6	1	2	0	2	0.8	0.698489
Enigma OS=Drosophila melanogaster OX=7227 GN=Egm PE=1 SV=1	Q5U117	51.6432	70.8	29	29	14	18	0.566667	0.0228602
Enoyl-[acyl-carrier-protein] reductase, mitochondrial OS=Drosophila melanogaster OX=7227 GN=CG16935 PE=3 SV=2	Q9V6U9	64.7059	39.1	35	30	28	28	0.865672	0.213666
Enoyl-CoA hydratase OS=Drosophila melanogaster OX=7227 GN=Mtpalpha PE=1 SV=1	Q8IPE8	67.7419	79.6	64	59	50	44	0.768	0.0654881
Enoyl-CoA hydratase, short chain 1, isoform A OS=Drosophila melanogaster OX=7227 GN=Echs1 PE=1 SV=1	Q7JR58	43.3898	31.6	10	10	5	9	0.727273	0.272393
Epithelial membrane protein, isoform B OS=Drosophila melanogaster OX=7227 GN=emp PE=3 SV=2	Q9W0X0	12.8857	62	5	4	2	2	0.545455	0.0377496
ER lumen protein-retaining receptor OS=Drosophila melanogaster OX=7227 GN=KdelR PE=2 SV=1	O76767	8.96226	24.5	1	2	1	1	0.8	0.42265
Ero1-like protein OS=Drosophila melanogaster OX=7227 GN=Ero1L PE=2 SV=2	Q9V3A6	7.45342	55.6	1	2	1	2	1	1
Esterase CG5412 OS=Drosophila melanogaster OX=7227 GN=CG5412 PE=2 SV=1	Q9VDL1	11.4695	30.6	1	2	3	1	1.2	0.698489
Esterase-6 OS=Drosophila melanogaster OX=7227 GN=Est-6 PE=1 SV=2	P08171	20.9559	61.1	10	8	7	7	0.8	0.183503
Ethanol sensitive with low memory, isoform A OS=Drosophila melanogaster OX=7227 GN=elm PE=1 SV=1	Q9VNF9	16.9312	22	1	1	0	0	0.5	#DIV/0!
Eukaryotic initiation factor 4A OS=Drosophila melanogaster OX=7227 GN=eIF4A PE=1 SV=3	Q02748	47.1464	45.8	16	12	19	18	1.3	0.160746
Eukaryotic initiation factor 4A-III OS=Drosophila melanogaster OX=7227 GN=CG7483 PE=1 SV=1	Q9VHS8	10.0251	45.6	2	3	4	3	1.28571	0.292893
Eukaryotic initiation factor 4B OS=Drosophila melanogaster OX=7227 GN=eIF4B PE=1 SV=1	Q8SYL3	9.23077	44.2	1	1	1	1	1	#DIV/0!
Eukaryotic peptide chain release factor subunit 1 OS=Drosophila melanogaster OX=7227 GN=eRF1 PE=1 SV=1	M9PFR9	13.8702	49.7	2	2	4	2	1.33333	0.42265
Eukaryotic translation elongation factor 1 beta, isoform C OS=Drosophila melanogaster OX=7227 GN=eEF1beta PE=3 SV=1	A0A0B4LFL3	23.8739	24.2	4	5	4	6	1.09091	0.698489
Eukaryotic translation elongation factor 2 OS=Drosophila melanogaster OX=7227 GN=eEF2 PE=1 SV=4	P13060	78.5545	94.4	121	118	69	68	0.576763	0.000959785
Eukaryotic translation initiation factor 2 subunit 1 OS=Drosophila melanogaster OX=7227 GN=eIF2alpha PE=2 SV=1	P41374	19.9413	38.6	7	3	2	3	0.583333	0.349055
Eukaryotic translation initiation factor 2 subunit 3 OS=Drosophila melanogaster OX=7227 GN=eIF2gamma PE=2 SV=1	Q24208	28.8421	51.5	7	11	2	3	0.35	0.0875789
Eukaryotic translation initiation factor 2A OS=Drosophila melanogaster OX=7227 GN=anon-WO0118547.243 PE=1 SV=2	B7Z098	21.1599	70	7	5	5	7	1	1
Eukaryotic translation initiation factor 2B subunit delta, isoform B OS=Drosophila melanogaster OX=7227 GN=eIF2Bdelta PE=1 SV=1	Q0E8X6	5.38194	61.8	0	1	0	1	1	1
Eukaryotic translation initiation factor 3 subunit B OS=Drosophila melanogaster OX=7227 GN=eIF3b PE=1 SV=1	E2QCG7	3.91304	80.4	1	2	1	1	0.8	0.42265
Eukaryotic translation initiation factor 3 subunit C OS=Drosophila melanogaster OX=7227 GN=eIF3c PE=3 SV=1	A0A0B4LFL2	2.1978	105.6	2	0	2	1	1.25	0.698489
Eukaryotic translation initiation factor 3 subunit D-1 OS=Drosophila melanogaster OX=7227 GN=eIF3d1 PE=1 SV=1	Q9VCK0	30.3571	63.8	6	8	9	9	1.25	0.183503
Eukaryotic translation initiation factor 3 subunit E OS=Drosophila melanogaster OX=7227 GN=eIF3e PE=1 SV=1	O77410	18.6207	51.1	4	4	3	4	0.9	0.42265
Eukaryotic translation initiation factor 3 subunit G-1 OS=Drosophila melanogaster OX=7227 GN=eIF3g1 PE=1 SV=1	Q9W4X7	5.20446	29.9	2	2	2	2	1	#DIV/0!
Eukaryotic translation initiation factor 3 subunit H OS=Drosophila melanogaster OX=7227 GN=eIF3h PE=1 SV=2	Q9U9Q4	8.57988	38.4	1	2	2	2	1.2	0.42265
Eukaryotic translation initiation factor 3 subunit I OS=Drosophila melanogaster OX=7227 GN=eIF3i PE=1 SV=1	O02195	37.1166	36.1	5	6	10	8	1.53846	0.0886776
Eukaryotic translation initiation factor 3 subunit J OS=Drosophila melanogaster OX=7227 GN=eIF3j PE=3 SV=1	A0A0B4LF26	61.4407	26.6	19	20	6	11	0.463415	0.0497447
Eukaryotic translation initiation factor 3 subunit K OS=Drosophila melanogaster OX=7227 GN=eIF3k PE=2 SV=1	Q9W2D9	36.4865	25.6	6	6	5	7	1	1
Eukaryotic translation initiation factor 3 subunit L OS=Drosophila melanogaster OX=7227 GN=eIF3l PE=2 SV=1	Q9VTU4	26.9017	63.2	11	12	9	10	0.84	0.105573
Eukaryotic translation initiation factor 4C OS=Drosophila melanogaster OX=7227 GN=eIF1A PE=1 SV=1	Q9VEA1	10.8108	17.1	2	2	2	2	1	#DIV/0!
Eukaryotic translation initiation factor 4G1, isoform B OS=Drosophila melanogaster OX=7227 GN=eIF4G1 PE=1 SV=1	A8DZ29	10.2658	211	8	9	3	6	0.578947	0.127128
Eukaryotic translation initiation factor 4H OS=Drosophila melanogaster OX=7227 GN=eIF4H1 PE=1 SV=1	X2JC79	2.83505	41.7	1	0	1	1	1.33333	0.42265
Eukaryotic translation initiation factor 5 OS=Drosophila melanogaster OX=7227 GN=eIF5 PE=1 SV=1	Q9VXK6	28.8793	51.7	9	11	12	13	1.22727	0.154846
Eukaryotic translation initiation factor 5A OS=Drosophila melanogaster OX=7227 GN=eEF5 PE=2 SV=2	Q9GU68	54.0881	17.6	9	15	12	13	1.03846	0.88453
Eukaryotic translation initiation factor 5B OS=Drosophila melanogaster OX=7227 GN=eIF5B PE=1 SV=1	M9NFL1	1.74312	121	0	0	0	0	1	#DIV/0!
Eukaryotic translation release factor 3, isoform A OS=Drosophila melanogaster OX=7227 GN=eRF3 PE=1 SV=1	Q9VK85	6.78514	66.4	3	4	0	0	0.222222	0.0198039
Evolutionarily conserved signaling intermediate in Toll pathway, mitochondrial OS=Drosophila melanogaster OX=7227 GN=ECSIT PE=1 SV=2	Q9U6M0	8.55746	47	0	1	1	1	1.33333	0.42265
Exonuclease mut-7 homolog OS=Drosophila melanogaster OX=7227 GN=Nbr PE=1 SV=1	Q9VIF1	2.08	71.9	0	0	0	0	1	#DIV/0!
Exportin-2 OS=Drosophila melanogaster OX=7227 GN=Cse1 PE=2 SV=2	Q9XZU1	11.5897	110.1	8	7	2	0	0.235294	0.0283344
Facilitated trehalose transporter Tret1-1 OS=Drosophila melanogaster OX=7227 GN=Tret1-1 PE=1 SV=1	A1Z8N1	8.4014	95.1	3	0	2	1	1	1
FACT complex subunit Ssrp1 OS=Drosophila melanogaster OX=7227 GN=Ssrp PE=1 SV=2	Q05344	1.52144	81.5	0	1	0	0	0.666667	0.42265
F-actin-capping protein subunit alpha OS=Drosophila melanogaster OX=7227 GN=cpa PE=2 SV=1	Q9W2N0	5.59441	32.7	0	1	1	1	1.33333	0.42265
Factor of interpulse interval OS=Drosophila melanogaster OX=7227 GN=fipi PE=1 SV=2	Q9VR25	5.55556	50.7	1	1	0	1	0.75	0.42265
Fad2 OS=Drosophila melanogaster OX=7227 GN=Fad2 PE=3 SV=1	Q9VTD4	26.4789	41.1	7	7	4	6	0.75	0.183503
Failed axon connections OS=Drosophila melanogaster OX=7227 GN=fax PE=1 SV=1	Q95RI5	53.8278	47.1	21	22	20	21	0.955556	0.292893
Farnesyl pyrophosphate synthase OS=Drosophila melanogaster OX=7227 GN=Fpps PE=1 SV=1	Q7KN61	13.6038	47.9	4	4	3	4	0.9	0.42265
Fas-associated factor 2, isoform A OS=Drosophila melanogaster OX=7227 GN=Faf2 PE=1 SV=1	Q9VJ58	19.6121	52.9	6	8	5	6	0.8125	0.311753
Fasciclin 1, isoform C OS=Drosophila melanogaster OX=7227 GN=Fas1 PE=1 SV=1	Q8INA9	48.2443	72.9	44	50	38	43	0.864583	0.237927
Fasciclin 3, isoform G OS=Drosophila melanogaster OX=7227 GN=Fas3 PE=4 SV=1	X2JAT7	4.3088	60.6	1	0	0	2	1.33333	0.698489
Fat storage-inducing transmembrane protein OS=Drosophila melanogaster OX=7227 GN=Fitm PE=1 SV=1	Q9VRJ2	9.45626	47.9	2	3	1	2	0.714286	0.292893
Fatty acid binding protein, isoform B OS=Drosophila melanogaster OX=7227 GN=fabp PE=1 SV=1	Q9VGM2	57.6923	14.5	2	5	2	3	0.777778	0.591752
Fatty acid transport protein 1, isoform A OS=Drosophila melanogaster OX=7227 GN=Fatp1 PE=1 SV=2	Q9VKU1	43.6102	70.1	20	22	18	17	0.840909	0.0886776
Fatty acyl-CoA reductase OS=Drosophila melanogaster OX=7227 GN=anon-WO0140519.58 PE=1 SV=3	Q9VG86	15.3693	57	2	2	4	4	1.66667	#DIV/0!
Fatty acyl-CoA reductase OS=Drosophila melanogaster OX=7227 GN=Dmel\CG1441 PE=1 SV=1	Q7K3T3	9.09091	59.1	4	4	2	1	0.5	0.0377496
Fatty acyl-CoA reductase OS=Drosophila melanogaster OX=7227 GN=Dmel\CG17560 PE=3 SV=2	Q9VES6	3.60721	55.9	0	0	1	1	2	#DIV/0!
Fatty acyl-CoA reductase OS=Drosophila melanogaster OX=7227 GN=Sgp PE=2 SV=2	Q9VLJ7	6.88337	59.4	1	1	1	1	1	#DIV/0!
F-box and WD repeat domain containing 5 OS=Drosophila melanogaster OX=7227 GN=Fbw5 PE=1 SV=2	Q9VMI1	1.52439	75.3	2	1	1	1	0.8	0.42265
F-box involved in polyQ pathogenesis, isoform A OS=Drosophila melanogaster OX=7227 GN=FipoQ PE=4 SV=2	Q9VAK7	10.0971	58.8	3	5	3	3	0.8	0.42265
Female-specific independent of transformer OS=Drosophila melanogaster OX=7227 GN=fit PE=1 SV=1	Q9VD66	8.26446	13.9	0	0	1	0	1.5	0.42265
Ferrochelatase, mitochondrial OS=Drosophila melanogaster OX=7227 GN=FeCh PE=2 SV=1	Q9V9S8	54.6875	43.6	19	20	22	23	1.14634	0.0513167
Fezzik, isoform A OS=Drosophila melanogaster OX=7227 GN=fiz PE=3 SV=1	Q9VY04	47.0588	70.8	41	38	3	2	0.0864198	0.00182116
FI01412p OS=Drosophila melanogaster OX=7227 GN=Dmel\CG9330 PE=1 SV=1	Q9VW13	5.22599	79.4	1	1	0	0	0.5	#DIV/0!
FI01423p OS=Drosophila melanogaster OX=7227 GN=GstE3 PE=1 SV=1	A1ZB68	27.2727	24.9	7	5	6	5	0.928571	0.698489
FI01450p OS=Drosophila melanogaster OX=7227 GN=Dmel\CG5162 PE=1 SV=1	Q9VX69	23.3577	44.4	1	3	2	4	1.33333	0.552786
FI01459p OS=Drosophila melanogaster OX=7227 GN=Dmel\CG9590 PE=1 SV=1	Q9VF39	32.3913	50.6	1	0	12	13	9	0.00345424
FI01544p OS=Drosophila melanogaster OX=7227 GN=Rab1 PE=1 SV=1	O18332	80.4878	22.7	17	14	12	11	0.757576	0.127128
FI01658p OS=Drosophila melanogaster OX=7227 GN=RpL23A PE=1 SV=1	Q9W0A8	25.6318	29.4	5	4	10	7	1.72727	0.127128
FI01864p OS=Drosophila melanogaster OX=7227 GN=CG33295 PE=2 SV=2	Q9VME1	13.7157	46.8	3	4	3	3	0.888889	0.42265
FI02004p OS=Drosophila melanogaster OX=7227 GN=Dmel\CG5290 PE=1 SV=1	Q9VVM8	1.37845	92.1	0	0	1	0	1.5	0.42265
FI02831p OS=Drosophila melanogaster OX=7227 GN=CG15407 PE=2 SV=1	Q8IPZ9	2.56959	50.6	1	0	0	0	0.666667	0.42265
FI02892p OS=Drosophila melanogaster OX=7227 GN=Marc PE=1 SV=1	A1Z803	49.7059	38.1	14	16	10	9	0.65625	0.0389255
FI02944p OS=Drosophila melanogaster OX=7227 GN=Dmel\CG12926 PE=2 SV=1	A1Z7X8	8.6262	35.5	2	2	1	0	0.5	0.095466
FI02982p OS=Drosophila melanogaster OX=7227 GN=Dmel\CG17221 PE=1 SV=1	Q8IPZ3	45.5206	44.5	13	15	9	11	0.733333	0.105573
FI02989p OS=Drosophila melanogaster OX=7227 GN=Ldsdh1 PE=1 SV=1	Q9W3K9	40	35.6	17	17	15	14	0.861111	0.0377496
FI03225p OS=Drosophila melanogaster OX=7227 GN=ltl PE=1 SV=2	Q9VS84	1.59119	90.8	0	0	0	0	1	#DIV/0!
FI03495p OS=Drosophila melanogaster OX=7227 GN=Tom70 PE=1 SV=2	Q9VKC8	39.7284	66.3	28	20	18	19	0.78	0.305686
FI03659p OS=Drosophila melanogaster OX=7227 GN=CG10616-RA PE=1 SV=1	C8VV60	8.33333	54.6	3	2	1	2	0.714286	0.292893
FI03680p OS=Drosophila melanogaster OX=7227 GN=Dmel\CG8128 PE=2 SV=1	Q9VXR9	15.4545	38.1	3	2	3	3	1.14286	0.42265
FI03731p OS=Drosophila melanogaster OX=7227 GN=CG9332 PE=2 SV=1	Q8INU6	18.0428	36	3	3	4	3	1.125	0.42265
FI04402p OS=Drosophila melanogaster OX=7227 GN=Dmel\CG6766 PE=1 SV=1	Q9VKC7	8	59.7	0	0	2	0	2	0.42265
FI04419p OS=Drosophila melanogaster OX=7227 GN=Lamp1 PE=1 SV=3	Q9V9S0	8.80503	34.8	2	1	1	0	0.6	0.292893
FI04444p OS=Drosophila melanogaster OX=7227 GN=Dmel\CG9498 PE=1 SV=1	Q9VMF0	36.7925	48.7	8	12	7	8	0.772727	0.349055
FI04781p OS=Drosophila melanogaster OX=7227 GN=Nop56 PE=1 SV=1	Q95WY3	9.87903	54.8	3	2	1	0	0.428571	0.105573
FI05204p OS=Drosophila melanogaster OX=7227 GN=L2HGDH PE=1 SV=1	Q9VJ28	53.6264	50.1	30	25	26	26	0.947368	0.609433
FI05352p OS=Drosophila melanogaster OX=7227 GN=PIP5K59B PE=1 SV=2	Q9W1Y2	2.19479	80.2	1	1	0	1	0.75	0.42265
FI05451p OS=Drosophila melanogaster OX=7227 GN=SCaMC PE=1 SV=1	Q0E8F2	37.0497	65.4	10	12	11	11	1	1
FI05614p OS=Drosophila melanogaster OX=7227 GN=Dmel\CG5758 PE=2 SV=1	Q0E8P5	3.2	70.5	2	1	0	0	0.4	0.095466
FI05907p1 OS=Drosophila melanogaster OX=7227 GN=Dmel\CG4984 PE=2 SV=1	A1ZAY4	35.2273	50.6	17	23	14	12	0.666667	0.157299
FI06461p OS=Drosophila melanogaster OX=7227 GN=c-SPH35 PE=1 SV=1	Q9VL01	37.1921	44.8	12	12	15	14	1.19231	0.0377496
FI06490p OS=Drosophila melanogaster OX=7227 GN=mRRF1 PE=1 SV=1	Q9VSW4	3.54331	28.5	1	1	0	0	0.5	#DIV/0!
FI06595p OS=Drosophila melanogaster OX=7227 GN=Dmel\CG11241 PE=1 SV=3	Q9VNR7	6.69291	55.8	1	1	2	1	1.25	0.42265
FI07211p OS=Drosophila melanogaster OX=7227 GN=vir-1 PE=1 SV=1	Q0E8R1	3.48028	48.6	1	1	2	1	1.25	0.42265
FI07231p OS=Drosophila melanogaster OX=7227 GN=TpnC4 PE=1 SV=1	Q7K860	7.84314	17	1	1	0	1	0.75	0.42265
FI07418p OS=Drosophila melanogaster OX=7227 GN=Rab39 PE=2 SV=1	Q9W3Q0	14.2202	24.7	2	2	3	1	1	1
FI07649p OS=Drosophila melanogaster OX=7227 GN=Nepl15 PE=2 SV=2	Q9VCU1	24.4898	80.5	16	14	15	16	1.03125	0.698489
FI07666p OS=Drosophila melanogaster OX=7227 GN=Dmel\CG5377 PE=1 SV=1	Q9VD00	11.1511	31.7	2	2	2	1	0.833333	0.42265
FI07923p OS=Drosophila melanogaster OX=7227 GN=Karybeta3 PE=1 SV=1	Q9VN44	3.9819	123.5	2	2	0	1	0.5	0.095466
FI08349p OS=Drosophila melanogaster OX=7227 GN=BcDNA:AT30027 PE=1 SV=1	Q9VS03	5.18868	23.6	0	0	1	1	2	#DIV/0!
FI08802p OS=Drosophila melanogaster OX=7227 GN=Dmel\CG5515 PE=1 SV=1	Q9VCB9	36.8852	28.5	9	7	7	7	0.888889	0.42265
FI09311p OS=Drosophila melanogaster OX=7227 GN=Dmel\CG4592 PE=1 SV=2	Q9VL66	8.01394	31.9	0	1	2	1	1.66667	0.292893
FI09602p OS=Drosophila melanogaster OX=7227 GN=GH07925p PE=1 SV=1	Q9VVU1	56.5217	45.3	21	23	2	3	0.152174	0.00327119
FI11905p OS=Drosophila melanogaster OX=7227 GN=Dmel\CG7656 PE=1 SV=2	Q9VUR4	6.58307	34.9	1	0	2	2	2	0.095466
FI13301p OS=Drosophila melanogaster OX=7227 GN=Dmel\CG3270 PE=1 SV=1	A1Z6N5	15.4545	47.5	4	2	4	3	1.125	0.698489
FI16623p1 OS=Drosophila melanogaster OX=7227 GN=Dmel\CG15653 PE=1 SV=1	Q9W2M9	41.1765	19	5	3	4	7	1.3	0.492907
FI16720p1 OS=Drosophila melanogaster OX=7227 GN=Dmel\CG2915 PE=1 SV=1	Q0E9F9	35.5408	51	10	10	7	7	0.727273	#DIV/0!
FI16963p1 OS=Drosophila melanogaster OX=7227 GN=CG12726 PE=2 SV=3	Q9VYC9	8.61423	28.6	2	1	2	1	1	1
FI17342p1 OS=Drosophila melanogaster OX=7227 GN=Dmel\CG16772 PE=1 SV=1	Q9VIQ6	10.9325	34.3	1	0	3	3	2.66667	0.0377496
FI17510p1 OS=Drosophila melanogaster OX=7227 GN=Dmel\CG9917 PE=1 SV=1	Q9VXH7	14.6179	33.8	0	2	1	0	0.75	0.698489
FI17609p1 OS=Drosophila melanogaster OX=7227 GN=Dmel\CG31205 PE=1 SV=2	Q8IN51	23.3577	30.3	1	1	3	4	2.25	0.0377496
FI17821p1 OS=Drosophila melanogaster OX=7227 GN=CG3760-RB PE=1 SV=1	H0RNI8	23.3962	29	1	0	2	2	2	0.095466
FI17864p1 OS=Drosophila melanogaster OX=7227 GN=Dmel\CG8539 PE=2 SV=1	Q9VS80	9.35065	44	1	1	2	3	1.75	0.095466
FI18122p1 OS=Drosophila melanogaster OX=7227 GN=Snx1 PE=1 SV=1	Q9VQQ6	5.24017	52.2	2	1	1	0	0.6	0.292893
FI18190p1 OS=Drosophila melanogaster OX=7227 GN=Frq2 PE=1 SV=1	Q9VWX8	25.1337	21.9	5	4	4	3	0.818182	0.292893
FI18258p1 OS=Drosophila melanogaster OX=7227 GN=Dmel\CG8500 PE=2 SV=1	Q9VH66	14.1631	25.8	2	2	2	2	1	#DIV/0!
FI18627p1 OS=Drosophila melanogaster OX=7227 GN=NTPase PE=1 SV=1	Q9VQI8	32.3276	51.1	10	12	9	9	0.833333	0.183503
FI18832p1 OS=Drosophila melanogaster OX=7227 GN=Gdap2 PE=2 SV=1	A1Z742	7.37327	25	0	1	0	1	1	1
FI18835p1 OS=Drosophila melanogaster OX=7227 GN=Dmel\CG6972 PE=2 SV=1	Q9VCV9	3.38983	33.9	1	1	1	0	0.75	0.42265
FI19014p1 OS=Drosophila melanogaster OX=7227 GN=Fim PE=1 SV=1	Q8IQZ7	30.2652	72	9	11	15	13	1.36364	0.105573
FI19801p1 OS=Drosophila melanogaster OX=7227 GN=Dmel\CG8586 PE=1 SV=1	A1Z7H7	3.37838	49.6	0	0	0	0	1	#DIV/0!
FI20177p1 OS=Drosophila melanogaster OX=7227 GN=GckIII PE=1 SV=1	Q9VEN3	4.51713	69.9	0	1	2	2	2	0.095466
FI21274p1 OS=Drosophila melanogaster OX=7227 GN=Trap1 PE=1 SV=1	A1Z6L9	55.8611	77.9	37	37	27	23	0.684211	0.0266715
FI21480p1 OS=Drosophila melanogaster OX=7227 GN=mIF2 PE=1 SV=2	Q9VAV2	60.2011	76.7	35	37	49	37	1.18919	0.368831
FI22513p1 OS=Drosophila melanogaster OX=7227 GN=Dmel\CG3626 PE=1 SV=3	Q9W4K8	31.3099	106.3	12	13	10	15	1	1
FI23508p1 OS=Drosophila melanogaster OX=7227 GN=NAT1 PE=1 SV=1	Q0E996	6.97168	104.4	4	5	3	4	0.818182	0.292893
FI23714p1 OS=Drosophila melanogaster OX=7227 GN=Nrd1 PE=1 SV=2	Q9VYT3	52.3104	132.7	8	9	70	59	6.89474	0.00958614
FI23916p1 OS=Drosophila melanogaster OX=7227 GN=13506 PE=1 SV=2	Q9W259	8.3499	57	1	2	1	0	0.6	0.292893
Flavin-containing monooxygenase OS=Drosophila melanogaster OX=7227 GN=Fmo-2 PE=2 SV=1	Q7K3U4	7.45921	49.2	1	0	1	0	1	1
Flightin, isoform B OS=Drosophila melanogaster OX=7227 GN=fln PE=4 SV=1	M9PD14	78.022	20.6	19	18	18	16	0.923077	0.311753
Flyers-cup, isoform A OS=Drosophila melanogaster OX=7227 GN=f-cup PE=4 SV=2	Q9V3X1	6.34921	77.8	2	2	2	1	0.833333	0.42265
FMN hydroxy acid dehydrogenase domain-containing protein OS=Drosophila melanogaster OX=7227 GN=Dmel\CG18003 PE=1 SV=1	A1Z8D3	44.2623	39.7	10	9	11	12	1.19048	0.105573
Fmr1, isoform G OS=Drosophila melanogaster OX=7227 GN=Fmr1 PE=1 SV=1	A0A0B4K618	16.0494	81	12	11	6	5	0.52	0.0136061
Fondue, isoform D OS=Drosophila melanogaster OX=7227 GN=fon PE=1 SV=1	M9PDP3	3.83275	57.6	0	0	1	0	1.5	0.42265
Frequenin 1, isoform D OS=Drosophila melanogaster OX=7227 GN=Frq1 PE=4 SV=1	M9PHW6	34.2246	21.7	5	4	5	3	0.909091	0.698489
Fructose-bisphosphatase OS=Drosophila melanogaster OX=7227 GN=fbp PE=1 SV=1	Q9VIS3	2.69461	36.2	1	1	1	1	1	#DIV/0!
Fructose-bisphosphate aldolase OS=Drosophila melanogaster OX=7227 GN=Ald1 PE=1 SV=1	F3YDE2	23.9669	39.6	3	4	2	5	1	1
F-spondin OS=Drosophila melanogaster OX=7227 GN=Dmel\CG17739 PE=2 SV=1	Q7K3Y9	11.2257	98.2	7	6	5	6	0.866667	0.292893
F-spondin OS=Drosophila melanogaster OX=7227 GN=fat-spondin PE=1 SV=1	Q7KN04	1.57274	84.9	1	1	0	0	0.5	#DIV/0!
Fumarate hydratase OS=Drosophila melanogaster OX=7227 GN=Fum1 PE=1 SV=3	Q9W3X6	8.08081	53.5	0	0	0	0	1	#DIV/0!
Fumarylacetoacetase OS=Drosophila melanogaster OX=7227 GN=Faa PE=1 SV=2	Q9VZI8	2.8777	46.4	0	0	0	1	1.5	0.42265
G protein alpha i subunit OS=Drosophila melanogaster OX=7227 GN=Galphai PE=1 SV=2	P20353	7.32394	40.6	3	2	3	2	1	1
G protein alpha o subunit OS=Drosophila melanogaster OX=7227 GN=Galphao PE=1 SV=1	P16378	44.0678	40.4	14	16	16	15	1.03125	0.698489
G protein alpha q subunit OS=Drosophila melanogaster OX=7227 GN=Galphaq PE=2 SV=2	P23625	19.5467	41.3	7	7	8	6	1	1
G protein alpha s subunit, isoform E OS=Drosophila melanogaster OX=7227 GN=Galphas PE=1 SV=1	A0A0B4LGI1	30.8901	44.7	11	8	7	9	0.857143	0.492907
G protein beta-subunit 13F, isoform C OS=Drosophila melanogaster OX=7227 GN=Gbeta13F PE=1 SV=1	A4V4I0	58.2353	37.1	23	19	13	16	0.704545	0.121541
Galactose-1-phosphate uridylyltransferase OS=Drosophila melanogaster OX=7227 GN=Galt PE=3 SV=1	M9PB52	2.85714	40.4	0	0	0	1	1.5	0.42265
Galectin OS=Drosophila melanogaster OX=7227 GN=galectin PE=1 SV=1	Q9VPI6	4.77137	57.5	1	1	0	0	0.5	#DIV/0!
Galla-1, isoform B OS=Drosophila melanogaster OX=7227 GN=galla-1 PE=3 SV=1	A0A0B4LG04	18.8073	23.8	1	4	1	3	0.857143	0.80755
Gamma-ECS OS=Drosophila melanogaster OX=7227 GN=Gclc PE=1 SV=1	A4V448	26.7782	80.7	6	5	8	6	1.23077	0.311753
Gbeta5 OS=Drosophila melanogaster OX=7227 GN=Gbeta5 PE=2 SV=1	Q9W3J1	3.35196	39.3	0	0	0	1	1.5	0.42265
GCS light chain OS=Drosophila melanogaster OX=7227 GN=Gclm PE=1 SV=1	Q9VCW6	23.1579	31.5	5	4	3	2	0.636364	0.105573
Gdap1, isoform A OS=Drosophila melanogaster OX=7227 GN=Gdap1 PE=1 SV=1	Q9VRJ3	8.25688	37.6	2	2	2	2	1	#DIV/0!
GDI interacting protein 3, isoform B OS=Drosophila melanogaster OX=7227 GN=Gint3 PE=1 SV=1	Q7K0S5	24.9433	50	5	3	8	6	1.6	0.16795
GDP-Man:Man(1)GlcNAc(2)-PP-Dol alpha-1,3-mannosyltransferase OS=Drosophila melanogaster OX=7227 GN=Alg2 PE=1 SV=1	Q9VZU8	24.2925	48.6	7	8	8	6	0.941176	0.698489
GDP-Man:Man(3)GlcNAc(2)-PP-Dol alpha-1,2-mannosyltransferase OS=Drosophila melanogaster OX=7227 GN=Alg11 PE=1 SV=2	Q9VP06	7.15789	54.5	1	2	2	0	0.8	0.698489
GDT1 family protein OS=Drosophila melanogaster OX=7227 GN=CG31303 PE=1 SV=1	Q7KSI9	5.57276	35.3	1	1	0	0	0.5	#DIV/0!
Gelsolin OS=Drosophila melanogaster OX=7227 GN=Gel PE=1 SV=2	Q07171	9.27318	88.3	6	3	4	4	0.909091	0.770584
General transcription factor TFIIB OS=Drosophila melanogaster OX=7227 GN=TfIIB PE=3 SV=1	M9PCM4	4.44444	34.3	0	0	1	0	1.5	0.42265
GEO01111p1 OS=Drosophila melanogaster OX=7227 GN=SkpA PE=1 SV=1	O77430	25.9259	18.6	2	1	3	3	1.6	0.095466
GEO01508p1 OS=Drosophila melanogaster OX=7227 GN=Dmel\CG8993 PE=1 SV=1	Q9W022	13.3803	15.8	0	1	1	1	1.33333	0.42265
GEO01805p1 OS=Drosophila melanogaster OX=7227 GN=SkpB PE=2 SV=1	Q7KJ69	21.7391	18.4	0	0	1	1	2	#DIV/0!
GEO02620p1 OS=Drosophila melanogaster OX=7227 GN=Dmel\CG42497 PE=2 SV=1	E1JGR3	21.5385	7.4	0	1	1	1	1.33333	0.42265
GEO04055p1 OS=Drosophila melanogaster OX=7227 GN=Dmel\CG15012 PE=1 SV=2	Q9VZE2	21.0526	16.9	3	5	3	3	0.8	0.42265
GEO06276p1 OS=Drosophila melanogaster OX=7227 GN=igl PE=1 SV=1	Q95T29	13.1148	13	0	1	1	1	1.33333	0.42265
GEO07291p1 OS=Drosophila melanogaster OX=7227 GN=Obp99c PE=1 SV=1	Q9VAI9	8.60927	17	0	0	1	0	1.5	0.42265
GEO07453p1 OS=Drosophila melanogaster OX=7227 GN=RpL26 PE=1 SV=1	Q9VVU2	18.7919	17.3	3	4	3	2	0.777778	0.292893
GEO07624p1 OS=Drosophila melanogaster OX=7227 GN=RpL24 PE=1 SV=1	X2JE06	25.8065	17.5	4	5	0	2	0.363636	0.0886776
GEO07746p1 OS=Drosophila melanogaster OX=7227 GN=Pfdn1 PE=1 SV=2	Q9VMH8	15.873	14.7	1	1	1	1	1	#DIV/0!
GEO07753p1 OS=Drosophila melanogaster OX=7227 GN=Dmel\CG11151 PE=1 SV=1	Q9VY92	74.7826	12.4	8	8	6	8	0.888889	0.42265
GEO07841p1 OS=Drosophila melanogaster OX=7227 GN=D.M.UKP PE=2 SV=1	M9NDP2	16.9492	12.9	0	0	0	1	1.5	0.42265
GEO08227p1 OS=Drosophila melanogaster OX=7227 GN=Npc2h PE=1 SV=1	Q9VA41	42.6752	17.5	3	3	2	4	1	1
GEO08239p1 OS=Drosophila melanogaster OX=7227 GN=RpS16 PE=2 SV=1	A0A0B4LG52	47.973	16.8	10	9	10	11	1.09524	0.292893
GEO08256p1 OS=Drosophila melanogaster OX=7227 GN=CT27394 PE=1 SV=1	Q9W306	17.3554	12.9	3	0	1	2	1	1
GEO08311p1 OS=Drosophila melanogaster OX=7227 GN=EG:171E4.4 PE=1 SV=1	Q9W569	15.7143	14.7	0	1	0	0	0.666667	0.42265
GEO08394p1 OS=Drosophila melanogaster OX=7227 GN=Mgstl PE=1 SV=1	Q8SY70	28.4768	16.8	2	4	3	3	1	1
GEO08407p1 OS=Drosophila melanogaster OX=7227 GN=BcDNA:RH62365 PE=2 SV=1	Q9VMR9	16.8317	11.4	1	2	0	1	0.6	0.292893
GEO08441p1 OS=Drosophila melanogaster OX=7227 GN=LSm7 PE=1 SV=1	Q9VJI7	23.6364	12.2	1	1	2	0	1	1
GEO08445p1 OS=Drosophila melanogaster OX=7227 GN=Dmel\CG9686 PE=2 SV=1	Q9W309	20.9877	17.6	0	0	1	2	2.5	0.095466
GEO08456p1 OS=Drosophila melanogaster OX=7227 GN=Dmel\CG30373 PE=2 SV=1	A1Z7B8	46.2025	17.9	5	7	2	5	0.642857	0.29986
GEO08966p1 OS=Drosophila melanogaster OX=7227 GN=Grx1 PE=2 SV=1	Q9VVT6	51.7544	12.4	6	6	4	3	0.642857	0.0377496
GEO08974p1 OS=Drosophila melanogaster OX=7227 GN=Pfdn6 PE=2 SV=1	M9PD09	34.4	14.4	3	3	1	0	0.375	0.0377496
GEO08986p1 OS=Drosophila melanogaster OX=7227 GN=Nazo PE=1 SV=2	Q9VHT9	24.2857	14.9	5	4	1	1	0.363636	0.0198039
GEO08987p1 OS=Drosophila melanogaster OX=7227 GN=Dmel\CG5323 PE=1 SV=1	Q7JVK8	25.3425	16.6	1	2	3	1	1.2	0.698489
GEO08993p1 OS=Drosophila melanogaster OX=7227 GN=Dmel\CG42498 PE=2 SV=1	E1JIY8	14.4144	12.5	2	3	2	3	1	1
GEO09167p1 OS=Drosophila melanogaster OX=7227 GN=Nph PE=1 SV=1	Q9VAC4	39.1026	17.4	4	3	2	4	0.888889	0.698489
GEO09352p1 OS=Drosophila melanogaster OX=7227 GN=BcDNA:GH16758 PE=2 SV=1	Q9VJG4	21.1765	10.1	1	0	0	0	0.666667	0.42265
GEO09602p1 OS=Drosophila melanogaster OX=7227 GN=BcDNA:RH34302 PE=2 SV=2	Q9VDL5	26.8657	7.4	2	3	1	1	0.571429	0.095466
GEO09626p1 OS=Drosophila melanogaster OX=7227 GN=ND-MLRQ PE=1 SV=1	Q8SYJ2	49.3976	9.4	7	10	10	10	1.15789	0.42265
GEO09659p1 OS=Drosophila melanogaster OX=7227 GN=Dmel\CG13220 PE=1 SV=1	Q6NP72	71.8954	16.4	15	17	15	13	0.882353	0.292893
GEO10158p1 OS=Drosophila melanogaster OX=7227 GN=mRpS14 PE=2 SV=2	Q9VWI3	9.375	14.8	1	1	1	1	1	#DIV/0!
GEO10196p1 OS=Drosophila melanogaster OX=7227 GN=Dmel\CG17776 PE=2 SV=1	Q9W513	45.7143	8.1	5	3	4	3	0.9	0.698489
GEO10539p1 OS=Drosophila melanogaster OX=7227 GN=Dmel\CG6891 PE=1 SV=1	Q9VWQ7	17.7914	18.5	1	0	0	1	1	1
GEO11096p1 OS=Drosophila melanogaster OX=7227 GN=Dmel\CG34150 PE=2 SV=2	Q0KI15	43.7956	15.5	1	2	1	0	0.6	0.292893
GEO11443p1 OS=Drosophila melanogaster OX=7227 GN=UQCR-6.4 PE=2 SV=1	Q500Y7	80.7018	6.3	6	7	15	12	1.93333	0.0474207
GEO11814p1 OS=Drosophila melanogaster OX=7227 GN=Tim9a PE=2 SV=1	X2JEU5	67.3684	11.1	5	6	5	6	1	1
GEO12027p1 OS=Drosophila melanogaster OX=7227 GN=Dmel\CG15908 PE=2 SV=1	Q4QPU3	20.5128	18.3	4	3	2	1	0.555556	0.105573
GEO12033p1 OS=Drosophila melanogaster OX=7227 GN=Dmel\CG16986 PE=1 SV=1	Q9VZZ5	39.8601	15.8	5	5	4	3	0.75	0.095466
GEO12235p1 OS=Drosophila melanogaster OX=7227 GN=Dmel\CG7950 PE=2 SV=3	Q9VAA6	29.7468	16.7	3	2	3	3	1.14286	0.42265
GEO12465p1 OS=Drosophila melanogaster OX=7227 GN=Syb PE=1 SV=1	H1UUB1	20.155	14.1	4	2	3	2	0.875	0.698489
GEO13356p1 OS=Drosophila melanogaster OX=7227 GN=Dmel\CG34310 PE=2 SV=1	A8DYW4	48.6486	8.5	2	4	4	4	1.25	0.42265
GEO13361p1 OS=Drosophila melanogaster OX=7227 GN=SLIRP1 PE=1 SV=1	Q0KHQ1	28.8889	10	2	1	1	2	1	1
GH01077p OS=Drosophila melanogaster OX=7227 GN=UQCR-C1 PE=1 SV=2	Q9VFF0	40.4255	51.8	21	22	5	7	0.311111	0.00516266
GH01257p OS=Drosophila melanogaster OX=7227 GN=Dmel\CG5107 PE=2 SV=1	Q9VBQ4	7.04225	23.6	0	0	0	1	1.5	0.42265
GH01592p OS=Drosophila melanogaster OX=7227 GN=BEST:GH19547 PE=1 SV=1	Q7K5N8	40.2564	40.7	2	3	9	8	2.71429	0.0136061
GH01619p OS=Drosophila melanogaster OX=7227 GN=Rab2 PE=1 SV=1	O18333	64.3192	23.5	12	12	8	8	0.692308	#DIV/0!
GH01709p OS=Drosophila melanogaster OX=7227 GN=Dmel\CG5590 PE=1 SV=1	Q9VB10	67.7184	44.3	29	47	44	42	1.12821	0.636304
GH01837p OS=Drosophila melanogaster OX=7227 GN=FOHSDR PE=1 SV=1	Q9VDC0	19.2	27.2	2	3	2	3	1	1
GH02075p OS=Drosophila melanogaster OX=7227 GN=Tspo PE=1 SV=1	Q9VPR1	50.8108	20.1	9	10	6	8	0.761905	0.154846
GH02495p OS=Drosophila melanogaster OX=7227 GN=MESK2 PE=1 SV=1	Q8T0V2	7.15884	48.7	2	1	2	2	1.2	0.42265
GH02816p OS=Drosophila melanogaster OX=7227 GN=HL03644 PE=2 SV=2	Q9W043	25.4902	41.5	9	9	7	10	0.95	0.770584
GH03305p OS=Drosophila melanogaster OX=7227 GN=GH26 PE=1 SV=1	Q9VKI8	53.3133	35.2	14	16	14	12	0.875	0.292893
GH03980p OS=Drosophila melanogaster OX=7227 GN=Hf PE=2 SV=1	Q9VIQ4	18.6916	24.3	4	3	2	2	0.666667	0.095466
GH04039p OS=Drosophila melanogaster OX=7227 GN=Dmel\CG3625 PE=2 SV=1	Q9VPN0	5.24194	28.5	1	1	1	1	1	#DIV/0!
GH04080p OS=Drosophila melanogaster OX=7227 GN=PPO1 PE=1 SV=1	Q7K2W6	17.6812	79	4	4	7	8	1.7	0.0198039
GH04081p OS=Drosophila melanogaster OX=7227 GN=wupA PE=1 SV=1	E4NKJ3	32.3077	29.1	16	13	9	6	0.548387	0.080855
GH04176p OS=Drosophila melanogaster OX=7227 GN=Sip1 PE=1 SV=1	Q7K5M6	8.10811	30.7	1	1	2	2	1.5	#DIV/0!
GH04232p OS=Drosophila melanogaster OX=7227 GN=CT16527 PE=1 SV=1	Q9VPZ5	4.81203	70.9	2	2	2	2	1	#DIV/0!
GH04238p OS=Drosophila melanogaster OX=7227 GN=Dmel\CG5597 PE=1 SV=1	Q9W1H6	30.7692	29.6	6	7	4	3	0.6	0.0513167
GH04846p OS=Drosophila melanogaster OX=7227 GN=RagA-B PE=1 SV=1	Q9VHJ4	13.1833	35.6	2	3	3	3	1.14286	0.42265
GH04863p OS=Drosophila melanogaster OX=7227 GN=Dmel\CG14997 PE=1 SV=1	Q9VZF6	50.3282	51.1	25	23	21	27	1	1
GH04973p OS=Drosophila melanogaster OX=7227 GN=Dmel\CG10194 PE=2 SV=1	Q9VIV6	5.98291	40.3	1	3	2	2	1	1
GH05406p OS=Drosophila melanogaster OX=7227 GN=mRpS30 PE=1 SV=1	Q9VXP3	38.5996	65.1	14	13	0	0	0.0689655	0.00136893
GH05949p OS=Drosophila melanogaster OX=7227 GN=15010468 PE=1 SV=1	Q9VLM9	11.3725	28	1	2	2	1	1	1
GH06117p OS=Drosophila melanogaster OX=7227 GN=pst PE=2 SV=2	Q8IQ80	17.8218	77.4	10	8	3	3	0.4	0.0266715
GH06693p OS=Drosophila melanogaster OX=7227 GN=152078_at PE=1 SV=1	Q9VMC6	2.38663	45.7	0	1	1	0	1	1
GH07286p OS=Drosophila melanogaster OX=7227 GN=Dmel\CG13850 PE=1 SV=3	Q9VD14	59.3972	61.8	29	37	25	23	0.735294	0.160746
GH07301p OS=Drosophila melanogaster OX=7227 GN=CT9987 PE=1 SV=1	Q9W0J9	27.9503	35.6	3	3	3	5	1.25	0.42265
GH07444p OS=Drosophila melanogaster OX=7227 GN=Dmel\CG1309 PE=1 SV=1	Q9VZF1	25.1908	58.4	12	12	10	10	0.846154	#DIV/0!
GH07711p OS=Drosophila melanogaster OX=7227 GN=sds22 PE=1 SV=1	Q9VEK8	8.58896	37.8	0	1	2	1	1.66667	0.292893
GH08048p OS=Drosophila melanogaster OX=7227 GN=Dmel\CG1774 PE=1 SV=1	Q9V9W4	21.3983	54	5	3	0	0	0.2	0.057191
GH08677p OS=Drosophila melanogaster OX=7227 GN=nmd PE=2 SV=1	Q9VL02	40.3794	41.5	9	8	11	9	1.15789	0.311753
GH08893p OS=Drosophila melanogaster OX=7227 GN=Dmel\CG11790 PE=1 SV=1	Q8SWX6	7.94702	33.4	3	1	2	1	0.833333	0.698489
GH09052p OS=Drosophila melanogaster OX=7227 GN=Dmel\CG1208 PE=2 SV=1	Q8T0T6	2.41935	53.9	1	0	0	0	0.666667	0.42265
GH09096p OS=Drosophila melanogaster OX=7227 GN=CG6491 PE=1 SV=1	Q7K1H0	10.4938	36.5	1	0	3	1	2	0.311753
GH09295p OS=Drosophila melanogaster OX=7227 GN=CG8728-RA PE=1 SV=1	Q7K3W2	56.1151	61	19	18	20	17	1	1
GH09623p OS=Drosophila melanogaster OX=7227 GN=Dmel\CG6330 PE=1 SV=2	Q9VBA0	45.6522	41.3	10	12	9	9	0.833333	0.183503
GH10112p OS=Drosophila melanogaster OX=7227 GN=nec PE=1 SV=1	Q7JWX3	9.87395	53.7	2	1	2	2	1.2	0.42265
GH10714p OS=Drosophila melanogaster OX=7227 GN=Dmel\CG3842 PE=2 SV=1	Q9W404	14.532	44.9	4	4	3	5	1	1
GH11066p OS=Drosophila melanogaster OX=7227 GN=Dmel\CG10560 PE=2 SV=2	Q9VBS3	8.45411	48.1	1	1	1	0	0.75	0.42265
GH11067p OS=Drosophila melanogaster OX=7227 GN=Dmel\CG6567 PE=1 SV=1	Q9VGV9	8.08511	26.2	1	0	0	1	1	1
GH11113p OS=Drosophila melanogaster OX=7227 GN=Galk PE=1 SV=1	Q95U34	22.2449	54.1	5	8	8	5	1	1
GH11193p OS=Drosophila melanogaster OX=7227 GN=Rab18 PE=1 SV=1	Q9W4A0	19.797	22	4	3	3	2	0.777778	0.292893
GH11294p OS=Drosophila melanogaster OX=7227 GN=SmydA-1 PE=2 SV=1	Q7K561	13.4503	58.6	1	2	4	2	1.6	0.311753
GH11385p OS=Drosophila melanogaster OX=7227 GN=Irc PE=1 SV=2	Q9VEP8	13.3429	78.2	5	7	2	4	0.571429	0.16795
GH11519p OS=Drosophila melanogaster OX=7227 GN=mfas PE=1 SV=1	Q9VGE9	2.45098	90.6	1	2	0	1	0.6	0.292893
GH11618p OS=Drosophila melanogaster OX=7227 GN=cpt PE=2 SV=1	Q8T0S3	2.40964	48.1	1	1	1	0	0.75	0.42265
GH11762p OS=Drosophila melanogaster OX=7227 GN=Dmel\CG9512 PE=1 SV=1	Q9VY05	15.0883	68.8	4	5	0	1	0.272727	0.0298575
GH11824p OS=Drosophila melanogaster OX=7227 GN=POLDIP2 PE=1 SV=1	Q9VNC0	10.7317	46.3	4	2	3	2	0.875	0.698489
GH12103p OS=Drosophila melanogaster OX=7227 GN=metro PE=1 SV=1	Q8T5S9	37.0504	62.6	11	15	4	5	0.392857	0.0540947
GH12395p OS=Drosophila melanogaster OX=7227 GN=CG17837 PE=1 SV=1	Q95SN8	11.6197	32	1	0	0	0	0.666667	0.42265
GH12548p OS=Drosophila melanogaster OX=7227 GN=Dmel\CG11236 PE=2 SV=1	Q9VM80	26.393	37.6	3	4	6	5	1.44444	0.105573
GH12661p OS=Drosophila melanogaster OX=7227 GN=CG10854 PE=2 SV=2	Q9VZM6	4.7619	31.8	0	1	1	1	1.33333	0.42265
GH12831p OS=Drosophila melanogaster OX=7227 GN=CG17837 PE=2 SV=2	Q9I7I3	16.3823	32.8	1	3	2	1	0.833333	0.698489
GH13039p OS=Drosophila melanogaster OX=7227 GN=gammaSnap1 PE=1 SV=1	Q9U6R9	38.4106	33.7	5	6	8	9	1.46154	0.0513167
GH13256p OS=Drosophila melanogaster OX=7227 GN=Mtpbeta PE=1 SV=1	Q9W1H8	33.9019	50.6	9	10	8	8	0.857143	0.095466
GH13262p OS=Drosophila melanogaster OX=7227 GN=CG1814-RB PE=1 SV=1	Q7K3S2	19.5599	48.4	4	5	4	2	0.727273	0.311753
GH13495p OS=Drosophila melanogaster OX=7227 GN=Dmel\CG10513 PE=1 SV=2	Q9VBT7	18.7204	48.9	3	3	4	3	1.125	0.42265
GH13992p OS=Drosophila melanogaster OX=7227 GN=shrb PE=1 SV=1	Q8T0Q4	16.3717	25.4	2	2	4	3	1.5	0.095466
GH14121p OS=Drosophila melanogaster OX=7227 GN=Dmel\CG8043 PE=1 SV=1	Q9VHN4	8.33333	39.5	3	2	2	1	0.714286	0.292893
GH14260p OS=Drosophila melanogaster OX=7227 GN=Dmel\CG9775 PE=2 SV=1	Q8T0Q2	5.07937	34.1	0	0	0	0	1	#DIV/0!
GH14950p OS=Drosophila melanogaster OX=7227 GN=Tsp42El PE=1 SV=1	Q7K527	17.5115	24.3	2	3	1	0	0.428571	0.105573
GH15104p1 OS=Drosophila melanogaster OX=7227 GN=Dmel\CG42307 PE=2 SV=1	B7Z0C9	32.6316	11	2	3	2	2	0.857143	0.42265
GH15213p OS=Drosophila melanogaster OX=7227 GN=Dmel\CG12065 PE=1 SV=1	Q8MRM6	36.6615	71.1	10	12	13	12	1.125	0.311753
GH15296p OS=Drosophila melanogaster OX=7227 GN=Scp1 PE=1 SV=1	Q8MSI2	52.381	21.6	7	11	12	10	1.2	0.465478
GH15472p OS=Drosophila melanogaster OX=7227 GN=Slc25A46a PE=2 SV=1	Q9VXK8	13.0641	47.3	5	3	2	1	0.5	0.154846
GH15921p OS=Drosophila melanogaster OX=7227 GN=cg16820 PE=2 SV=2	Q9VK11	15.2104	33.3	4	3	1	1	0.444444	0.0377496
GH15945p OS=Drosophila melanogaster OX=7227 GN=Dmel\CG6432 PE=2 SV=1	Q9VC92	19.8813	75	7	7	9	7	1.125	0.42265
GH16429p OS=Drosophila melanogaster OX=7227 GN=RagC-D PE=1 SV=1	Q7K519	19.7403	43.9	2	3	6	3	1.57143	0.333333
GH16463p OS=Drosophila melanogaster OX=7227 GN=BEST:GM01072 PE=2 SV=1	Q95R34	4.20712	36.3	1	0	0	1	1	1
GH16657p OS=Drosophila melanogaster OX=7227 GN=Sdic3 PE=2 SV=3	Q8IRZ3	8.81801	59.1	4	0	1	2	0.833333	0.830969
GH16740p OS=Drosophila melanogaster OX=7227 GN=GstT4 PE=1 SV=1	Q8MRM0	34.5992	27.6	2	3	7	6	2.14286	0.0298575
GH17155p OS=Drosophila melanogaster OX=7227 GN=Dmel\CG5339 PE=2 SV=1	Q9W1H1	4.91803	34.7	1	0	0	1	1	1
GH17516p OS=Drosophila melanogaster OX=7227 GN=Dmel\CG8768 PE=1 SV=1	Q8T0N5	58.2781	32.8	15	12	22	16	1.37931	0.242729
GH17623p OS=Drosophila melanogaster OX=7227 GN=CG3364 PE=2 SV=1	Q7K332	22.5941	27.6	2	2	3	5	1.66667	0.183503
GH17672p OS=Drosophila melanogaster OX=7227 GN=CT30783 PE=1 SV=1	Q7JVN6	14.2566	53.2	6	4	4	2	0.666667	0.292893
GH18222p OS=Drosophila melanogaster OX=7227 GN=Mal-A5 PE=1 SV=1	Q8T0N3	4.68165	61.6	2	3	2	0	0.571429	0.311753
GH19557p OS=Drosophila melanogaster OX=7227 GN=Dmel\CG42371 PE=2 SV=1	B7YZZ0	12.6437	10.2	2	1	0	2	0.8	0.698489
GH19706p OS=Drosophila melanogaster OX=7227 GN=Vta1 PE=1 SV=1	Q9W0B3	6.32911	34.4	1	2	2	2	1.2	0.42265
GH19849p OS=Drosophila melanogaster OX=7227 GN=Dmel\CG6656 PE=2 SV=1	Q9VD68	15.6962	44.8	2	3	0	2	0.571429	0.311753
GH20621p OS=Drosophila melanogaster OX=7227 GN=cg5945 PE=1 SV=1	Q9VK12	34.4	28.5	7	7	3	4	0.5625	0.0198039
GH20802p OS=Drosophila melanogaster OX=7227 GN=Dmel\CG2233 PE=1 SV=1	Q9W3L4	27.5362	46.5	9	7	10	7	1.05556	0.80755
GH20840p OS=Drosophila melanogaster OX=7227 GN=Dmel\CG11407 PE=1 SV=1	Q9VDU1	12.2677	60.6	3	3	7	5	1.75	0.095466
GH21048p OS=Drosophila melanogaster OX=7227 GN=Shawn PE=2 SV=2	Q9VWG0	34.8837	42.1	6	8	4	7	0.8125	0.492907
GH21490p OS=Drosophila melanogaster OX=7227 GN=Dmel\CG6484 PE=1 SV=1	Q7K3P6	6.88172	50.2	2	2	2	1	0.833333	0.42265
GH21596p OS=Drosophila melanogaster OX=7227 GN=Dmel\CG5023 PE=1 SV=1	Q9I7J0	39.645	19.1	3	4	5	4	1.22222	0.292893
GH21964p OS=Drosophila melanogaster OX=7227 GN=kermit PE=1 SV=1	Q7JX82	4.7619	36.8	0	1	1	0	1	1
GH22096p OS=Drosophila melanogaster OX=7227 GN=Dmel\CG6984 PE=1 SV=1	Q7K1C3	13.6842	31.1	1	1	3	2	1.75	0.095466
GH22139p OS=Drosophila melanogaster OX=7227 GN=anon-WO0242455.53 PE=2 SV=1	Q95T49	25.3289	34.1	7	7	6	4	0.75	0.183503
GH22160p OS=Drosophila melanogaster OX=7227 GN=Dmel\CG5805 PE=2 SV=1	Q9VC40	16.2242	37.9	3	5	1	3	0.6	0.292893
GH22994p OS=Drosophila melanogaster OX=7227 GN=CT28495 PE=1 SV=2	Q9VG23	36.7442	24.4	4	3	5	3	1.11111	0.698489
GH23390p OS=Drosophila melanogaster OX=7227 GN=Dmel\CG6028 PE=1 SV=1	Q95SI7	65.8703	32.3	13	17	14	15	0.96875	0.830969
GH23891p OS=Drosophila melanogaster OX=7227 GN=Nepl11 PE=2 SV=1	Q9VN01	7.77027	67.3	0	0	1	2	2.5	0.095466
GH24787p OS=Drosophila melanogaster OX=7227 GN=Pus7 PE=1 SV=1	Q9VSK9	27.5204	82.7	16	21	4	10	0.410256	0.0985589
GH25425p OS=Drosophila melanogaster OX=7227 GN=Dmel\CG6180 PE=1 SV=2	Q9VK60	38.1323	28.7	7	6	4	3	0.6	0.0513167
GH25466p OS=Drosophila melanogaster OX=7227 GN=Dmel\CG7724 PE=1 SV=1	Q9VVE3	8.29146	44.8	1	1	0	2	1	1
GH25855p OS=Drosophila melanogaster OX=7227 GN=Pcyt2 PE=2 SV=1	Q9W0D9	7.34908	43.7	2	1	1	0	0.6	0.292893
GH26015p OS=Drosophila melanogaster OX=7227 GN=Dmel\CG8888 PE=1 SV=1	Q7K3N4	4.63918	43.5	2	2	0	0	0.333333	#DIV/0!
GH26270p OS=Drosophila melanogaster OX=7227 GN=Idh3b PE=1 SV=1	Q9VD58	53.5135	40.4	36	34	32	30	0.888889	0.105573
GH26459p OS=Drosophila melanogaster OX=7227 GN=Dmel\CG5989 PE=2 SV=1	Q9VSM4	30.9633	50.3	9	9	6	5	0.65	0.0198039
GH26575p OS=Drosophila melanogaster OX=7227 GN=Nepl12 PE=2 SV=1	Q9VH96	3.7037	80.8	2	2	1	2	0.833333	0.42265
GH27195p OS=Drosophila melanogaster OX=7227 GN=CG5558 PE=1 SV=3	Q9VDZ5	18.1818	15	1	1	0	0	0.5	#DIV/0!
GH28326p OS=Drosophila melanogaster OX=7227 GN=45555989 PE=1 SV=2	Q9VWV4	31.2698	71.7	9	8	14	13	1.52632	0.0194193
GH28348p OS=Drosophila melanogaster OX=7227 GN=jp PE=2 SV=1	Q7JV09	1.89753	115.9	2	2	1	1	0.666667	#DIV/0!
GH28721p OS=Drosophila melanogaster OX=7227 GN=Dmel\CG9451 PE=2 SV=1	Q9VW00	14.878	46.5	5	2	7	6	1.66667	0.198216
GH28815p OS=Drosophila melanogaster OX=7227 GN=Dmel\CG33722 PE=1 SV=1	Q6NL44	11.7155	53.6	2	3	4	4	1.42857	0.095466
Gilgamesh, isoform C OS=Drosophila melanogaster OX=7227 GN=gish PE=1 SV=2	Q8INB6	12.4122	48.7	4	3	4	5	1.22222	0.292893
GILT-like protein 1 OS=Drosophila melanogaster OX=7227 GN=GILT1 PE=1 SV=1	Q95RA9	66	27.7	11	10	10	10	0.956522	0.42265
Glucose-6-phosphate 1-dehydrogenase OS=Drosophila melanogaster OX=7227 GN=Zw PE=1 SV=2	P12646	14.5038	60.4	2	1	2	1	1	1
Glucose-6-phosphate 1-epimerase OS=Drosophila melanogaster OX=7227 GN=BG:DS00797.2 PE=1 SV=1	Q9V3D1	6.73401	34.2	2	2	1	0	0.5	0.095466
Glucosidase 2 subunit beta OS=Drosophila melanogaster OX=7227 GN=GCS2beta PE=1 SV=1	Q9VJD1	17.8832	61.5	9	7	5	6	0.722222	0.154846
Glucosylceramidase OS=Drosophila melanogaster OX=7227 GN=Gba1b PE=3 SV=3	Q8IMY3	8.48057	64.8	2	1	1	3	1.2	0.698489
Glutamate carrier 1, isoform A OS=Drosophila melanogaster OX=7227 GN=GC1 PE=1 SV=1	Q9VGF7	48.9097	34.5	12	14	9	9	0.714286	0.057191
Glutamate dehydrogenase OS=Drosophila melanogaster OX=7227 GN=Gdh PE=1 SV=1	A0A0C4DHE7	60.8696	43	26	23	23	19	0.862745	0.296474
Glutamate dehydrogenase, mitochondrial OS=Drosophila melanogaster OX=7227 GN=Gdh PE=1 SV=2	P54385	58.8968	62.5	42	43	50	43	1.09195	0.375305
Glutamic acid decarboxylase 1, isoform D OS=Drosophila melanogaster OX=7227 GN=Gad1 PE=3 SV=1	M9PH99	64.902	57.8	42	39	47	53	1.22892	0.105325
Glutaminase OS=Drosophila melanogaster OX=7227 GN=GLS PE=1 SV=1	A1Z943	32.9787	73.3	9	9	10	9	1.05	0.42265
Glutamine amidotransferase OS=Drosophila melanogaster OX=7227 GN=bur PE=1 SV=3	Q9VIE7	8.49195	76.7	4	2	3	4	1.125	0.698489
Glutamine synthetase OS=Drosophila melanogaster OX=7227 GN=Gs1 PE=1 SV=1	E1JHQ1	30.5764	44.4	12	11	7	7	0.64	0.0121217
Glutamine synthetase OS=Drosophila melanogaster OX=7227 GN=Gs2 PE=1 SV=1	X2JDA5	41.2869	41.7	13	12	15	10	1	1
Glutamine--fructose-6-phosphate transaminase (isomerizing) OS=Drosophila melanogaster OX=7227 GN=Gfat1 PE=1 SV=2	Q7PLC5	4.25963	55.6	0	1	1	0	1	1
Glutamine--fructose-6-phosphate transaminase (isomerizing) OS=Drosophila melanogaster OX=7227 GN=Gfat2 PE=1 SV=1	Q9VAW3	3.22108	76.5	0	0	1	0	1.5	0.42265
Glutaminyl-peptide cyclotransferase OS=Drosophila melanogaster OX=7227 GN=isoQC PE=1 SV=1	Q86PD7	11.2994	40.8	2	1	1	2	1	1
Glutamyl-tRNA synthetase OS=Drosophila melanogaster OX=7227 GN=GluRS-m PE=3 SV=1	Q9VV59	11.1546	58.5	3	3	2	3	0.875	0.42265
Glutamyl-tRNA(Gln) amidotransferase subunit A, mitochondrial OS=Drosophila melanogaster OX=7227 GN=gatA PE=2 SV=1	Q9VE09	10.2362	55.8	2	2	1	1	0.666667	#DIV/0!
Glutamyl-tRNA(Gln) amidotransferase subunit B, mitochondrial OS=Drosophila melanogaster OX=7227 GN=GatB PE=3 SV=2	Q9VCD0	7.75194	57.3	1	2	1	0	0.6	0.292893
Glutathione peroxidase OS=Drosophila melanogaster OX=7227 GN=PHGPx PE=1 SV=1	Q9VZQ8	58.5799	18.7	6	8	8	5	0.9375	0.80755
Glutathione S transferase D9, isoform A OS=Drosophila melanogaster OX=7227 GN=GstD9 PE=1 SV=1	Q9VGA0	9.63303	25.4	1	0	0	0	0.666667	0.42265
Glutathione S transferase E10, isoform A OS=Drosophila melanogaster OX=7227 GN=GstE10 PE=2 SV=1	Q4V6J1	8.33333	27.2	1	1	2	2	1.5	#DIV/0!
Glutathione S transferase E12, isoform A OS=Drosophila melanogaster OX=7227 GN=GstE12 PE=1 SV=1	Q9XYZ9	6.72646	25.2	1	1	1	1	1	#DIV/0!
Glutathione S transferase E9 OS=Drosophila melanogaster OX=7227 GN=GstE9 PE=1 SV=1	Q7K8X7	15.8371	24.9	2	2	3	2	1.16667	0.42265
Glutathione S transferase O2, isoform B OS=Drosophila melanogaster OX=7227 GN=GstO2 PE=1 SV=2	Q9VSL4	20	28.7	1	1	4	4	2.5	#DIV/0!
Glutathione S transferase O3 OS=Drosophila melanogaster OX=7227 GN=GstO3 PE=1 SV=1	Q9VSL2	13.278	27.7	1	1	2	1	1.25	0.42265
Glutathione S transferase S1, isoform D OS=Drosophila melanogaster OX=7227 GN=GstS1 PE=1 SV=1	A0A0B4KFT5	32.8	27.8	3	4	5	6	1.44444	0.105573
Glutathione S transferase T1 OS=Drosophila melanogaster OX=7227 GN=GstT1 PE=1 SV=1	Q7K0B6	66.2281	26.6	16	18	16	16	0.944444	0.42265
Glutathione S transferase T2 OS=Drosophila melanogaster OX=7227 GN=GstT2 PE=1 SV=2	A1Z7X7	22.807	26.6	1	4	3	1	0.857143	0.80755
Glutathione S transferase T3, isoform B OS=Drosophila melanogaster OX=7227 GN=GstT3 PE=3 SV=1	E1JJS1	45.1493	31.4	7	10	8	5	0.789474	0.4453
Glutathione S-transferase D1 OS=Drosophila melanogaster OX=7227 GN=GstD1 PE=1 SV=1	P20432	48.3254	23.9	8	9	8	10	1.05263	0.698489
Glutathione S-transferase D4 OS=Drosophila melanogaster OX=7227 GN=GstD4 PE=1 SV=1	Q9VG96	13.9535	24.7	1	0	1	0	1	1
Glutathione S-transferase S1 OS=Drosophila melanogaster OX=7227 GN=GstS1 PE=1 SV=2	P41043	30.9237	27.6	4	5	5	7	1.27273	0.311753
Glutathione synthetase OS=Drosophila melanogaster OX=7227 GN=Gss2 PE=1 SV=2	Q8IQZ1	2.85132	54.6	0	0	1	1	2	#DIV/0!
Glyceraldehyde-3-phosphate dehydrogenase 1 OS=Drosophila melanogaster OX=7227 GN=Gapdh1 PE=2 SV=2	P07486	81.6265	35.3	54	56	55	56	1.00893	0.698489
Glyceraldehyde-3-phosphate dehydrogenase OS=Drosophila melanogaster OX=7227 GN=Gapdh2 PE=3 SV=1	M9PJN8	78.012	35.3	50	50	47	53	1	1
Glycerol kinase OS=Drosophila melanogaster OX=7227 GN=Gk1 PE=1 SV=1	Q9W0U0	27.5093	58.8	4	9	11	6	1.26667	0.628609
Glycerol kinase OS=Drosophila melanogaster OX=7227 GN=Gk2 PE=2 SV=2	Q9W095	5.20833	64.5	3	1	2	0	0.666667	0.552786
Glycerol-3-phosphate acyltransferase 4, isoform E OS=Drosophila melanogaster OX=7227 GN=Gpat4 PE=1 SV=1	A0A0B4LHH1	9.47368	43.5	3	4	1	5	0.888889	0.830969
Glycerol-3-phosphate dehydrogenase [NAD(+)] OS=Drosophila melanogaster OX=7227 GN=Gpdh1 PE=1 SV=1	M9PC43	90.085	38.6	60	59	70	80	1.2562	0.0909834
Glycerol-3-phosphate dehydrogenase [NAD(+)], cytoplasmic OS=Drosophila melanogaster OX=7227 GN=Gpdh1 PE=1 SV=3	P13706	89.2562	39.7	60	58	71	80	1.275	0.0699612
Glycerol-3-phosphate dehydrogenase OS=Drosophila melanogaster OX=7227 GN=Gpo1 PE=1 SV=1	Q7K569	50.9669	80.4	40	38	36	32	0.875	0.154846
Glycine cleavage system H protein, mitochondrial OS=Drosophila melanogaster OX=7227 GN=ppl PE=2 SV=1	Q9U616	12.7273	18	0	1	2	1	1.66667	0.292893
Glycogen [starch] synthase OS=Drosophila melanogaster OX=7227 GN=GlyS PE=1 SV=2	Q9VFC8	72.0733	81.7	97	102	136	125	1.30846	0.0359459
Glycogen-binding subunit 76A OS=Drosophila melanogaster OX=7227 GN=Gbs-76A PE=1 SV=1	Q9VVY3	10.7195	73.9	3	2	0	0	0.285714	0.0377496
Glycogenin, isoform B OS=Drosophila melanogaster OX=7227 GN=Gyg PE=1 SV=3	Q9W2J6	3.6036	37.8	1	0	1	2	1.66667	0.292893
Glyoxalase I OS=Drosophila melanogaster OX=7227 GN=Glo1 PE=1 SV=1	A1Z6X6	32.3864	20	3	3	3	3	1	#DIV/0!
GM01152p OS=Drosophila melanogaster OX=7227 GN=Dmel\CG3040 PE=1 SV=2	Q9W3T9	5.46218	26.9	0	0	1	1	2	#DIV/0!
GM01318p OS=Drosophila melanogaster OX=7227 GN=Wbp2 PE=1 SV=1	Q95SE8	3.85757	35.3	0	1	1	1	1.33333	0.42265
GM01519p OS=Drosophila melanogaster OX=7227 GN=Pld3 PE=1 SV=1	Q9VIF2	23.8866	55.6	9	12	10	10	0.956522	0.770584
GM02567p OS=Drosophila melanogaster OX=7227 GN=Dmel\CG5114 PE=1 SV=1	Q9VUI8	10.3529	47.5	1	1	4	2	2	0.183503
GM03767p OS=Drosophila melanogaster OX=7227 GN=mRpL12 PE=1 SV=1	Q9VSR5	17.033	19.6	1	1	1	1	1	#DIV/0!
GM05240p OS=Drosophila melanogaster OX=7227 GN=Dmel\CG6178 PE=1 SV=1	Q9VCC6	40.8088	59.9	11	14	18	14	1.25926	0.296474
GM09977p OS=Drosophila melanogaster OX=7227 GN=anon-WO0172774.138 PE=1 SV=1	Q9VSC5	33.2326	36.7	4	3	3	6	1.22222	0.591752
GM13341p OS=Drosophila melanogaster OX=7227 GN=Dmel\CG2100 PE=1 SV=1	Q9VNH2	15.5136	55.3	5	5	6	3	0.916667	0.770584
GM14286p OS=Drosophila melanogaster OX=7227 GN=Pdp PE=1 SV=1	Q9W3Q1	27.1579	53.5	3	2	7	7	2.28571	0.0121217
GM14292p OS=Drosophila melanogaster OX=7227 GN=Dmel\CG11444 PE=1 SV=1	Q9W4J4	6.04651	22.9	0	0	0	1	1.5	0.42265
GM16226p OS=Drosophila melanogaster OX=7227 GN=Dmel\CG10343 PE=1 SV=1	Q9VJ60	15.4206	24.1	2	1	1	1	0.8	0.42265
Golgi phosphoprotein 3 homolog sauron OS=Drosophila melanogaster OX=7227 GN=sau PE=1 SV=1	Q9VQ93	11.5646	33.5	2	2	2	1	0.833333	0.42265
GPN-loop GTPase OS=Drosophila melanogaster OX=7227 GN=Dmel\CG3704 PE=1 SV=1	Q9V3R3	5.2356	42.8	1	2	2	2	1.2	0.42265
Gram-negative bacteria-binding protein 3 OS=Drosophila melanogaster OX=7227 GN=GNBP3 PE=1 SV=2	Q9NHA8	6.93878	55.2	3	3	2	3	0.875	0.42265
Grasp65 OS=Drosophila melanogaster OX=7227 GN=Grasp65 PE=1 SV=1	Q9VW57	2.82609	47.7	1	1	0	0	0.5	#DIV/0!
GrpE protein homolog, mitochondrial OS=Drosophila melanogaster OX=7227 GN=Roe1 PE=2 SV=2	P48604	42.723	23.9	8	7	5	5	0.705882	0.0377496
GS1-like, isoform B OS=Drosophila melanogaster OX=7227 GN=Gs1l PE=1 SV=1	E2QCN9	8.65801	25.6	0	0	0	1	1.5	0.42265
GTP:AMP phosphotransferase, mitochondrial OS=Drosophila melanogaster OX=7227 GN=Ak3 PE=1 SV=1	Q9VGU6	20.8333	24.1	2	2	2	3	1.16667	0.42265
GTPase-activating protein skywalker OS=Drosophila melanogaster OX=7227 GN=sky PE=1 SV=2	Q9VIH7	3.40716	67.3	1	1	3	1	1.5	0.42265
GTP-binding nuclear protein OS=Drosophila melanogaster OX=7227 GN=Ran PE=1 SV=1	A4V4A5	21.7593	24.7	1	1	3	1	1.5	0.42265
GTP-binding protein 128up OS=Drosophila melanogaster OX=7227 GN=128up PE=2 SV=2	P32234	16.0326	41.1	4	4	5	5	1.2	#DIV/0!
Guanine deaminase OS=Drosophila melanogaster OX=7227 GN=DhpD PE=1 SV=1	Q9VMY9	35.9375	48.9	11	12	8	9	0.76	0.0513167
Guanine nucleotide-binding protein subunit beta-2 OS=Drosophila melanogaster OX=7227 GN=Gbeta76C PE=1 SV=3	P29829	9.24855	38.3	3	1	2	1	0.833333	0.698489
Guanine nucleotide-binding protein subunit beta-like protein OS=Drosophila melanogaster OX=7227 GN=Rack1 PE=1 SV=2	O18640	41.195	35.6	10	9	5	6	0.619048	0.0298575
Guanine nucleotide-binding protein subunit gamma-1 OS=Drosophila melanogaster OX=7227 GN=Ggamma1 PE=2 SV=1	P38040	40	8.1	2	1	2	2	1.2	0.42265
Guanylate kinase OS=Drosophila melanogaster OX=7227 GN=Dmel\CG11811 PE=1 SV=1	Q9VTB3	33.9056	25.9	4	6	6	6	1.16667	0.42265
GXIVsPLA2, isoform A OS=Drosophila melanogaster OX=7227 GN=GXIVsPLA2 PE=2 SV=2	Q9VUV6	10.4348	25.9	1	1	1	2	1.25	0.42265
H(+)-transporting two-sector ATPase OS=Drosophila melanogaster OX=7227 GN=Vha68-1 PE=1 SV=1	M9PD18	50.9772	68.3	19	18	18	14	0.871795	0.349055
H(+)-transporting two-sector ATPase OS=Drosophila melanogaster OX=7227 GN=Vha68-2 PE=1 SV=1	A4V0N4	61.8893	68.3	29	29	27	28	0.95	0.095466
HBS1-like protein OS=Drosophila melanogaster OX=7227 GN=HBS1 PE=1 SV=2	Q9W074	14.0299	74.1	3	6	3	3	0.727273	0.42265
HDC00331 OS=Drosophila melanogaster OX=7227 GN=Dmel\CG34172 PE=1 SV=1	Q6IHY5	20.9677	6.6	2	2	1	1	0.666667	#DIV/0!
HDC05827 OS=Drosophila melanogaster OX=7227 GN=Dmel\CG34228 PE=1 SV=1	Q6IGN6	28.4091	9.9	2	3	3	2	1	1
HDC12925 OS=Drosophila melanogaster OX=7227 GN=Dmel\CG42394 PE=2 SV=1	Q6IKC0	14.2857	8.2	1	1	1	1	1	#DIV/0!
HDC14388 OS=Drosophila melanogaster OX=7227 GN=Dmel\CG34284 PE=4 SV=1	Q6IJR5	18.5484	13.3	1	2	1	0	0.6	0.292893
Heat shock 70 kDa protein cognate 1 OS=Drosophila melanogaster OX=7227 GN=Hsc70-1 PE=1 SV=1	P29843	49.454	70.6	46	40	29	42	0.829545	0.404743
Heat shock 70 kDa protein cognate 2 OS=Drosophila melanogaster OX=7227 GN=Hsc70-2 PE=1 SV=2	P11146	11.8483	69.7	12	8	10	8	0.909091	0.698489
Heat shock 70 kDa protein cognate 4 OS=Drosophila melanogaster OX=7227 GN=Hsc70-4 PE=1 SV=3	P11147	69.8925	71.1	88	88	82	86	0.955056	0.183503
Heat shock 70 kDa protein cognate 5 OS=Drosophila melanogaster OX=7227 GN=Hsc70-5 PE=1 SV=2	P29845	65.8892	74	86	80	43	45	0.535714	0.00651049
Heat shock protein 23, isoform B OS=Drosophila melanogaster OX=7227 GN=Hsp23 PE=3 SV=1	M9NE68	45.1613	20.6	5	2	3	4	1	1
Heat shock protein 26 OS=Drosophila melanogaster OX=7227 GN=Hsp26 PE=1 SV=2	P02517	25.4808	23	2	1	3	3	1.6	0.095466
Heat shock protein 27 OS=Drosophila melanogaster OX=7227 GN=Hsp27 PE=1 SV=2	P02518	12.2066	23.6	2	1	0	1	0.6	0.292893
Heat shock protein 60A OS=Drosophila melanogaster OX=7227 GN=Hsp60A PE=1 SV=3	O02649	63.8743	60.8	42	39	16	17	0.421687	0.00431222
Heat shock protein 68 OS=Drosophila melanogaster OX=7227 GN=Hsp68 PE=1 SV=1	O97125	28.9764	69.7	12	15	20	17	1.34483	0.142507
HECT-type E3 ubiquitin transferase OS=Drosophila melanogaster OX=7227 GN=Nedd4 PE=1 SV=1	B7Z068	3.42052	113.3	1	1	1	0	0.75	0.42265
Heme oxygenase OS=Drosophila melanogaster OX=7227 GN=Ho PE=1 SV=1	Q9VGJ9	31.0811	34.1	11	10	9	10	0.913043	0.292893
Heterogeneous nuclear ribonucleoprotein 27C OS=Drosophila melanogaster OX=7227 GN=Hrb27C PE=1 SV=2	P48809	36.5796	44.7	6	9	7	8	1	1
Heterogeneous nuclear ribonucleoprotein 87F OS=Drosophila melanogaster OX=7227 GN=Hrb87F PE=2 SV=2	P48810	8.83117	39.5	0	2	3	2	1.75	0.311753
Heterogeneous nuclear ribonucleoprotein A1 OS=Drosophila melanogaster OX=7227 GN=Hrb98DE PE=2 SV=1	P07909	6.0274	39	0	1	2	2	2	0.095466
Heterogeneous nuclear ribonucleoprotein K, isoform E OS=Drosophila melanogaster OX=7227 GN=HnRNP-K PE=1 SV=1	E1JGN7	15.6187	49.8	3	3	2	4	1	1
Histidine triad nucleotide binding protein 1, isoform A OS=Drosophila melanogaster OX=7227 GN=HINT1 PE=1 SV=1	Q8STA5	32	16.6	4	4	4	5	1.1	0.42265
Histidine--tRNA ligase OS=Drosophila melanogaster OX=7227 GN=HisRS PE=1 SV=1	Q9VWT1	37.931	57.7	16	15	18	15	1.06061	0.591752
Histone deacetylase 6, isoform G OS=Drosophila melanogaster OX=7227 GN=HDAC6 PE=1 SV=1	M9PJN5	9.16031	130.8	7	12	9	8	0.904762	0.732739
Histone deacetylase HDAC1 OS=Drosophila melanogaster OX=7227 GN=HDAC1 PE=1 SV=2	Q94517	5.56622	58.3	0	1	1	1	1.33333	0.42265
Histone H2B OS=Drosophila melanogaster OX=7227 GN=His2B PE=1 SV=2	P02283	23.5772	13.7	1	3	2	3	1.16667	0.698489
Histone H4 OS=Drosophila melanogaster OX=7227 GN=His4 PE=1 SV=2	P84040	19.4175	11.4	1	1	1	1	1	#DIV/0!
HL01062p OS=Drosophila melanogaster OX=7227 GN=CT30701 PE=1 SV=1	Q9VU17	5.00928	58.4	2	2	2	1	0.833333	0.42265
HL01444p OS=Drosophila melanogaster OX=7227 GN=NimB2 PE=2 SV=1	Q7KTA1	2.3753	45.7	1	1	1	0	0.75	0.42265
HL01515p OS=Drosophila melanogaster OX=7227 GN=Dmel\CG5973 PE=2 SV=2	Q9VM11	15.7556	36.1	1	4	1	2	0.714286	0.591752
HL04814p OS=Drosophila melanogaster OX=7227 GN=slf PE=1 SV=1	Q8SZK9	15.1515	26.3	1	1	1	1	1	#DIV/0!
HL07956p OS=Drosophila melanogaster OX=7227 GN=mRpL18 PE=2 SV=1	Q7JVK1	6.45161	21.2	1	0	0	0	0.666667	0.42265
HL08109p OS=Drosophila melanogaster OX=7227 GN=yip2 PE=1 SV=1	Q9VL70	25.1256	41.6	6	5	6	6	1.07692	0.42265
Holocarboxylase synthetase, isoform C OS=Drosophila melanogaster OX=7227 GN=Hcs PE=1 SV=1	A0A0B4LGM5	7.35435	116.5	3	3	2	4	1	1
Hsc/Hsp70-interacting protein related, isoform B OS=Drosophila melanogaster OX=7227 GN=HIP-R PE=4 SV=1	E2QD63	24.1379	41	4	4	5	2	0.9	0.770584
HSP 82 OS=Drosophila melanogaster OX=7227 GN=Gp93 PE=1 SV=1	Q9VAY2	31.0038	90.2	12	18	15	21	1.1875	0.552786
HSP 82 OS=Drosophila melanogaster OX=7227 GN=Hsp83 PE=3 SV=1	M9PBL3	66.1088	81.8	92	90	89	85	0.956522	0.215535
Hsp90 co-chaperone Cdc37 OS=Drosophila melanogaster OX=7227 GN=Cdc37 PE=1 SV=1	Q24276	24.9357	45.1	7	6	11	9	1.46667	0.0886776
Hu li tai shao, isoform O OS=Drosophila melanogaster OX=7227 GN=hts PE=1 SV=1	A0A0B4K849	16.7598	79	4	4	5	3	1	1
Hydroxymethylbilane hydrolyase [cyclizing] OS=Drosophila melanogaster OX=7227 GN=Uros1 PE=1 SV=1	Q9W3B3	13.7184	30.9	1	1	2	2	1.5	#DIV/0!
Hydroxymethylglutaryl-CoA lyase OS=Drosophila melanogaster OX=7227 GN=Hmgcl PE=1 SV=2	Q9VM58	4.02477	34.2	1	1	1	1	1	#DIV/0!
IA-2 protein tyrosine phosphatase, isoform D OS=Drosophila melanogaster OX=7227 GN=IA-2 PE=1 SV=2	Q59E11	2.06738	145.6	1	2	1	2	1	1
IGF-II mRNA-binding protein, isoform D OS=Drosophila melanogaster OX=7227 GN=Imp PE=1 SV=1	Q8IR99	36.8237	62.6	15	17	12	17	0.911765	0.633492
IGF-II mRNA-binding protein, isoform K OS=Drosophila melanogaster OX=7227 GN=Imp PE=1 SV=2	Q0KHU2	36.4501	69.4	16	18	13	17	0.888889	0.465478
IGF-II mRNA-binding protein, isoform L OS=Drosophila melanogaster OX=7227 GN=Imp PE=1 SV=1	M9NF14	39.185	69.9	16	21	13	19	0.871795	0.587607
Imaginal disc growth factor 4, isoform C OS=Drosophila melanogaster OX=7227 GN=Idgf4 PE=1 SV=1	X2JEB6	40.9502	48.6	16	14	14	10	0.8125	0.311753
Imaginal disk growth factor 6 OS=Drosophila melanogaster OX=7227 GN=Idgf6 PE=1 SV=2	Q23997	17.2566	50.3	6	5	6	5	1	1
Immediate early response 3-interacting protein 1 OS=Drosophila melanogaster OX=7227 GN=Dmel\CG32069 PE=2 SV=2	Q9VTE1	16.25	9	0	1	0	0	0.666667	0.42265
Importin subunit alpha OS=Drosophila melanogaster OX=7227 GN=Kap-alpha1 PE=2 SV=1	O76521	5.15654	60	2	2	1	2	0.833333	0.42265
Importin subunit alpha OS=Drosophila melanogaster OX=7227 GN=Kap-alpha3 PE=1 SV=1	Q9V455	21.0117	57	8	7	4	5	0.647059	0.0513167
Importin subunit alpha OS=Drosophila melanogaster OX=7227 GN=Pen PE=1 SV=2	P52295	19.5402	57.8	4	5	4	9	1.36364	0.514929
Importin subunit beta OS=Drosophila melanogaster OX=7227 GN=Fs(2)Ket PE=1 SV=2	O18388	8.48416	98.6	3	5	2	4	0.8	0.552786
Inactivation no afterpotential D, isoform B OS=Drosophila melanogaster OX=7227 GN=inaD PE=1 SV=1	D3DMF9	1.6035	75.7	1	1	0	0	0.5	#DIV/0!
Inactive glutathione S-transferase D3 OS=Drosophila melanogaster OX=7227 GN=GstD3 PE=2 SV=1	Q9VG97	20.1005	22.9	1	2	2	4	1.6	0.311753
Inactive selenide, water dikinase-like protein OS=Drosophila melanogaster OX=7227 GN=SelD PE=2 SV=1	O18373	16.0804	43.4	4	5	4	5	1	1
Inorganic diphosphatase OS=Drosophila melanogaster OX=7227 GN=Nurf-38 PE=1 SV=1	B7YZQ7	57.2414	32.6	8	7	13	9	1.41176	0.23165
Inorganic pyrophosphatase OS=Drosophila melanogaster OX=7227 GN=Nurf-38 PE=1 SV=3	O77460	50	37.9	9	8	11	8	1.10526	0.591752
Inosine phosphorylase OS=Drosophila melanogaster OX=7227 GN=CG16760 PE=1 SV=1	M9PE19	18.4343	42.6	2	4	3	2	0.875	0.698489
Inositol-3-phosphate synthase OS=Drosophila melanogaster OX=7227 GN=Inos PE=1 SV=1	O97477	20.885	62.2	8	8	6	5	0.722222	0.0377496
Insulin-degrading enzyme OS=Drosophila melanogaster OX=7227 GN=Ide PE=1 SV=4	P22817	24.3434	113.6	13	17	11	13	0.8125	0.311753
IP05441p OS=Drosophila melanogaster OX=7227 GN=Dmel\CG31937 PE=1 SV=1	Q9VQ39	24.6106	35.6	5	4	3	3	0.727273	0.095466
IP07950p OS=Drosophila melanogaster OX=7227 GN=mIF3 PE=2 SV=1	Q4V619	13.3621	25.8	1	0	0	1	1	1
IP10670p OS=Drosophila melanogaster OX=7227 GN=Dmel\CG13833 PE=2 SV=1	Q9VCS2	31.7757	35.3	9	11	4	3	0.409091	0.0283344
IP11925p OS=Drosophila melanogaster OX=7227 GN=CT33083 PE=2 SV=1	Q9VBT8	2.61905	48.6	1	1	1	1	1	#DIV/0!
IP12339p OS=Drosophila melanogaster OX=7227 GN=Dmel\CG17928 PE=2 SV=1	Q9VJI1	9.29705	51.2	4	4	1	0	0.3	0.0198039
IP12536p OS=Drosophila melanogaster OX=7227 GN=BcDNA:LD13269 PE=2 SV=1	Q95RS6	13.5392	45.6	4	1	3	4	1.28571	0.591752
IP16073p OS=Drosophila melanogaster OX=7227 GN=Dmel\CG7882 PE=2 SV=1	Q0IGX4	6.58915	56.7	4	4	3	2	0.7	0.095466
IP16409p OS=Drosophila melanogaster OX=7227 GN=scf PE=1 SV=2	Q9W0H8	15.1976	38	1	0	3	1	2	0.311753
IP17351p OS=Drosophila melanogaster OX=7227 GN=RpL36A PE=1 SV=2	Q9VLT7	13.4615	12.5	2	1	1	1	0.8	0.42265
IP18102p OS=Drosophila melanogaster OX=7227 GN=CG17041 PE=2 SV=1	A2RVI0	51.3944	28.1	5	6	4	8	1.07692	0.830969
IP20706p OS=Drosophila melanogaster OX=7227 GN=l(2)SH0542 PE=2 SV=2	Q7KVF6	22.3256	24.8	4	5	4	2	0.727273	0.311753
Iron-sulfur cluster assembly 1 homolog, mitochondrial OS=Drosophila melanogaster OX=7227 GN=MagR PE=1 SV=1	Q8T3X9	41.5385	14.1	1	3	2	1	0.833333	0.698489
Isocitrate dehydrogenase [NADP] OS=Drosophila melanogaster OX=7227 GN=Idh PE=1 SV=1	Q7KUB1	65.8849	52.6	42	36	61	65	1.6	0.021833
Isoleucyl-tRNA synthetase OS=Drosophila melanogaster OX=7227 GN=IleRS-m PE=1 SV=2	Q9VUY4	15.5154	107.5	7	9	2	3	0.388889	0.0389255
Isopentenyl-diphosphate Delta-isomerase OS=Drosophila melanogaster OX=7227 GN=Idi PE=2 SV=1	Q9VDC2	20.3125	29.8	3	1	3	3	1.33333	0.42265
IST1 homolog OS=Drosophila melanogaster OX=7227 GN=Ist1 PE=1 SV=1	M9PEC1	10	43.8	3	2	0	0	0.285714	0.0377496
J domain-containing protein OS=Drosophila melanogaster OX=7227 GN=jdp PE=2 SV=2	Q9TVP3	6.66667	21.6	0	1	1	0	1	1
Jabba, isoform E OS=Drosophila melanogaster OX=7227 GN=Jabba PE=1 SV=1	B7YZK4	11.1872	49.3	3	2	2	3	1	1
Jagunal, isoform B OS=Drosophila melanogaster OX=7227 GN=jagn PE=3 SV=1	E2QD00	14.2132	23	3	3	2	2	0.75	#DIV/0!
Jitterbug, isoform M OS=Drosophila melanogaster OX=7227 GN=jbug PE=1 SV=1	A0A0B4KEX6	1.40895	305.9	2	0	0	0	0.5	0.42265
Jonah 65Aiv OS=Drosophila melanogaster OX=7227 GN=Jon65Aiv PE=1 SV=1	Q9VRS6	16.2362	28	2	0	0	1	0.75	0.698489
Jonah 99Fii OS=Drosophila melanogaster OX=7227 GN=Jon99Fii PE=2 SV=1	Q9VA67	10.1124	28.9	2	1	2	2	1.2	0.42265
Julius seizure, isoform D OS=Drosophila melanogaster OX=7227 GN=jus PE=4 SV=1	A0A0B4KHA7	3.38983	52.1	0	1	0	0	0.666667	0.42265
Kinesin light chain OS=Drosophila melanogaster OX=7227 GN=Klc PE=1 SV=1	P46824	2.55906	58	1	1	1	0	0.75	0.42265
Kruppel homolog 2, isoform C OS=Drosophila melanogaster OX=7227 GN=Kr-h2 PE=1 SV=1	X2J4W8	33.6957	31.2	7	11	8	10	1	1
La protein homolog OS=Drosophila melanogaster OX=7227 GN=La PE=1 SV=2	P40796	29.7436	44.9	3	4	12	4	2	0.380414
La related protein, isoform F OS=Drosophila melanogaster OX=7227 GN=larp PE=1 SV=1	A0A0B4K6K9	0.993612	151.6	1	1	0	1	0.75	0.42265
Lachesin OS=Drosophila melanogaster OX=7227 GN=Lac PE=1 SV=2	Q24372	6.96379	39.9	1	1	1	0	0.75	0.42265
LanC-like protein 3 homolog OS=Drosophila melanogaster OX=7227 GN=CG2061 PE=2 SV=1	Q9Y0Y7	3.10263	47.6	0	1	1	0	1	1
La-related protein Larp4B OS=Drosophila melanogaster OX=7227 GN=Larp4B PE=1 SV=2	Q9I7T7	1.5676	161.9	0	1	1	2	1.66667	0.292893
Lariat debranching enzyme OS=Drosophila melanogaster OX=7227 GN=ldbr PE=2 SV=1	Q9VSD7	4.68165	59.4	0	0	1	1	2	#DIV/0!
Larval serum protein 1 beta, isoform B OS=Drosophila melanogaster OX=7227 GN=Lsp1beta PE=4 SV=1	X2J8F5	10.6464	95.8	0	1	4	5	3.66667	0.0298575
Larval serum protein 2, isoform B OS=Drosophila melanogaster OX=7227 GN=Lsp2 PE=4 SV=1	X2JCV2	12.9815	83.3	1	0	7	4	4.33333	0.0871291
Late endosomal/lysosomal adaptor and MAPK and MTOR activator 1 OS=Drosophila melanogaster OX=7227 GN=p18 PE=1 SV=1	Q9VW73	21.6667	20.5	2	2	0	0	0.333333	#DIV/0!
Late endosomal/lysosomal adaptor and MAPK and MTOR activator 5 OS=Drosophila melanogaster OX=7227 GN=Dmel\CG14812 PE=1 SV=1	O96824	29	10.4	4	3	3	2	0.777778	0.292893
LD01482p OS=Drosophila melanogaster OX=7227 GN=Dmel\CG10068 PE=2 SV=1	Q9VI65	9.49367	37	3	3	1	1	0.5	#DIV/0!
LD02975p OS=Drosophila melanogaster OX=7227 GN=Dmel\CG9281 PE=1 SV=1	Q9VXR5	15.2209	69.5	3	1	2	6	1.66667	0.465478
LD03220p OS=Drosophila melanogaster OX=7227 GN=Stip1 PE=1 SV=1	Q9VPN5	57.9592	55.7	19	16	26	26	1.45946	0.0297588
LD04844p OS=Drosophila melanogaster OX=7227 GN=Dmel\CG1572 PE=1 SV=1	Q9VYX8	17.5	17.8	2	3	2	2	0.857143	0.42265
LD05247p OS=Drosophila melanogaster OX=7227 GN=Dmel\CG8839 PE=1 SV=1	Q7K2E1	35.1607	58.2	12	13	14	12	1.03704	0.698489
LD05321p OS=Drosophila melanogaster OX=7227 GN=Dmel\CG6565 PE=2 SV=1	Q9VJZ2	10.5882	50	1	2	1	1	0.8	0.42265
LD05679p OS=Drosophila melanogaster OX=7227 GN=CG8446-RB PE=1 SV=1	Q8SX78	9.09091	44.1	0	0	1	3	3	0.183503
LD06553p OS=Drosophila melanogaster OX=7227 GN=Dmel\CG3609 PE=1 SV=1	Q9VQB4	44.4776	37.3	11	11	11	10	0.958333	0.42265
LD06737p1 OS=Drosophila melanogaster OX=7227 GN=CG13886 PE=2 SV=2	Q9W0M6	13.4771	42	2	2	3	2	1.16667	0.42265
LD07162p OS=Drosophila melanogaster OX=7227 GN=vig PE=1 SV=1	Q9V426	34.6939	52.7	9	15	14	16	1.23077	0.442914
LD07294p OS=Drosophila melanogaster OX=7227 GN=Tap42 PE=1 SV=2	Q9VJZ5	4.73684	43.3	1	0	2	1	1.66667	0.292893
LD07939p OS=Drosophila melanogaster OX=7227 GN=Dmel\CG10425 PE=1 SV=1	Q9VBU5	14.5833	36.5	3	4	3	2	0.777778	0.292893
LD08826p OS=Drosophila melanogaster OX=7227 GN=Dmel\CG12935 PE=1 SV=1	Q7JW07	22.0779	26.6	5	3	2	1	0.5	0.154846
LD10773p OS=Drosophila melanogaster OX=7227 GN=Ns4 PE=1 SV=1	Q9VIJ9	5.04348	66.6	0	0	2	1	2.5	0.095466
LD12305p OS=Drosophila melanogaster OX=7227 GN=Dmel\CG4115 PE=1 SV=2	Q9VGA3	13.1818	25.3	2	1	0	0	0.4	0.095466
LD12946p OS=Drosophila melanogaster OX=7227 GN=MSBP PE=1 SV=1	Q9VXM4	53.629	27.9	10	14	12	8	0.846154	0.552786
LD13361p OS=Drosophila melanogaster OX=7227 GN=Snx27 PE=1 SV=2	Q9W486	13.1827	59.3	0	2	3	5	2.5	0.16795
LD15002p OS=Drosophila melanogaster OX=7227 GN=Pur-alpha PE=1 SV=1	Q95RR6	66.7883	31	10	12	14	15	1.29167	0.0886776
LD15196p OS=Drosophila melanogaster OX=7227 GN=Dmel\CG5149 PE=1 SV=1	Q9VM22	5.13393	51.4	2	1	1	2	1	1
LD18447p OS=Drosophila melanogaster OX=7227 GN=mRF1 PE=2 SV=1	Q9VK20	14.0306	44.6	4	3	4	3	1	1
LD18769p OS=Drosophila melanogaster OX=7227 GN=Dmel\CG4594 PE=1 SV=1	Q9VL67	7.5	30.7	1	1	1	1	1	#DIV/0!
LD18904p OS=Drosophila melanogaster OX=7227 GN=schlank PE=1 SV=2	Q9W423	8.5	46.3	2	3	3	3	1.14286	0.42265
LD19061p OS=Drosophila melanogaster OX=7227 GN=Dmel\CG11178 PE=2 SV=1	Q9VYB2	4.38472	77	1	2	0	1	0.6	0.292893
LD19311p OS=Drosophila melanogaster OX=7227 GN=anon-WO0118547.268 PE=1 SV=1	Q9W0B2	13.6126	22	2	2	2	2	1	#DIV/0!
LD21269p OS=Drosophila melanogaster OX=7227 GN=Dmel\CG7182 PE=1 SV=2	Q9VSI1	7.60234	56.8	2	2	3	3	1.33333	#DIV/0!
LD21576p OS=Drosophila melanogaster OX=7227 GN=Nap1 PE=1 SV=1	Q9W1G7	42.1622	42.7	14	15	18	14	1.09677	0.542504
LD21810p OS=Drosophila melanogaster OX=7227 GN=Dmel\CG10383 PE=2 SV=1	Q9VJ64	1.65816	89.7	0	1	0	0	0.666667	0.42265
LD21953p OS=Drosophila melanogaster OX=7227 GN=Rab35 PE=1 SV=1	Q9W5X0	28.8557	22.8	2	3	2	5	1.28571	0.591752
LD23856p OS=Drosophila melanogaster OX=7227 GN=FBgn 33734 PE=1 SV=1	Q7K4T8	56.3319	52.4	23	20	30	23	1.22222	0.319586
LD23868p OS=Drosophila melanogaster OX=7227 GN=Dmel\CG16721 PE=1 SV=1	Q9W461	8.09717	56	0	1	2	2	2	0.095466
LD24105p OS=Drosophila melanogaster OX=7227 GN=154229_at PE=1 SV=1	Q9W3N9	35.6098	43.4	12	10	12	6	0.833333	0.591752
LD24471p OS=Drosophila melanogaster OX=7227 GN=LD24471 PE=1 SV=1	O77477	15.2709	45.7	5	5	3	2	0.583333	0.0377496
LD24646p OS=Drosophila melanogaster OX=7227 GN=pch2 PE=1 SV=1	Q8SX76	10.4513	46.5	1	0	1	2	1.66667	0.292893
LD24657p OS=Drosophila melanogaster OX=7227 GN=DmP29 PE=1 SV=1	Q9W0X3	30.7985	30.3	6	5	4	5	0.846154	0.292893
LD24696p OS=Drosophila melanogaster OX=7227 GN=Dmel\CG9436 PE=1 SV=1	Q7JVH6	10.9325	35.4	1	1	3	3	2	#DIV/0!
LD24721p OS=Drosophila melanogaster OX=7227 GN=Sgt PE=1 SV=1	Q9VJD4	19.0332	36.2	4	5	2	0	0.363636	0.0886776
LD24968p OS=Drosophila melanogaster OX=7227 GN=Dmel\CG3847 PE=2 SV=1	Q9W403	16.3158	43.6	5	6	5	2	0.692308	0.333333
LD25118p OS=Drosophila melanogaster OX=7227 GN=mRpL37 PE=1 SV=3	Q9VGW9	14.4608	45.7	5	5	0	0	0.166667	#DIV/0!
LD25575p OS=Drosophila melanogaster OX=7227 GN=P58IPK PE=1 SV=1	Q9VHA8	22.8916	56.8	3	1	7	8	2.83333	0.0389255
LD26447p OS=Drosophila melanogaster OX=7227 GN=tzn PE=1 SV=2	Q9VPB3	16.7213	34.2	1	1	3	1	1.5	0.42265
LD28119p OS=Drosophila melanogaster OX=7227 GN=Dmel\CG10898 PE=1 SV=1	Q9VGM4	8.52941	37.6	0	0	0	0	1	#DIV/0!
LD29159p OS=Drosophila melanogaster OX=7227 GN=CT34370 PE=1 SV=1	Q9VR55	31.9502	26.6	5	6	4	4	0.769231	0.095466
LD29322p OS=Drosophila melanogaster OX=7227 GN=Dmel\CG8507 PE=1 SV=1	Q9VH64	25.8575	44.6	6	2	7	3	1.2	0.757464
LD30155p OS=Drosophila melanogaster OX=7227 GN=lost PE=1 SV=1	Q9VN21	56.3303	59.7	38	38	21	23	0.589744	0.00388351
LD31235p OS=Drosophila melanogaster OX=7227 GN=TORIP PE=1 SV=2	Q9VW40	10.6312	34	1	0	2	0	1.33333	0.698489
LD31571p OS=Drosophila melanogaster OX=7227 GN=mRpL1 PE=1 SV=2	Q9VHT5	7.06215	40.3	1	1	1	1	1	#DIV/0!
LD32918p OS=Drosophila melanogaster OX=7227 GN=udt PE=2 SV=2	Q9VCI4	9.36995	71.1	1	5	1	3	0.75	0.698489
LD34211p OS=Drosophila melanogaster OX=7227 GN=Ykt6 PE=1 SV=1	Q9W3M8	43.2161	22.4	4	5	3	5	0.909091	0.698489
LD34388p OS=Drosophila melanogaster OX=7227 GN=CG9112 PE=1 SV=1	Q7K1W8	9.94152	39.4	1	0	2	2	2	0.095466
LD34461p OS=Drosophila melanogaster OX=7227 GN=Tom20 PE=1 SV=1	Q95RF6	41.5205	18.8	6	5	7	5	1.07692	0.698489
LD35087p OS=Drosophila melanogaster OX=7227 GN=anon-18DEc PE=1 SV=1	Q9VWD5	25.8333	55	5	7	8	8	1.28571	0.183503
LD35289p OS=Drosophila melanogaster OX=7227 GN=Dmel\CG8003 PE=1 SV=1	Q9VTB0	9.82801	45.7	1	1	2	4	2	0.183503
LD35843p OS=Drosophila melanogaster OX=7227 GN=Dmel\CG8187 PE=1 SV=1	Q7K1W5	22.8723	41.6	1	2	7	6	3	0.0194193
LD36273p OS=Drosophila melanogaster OX=7227 GN=sni PE=1 SV=1	Q9W3H4	42.5101	26.5	5	3	4	4	1	1
LD37169p OS=Drosophila melanogaster OX=7227 GN=dHspB8 PE=1 SV=1	Q9VWG1	15.847	20.8	2	1	2	1	1	1
LD37516p OS=Drosophila melanogaster OX=7227 GN=Dmel\CG11771 PE=1 SV=1	Q9VC06	48.9041	81.3	31	38	42	40	1.1831	0.216071
LD37574p OS=Drosophila melanogaster OX=7227 GN=yps PE=1 SV=1	Q95RE4	53.125	38.2	16	13	17	16	1.12903	0.333333
LD38433p OS=Drosophila melanogaster OX=7227 GN=Dmel\CG5112 PE=1 SV=1	Q9VBQ5	32.8872	58.4	12	15	10	8	0.689655	0.129937
LD38503p OS=Drosophila melanogaster OX=7227 GN=Dmel\CG4942 PE=2 SV=1	Q9VST8	10.5413	39.3	2	4	2	2	0.75	0.42265
LD38634p OS=Drosophila melanogaster OX=7227 GN=anon-WO0118547.426 PE=2 SV=1	Q9VHW5	10.3896	27.2	0	0	2	2	3	#DIV/0!
LD38919p OS=Drosophila melanogaster OX=7227 GN=Ubqn PE=1 SV=1	Q9VWD9	34.7349	58.8	5	7	8	9	1.35714	0.154846
LD39967p OS=Drosophila melanogaster OX=7227 GN=mrva PE=2 SV=1	Q9VS47	4.1841	53.3	2	2	0	1	0.5	0.095466
LD39986p OS=Drosophila melanogaster OX=7227 GN=Rab10 PE=1 SV=1	O15971	34.8039	23.3	5	5	4	5	0.916667	0.42265
LD40224p OS=Drosophila melanogaster OX=7227 GN=Grx4 PE=1 SV=1	Q9VJZ6	32.8704	23.6	1	2	3	3	1.6	0.095466
LD40271p OS=Drosophila melanogaster OX=7227 GN=l(2)10685 PE=1 SV=1	Q9VPX3	18.8867	57.5	4	5	1	0	0.272727	0.0298575
LD40450p OS=Drosophila melanogaster OX=7227 GN=Dmel\CG11309 PE=1 SV=1	Q9VP51	37.4302	41	6	9	11	10	1.35294	0.198216
LD41023p OS=Drosophila melanogaster OX=7227 GN=mRpS29 PE=1 SV=1	Q9W253	38.0102	44.3	6	8	7	8	1.0625	0.698489
LD41494p OS=Drosophila melanogaster OX=7227 GN=Dmel\CG9911 PE=1 SV=1	Q95TL8	20.6311	47	4	5	5	5	1.09091	0.42265
LD41958p OS=Drosophila melanogaster OX=7227 GN=Wdfy2 PE=1 SV=1	Q9VKW1	5.39216	46.2	0	1	0	0	0.666667	0.42265
LD41978p OS=Drosophila melanogaster OX=7227 GN=Dmel\CG11964 PE=1 SV=1	Q9VHJ7	8.0895	66	2	3	1	3	0.857143	0.698489
LD43175p OS=Drosophila melanogaster OX=7227 GN=yellow-b PE=2 SV=1	Q9VJI5	15.011	51	4	5	4	4	0.909091	0.42265
LD43650p OS=Drosophila melanogaster OX=7227 GN=Mtch PE=1 SV=1	Q9V3Y4	73.1013	35	44	40	35	32	0.802326	0.0766867
LD43819p OS=Drosophila melanogaster OX=7227 GN=Dmel\CG1416 PE=1 SV=2	Q9V9Q4	12.9944	40.1	0	0	1	1	2	#DIV/0!
LD44221p OS=Drosophila melanogaster OX=7227 GN=CG11005 PE=1 SV=1	Q8SX57	43.9689	26.9	4	6	4	7	1.08333	0.80755
LD44267p OS=Drosophila melanogaster OX=7227 GN=Dmel\CG1105 PE=1 SV=1	Q9VI53	3.79147	46	0	0	0	0	1	#DIV/0!
LD44762p OS=Drosophila melanogaster OX=7227 GN=Rab8 PE=1 SV=1	O18338	42.029	23.7	8	7	9	8	1.11765	0.292893
LD44914p OS=Drosophila melanogaster OX=7227 GN=Dmel\CG1635 PE=1 SV=1	Q95TK5	40.1786	51.1	17	20	18	13	0.846154	0.411652
LD45195p OS=Drosophila melanogaster OX=7227 GN=Non2 PE=1 SV=1	Q9VZY0	15.9836	27.5	0	1	3	2	2.33333	0.105573
LD45607p OS=Drosophila melanogaster OX=7227 GN=CG31879 PE=1 SV=1	Q7KTG0	9.29825	64.3	4	2	0	0	0.25	0.095466
LD46175p OS=Drosophila melanogaster OX=7227 GN=sea PE=1 SV=1	Q7KSQ0	54.2587	34.1	26	25	28	24	1.01887	0.830969
LD46328p OS=Drosophila melanogaster OX=7227 GN=Synd PE=1 SV=2	Q9VDI1	4.8583	55.9	0	0	0	1	1.5	0.42265
LD47970p OS=Drosophila melanogaster OX=7227 GN=anon-WO0172774.58 PE=1 SV=1	Q9VTZ7	8.84086	56.3	2	3	4	3	1.28571	0.292893
Lethal (1) G0193, isoform B OS=Drosophila melanogaster OX=7227 GN=l(1)G0193 PE=1 SV=1	Q7KVT8	9.44272	75.3	1	4	1	2	0.714286	0.591752
Lethal (2) 01289, isoform F OS=Drosophila melanogaster OX=7227 GN=l(2)01289 PE=1 SV=1	E1JGY6	29.2833	204.6	35	34	16	18	0.507042	0.00405681
Lethal (2) 09851, isoform A OS=Drosophila melanogaster OX=7227 GN=l(2)09851 PE=1 SV=1	Q8SYL1	37.9386	50.7	6	4	6	8	1.33333	0.292893
Lethal (2) 37Bb OS=Drosophila melanogaster OX=7227 GN=l(2)37Bb PE=1 SV=1	Q9VJ10	26.0194	56.7	6	7	7	7	1.06667	0.42265
Lethal (2) k09913, isoform D OS=Drosophila melanogaster OX=7227 GN=l(2)k09913 PE=1 SV=1	Q8MLS7	33.8608	36.5	8	12	9	9	0.909091	0.666667
Lethal (2) k14505, isoform A OS=Drosophila melanogaster OX=7227 GN=l(2)k14505 PE=1 SV=1	Q9VID7	15.7706	31.8	2	0	0	0	0.5	0.42265
Leucyl-tRNA synthetase OS=Drosophila melanogaster OX=7227 GN=LeuRS-m PE=1 SV=1	Q9VZ82	32.9114	99.2	19	20	25	24	1.2439	0.0194193
Levy, isoform A OS=Drosophila melanogaster OX=7227 GN=levy PE=1 SV=1	Q9W1N3	15.5963	12.5	2	2	1	2	0.833333	0.42265
Like-AP180, isoform D OS=Drosophila melanogaster OX=7227 GN=lap PE=1 SV=1	E1JJ78	23.8579	84.2	9	12	10	13	1.08696	0.683772
Like-AP180, isoform G OS=Drosophila melanogaster OX=7227 GN=lap PE=1 SV=1	A0A0B4K6V2	26.1516	71.7	9	13	10	13	1.04167	0.859972
LIM and SH3 domain protein Lasp OS=Drosophila melanogaster OX=7227 GN=Lasp PE=1 SV=2	Q8I7C3	3.34855	74.2	0	0	0	2	2	0.42265
Limpet, isoform D OS=Drosophila melanogaster OX=7227 GN=Lmpt PE=1 SV=1	Q8IQQ3	17.3835	63.7	2	3	1	3	0.857143	0.698489
Limpet, isoform K OS=Drosophila melanogaster OX=7227 GN=Lmpt PE=1 SV=2	Q7KUQ6	8.52352	245.4	10	6	4	7	0.722222	0.42265
Lingerer, isoform H OS=Drosophila melanogaster OX=7227 GN=lig PE=1 SV=1	A0A0B4K7U5	1.8797	134.3	1	1	1	0	0.75	0.42265
Lipid droplet-associated hydrolase OS=Drosophila melanogaster OX=7227 GN=CG9186 PE=2 SV=1	Q9W0H3	29.316	35.7	4	5	6	3	1	1
Lipid storage droplet-1, isoform D OS=Drosophila melanogaster OX=7227 GN=Lsd-1 PE=1 SV=1	A0A0B4KHZ1	33.0864	45.8	6	6	10	10	1.57143	#DIV/0!
Lipid storage droplets surface-binding protein 2 OS=Drosophila melanogaster OX=7227 GN=Lsd-2 PE=1 SV=1	Q9VXY7	50	38.2	12	14	12	13	0.964286	0.698489
Lissencephaly-1 homolog OS=Drosophila melanogaster OX=7227 GN=Lis-1 PE=1 SV=2	Q7KNS3	37.7129	46.4	11	11	8	7	0.708333	0.0198039
L-lactate dehydrogenase OS=Drosophila melanogaster OX=7227 GN=Ldh PE=1 SV=1	B5RJQ0	31.3253	35.5	10	12	4	4	0.416667	0.0198039
LOBE OS=Drosophila melanogaster OX=7227 GN=PRAS40 PE=1 SV=1	Q7JXA2	1.9573	60.9	1	1	0	0	0.5	#DIV/0!
Lon protease homolog, mitochondrial OS=Drosophila melanogaster OX=7227 GN=Lon PE=1 SV=1	Q7KUT2	1.85547	115	1	1	0	0	0.5	#DIV/0!
LP01207p OS=Drosophila melanogaster OX=7227 GN=Tpc1 PE=1 SV=1	Q7K0L7	22.5904	36.7	5	6	6	3	0.846154	0.591752
LP01469p OS=Drosophila melanogaster OX=7227 GN=LP01469p PE=2 SV=1	Q95TJ6	9.12921	80.1	2	2	3	3	1.33333	#DIV/0!
LP03547p OS=Drosophila melanogaster OX=7227 GN=Srlp PE=1 SV=1	Q9VG69	12.963	41.6	0	1	0	2	1.33333	0.698489
LP04475p OS=Drosophila melanogaster OX=7227 GN=dMEMO PE=1 SV=1	Q9VG04	23.3898	33.2	2	3	2	2	0.857143	0.42265
LP04564p OS=Drosophila melanogaster OX=7227 GN=CG15401 PE=1 SV=2	Q9VQI5	8.47059	47.3	0	0	1	1	2	#DIV/0!
LP04613p OS=Drosophila melanogaster OX=7227 GN=Dmel\CG10877 PE=1 SV=1	Q9VDL4	28.7982	48.5	7	6	2	1	0.333333	0.0194193
LP07287p OS=Drosophila melanogaster OX=7227 GN=Dmel\CG14894 PE=1 SV=2	Q9VEV3	4.56274	29.4	1	1	1	0	0.75	0.42265
LP07417p OS=Drosophila melanogaster OX=7227 GN=BcDNA:LP07417 PE=2 SV=1	Q9W5E7	24.5614	13.6	2	1	1	1	0.8	0.42265
LP10922p OS=Drosophila melanogaster OX=7227 GN=Dmel\CG5618 PE=1 SV=1	Q9VPH6	39.6078	57.4	4	5	21	19	3.81818	0.00516266
LP12095p OS=Drosophila melanogaster OX=7227 GN=Pebp1 PE=1 SV=1	Q9VD01	51.1364	19.6	7	8	6	5	0.764706	0.105573
LP17418p OS=Drosophila melanogaster OX=7227 GN=Dmel\CG9065 PE=1 SV=1	Q9VXY5	34.0909	8.8	2	3	2	4	1.14286	0.698489
LP21249p OS=Drosophila melanogaster OX=7227 GN=Psa PE=1 SV=1	Q8IRH0	12.8205	120.2	7	6	8	11	1.4	0.198216
LSM12 homolog A OS=Drosophila melanogaster OX=7227 GN=Lsm12a PE=1 SV=2	Q9VYR0	5.99078	23.7	0	1	0	0	0.666667	0.42265
Lysophosphatidylcholine acyltransferase OS=Drosophila melanogaster OX=7227 GN=LPCAT PE=2 SV=1	Q0KHU5	12.9456	60	3	5	4	3	0.9	0.698489
Lysozyme B OS=Drosophila melanogaster OX=7227 GN=LysB PE=2 SV=2	Q08694	16.4286	15.6	0	0	0	1	1.5	0.42265
Machete OS=Drosophila melanogaster OX=7227 GN=yip7 PE=1 SV=1	Q9VRS4	17.7778	28.3	2	3	1	2	0.714286	0.292893
Major facilitator superfamily transporter 17, isoform F OS=Drosophila melanogaster OX=7227 GN=MFS17 PE=2 SV=1	Q494G7	4.9505	56.5	1	0	1	0	1	1
Malate dehydrogenase OS=Drosophila melanogaster OX=7227 GN=Dmel\CG10748 PE=3 SV=1	Q9VU28	6.59026	36.8	0	0	0	1	1.5	0.42265
Malate dehydrogenase OS=Drosophila melanogaster OX=7227 GN=Mdh1 PE=1 SV=2	Q9VKX2	59.9407	36	20	21	29	26	1.32558	0.0474207
Malate dehydrogenase OS=Drosophila melanogaster OX=7227 GN=Mdh2 PE=1 SV=1	Q9VEB1	81.25	35.3	160	177	61	71	0.39528	0.00912982
Malic enzyme OS=Drosophila melanogaster OX=7227 GN=Men-b PE=1 SV=1	E1JIZ5	4.99195	69.1	0	2	1	1	1	1
Malignant T-cell-amplified sequence 1 homolog OS=Drosophila melanogaster OX=7227 GN=MCTS1 PE=1 SV=1	Q9W445	37.3626	20.3	4	6	3	2	0.583333	0.154846
Maltase A1 OS=Drosophila melanogaster OX=7227 GN=Mal-A1 PE=2 SV=2	P07190	9.35875	66.3	0	0	1	2	2.5	0.095466
Maltase A6, isoform C OS=Drosophila melanogaster OX=7227 GN=Mal-A6 PE=1 SV=2	A1Z7F1	35.4409	67.9	12	12	23	17	1.61538	0.116548
Maltase A8 OS=Drosophila melanogaster OX=7227 GN=Mal-A8 PE=3 SV=1	A1Z7F3	4.93197	67	0	0	2	1	2.5	0.095466
Maltase B2, isoform E OS=Drosophila melanogaster OX=7227 GN=Mal-B2 PE=1 SV=1	A0A4P1SA55	31.5609	67	8	9	15	6	1.21053	0.701858
Mannose-P-dolichol utilization defect 1 protein homolog OS=Drosophila melanogaster OX=7227 GN=CG3792 PE=2 SV=2	Q9VMW8	9.52381	27.5	2	2	0	3	0.833333	0.770584
Mapmodulin, isoform D OS=Drosophila melanogaster OX=7227 GN=Mapmodulin PE=1 SV=1	E1JGK5	7.43802	40.7	2	0	1	1	1	1
Maternal protein exuperantia OS=Drosophila melanogaster OX=7227 GN=exu PE=1 SV=2	P28750	15.4135	57.9	4	3	4	6	1.33333	0.311753
Melanization protease 1 OS=Drosophila melanogaster OX=7227 GN=MP1 PE=1 SV=1	A0A126GUP6	2.5	44.9	0	0	0	1	1.5	0.42265
Metaxin-1 homolog OS=Drosophila melanogaster OX=7227 GN=CG9393 PE=1 SV=1	Q9VHB6	7.64526	37.2	2	1	0	0	0.4	0.095466
Methionine aminopeptidase OS=Drosophila melanogaster OX=7227 GN=MAP1A PE=1 SV=1	Q9VC48	24.3316	41.7	5	7	6	5	0.928571	0.698489
Methionine--tRNA ligase, mitochondrial OS=Drosophila melanogaster OX=7227 GN=MetRS-m PE=1 SV=2	Q9VFL5	36.4261	66	4	10	8	8	1.125	0.770584
Methionyl-tRNA formyltransferase, mitochondrial OS=Drosophila melanogaster OX=7227 GN=Dmel\CG1750 PE=3 SV=2	Q9V9Z0	6.14035	38.2	0	1	0	0	0.666667	0.42265
Methylcrotonoyl-CoA carboxylase 1, isoform B OS=Drosophila melanogaster OX=7227 GN=Mccc1 PE=1 SV=1	Q8I0S9	21.7666	69.4	4	7	6	3	0.846154	0.683772
Methylthioribose-1-phosphate isomerase OS=Drosophila melanogaster OX=7227 GN=CG11334 PE=2 SV=1	Q9V9X4	22.8022	39.1	2	3	4	4	1.42857	0.095466
MICOS complex subunit MIC13 homolog QIL1 OS=Drosophila melanogaster OX=7227 GN=QIL1 PE=2 SV=1	Q9VVH3	76.2295	13.7	9	8	5	7	0.736842	0.154846
MICOS complex subunit MIC60 OS=Drosophila melanogaster OX=7227 GN=Mitofilin PE=3 SV=1	A0A0B4KHL7	51.0149	82	42	39	32	29	0.759036	0.0421737
MICOS complex subunit OS=Drosophila melanogaster OX=7227 GN=Dmel\CG5903 PE=1 SV=1	Q9VEY5	68.5841	24.5	12	11	11	12	1	1
Microsomal glutathione S-transferase-like, isoform A OS=Drosophila melanogaster OX=7227 GN=Mgstl PE=1 SV=1	Q8SY19	36.1842	16.9	3	4	5	4	1.22222	0.292893
Microsomal prostaglandin E synthase 2 OS=Drosophila melanogaster OX=7227 GN=Su(P) PE=1 SV=1	Q9V420	40.7674	47.1	14	17	24	24	1.51515	0.0297588
Microsomal triacylglycerol transfer protein OS=Drosophila melanogaster OX=7227 GN=Mtp PE=1 SV=2	Q9VIH3	58.2393	98.7	64	72	22	29	0.384058	0.0152825
Microtubule-associated protein 205, isoform C OS=Drosophila melanogaster OX=7227 GN=Map205 PE=1 SV=1	A0A0B4KI71	3.42651	118.1	1	1	3	0	1.25	0.770584
Microtubule-associated protein futsch OS=Drosophila melanogaster OX=7227 GN=futsch PE=1 SV=4	Q9W596	1.31028	591.7	4	5	0	2	0.363636	0.0886776
Microtubule-associated protein OS=Drosophila melanogaster OX=7227 GN=tau PE=1 SV=1	A0A0B4LHV0	12.2302	29.7	0	2	0	2	1	1
MIP05773p OS=Drosophila melanogaster OX=7227 GN=CG5584 PE=2 SV=2	Q8IQS4	3.90071	63.8	1	1	1	1	1	#DIV/0!
MIP05919p OS=Drosophila melanogaster OX=7227 GN=Dmel\CG4884 PE=2 SV=1	Q9VAX9	12.1693	21.3	0	2	0	1	0.75	0.698489
MIP06012p OS=Drosophila melanogaster OX=7227 GN=CG10135 PE=1 SV=2	Q9VG26	40.8451	24.2	5	4	6	9	1.54545	0.198216
MIP06029p OS=Drosophila melanogaster OX=7227 GN=Dmel\CG12512 PE=1 SV=1	Q9VMR6	33.2209	65.2	9	10	10	8	0.952381	0.698489
MIP06482p OS=Drosophila melanogaster OX=7227 GN=Apt1 PE=1 SV=1	C0PDF4	35.7466	23.7	2	3	1	5	1.14286	0.830969
MIP06926p OS=Drosophila melanogaster OX=7227 GN=Mf PE=1 SV=1	Q9VFC6	22.293	18.6	2	1	1	3	1.2	0.698489
MIP08013p1 OS=Drosophila melanogaster OX=7227 GN=Mpcp2 PE=1 SV=1	Q0E8E8	71.0674	38.8	121	110	92	89	0.785408	0.0482663
MIP08680p OS=Drosophila melanogaster OX=7227 GN=vib PE=1 SV=1	Q9VDY8	53.6765	31.3	9	11	9	9	0.909091	0.42265
MIP12608p OS=Drosophila melanogaster OX=7227 GN=Dmel\CG43402 PE=2 SV=1	C9QP70	17.6829	19.1	1	1	1	1	1	#DIV/0!
MIP14966p OS=Drosophila melanogaster OX=7227 GN=CG14762-RA PE=1 SV=1	D0Z756	26.1044	55.5	12	11	10	11	0.92	0.292893
MIP16332p OS=Drosophila melanogaster OX=7227 GN=Mpcp1 PE=1 SV=1	Q7JUS9	70.5882	40.5	600	583	401	380	0.660759	0.00448684
MIP16835p1 OS=Drosophila melanogaster OX=7227 GN=Dmel\CG16965 PE=2 SV=2	Q9VKD9	9.87821	83.6	4	3	4	6	1.33333	0.311753
MIP21584p OS=Drosophila melanogaster OX=7227 GN=Dmel\CG2765 PE=2 SV=2	Q9W0X5	19.3416	26.2	1	2	2	2	1.2	0.42265
MIP21654p OS=Drosophila melanogaster OX=7227 GN=BcDNA:RH42907 PE=1 SV=1	Q8IQB7	16.0839	32.2	3	4	1	2	0.555556	0.105573
MIP22305p OS=Drosophila melanogaster OX=7227 GN=PR72 PE=2 SV=3	Q9I7J1	9.45946	97.8	5	4	2	1	0.454545	0.0513167
MIP26555p1 OS=Drosophila melanogaster OX=7227 GN=Dmel\CG5958 PE=1 SV=1	Q9VM12	37.415	33.9	9	9	9	8	0.95	0.42265
MIP27352p OS=Drosophila melanogaster OX=7227 GN=Dmel\CG10237 PE=1 SV=1	Q8INW5	16.0131	35.7	1	2	3	1	1.2	0.698489
MIP33436p1 OS=Drosophila melanogaster OX=7227 GN=Pp2A-29B PE=1 SV=1	H5V8B8	7.53846	71.8	3	2	0	0	0.285714	0.0377496
Mitochondrial 18 kDa protein OS=Drosophila melanogaster OX=7227 GN=bs13c01.y1 PE=1 SV=1	Q9VX02	40.8537	18.3	2	3	3	2	1	1
Mitochondrial carrier protein Rim2 OS=Drosophila melanogaster OX=7227 GN=Rim2 PE=2 SV=2	Q9VQ37	39.4521	40.4	11	15	7	8	0.607143	0.116459
Mitochondrial E3 ubiquitin protein ligase 1 OS=Drosophila melanogaster OX=7227 GN=Mul1 PE=1 SV=1	Q9VZJ9	28.9941	37.8	6	6	6	4	0.857143	0.42265
Mitochondrial fission 1 protein OS=Drosophila melanogaster OX=7227 GN=Fis1 PE=2 SV=1	B7YZT2	48.0519	17.8	5	5	6	7	1.25	0.095466
Mitochondrial import inner membrane translocase subunit OS=Drosophila melanogaster OX=7227 GN=Tim8 PE=2 SV=1	X2JB87	12.5	10.1	1	1	0	0	0.5	#DIV/0!
Mitochondrial import inner membrane translocase subunit Tim10 OS=Drosophila melanogaster OX=7227 GN=Tim10 PE=3 SV=1	Q9W2D6	31.5217	10.6	2	2	1	2	0.833333	0.42265
Mitochondrial import inner membrane translocase subunit Tim16 OS=Drosophila melanogaster OX=7227 GN=blp PE=2 SV=1	Q9VF08	60.9929	15.7	9	10	10	8	0.952381	0.698489
Mitochondrial import inner membrane translocase subunit Tim22 OS=Drosophila melanogaster OX=7227 GN=Tim22 PE=2 SV=1	Q8IN78	21.0256	21	4	3	3	3	0.888889	0.42265
Mitochondrial import inner membrane translocase subunit TIM44 OS=Drosophila melanogaster OX=7227 GN=CG117799 PE=1 SV=1	Q9VDZ7	43.573	52.8	26	20	33	27	1.29167	0.240743
Mitochondrial import inner membrane translocase subunit TIM50 OS=Drosophila melanogaster OX=7227 GN=ttm50 PE=3 SV=1	A0A0S0X8K7	48.5981	49.6	32	34	28	26	0.823529	0.0513167
Mitochondrial import receptor subunit TOM22 homolog OS=Drosophila melanogaster OX=7227 GN=mge PE=1 SV=1	Q9VZL1	33.7838	16.1	0	1	1	2	1.66667	0.292893
Mitochondrial inner membrane protease ATP23 OS=Drosophila melanogaster OX=7227 GN=Dmel\CG5131 PE=1 SV=2	Q9VJD0	38.5159	31.9	7	7	8	6	1	1
Mitochondrial inner membrane protease subunit 2 OS=Drosophila melanogaster OX=7227 GN=Dmel\CG11110 PE=2 SV=1	Q4QQ12	28.655	19.2	1	2	1	2	1	1
Mitochondrial inner membrane protease subunit OS=Drosophila melanogaster OX=7227 GN=anon-EST:Posey267 PE=2 SV=1	D5A7R5	11.7188	14.4	1	1	1	0	0.75	0.42265
Mitochondrial magnesium exporter 1 OS=Drosophila melanogaster OX=7227 GN=MME1 PE=2 SV=1	Q9VM51	9.0301	32.4	2	1	3	3	1.6	0.095466
Mitochondrial nucleoid factor 1 OS=Drosophila melanogaster OX=7227 GN=CG46459 PE=4 SV=1	A0A6H2EGA2	14.4231	11.9	2	0	1	0	0.75	0.698489
Mitochondrial proton/calcium exchanger protein OS=Drosophila melanogaster OX=7227 GN=Letm1 PE=2 SV=2	P91927	34.3534	113.5	29	29	15	18	0.583333	0.0140962
Mitochondrial pyruvate carrier 1 OS=Drosophila melanogaster OX=7227 GN=Mpc1 PE=3 SV=1	Q7KSC4	66.3551	12.3	14	13	10	12	0.827586	0.154846
Mitochondrial pyruvate carrier OS=Drosophila melanogaster OX=7227 GN=Dmel\CG9399 PE=1 SV=1	Q9VHB1	60.3896	16.6	12	16	15	12	0.966667	0.859972
Mitochondrial pyruvate carrier OS=Drosophila melanogaster OX=7227 GN=dMPC2 PE=2 SV=1	Q9VHB2	35.7616	16.7	5	6	7	3	0.923077	0.830969
Mitochondrial Rho GTPase OS=Drosophila melanogaster OX=7227 GN=Miro PE=3 SV=1	A0A0B4J3Z9	10.0752	75.4	2	1	2	4	1.6	0.311753
Mitochondrial ribosomal protein L2 OS=Drosophila melanogaster OX=7227 GN=mRpL2 PE=1 SV=1	Q9VTF8	20.4082	32.8	2	3	1	1	0.571429	0.095466
Mitochondrial ribosomal protein L27, isoform A OS=Drosophila melanogaster OX=7227 GN=mRpL27 PE=1 SV=1	Q86BM8	7.97101	15.9	0	1	0	0	0.666667	0.42265
Mitochondrial ribosomal protein L3 OS=Drosophila melanogaster OX=7227 GN=mRpL3 PE=1 SV=2	Q9VXQ0	28.1768	40.5	5	4	2	1	0.454545	0.0513167
Mitochondrial ribosomal protein L38 OS=Drosophila melanogaster OX=7227 GN=mRpL38 PE=1 SV=2	Q9VY48	4.32692	47.7	0	1	0	0	0.666667	0.42265
Mitochondrial ribosomal protein L40 OS=Drosophila melanogaster OX=7227 GN=mRpL40 PE=1 SV=1	Q9VGP7	48.9796	22.5	11	14	6	8	0.592593	0.0927353
Mitochondrial ribosomal protein L48, isoform A OS=Drosophila melanogaster OX=7227 GN=mRpL48 PE=1 SV=1	Q9VQ35	51.9337	20.9	12	11	6	5	0.52	0.0136061
Mitochondrial ribosomal protein S11 OS=Drosophila melanogaster OX=7227 GN=mRpS11 PE=1 SV=1	Q9VEN6	42	21.8	5	6	3	3	0.615385	0.0377496
Mitochondrial ribosomal protein S21, isoform A OS=Drosophila melanogaster OX=7227 GN=mRpS21 PE=1 SV=1	Q8I0J3	25.2874	10.6	0	1	0	1	1	1
Mitochondrial ribosomal protein S5, isoform A OS=Drosophila melanogaster OX=7227 GN=mRpS5 PE=1 SV=1	Q8SYP9	12.7764	46	4	4	1	2	0.5	0.0377496
Mitochondrial transcription factor A, isoform B OS=Drosophila melanogaster OX=7227 GN=TFAM PE=1 SV=1	Q86BR8	11.2676	33	3	2	1	1	0.571429	0.095466
Mitochondrial uncoupling protein Bmcp OS=Drosophila melanogaster OX=7227 GN=Bmcp PE=2 SV=1	Q7K566	19.802	33.5	6	4	2	3	0.583333	0.154846
Mitoferrin OS=Drosophila melanogaster OX=7227 GN=mfrn PE=2 SV=1	Q9VAY3	48.0211	41.8	13	16	8	12	0.709677	0.213666
Mitogen-activated protein kinase ERK-A OS=Drosophila melanogaster OX=7227 GN=rl PE=1 SV=3	P40417	30.3191	43.1	4	4	4	5	1.1	0.42265
Mitogen-activated protein kinase p38b OS=Drosophila melanogaster OX=7227 GN=p38b PE=1 SV=1	O61443	7.12329	42.1	1	1	1	1	1	#DIV/0!
Mo25, isoform B OS=Drosophila melanogaster OX=7227 GN=Mo25 PE=3 SV=1	M9PI82	23.3038	39.4	4	4	4	5	1.1	0.42265
Moesin/ezrin/radixin homolog 1 OS=Drosophila melanogaster OX=7227 GN=Moe PE=1 SV=1	M9PHG2	40.411	68.8	32	32	24	26	0.787879	0.0198039
Multifunctional fusion protein OS=Drosophila melanogaster OX=7227 GN=P5CDh1 PE=1 SV=1	Q9VNX4	4.70383	63.6	1	2	0	0	0.4	0.095466
Multifunctional protein ADE2 OS=Drosophila melanogaster OX=7227 GN=Paics PE=2 SV=2	Q9I7S8	37.0629	47.3	18	20	12	12	0.65	0.0198039
Multiple inositol polyphosphate phosphatase 1 OS=Drosophila melanogaster OX=7227 GN=Mipp1 PE=1 SV=2	Q9VV72	41.1135	53.5	21	18	13	11	0.634146	0.0532084
Mummy, isoform B OS=Drosophila melanogaster OX=7227 GN=mmy PE=1 SV=1	Q8IPJ6	7.66046	54.2	2	1	1	1	0.8	0.42265
Muscle LIM protein 1 OS=Drosophila melanogaster OX=7227 GN=Mlp60A PE=2 SV=1	P53777	61.9565	10	8	8	7	6	0.833333	0.095466
Muscle LIM protein Mlp84B OS=Drosophila melanogaster OX=7227 GN=Mlp84B PE=1 SV=1	Q24400	5.25253	53.5	1	2	1	1	0.8	0.42265
Muscle-specific protein 20 OS=Drosophila melanogaster OX=7227 GN=Mp20 PE=2 SV=2	P14318	52.7174	20.2	6	5	6	7	1.15385	0.292893
Mushroom-body expressed, isoform A OS=Drosophila melanogaster OX=7227 GN=mub PE=1 SV=1	P91632	11.1399	40.6	2	2	1	2	0.833333	0.42265
Myosin heavy chain, isoform O OS=Drosophila melanogaster OX=7227 GN=Mhc PE=1 SV=1	E1JHJ3	1.1213	224.4	0	1	1	1	1.33333	0.42265
Myosin light chain alkali OS=Drosophila melanogaster OX=7227 GN=Mlc1 PE=1 SV=4	P06742	17.4194	17.5	5	6	4	4	0.769231	0.095466
Myosin regulatory light chain 2 OS=Drosophila melanogaster OX=7227 GN=Mlc2 PE=1 SV=2	P18432	64.8649	23.7	6	7	9	10	1.4	0.0513167
N-acetylglucosaminyldiphosphodolichol N-acetylglucosaminyltransferase OS=Drosophila melanogaster OX=7227 GN=Alg13 PE=3 SV=1	Q9VAP1	20.4678	19.1	2	1	0	1	0.6	0.292893
N-acyl-L-amino-acid amidohydrolase OS=Drosophila melanogaster OX=7227 GN=Dmel\CG6465 PE=1 SV=1	Q9I7K3	40.8978	45.1	7	5	11	11	1.71429	0.0377496
NAD kinase 2, mitochondrial OS=Drosophila melanogaster OX=7227 GN=CG30346 PE=1 SV=1	Q7JW73	23.0024	46.8	6	7	6	3	0.733333	0.333333
NAD-dependent protein deacylase Sirt4 OS=Drosophila melanogaster OX=7227 GN=Sirt4 PE=2 SV=2	Q8IRR5	6.41026	35	1	1	1	0	0.75	0.42265
NADH dehydrogenase (Ubiquinone) 13 kDa B subunit OS=Drosophila melanogaster OX=7227 GN=ND-13B PE=1 SV=2	Q9VTB4	12.9032	13.8	0	2	1	1	1	1
NADH dehydrogenase (ubiquinone) 23 kDa subunit OS=Drosophila melanogaster OX=7227 GN=ND-23 PE=1 SV=1	Q9VF27	33.1797	24.6	9	8	10	11	1.21053	0.105573
NADH dehydrogenase (Ubiquinone) 24 kDa subunit, isoform A OS=Drosophila melanogaster OX=7227 GN=ND-24 PE=1 SV=1	Q9VX36	23.5537	26.8	3	2	4	4	1.42857	0.095466
NADH dehydrogenase (Ubiquinone) 39 kDa subunit, isoform A OS=Drosophila melanogaster OX=7227 GN=ND-39 PE=1 SV=1	Q9VPE2	7.21154	46.8	1	1	2	2	1.5	#DIV/0!
NADH dehydrogenase (ubiquinone) complex I, assembly factor 6 homolog OS=Drosophila melanogaster OX=7227 GN=sicily PE=1 SV=1	Q9VYS5	38.9222	38.2	6	10	11	8	1.16667	0.609433
NADH dehydrogenase [ubiquinone] 1 alpha subcomplex assembly factor 3 OS=Drosophila melanogaster OX=7227 GN=Dmel\CG5569 PE=2 SV=1	Q9W1H9	28.0612	22.2	0	0	4	0	3	0.42265
NADH dehydrogenase [ubiquinone] 1 alpha subcomplex subunit 10, mitochondrial OS=Drosophila melanogaster OX=7227 GN=ND-42 PE=1 SV=2	P91929	32.9238	46.9	10	13	3	2	0.28	0.029505
NADH dehydrogenase [ubiquinone] 1 alpha subcomplex subunit 12 OS=Drosophila melanogaster OX=7227 GN=ND-B17.2 PE=1 SV=1	Q9VQD7	31.6901	16.8	0	0	4	4	5	#DIV/0!
NADH dehydrogenase [ubiquinone] 1 alpha subcomplex subunit 8 OS=Drosophila melanogaster OX=7227 GN=ND-19 PE=1 SV=1	Q9W125	6.28571	19.8	1	1	1	1	1	#DIV/0!
NADH dehydrogenase [ubiquinone] 1 beta subcomplex subunit 10 OS=Drosophila melanogaster OX=7227 GN=ND-PDSW PE=1 SV=1	Q9VQR2	18.239	18.9	2	2	1	1	0.666667	#DIV/0!
NADH dehydrogenase [ubiquinone] 1 beta subcomplex subunit 7 OS=Drosophila melanogaster OX=7227 GN=ND-B18 PE=1 SV=1	Q9VXZ0	11.1111	13.9	0	0	1	0	1.5	0.42265
NADH dehydrogenase [ubiquinone] 1 beta subcomplex subunit 8, mitochondrial OS=Drosophila melanogaster OX=7227 GN=ND-ASHI PE=1 SV=1	Q9W3X7	5.71429	20.2	1	1	1	0	0.75	0.42265
NADH dehydrogenase [ubiquinone] 1 subunit C2 OS=Drosophila melanogaster OX=7227 GN=ND-B14.5B PE=1 SV=1	Q9VQM2	23.2759	12.9	1	2	2	1	1	1
NADH dehydrogenase [ubiquinone] flavoprotein 1, mitochondrial OS=Drosophila melanogaster OX=7227 GN=ND-51 PE=1 SV=1	Q9VMI3	11.8143	51.8	2	1	4	3	1.8	0.105573
NADH dehydrogenase [ubiquinone] iron-sulfur protein 3, mitochondrial OS=Drosophila melanogaster OX=7227 GN=ND-30 PE=1 SV=1	Q9VZU4	38.8679	30	8	8	6	4	0.666667	0.095466
NADH-cytochrome b5 reductase OS=Drosophila melanogaster OX=7227 GN=Dmel\CG5946 PE=1 SV=1	X2JGK6	32.4242	37.4	12	10	8	11	0.875	0.492907
NADH-ubiquinone oxidoreductase 75 kDa subunit, mitochondrial OS=Drosophila melanogaster OX=7227 GN=ND-75 PE=2 SV=3	Q94511	32.0109	78.6	14	11	13	17	1.18519	0.42265
NADPH:adrenodoxin oxidoreductase, mitochondrial OS=Drosophila melanogaster OX=7227 GN=dare PE=2 SV=1	Q9V3T9	9.01288	51.3	2	2	2	3	1.16667	0.42265
NADPH--cytochrome P450 reductase OS=Drosophila melanogaster OX=7227 GN=Cpr PE=1 SV=1	M9PCQ1	51.3991	76.3	32	28	26	27	0.887097	0.23165
N-alpha-acetyltransferase 60 OS=Drosophila melanogaster OX=7227 GN=Naa60 PE=1 SV=1	Q95SX8	5.07246	31.8	1	1	1	0	0.75	0.42265
Nascent polypeptide associated complex protein alpha subunit, isoform D OS=Drosophila melanogaster OX=7227 GN=Nacalpha PE=4 SV=1	A0A0B4LEY6	54.3779	23	11	11	10	9	0.875	0.095466
Neb-cGP, isoform A OS=Drosophila melanogaster OX=7227 GN=Neb-cGP PE=1 SV=1	Q9W2U8	58.3333	5.1	3	3	4	5	1.375	0.095466
NECAP-like protein CG9132 OS=Drosophila melanogaster OX=7227 GN=CG9132 PE=2 SV=1	Q9VXB0	16.6667	26.6	2	2	1	2	0.833333	0.42265
Neprilysin-like 18 OS=Drosophila melanogaster OX=7227 GN=Nepl18 PE=1 SV=1	Q9VAS2	3.81232	78.9	0	0	1	2	2.5	0.095466
Neprilysin-like 19 OS=Drosophila melanogaster OX=7227 GN=Nepl19 PE=3 SV=1	Q9VAS1	16.8405	77.4	7	6	8	7	1.13333	0.292893
Neprilysin-like 21 OS=Drosophila melanogaster OX=7227 GN=Nepl21 PE=3 SV=2	Q9Y136	31.4003	81.6	13	16	10	12	0.774194	0.19171
Neuferricin homolog OS=Drosophila melanogaster OX=7227 GN=CG12056 PE=2 SV=1	Q9W376	8.01394	32.6	0	0	1	1	2	#DIV/0!
Neural conserved at 73EF, isoform I OS=Drosophila melanogaster OX=7227 GN=Nc73EF PE=1 SV=1	A8JNU6	41.7195	122.8	47	47	11	19	0.333333	0.0152681
Neural lazarillo, isoform A OS=Drosophila melanogaster OX=7227 GN=NLaz PE=1 SV=1	Q8SXR1	25.8929	24.3	6	6	7	8	1.21429	0.095466
Neurocalcin homolog OS=Drosophila melanogaster OX=7227 GN=Nca PE=1 SV=2	P42325	12.6316	21.9	1	1	1	2	1.25	0.42265
Neurochondrin homolog OS=Drosophila melanogaster OX=7227 GN=Neurochondrin PE=2 SV=1	Q9VI25	20.6086	81.6	17	13	12	10	0.75	0.215535
Neuronal synaptobrevin, isoform E OS=Drosophila melanogaster OX=7227 GN=nSyb PE=1 SV=1	Q9W0C2	20.8333	19.8	3	5	4	4	1	1
Neuropeptide-like 2, isoform C OS=Drosophila melanogaster OX=7227 GN=Nplp2 PE=4 SV=1	A0A0S0WH10	19.3277	13.1	1	1	2	2	1.5	#DIV/0!
Neutral ceramidase OS=Drosophila melanogaster OX=7227 GN=CDase PE=1 SV=1	Q9VA70	7.52841	78.2	3	4	2	1	0.555556	0.105573
NF-kappa-B inhibitor cactus OS=Drosophila melanogaster OX=7227 GN=cact PE=1 SV=2	Q03017	5.8	53.8	0	0	1	1	2	#DIV/0!
Nicotinate phosphoribosyltransferase OS=Drosophila melanogaster OX=7227 GN=Naprt PE=3 SV=1	M9PEF6	32.3263	73.3	13	10	8	11	0.84	0.4453
Nidogen OS=Drosophila melanogaster OX=7227 GN=Ndg PE=1 SV=1	A1Z877	0.814815	149	1	1	0	0	0.5	#DIV/0!
Niemann-Pick type C-2g, isoform A OS=Drosophila melanogaster OX=7227 GN=Npc2g PE=1 SV=1	Q9VA42	18.8679	17.4	1	0	0	2	1.33333	0.698489
Nitrilase and fragile histidine triad fusion protein NitFhit OS=Drosophila melanogaster OX=7227 GN=NitFhit PE=1 SV=1	O76464	25.8696	52.2	11	8	6	7	0.714286	0.198216
No long nerve cord, isoform G OS=Drosophila melanogaster OX=7227 GN=nolo PE=1 SV=1	X2JAM1	1.263	149.4	1	0	0	0	0.666667	0.42265
Nocturnin OS=Drosophila melanogaster OX=7227 GN=cu PE=1 SV=1	A8JQX3	10.4361	71.8	5	2	2	2	0.666667	0.42265
Non-lysosomal glucosylceramidase OS=Drosophila melanogaster OX=7227 GN=CG33090 PE=1 SV=1	Q7KT91	2.00422	108.2	1	1	0	0	0.5	#DIV/0!
Non-specific lipid-transfer protein OS=Drosophila melanogaster OX=7227 GN=ScpX PE=1 SV=1	Q9VJ43	58.0882	59	19	25	27	27	1.21739	0.237507
Non-specific protein-tyrosine kinase OS=Drosophila melanogaster OX=7227 GN=Abl PE=1 SV=1	M9PCT8	0.938416	181.5	2	0	1	1	1	1
Non-specific serine/threonine protein kinase OS=Drosophila melanogaster OX=7227 GN=Akt1 PE=1 SV=1	A0A0B4LIA3	5.09434	59.9	1	1	0	2	1	1
Non-specific serine/threonine protein kinase OS=Drosophila melanogaster OX=7227 GN=fray PE=1 SV=1	A0A126GUV7	17.6803	77.9	5	6	6	5	1	1
NPC intracellular cholesterol transporter 2 homolog a OS=Drosophila melanogaster OX=7227 GN=Npc2a PE=2 SV=1	Q9VQ62	12.8378	16	0	0	1	0	1.5	0.42265
NSFL1 cofactor p47 OS=Drosophila melanogaster OX=7227 GN=p47 PE=1 SV=1	Q7K3Z3	22.6044	43.4	2	1	6	5	2.6	0.0298575
NUCB1 OS=Drosophila melanogaster OX=7227 GN=NUCB1 PE=1 SV=3	Q9VVK7	1.75747	67.3	1	1	1	1	1	#DIV/0!
Nuclear cap-binding protein subunit 1 OS=Drosophila melanogaster OX=7227 GN=Cbp80 PE=1 SV=1	Q7K4N3	7.75	93.2	4	2	3	3	1	1
Nuclear migration protein NudC OS=Drosophila melanogaster OX=7227 GN=nudC PE=1 SV=2	Q9VVA6	25	37.8	7	7	3	6	0.6875	0.237507
Nuclear pore complex protein Nup214 OS=Drosophila melanogaster OX=7227 GN=Nup214 PE=1 SV=2	Q9W1X4	2.4547	175.1	3	1	0	0	0.333333	0.183503
Nuclear protein localization protein 4 homolog OS=Drosophila melanogaster OX=7227 GN=Npl4 PE=1 SV=3	Q9VBP9	11.3497	73.3	3	1	1	3	1	1
Nuclear protein MDM1 OS=Drosophila melanogaster OX=7227 GN=Dmel\CG17816 PE=1 SV=1	A0A0C4DHE0	3.12989	70.7	0	1	0	0	0.666667	0.42265
NudC domain-containing protein 1 OS=Drosophila melanogaster OX=7227 GN=HSP20 PE=1 SV=1	Q9VYT5	3.10345	65.3	0	1	2	1	1.66667	0.292893
Numb-associated kinase, isoform E OS=Drosophila melanogaster OX=7227 GN=Nak PE=1 SV=1	X2J946	1.69492	75.8	1	1	0	1	0.75	0.42265
Obg-like ATPase 1 OS=Drosophila melanogaster OX=7227 GN=Dmel\CG1354 PE=1 SV=1	A0A4D6K4F6	46.8384	48.4	13	15	20	14	1.2	0.442914
Obscurin OS=Drosophila melanogaster OX=7227 GN=Unc-89 PE=1 SV=1	A8DYP0	2.67899	475.4	4	4	4	3	0.9	0.42265
Odorant-binding protein 44a, isoform A OS=Drosophila melanogaster OX=7227 GN=Obp44a PE=1 SV=1	Q7K084	11.8881	15.8	0	1	1	2	1.66667	0.292893
Opsin Rh1 OS=Drosophila melanogaster OX=7227 GN=ninaE PE=1 SV=1	P06002	17.4263	41.5	7	7	6	6	0.875	#DIV/0!
Ornithine aminotransferase, mitochondrial OS=Drosophila melanogaster OX=7227 GN=Oat PE=2 SV=1	Q9VW26	12.993	47.3	5	3	3	5	1	1
Oxysterol-binding protein OS=Drosophila melanogaster OX=7227 GN=CG5077 PE=1 SV=4	Q7KSB3	2.92276	107.2	1	0	0	0	0.666667	0.42265
Oxysterol-binding protein OS=Drosophila melanogaster OX=7227 GN=Dmel\CG1513 PE=1 SV=1	A0A0B4KEI3	4.47761	53.5	1	2	1	0	0.6	0.292893
Oxysterol-binding protein OS=Drosophila melanogaster OX=7227 GN=Dmel\CG3860 PE=1 SV=1	Q9W1D9	2.63736	52.2	1	0	0	0	0.666667	0.42265
Oxysterol-binding protein OS=Drosophila melanogaster OX=7227 GN=Osbp PE=1 SV=1	Q9VC05	4.08163	89.3	1	1	1	1	1	#DIV/0!
p23, isoform B OS=Drosophila melanogaster OX=7227 GN=p23 PE=1 SV=1	A0A0B4K6D2	21.1957	20.7	3	2	2	3	1	1
Palmitoyl-protein thioesterase 1 OS=Drosophila melanogaster OX=7227 GN=Ppt1 PE=2 SV=2	Q9W3C7	30.5732	35.8	4	5	4	7	1.18182	0.591752
Paramyosin, short form OS=Drosophila melanogaster OX=7227 GN=Prm PE=2 SV=2	P35416	3.75	74.2	0	0	0	1	1.5	0.42265
Paraplegin, isoform A OS=Drosophila melanogaster OX=7227 GN=Spg7 PE=1 SV=1	Q9W4W8	18.6813	90	13	11	7	9	0.692308	0.105573
Pasilla, isoform T OS=Drosophila melanogaster OX=7227 GN=ps PE=1 SV=1	A0A0B4LI06	16.0714	63.3	5	5	7	4	1.08333	0.770584
P-element somatic inhibitor, isoform C OS=Drosophila melanogaster OX=7227 GN=Psi PE=1 SV=1	A1ZAK8	7.52823	81.7	3	2	0	0	0.285714	0.0377496
Peptidase_M3 domain-containing protein OS=Drosophila melanogaster OX=7227 GN=Dmel\CG7791 PE=1 SV=1	A1Z6H6	7.29614	80.2	3	3	2	2	0.75	#DIV/0!
Peptide methionine sulfoxide reductase OS=Drosophila melanogaster OX=7227 GN=MsrA PE=1 SV=2	P08761	10.5691	27.7	2	1	1	0	0.6	0.292893
Peptidoglycan recognition protein LB, isoform D OS=Drosophila melanogaster OX=7227 GN=PGRP-LB PE=3 SV=1	A0A0B4K741	7.84314	27.7	1	1	1	2	1.25	0.42265
Peptidoglycan-recognition protein SB1 OS=Drosophila melanogaster OX=7227 GN=PGRP-SB1 PE=2 SV=2	Q70PY2	6.31579	21	0	0	0	0	1	#DIV/0!
Peptidyl-alpha-hydroxyglycine-alpha-amidating lyase 2, isoform E OS=Drosophila melanogaster OX=7227 GN=Pal2 PE=4 SV=1	A0A0B4LG96	14.532	44.7	2	3	1	1	0.571429	0.095466
Peptidyl-prolyl cis-trans isomerase Fkbp12 OS=Drosophila melanogaster OX=7227 GN=Fkbp12 PE=3 SV=2	P48375	53.7037	11.7	3	2	2	2	0.857143	0.42265
Peptidyl-prolyl cis-trans isomerase OS=Drosophila melanogaster OX=7227 GN=Cyp1 PE=1 SV=2	P25007	31.7181	24.6	11	11	12	13	1.125	0.095466
Peptidyl-prolyl cis-trans isomerase OS=Drosophila melanogaster OX=7227 GN=Dmel\CG2852 PE=1 SV=1	Q9W227	33.1707	22.2	7	6	6	5	0.866667	0.292893
Peptidylprolyl isomerase OS=Drosophila melanogaster OX=7227 GN=Dmel\CG14715 PE=1 SV=1	Q9VGK3	10.8696	14.8	0	1	1	1	1.33333	0.42265
Peptidylprolyl isomerase OS=Drosophila melanogaster OX=7227 GN=Fkbp59 PE=4 SV=1	X2J5E8	27.7904	48.8	4	5	5	8	1.36364	0.333333
Peptidylprolyl isomerase OS=Drosophila melanogaster OX=7227 GN=zda PE=1 SV=1	Q7K3D4	46.8514	44.8	20	17	20	20	1.07692	0.42265
Peroxin 11 OS=Drosophila melanogaster OX=7227 GN=Pex11 PE=1 SV=1	Q7JZE1	8.29876	27.1	2	2	0	1	0.5	0.095466
Peroxin-14 OS=Drosophila melanogaster OX=7227 GN=Pex14 PE=1 SV=1	Q9VPB8	5.35714	30.8	1	0	1	0	1	1
Peroxiredoxin 2540-2 OS=Drosophila melanogaster OX=7227 GN=Prx2540-2 PE=1 SV=1	Q7JX87	30.9091	24.7	1	1	6	3	2.75	0.144814
Peroxiredoxin 3 OS=Drosophila melanogaster OX=7227 GN=Prx3 PE=1 SV=2	Q9VEJ0	59.4017	26.4	14	9	16	12	1.2	0.516632
Peroxiredoxin-5 OS=Drosophila melanogaster OX=7227 GN=Prx5 PE=1 SV=1	Q960M4	56.3158	19.9	9	11	6	8	0.727273	0.16795
Peroxisomal assembly protein PEX3 OS=Drosophila melanogaster OX=7227 GN=Pex3 PE=1 SV=1	Q9VUL8	22.3377	43.7	4	4	3	4	0.9	0.42265
Peroxisomal membrane protein 34, isoform A OS=Drosophila melanogaster OX=7227 GN=PMP34 PE=3 SV=2	Q9VZD9	21.3376	34.4	5	4	4	4	0.909091	0.42265
Peroxisomal membrane protein PEX16 OS=Drosophila melanogaster OX=7227 GN=Pex16 PE=1 SV=1	Q9VPB9	12.61	39.3	1	2	2	2	1.2	0.42265
Peroxisomal multifunctional enzyme type 2 OS=Drosophila melanogaster OX=7227 GN=Mfe2 PE=1 SV=1	Q9VXJ0	22.0736	64	6	8	2	2	0.375	0.0377496
Pescadillo homolog OS=Drosophila melanogaster OX=7227 GN=CG4364 PE=1 SV=1	Q9VL96	1.5949	73.8	1	0	0	0	0.666667	0.42265
Phe-4-monooxygenase OS=Drosophila melanogaster OX=7227 GN=Hn PE=1 SV=1	M9PBV1	7.9646	51.6	0	2	3	3	2	0.183503
Phenoloxidase 2 OS=Drosophila melanogaster OX=7227 GN=PPO2 PE=1 SV=1	Q9V521	2.92398	79.2	0	0	1	0	1.5	0.42265
Phosphatase Herzog OS=Drosophila melanogaster OX=7227 GN=hzg PE=1 SV=1	M9PFN0	8.23864	40.3	2	2	2	0	0.666667	0.42265
Phosphatidate cytidylyltransferase, mitochondrial OS=Drosophila melanogaster OX=7227 GN=CG33331 PE=2 SV=1	Q8INF2	2.92398	38.2	1	1	1	1	1	#DIV/0!
Phosphatidylcholine 2-acylhydrolase OS=Drosophila melanogaster OX=7227 GN=sPLA2 PE=2 SV=1	Q6XPX3	8.60215	21.1	1	1	0	0	0.5	#DIV/0!
Phosphatidylglycerophosphatase and protein-tyrosine phosphatase 1 OS=Drosophila melanogaster OX=7227 GN=PTPMT1 PE=2 SV=1	Q86BN8	26.5	23.1	1	2	1	3	1.2	0.698489
Phosphatidylinositol 5-phosphate 4-kinase, isoform A OS=Drosophila melanogaster OX=7227 GN=PIP4K PE=1 SV=1	Q8SXX1	12.8713	47	2	2	3	2	1.16667	0.42265
Phosphatidylinositol-3-phosphate phosphatase OS=Drosophila melanogaster OX=7227 GN=Dmel\CG3530 PE=1 SV=2	Q9W1Q6	3.91872	78.7	2	0	1	1	1	1
Phosphatidylinositol-specific phospholipase C X domain containing, isoform A OS=Drosophila melanogaster OX=7227 GN=PLCXD PE=4 SV=1	Q9VKC3	3.3195	54.8	0	0	0	0	1	#DIV/0!
Phosphatidylserine decarboxylase proenzyme, mitochondrial OS=Drosophila melanogaster OX=7227 GN=Pisd PE=1 SV=1	Q9VCE0	48.7696	50.5	18	20	15	14	0.775	0.0565436
Phosphoacetylglucosamine mutase OS=Drosophila melanogaster OX=7227 GN=nst PE=1 SV=1	Q9VTZ4	23.133	60.5	3	10	8	9	1.26667	0.628609
Phosphoenolpyruvate carboxykinase (GTP) OS=Drosophila melanogaster OX=7227 GN=Pepck2 PE=1 SV=1	Q7JXB5	50.627	70.6	17	19	13	12	0.710526	0.0389255
Phosphoenolpyruvate carboxykinase [GTP] OS=Drosophila melanogaster OX=7227 GN=Pepck PE=2 SV=2	P20007	13.1376	71.1	2	3	2	4	1.14286	0.698489
Phosphoethanolamine cytidylyltransferase, isoform C OS=Drosophila melanogaster OX=7227 GN=Pect PE=1 SV=2	Q8IP79	12.8342	42	1	1	3	3	2	#DIV/0!
Phosphoglycerate kinase OS=Drosophila melanogaster OX=7227 GN=Pgk PE=2 SV=2	Q01604	78.0723	43.8	46	44	51	51	1.13043	0.0266715
Phosphoglycerate mutase OS=Drosophila melanogaster OX=7227 GN=Pglym78 PE=1 SV=2	Q9VAN7	65.8824	28.6	48	43	50	49	1.08602	0.257219
Phosphoinositide 5-phosphatase OS=Drosophila melanogaster OX=7227 GN=Synj PE=1 SV=1	Q5U0V7	8.04598	134.5	11	6	0	1	0.157895	0.0883154
Phospholipase A2 activator protein, isoform A OS=Drosophila melanogaster OX=7227 GN=Plap PE=1 SV=1	Q9VPY2	12.0712	85.7	5	6	5	6	1	1
Phospholipid scramblase OS=Drosophila melanogaster OX=7227 GN=scramb2 PE=1 SV=1	Q9VZW1	15.5894	29.6	5	1	2	2	0.75	0.666667
Phosphomannomutase OS=Drosophila melanogaster OX=7227 GN=Pmm2 PE=1 SV=1	Q9VTZ6	5.51181	29.6	1	1	1	1	1	#DIV/0!
Phosphorylase kinase OS=Drosophila melanogaster OX=7227 GN=PhKgamma PE=2 SV=1	Q961E7	22.1957	48.4	5	4	5	6	1.18182	0.292893
Phosphotransferase OS=Drosophila melanogaster OX=7227 GN=Hex-A PE=1 SV=1	Q9W330	61.183	59.2	18	21	27	26	1.34146	0.0474207
Phosphotransferase OS=Drosophila melanogaster OX=7227 GN=Hex-C PE=1 SV=1	Q7JYW9	8.81057	50.7	0	1	1	2	1.66667	0.292893
Phosrestin-1 OS=Drosophila melanogaster OX=7227 GN=Arr2 PE=1 SV=2	P19107	17.9551	45	1	3	4	3	1.5	0.311753
Photoreceptor dehydrogenase, isoform B OS=Drosophila melanogaster OX=7227 GN=Pdh PE=1 SV=1	Q8IQN8	16.2455	30	2	1	3	3	1.6	0.095466
Pixie, isoform A OS=Drosophila melanogaster OX=7227 GN=pix PE=1 SV=1	Q9VSS1	25.2046	69.3	11	11	11	12	1.04167	0.42265
Pleckstrin homology domain-containing family F member 1 homolog OS=Drosophila melanogaster OX=7227 GN=rush PE=1 SV=1	O76902	23.7342	34.2	0	4	2	0	0.666667	0.698489
Poly(ADP-ribose) glycohydrolase OS=Drosophila melanogaster OX=7227 GN=Parg PE=1 SV=3	O46043	8.85201	81.1	3	4	3	4	1	1
Poly(U)-binding-splicing factor half pint OS=Drosophila melanogaster OX=7227 GN=hfp PE=1 SV=2	Q8T6B9	3.61068	67.9	2	2	0	0	0.333333	#DIV/0!
Poly(U)-specific endoribonuclease homolog OS=Drosophila melanogaster OX=7227 GN=CG2145 PE=2 SV=1	Q9VZ49	22.4662	63.6	7	12	3	4	0.428571	0.142857
Poly(U)-specific endoribonuclease OS=Drosophila melanogaster OX=7227 GN=EndoU PE=2 SV=2	Q9VF14	16.4596	37.1	3	3	1	1	0.5	#DIV/0!
Polyadenylate-binding protein 2 OS=Drosophila melanogaster OX=7227 GN=Pabp2 PE=1 SV=1	Q7KNF2	19.1964	25	2	3	4	3	1.28571	0.292893
Polyadenylate-binding protein OS=Drosophila melanogaster OX=7227 GN=pAbp PE=1 SV=3	P21187	60.7256	69.9	29	28	32	32	1.11864	0.0198039
Polyribonucleotide nucleotidyltransferase OS=Drosophila melanogaster OX=7227 GN=PNPase PE=2 SV=2	Q9V9X7	29.572	84.9	9	9	15	11	1.4	0.183503
Post-proline cleaving enzyme OS=Drosophila melanogaster OX=7227 GN=Dmel\CG5355 PE=1 SV=2	Q9VKW5	24.6032	86.3	2	2	11	5	3	0.183503
PRA1 family protein OS=Drosophila melanogaster OX=7227 GN=Jwa PE=1 SV=5	Q9VJ59	24.8996	27.8	2	5	2	2	0.666667	0.42265
Prefoldin 2, isoform B OS=Drosophila melanogaster OX=7227 GN=Pfdn2 PE=3 SV=1	M9PF40	50.3497	16.2	5	4	1	3	0.545455	0.154846
Prefoldin 5, isoform B OS=Drosophila melanogaster OX=7227 GN=Pfdn5 PE=1 SV=1	E1JIT4	41.6667	19.1	4	6	3	2	0.583333	0.154846
Prefoldin subunit 3 OS=Drosophila melanogaster OX=7227 GN=mgr PE=1 SV=3	Q9VGP6	15.9794	22.3	2	2	0	1	0.5	0.095466
Pre-mRNA-processing factor 31 OS=Drosophila melanogaster OX=7227 GN=Prp31 PE=1 SV=1	Q9VUM1	3.59281	55.5	1	1	1	2	1.25	0.42265
Presequence protease, mitochondrial OS=Drosophila melanogaster OX=7227 GN=Dmel\CG3107 PE=3 SV=1	A0A0B4LES3	32.1083	119.2	22	22	28	29	1.28261	0.00586515
PRL-1 phosphatase, isoform A OS=Drosophila melanogaster OX=7227 GN=PRL-1 PE=1 SV=2	O61722	42.0455	20	4	8	5	5	0.857143	0.666667
Probable 2-oxoglutarate dehydrogenase E1 component DHKTD1 homolog, mitochondrial OS=Drosophila melanogaster OX=7227 GN=CG1544 PE=2 SV=2	Q9VA02	4.13493	103.6	0	0	1	1	2	#DIV/0!
Probable 39S ribosomal protein L45, mitochondrial OS=Drosophila melanogaster OX=7227 GN=mRpL45 PE=2 SV=1	Q9VCX3	13.8504	41.6	1	2	0	0	0.4	0.095466
Probable arginine--tRNA ligase, cytoplasmic OS=Drosophila melanogaster OX=7227 GN=ArgRS PE=2 SV=1	Q9VXN4	3.15789	75.5	0	0	1	1	2	#DIV/0!
Probable citrate synthase, mitochondrial OS=Drosophila melanogaster OX=7227 GN=kdn PE=2 SV=1	Q9W401	72.4138	51.5	136	143	174	177	1.25623	0.0110039
Probable cytochrome P450 12a4, mitochondrial OS=Drosophila melanogaster OX=7227 GN=Cyp12a4 PE=2 SV=2	Q9VE00	41.6045	61.7	16	15	18	18	1.15152	0.0377496
Probable cytochrome P450 12a5, mitochondrial OS=Drosophila melanogaster OX=7227 GN=Cyp12a5 PE=2 SV=1	Q9VE01	33.0224	61.3	12	10	16	14	1.33333	0.105573
Probable cytochrome P450 12b2, mitochondrial OS=Drosophila melanogaster OX=7227 GN=Cyp12b2 PE=2 SV=2	Q9V8M2	32.8972	61.4	15	12	13	13	0.965517	0.770584
Probable cytochrome P450 12e1, mitochondrial OS=Drosophila melanogaster OX=7227 GN=Cyp12e1 PE=2 SV=4	Q9VGZ0	24.9042	59.6	4	6	5	5	1	1
Probable cytochrome P450 28a5 OS=Drosophila melanogaster OX=7227 GN=Cyp28a5 PE=2 SV=1	Q9V419	27.3267	57.7	13	15	9	12	0.766667	0.19171
Probable cytochrome P450 28d1 OS=Drosophila melanogaster OX=7227 GN=Cyp28d1 PE=2 SV=1	Q9VMT5	49.4024	57.2	25	28	24	21	0.854545	0.2
Probable cytochrome P450 305a1 OS=Drosophila melanogaster OX=7227 GN=Cyp305a1 PE=2 SV=1	Q9VW43	10.5159	57.7	3	2	2	2	0.857143	0.42265
Probable cytochrome P450 309a1 OS=Drosophila melanogaster OX=7227 GN=Cyp309a1 PE=1 SV=4	Q9VQD2	12.4506	57.3	4	5	4	4	0.909091	0.42265
Probable cytochrome P450 311a1 OS=Drosophila melanogaster OX=7227 GN=Cyp311a1 PE=2 SV=1	Q9VYQ7	4.7619	54.8	2	2	2	2	1	#DIV/0!
Probable cytochrome P450 313a1 OS=Drosophila melanogaster OX=7227 GN=Cyp313a1 PE=3 SV=2	Q9VFJ0	7.11382	56.5	3	4	0	2	0.444444	0.154846
Probable cytochrome P450 4ac1 OS=Drosophila melanogaster OX=7227 GN=Cyp4ac1 PE=2 SV=1	Q9VMS9	10.2161	59.1	7	3	3	1	0.5	0.311753
Probable cytochrome P450 4ac2 OS=Drosophila melanogaster OX=7227 GN=Cyp4ac2 PE=2 SV=4	Q9VMS8	5.47945	59.7	1	0	3	0	1.66667	0.591752
Probable cytochrome P450 4d20 OS=Drosophila melanogaster OX=7227 GN=Cyp4d20 PE=3 SV=1	Q9W011	9.60784	58.2	4	2	0	0	0.25	0.095466
Probable cytochrome P450 6a13 OS=Drosophila melanogaster OX=7227 GN=Cyp6a13 PE=2 SV=1	Q9V4U9	13.5903	57.6	4	6	2	3	0.583333	0.154846
Probable cytochrome P450 6a14 OS=Drosophila melanogaster OX=7227 GN=Cyp6a14 PE=3 SV=3	Q9V4U7	5.50098	58.2	3	3	1	0	0.375	0.0377496
Probable cytochrome P450 6a20 OS=Drosophila melanogaster OX=7227 GN=Cyp6a20 PE=2 SV=2	Q9V773	34.3313	57.7	13	15	7	4	0.433333	0.0421585
Probable cytochrome P450 6a21 OS=Drosophila melanogaster OX=7227 GN=Cyp6a21 PE=2 SV=1	Q9V774	16.8651	57.8	8	8	5	5	0.666667	#DIV/0!
Probable cytochrome P450 6a23 OS=Drosophila melanogaster OX=7227 GN=Cyp6a23 PE=2 SV=2	Q9V771	19.5219	58.1	7	7	4	2	0.5	0.057191
Probable cytochrome P450 6d4 OS=Drosophila melanogaster OX=7227 GN=Cyp6d4 PE=2 SV=1	Q9VCW1	22.7184	59.1	6	8	1	1	0.25	0.0266715
Probable cytochrome P450 6d5 OS=Drosophila melanogaster OX=7227 GN=Cyp6d5 PE=2 SV=1	Q9VFP1	45.6693	57.3	23	23	15	16	0.6875	0.00441503
Probable cytochrome P450 6t1 OS=Drosophila melanogaster OX=7227 GN=Cyp6t1 PE=2 SV=1	Q9VRI9	9.4518	60.5	2	1	3	1	1.2	0.698489
Probable cytochrome P450 6w1 OS=Drosophila melanogaster OX=7227 GN=Cyp6w1 PE=2 SV=1	Q9V9L1	5.64202	59.3	0	2	3	2	1.75	0.311753
Probable cytochrome P450 9f2 OS=Drosophila melanogaster OX=7227 GN=Cyp9f2 PE=2 SV=1	Q9VG82	36.2403	60.2	19	21	17	16	0.833333	0.0886776
Probable cytochrome P450 9h1 OS=Drosophila melanogaster OX=7227 GN=Cyp9h1 PE=3 SV=1	Q9V6H1	4.6332	60	0	0	1	1	2	#DIV/0!
Probable cytosolic Fe-S cluster assembly factor CG17683 OS=Drosophila melanogaster OX=7227 GN=CG17683 PE=2 SV=1	Q8SYS7	4.40252	54.5	0	0	1	0	1.5	0.42265
Probable cytosolic iron-sulfur protein assembly protein Ciao1 OS=Drosophila melanogaster OX=7227 GN=Ciao1 PE=1 SV=1	Q7K1Y4	3.28358	37	1	0	1	0	1	1
Probable elongation factor 1-delta OS=Drosophila melanogaster OX=7227 GN=eEF1delta PE=1 SV=1	Q9VL18	8.98438	28.9	0	0	0	0	1	#DIV/0!
Probable elongator complex protein 2 OS=Drosophila melanogaster OX=7227 GN=Elp2 PE=1 SV=1	Q7K4B3	7.30479	88.9	1	2	5	3	2	0.154846
Probable glutamine--tRNA ligase OS=Drosophila melanogaster OX=7227 GN=GlnRS PE=2 SV=1	Q9Y105	25.0643	87.5	17	19	10	12	0.631579	0.0384761
Probable isocitrate dehydrogenase [NAD] subunit alpha, mitochondrial OS=Drosophila melanogaster OX=7227 GN=Idh3a PE=2 SV=1	Q9VWH4	68.1698	40.8	45	40	53	48	1.18391	0.152002
Probable malonyl-CoA-acyl carrier protein transacylase, mitochondrial OS=Drosophila melanogaster OX=7227 GN=beg PE=2 SV=2	Q8T3L6	30.8707	42.1	11	4	7	7	0.941176	0.899496
Probable medium-chain specific acyl-CoA dehydrogenase, mitochondrial OS=Drosophila melanogaster OX=7227 GN=CG12262 PE=2 SV=1	Q9VSA3	30.0716	45.8	12	10	9	5	0.666667	0.215535
Probable methylmalonate-semialdehyde dehydrogenase [acylating], mitochondrial OS=Drosophila melanogaster OX=7227 GN=CG17896 PE=2 SV=1	Q7KW39	26.7308	55.9	5	7	11	7	1.42857	0.311753
Probable methylthioribulose-1-phosphate dehydratase OS=Drosophila melanogaster OX=7227 GN=CG11134 PE=2 SV=1	Q9VY93	16.2996	26	2	1	4	2	1.6	0.311753
Probable phenylalanine--tRNA ligase, mitochondrial OS=Drosophila melanogaster OX=7227 GN=PheRS-m PE=2 SV=3	O16129	28.6976	52	7	4	0	0	0.153846	0.0669922
Probable phosphoserine aminotransferase OS=Drosophila melanogaster OX=7227 GN=CG11899 PE=2 SV=1	Q9VAN0	35.4396	39.5	8	9	5	5	0.631579	0.0198039
Probable protein phosphatase CG10417 OS=Drosophila melanogaster OX=7227 GN=CG10417 PE=1 SV=1	Q7K4Q5	25.6798	72.3	7	6	11	15	1.86667	0.0875789
Probable serine hydrolase OS=Drosophila melanogaster OX=7227 GN=kraken PE=2 SV=1	O18391	8.45921	37.1	1	0	1	0	1	1
Probable small nuclear ribonucleoprotein E OS=Drosophila melanogaster OX=7227 GN=SmE PE=1 SV=1	Q9VLV5	27.6596	11.1	1	1	0	2	1	1
Probable small nuclear ribonucleoprotein Sm D1 OS=Drosophila melanogaster OX=7227 GN=SmD1 PE=1 SV=1	Q9VU02	35.4839	13.8	4	3	1	2	0.555556	0.105573
Probable small nuclear ribonucleoprotein Sm D2 OS=Drosophila melanogaster OX=7227 GN=SmD2 PE=1 SV=1	Q9VI10	24.3697	13.5	2	2	3	2	1.16667	0.42265
Probable transaldolase OS=Drosophila melanogaster OX=7227 GN=Taldo PE=2 SV=2	Q9W1G0	10.8761	36.7	1	3	2	3	1.16667	0.698489
Probable tRNA N6-adenosine threonylcarbamoyltransferase OS=Drosophila melanogaster OX=7227 GN=Tcs3 PE=2 SV=1	Q9VV41	31.1239	38.5	5	4	5	4	1	1
Probable tRNA N6-adenosine threonylcarbamoyltransferase, mitochondrial OS=Drosophila melanogaster OX=7227 GN=Dmel\CG14231 PE=3 SV=1	M9NHD5	8.06846	45.3	0	1	1	1	1.33333	0.42265
Probable Ufm1-specific protease 2 OS=Drosophila melanogaster OX=7227 GN=CG16979 PE=2 SV=1	Q9VUR0	19.9341	68.2	4	2	3	4	1.125	0.698489
Procollagen-proline 4-dioxygenase OS=Drosophila melanogaster OX=7227 GN=PH4alphaEFB PE=1 SV=2	Q9VA69	4.54545	63.1	2	0	0	0	0.5	0.42265
Programmed cell death protein 4 OS=Drosophila melanogaster OX=7227 GN=Pdcd4 PE=1 SV=2	Q9VY91	2.55403	56.3	0	1	0	1	1	1
Prohibitin OS=Drosophila melanogaster OX=7227 GN=l(2)37Cc PE=1 SV=1	A0A023GQA5	67.3913	30.4	16	12	17	15	1.13333	0.465478
Prohibitin OS=Drosophila melanogaster OX=7227 GN=Phb2 PE=1 SV=1	A8DYI6	40.8284	37.3	9	11	14	11	1.22727	0.29986
Proline dehydrogenase 1, mitochondrial OS=Drosophila melanogaster OX=7227 GN=slgA PE=2 SV=2	Q04499	68.1351	77.1	151	140	116	132	0.853242	0.157187
Proline dehydrogenase OS=Drosophila melanogaster OX=7227 GN=slgA PE=1 SV=1	M9NHG9	68.1351	77.2	149	142	117	128	0.843003	0.0717955
Proline dehydrogenase OS=Drosophila melanogaster OX=7227 GN=slgA PE=1 SV=1	M9NFJ2	69.6562	75.8	152	142	116	133	0.847973	0.150035
Prolyl 3-hydroxylase sudestada1 OS=Drosophila melanogaster OX=7227 GN=sud1 PE=2 SV=1	Q9I7H9	14.5522	61.2	2	1	5	5	2.4	0.0198039
Prolyl-tRNA synthetase OS=Drosophila melanogaster OX=7227 GN=ProRS-m PE=1 SV=1	Q9VZY9	17.4672	50.6	5	5	0	0	0.166667	#DIV/0!
Protein 4.1 homolog OS=Drosophila melanogaster OX=7227 GN=cora PE=1 SV=1	Q9V8R9	18.9046	184.1	17	14	7	9	0.545455	0.0532084
Protein alan shepard OS=Drosophila melanogaster OX=7227 GN=shep PE=1 SV=2	Q8MSV2	10.678	62.1	0	1	2	1	1.66667	0.292893
Protein associated with topo II related-1, isoform A OS=Drosophila melanogaster OX=7227 GN=Patr-1 PE=1 SV=1	Q9VEN9	1.03306	108.2	0	1	0	1	1	1
Protein bangles and beads OS=Drosophila melanogaster OX=7227 GN=bnb PE=1 SV=1	P29746	31.6742	45.8	4	10	11	13	1.625	0.254644
Protein BCCIP homolog OS=Drosophila melanogaster OX=7227 GN=CG9286 PE=2 SV=2	Q9VFR0	8.08081	33.4	0	0	2	1	2.5	0.095466
Protein bcn92 OS=Drosophila melanogaster OX=7227 GN=bcn92 PE=1 SV=1	O46098	39.1304	11	2	2	2	2	1	#DIV/0!
Protein borderless OS=Drosophila melanogaster OX=7227 GN=bdl PE=1 SV=1	Q9U4G1	3.19889	81.2	2	1	1	1	0.8	0.42265
Protein disulfide-isomerase (Fragment) OS=Drosophila melanogaster OX=7227 GN=ERp60 PE=1 SV=1	Q3YMU0	58.6912	55.3	29	28	34	31	1.13559	0.127128
Protein disulfide-isomerase A6 homolog OS=Drosophila melanogaster OX=7227 GN=CaBP1 PE=1 SV=1	Q9V438	31.6397	46.7	12	12	14	12	1.07692	0.42265
Protein disulfide-isomerase OS=Drosophila melanogaster OX=7227 GN=Pdi PE=2 SV=1	P54399	79.6371	55.7	59	56	31	36	0.589744	0.0144381
Protein dj-1beta OS=Drosophila melanogaster OX=7227 GN=dj-1beta PE=1 SV=3	Q9VA37	59.893	19.2	1	1	6	8	4	0.0266715
Protein elav OS=Drosophila melanogaster OX=7227 GN=elav PE=2 SV=1	P16914	14.6998	50.8	9	5	5	7	0.875	0.698489
Protein FMC1 homolog OS=Drosophila melanogaster OX=7227 GN=Dmel\CG34117 PE=2 SV=1	Q0KI97	18.8119	11.6	2	2	0	0	0.333333	#DIV/0!
Protein Gawky OS=Drosophila melanogaster OX=7227 GN=gw PE=1 SV=1	Q8SY33	1.95087	142.9	1	1	0	2	1	1
Protein held out wings OS=Drosophila melanogaster OX=7227 GN=how PE=1 SV=1	O01367	14.8148	44.3	4	4	1	1	0.4	#DIV/0!
Protein kinase C OS=Drosophila melanogaster OX=7227 GN=Pkc53E PE=2 SV=1	D3DMK5	5.14286	60.4	1	0	0	2	1.33333	0.698489
Protein kinase C OS=Drosophila melanogaster OX=7227 GN=Pkc98E PE=3 SV=1	A0A0B4LI13	1.49051	82.9	1	1	0	0	0.5	#DIV/0!
Protein kinase, cAMP-dependent, regulatory subunit type 1, isoform Z OS=Drosophila melanogaster OX=7227 GN=Pka-R1 PE=1 SV=1	M9MS37	19.375	35.4	2	2	2	3	1.16667	0.42265
Protein krasavietz OS=Drosophila melanogaster OX=7227 GN=kra PE=1 SV=1	Q9VNE2	33.8863	49.2	12	16	9	10	0.7	0.160746
Protein lethal(2)essential for life OS=Drosophila melanogaster OX=7227 GN=l(2)efl PE=1 SV=1	P82147	6.41711	21.3	1	1	1	1	1	#DIV/0!
Protein lin-7 homolog OS=Drosophila melanogaster OX=7227 GN=veli PE=1 SV=1	Q9VBY7	41.5385	21.5	5	6	3	4	0.692308	0.105573
Protein MGR2 homolog OS=Drosophila melanogaster OX=7227 GN=Dmel\CG6878 PE=1 SV=1	Q9VUM2	58.2278	8.2	4	5	5	7	1.27273	0.311753
Protein MTO1 homolog, mitochondrial OS=Drosophila melanogaster OX=7227 GN=Dmel\CG4610 PE=2 SV=1	Q9W245	3.93343	73.6	0	0	1	0	1.5	0.42265
Protein NASP homolog OS=Drosophila melanogaster OX=7227 GN=CG8223 PE=1 SV=1	Q9I7K6	7.72358	51.9	1	0	0	1	1	1
Protein NDUFAF4 homolog OS=Drosophila melanogaster OX=7227 GN=CG11722 PE=2 SV=1	Q9VH39	36.9458	23.7	4	5	4	4	0.909091	0.42265
Protein NipSnap OS=Drosophila melanogaster OX=7227 GN=Nipsnap PE=2 SV=2	Q9VXK0	49.4505	31.9	10	16	13	15	1.07143	0.781782
Protein phosphatase methylesterase 1 OS=Drosophila melanogaster OX=7227 GN=Dmel\CG5068 PE=1 SV=1	Q95R98	7.57946	45.3	1	1	1	1	1	#DIV/0!
Protein phosphatase PP2A 55 kDa regulatory subunit OS=Drosophila melanogaster OX=7227 GN=tws PE=2 SV=1	P36872	4.40882	56.9	1	2	0	1	0.6	0.292893
Protein quiver OS=Drosophila melanogaster OX=7227 GN=atilla PE=3 SV=3	Q9VK99	19.5804	15.4	2	2	0	0	0.333333	#DIV/0!
Protein quiver OS=Drosophila melanogaster OX=7227 GN=BcDNA:GH07967 PE=2 SV=1	Q9VIH9	38.7755	15.7	5	5	5	4	0.916667	0.42265
Protein quiver OS=Drosophila melanogaster OX=7227 GN=Dmel\CG31676 PE=2 SV=3	Q9VII5	12.5786	17.6	3	1	2	1	0.833333	0.698489
Protein quiver OS=Drosophila melanogaster OX=7227 GN=Dmel\CG9336 PE=1 SV=1	Q9VII1	53.3784	15.9	6	6	4	4	0.714286	#DIV/0!
Protein Rae1 OS=Drosophila melanogaster OX=7227 GN=Rae1 PE=1 SV=1	Q9W2E7	5.78035	38.6	1	1	1	2	1.25	0.42265
Protein ROP OS=Drosophila melanogaster OX=7227 GN=Rop PE=2 SV=2	Q07327	57.4539	67.8	34	33	41	37	1.15942	0.116459
Protein SEC13 homolog OS=Drosophila melanogaster OX=7227 GN=Sec13 PE=1 SV=1	Q9V3J4	6.74157	39.5	1	1	1	2	1.25	0.42265
Protein SET OS=Drosophila melanogaster OX=7227 GN=Set PE=1 SV=2	P53997	13.0112	31	2	3	4	4	1.42857	0.095466
Protein sly1 homolog OS=Drosophila melanogaster OX=7227 GN=Slh PE=2 SV=4	Q24179	30.0469	72.3	16	16	8	11	0.617647	0.0493458
Protein spartin OS=Drosophila melanogaster OX=7227 GN=spartin PE=1 SV=1	Q9VN45	7.05244	59.7	2	1	1	1	0.8	0.42265
Protein spinster OS=Drosophila melanogaster OX=7227 GN=spin PE=1 SV=1	Q9GQQ0	1.81818	65.8	0	1	0	0	0.666667	0.42265
Protein stoned-A OS=Drosophila melanogaster OX=7227 GN=stnA PE=1 SV=3	Q24211	1.64706	93.1	1	1	1	1	1	#DIV/0!
Protein stunted OS=Drosophila melanogaster OX=7227 GN=sun PE=1 SV=1	Q9VXN2	24.5902	6.8	2	2	1	0	0.5	0.095466
Protein transport protein SEC23 OS=Drosophila melanogaster OX=7227 GN=Sec23 PE=1 SV=1	A0A0B4K5Z8	11.5237	87.5	4	4	0	1	0.3	0.0198039
Protein transport protein Sec61 subunit beta OS=Drosophila melanogaster OX=7227 GN=Sec61beta PE=1 SV=1	Q7JZN0	15	10.2	1	1	1	1	1	#DIV/0!
Protein tumorous imaginal discs, mitochondrial OS=Drosophila melanogaster OX=7227 GN=l(2)tid PE=1 SV=2	Q27237	16.1538	56.1	2	3	4	1	1	1
Protein unzipped OS=Drosophila melanogaster OX=7227 GN=uzip PE=1 SV=2	P10379	1.84426	54.3	0	2	0	0	0.5	0.42265
Protein windpipe OS=Drosophila melanogaster OX=7227 GN=wdp PE=1 SV=1	Q9W266	5.90842	74.7	3	2	2	1	0.714286	0.292893
Protein-L-isoaspartate O-methyltransferase OS=Drosophila melanogaster OX=7227 GN=Pcmt PE=1 SV=1	A0A0B4KGK0	11.33	21.9	2	1	0	1	0.6	0.292893
Protein-serine/threonine kinase OS=Drosophila melanogaster OX=7227 GN=Pdk PE=1 SV=1	A0A0B4K7V5	33.1719	46.6	3	7	8	10	1.66667	0.215535
Protein-serine/threonine phosphatase OS=Drosophila melanogaster OX=7227 GN=PpD3 PE=1 SV=1	Q9VH81	17.1154	59.2	4	3	6	4	1.33333	0.311753
Proton-coupled amino acid transporter-like protein pathetic OS=Drosophila melanogaster OX=7227 GN=path PE=1 SV=1	Q9VT04	8.9172	52	6	4	5	2	0.75	0.492907
Protoporphyrinogen oxidase OS=Drosophila melanogaster OX=7227 GN=Ppox PE=1 SV=1	Q9VC52	31.3684	53.2	5	6	8	8	1.38462	0.0377496
Pseudouridine synthase 1, isoform B OS=Drosophila melanogaster OX=7227 GN=Pus1 PE=3 SV=1	E1JIR1	11.086	51	2	3	1	2	0.714286	0.292893
Purine-rich binding protein-alpha, isoform B OS=Drosophila melanogaster OX=7227 GN=Pur-alpha PE=3 SV=2	Q9V4D9	63.6364	31.1	11	13	15	16	1.26923	0.0886776
Purple acid phosphatase OS=Drosophila melanogaster OX=7227 GN=Dmel\CG1637 PE=1 SV=1	Q9VZ58	2.44444	51.8	1	1	0	0	0.5	#DIV/0!
Purple acid phosphatase OS=Drosophila melanogaster OX=7227 GN=Dmel\CG1637 PE=2 SV=1	Q9VZ57	2.42826	52.2	0	1	0	0	0.666667	0.42265
Putative ATP synthase subunit f, mitochondrial OS=Drosophila melanogaster OX=7227 GN=ATPsynF PE=3 SV=1	Q9W141	42.0561	12.5	4	6	3	3	0.666667	0.183503
Putative cysteine proteinase CG12163 OS=Drosophila melanogaster OX=7227 GN=CG12163 PE=2 SV=2	Q9VN93	17.101	68.9	4	8	5	6	0.928571	0.830969
Putative fatty acyl-CoA reductase CG8306 OS=Drosophila melanogaster OX=7227 GN=CG8306 PE=2 SV=1	Q960W6	32.1705	58.4	5	8	5	6	0.866667	0.591752
Putative hydroxypyruvate isomerase OS=Drosophila melanogaster OX=7227 GN=Gip PE=2 SV=1	P36951	11.7424	29.1	2	3	1	1	0.571429	0.095466
Putative OPA3-like protein CG13603 OS=Drosophila melanogaster OX=7227 GN=CG13601 PE=2 SV=1	Q9VCG3	21.1765	28.7	5	4	3	3	0.727273	0.095466
Putative peptidyl-prolyl cis-trans isomerase dodo OS=Drosophila melanogaster OX=7227 GN=dod PE=2 SV=3	P54353	7.83133	18.4	1	0	0	1	1	1
Putative protein kinase C delta type homolog OS=Drosophila melanogaster OX=7227 GN=Pkcdelta PE=2 SV=3	P83099	3.87481	76.3	0	1	0	1	1	1
Pyridoxal phosphate homeostasis protein OS=Drosophila melanogaster OX=7227 GN=Dmel\CG1983 PE=1 SV=2	Q9VA97	32.6772	28.3	1	0	1	6	3	0.360398
Pyruvate carboxylase OS=Drosophila melanogaster OX=7227 GN=PCB PE=1 SV=1	Q7KN97	43.2684	130.8	49	54	14	21	0.352381	0.0156293
Pyruvate dehydrogenase E1 component subunit alpha OS=Drosophila melanogaster OX=7227 GN=Pdha PE=1 SV=1	Q7KVX1	49.6614	48.8	26	31	35	33	1.18644	0.177821
Pyruvate dehydrogenase E1 component subunit beta OS=Drosophila melanogaster OX=7227 GN=Pdhb PE=1 SV=1	Q7K5K3	54.2466	39.3	34	35	31	28	0.859155	0.0871291
Pyruvate dehydrogenase E1 component subunit beta OS=Drosophila melanogaster OX=7227 GN=Pdhb PE=1 SV=1	Q8IML6	20.8791	31.2	10	12	8	11	0.875	0.492907
Pyruvate kinase OS=Drosophila melanogaster OX=7227 GN=PyK PE=2 SV=2	O62619	86.4916	57.4	77	81	90	86	1.1125	0.0861885
Quaking related 58E-2, isoform A OS=Drosophila melanogaster OX=7227 GN=qkr58E-2 PE=1 SV=1	Q9W254	8.65385	44.1	1	2	2	2	1.2	0.42265
Queuine tRNA-ribosyltransferase accessory subunit 2 OS=Drosophila melanogaster OX=7227 GN=CG3434 PE=2 SV=1	Q9VSZ6	7.17703	46.6	0	0	3	0	2.5	0.42265
Rab GDP dissociation inhibitor OS=Drosophila melanogaster OX=7227 GN=Gdi PE=1 SV=1	Q9VLB7	55.7562	49.9	29	38	33	27	0.898551	0.583893
Rab3 GTPase-activating protein catalytic subunit OS=Drosophila melanogaster OX=7227 GN=CG31935 PE=1 SV=2	Q9VQ26	11.5721	104.4	0	0	5	7	7	0.0266715
Rab32, isoform B OS=Drosophila melanogaster OX=7227 GN=Rab32 PE=1 SV=1	A1Z7S3	11.0787	74.7	3	5	2	2	0.6	0.183503
Rab4 protein OS=Drosophila melanogaster OX=7227 GN=Rab4 PE=1 SV=1	Q7KY04	17.8404	23.6	2	3	2	1	0.714286	0.292893
Rab6, isoform B OS=Drosophila melanogaster OX=7227 GN=Rab6 PE=1 SV=1	X2J5T3	49.5192	23.5	5	2	5	5	1.33333	0.42265
Rac1, isoform B OS=Drosophila melanogaster OX=7227 GN=Rac1 PE=4 SV=1	M9PBH7	27.6042	21.3	5	5	4	5	0.916667	0.42265
Rac2, isoform B OS=Drosophila melanogaster OX=7227 GN=Rac2 PE=4 SV=1	M9PBU2	22.3958	21.3	4	5	4	4	0.909091	0.42265
Ragulator complex protein LAMTOR2 homolog OS=Drosophila melanogaster OX=7227 GN=CG5189 PE=2 SV=1	Q9V8I2	17.6	13.4	1	1	0	1	0.75	0.42265
Ran GTPase-activating protein OS=Drosophila melanogaster OX=7227 GN=RanGAP PE=1 SV=1	Q9VIW3	4.36242	66	0	1	0	1	1	1
Ras-like GTP-binding protein Rho1 OS=Drosophila melanogaster OX=7227 GN=Rho1 PE=1 SV=1	P48148	61.9792	21.7	11	13	13	11	1	1
Ras-like GTP-binding protein RhoL OS=Drosophila melanogaster OX=7227 GN=RhoL PE=2 SV=1	Q24192	32.1053	21.9	5	5	2	4	0.666667	0.183503
Ras-like protein 1 OS=Drosophila melanogaster OX=7227 GN=Ras85D PE=1 SV=2	P08646	37.037	21.6	8	5	5	6	0.866667	0.591752
Ras-like protein 2 OS=Drosophila melanogaster OX=7227 GN=Ras64B PE=1 SV=2	P04388	28.125	22.2	3	5	3	3	0.8	0.42265
Ras-related protein Rab-14 OS=Drosophila melanogaster OX=7227 GN=Rab14 PE=1 SV=1	Q86BK8	34.3096	27.1	5	8	5	5	0.8	0.42265
Ras-related protein Rab-3 OS=Drosophila melanogaster OX=7227 GN=Rab3 PE=1 SV=1	P25228	40.9091	24.8	3	6	2	4	0.727273	0.492907
Ras-related protein Ral-a OS=Drosophila melanogaster OX=7227 GN=Rala PE=1 SV=2	P48555	19.9005	22.9	4	3	4	2	0.888889	0.698489
Ras-related protein Rap1 OS=Drosophila melanogaster OX=7227 GN=Rap1 PE=2 SV=2	P08645	30.4348	20.8	5	6	5	7	1.07692	0.698489
RE01453p OS=Drosophila melanogaster OX=7227 GN=Dmel\CG15211 PE=2 SV=1	Q9VZ71	9.60452	18.9	2	3	3	2	1	1
RE01590p OS=Drosophila melanogaster OX=7227 GN=Dmel\CG13126 PE=1 SV=1	Q9VL60	13.1749	53.7	2	3	2	3	1	1
RE01652p OS=Drosophila melanogaster OX=7227 GN=Dmel\CG12171 PE=1 SV=1	Q9VNF3	42.4125	26.9	9	11	11	12	1.13636	0.311753
RE01730p OS=Drosophila melanogaster OX=7227 GN=Swim PE=1 SV=1	Q7JWQ7	16.2413	48.8	1	2	2	4	1.6	0.311753
RE03721p OS=Drosophila melanogaster OX=7227 GN=Dmel\CG14270 PE=1 SV=1	Q9W4R8	12.0419	22.6	1	2	1	2	1	1
RE03883p OS=Drosophila melanogaster OX=7227 GN=Dmel\CG13321 PE=1 SV=1	Q7JZZ3	7.69231	30.9	1	0	1	1	1.33333	0.42265
RE05302p OS=Drosophila melanogaster OX=7227 GN=Dmel\CG4860 PE=2 SV=1	Q9VGC2	12.2892	44.9	3	4	0	0	0.222222	0.0198039
RE06583p OS=Drosophila melanogaster OX=7227 GN=Dmel\CG31810 PE=2 SV=1	Q8SX47	7.09877	36.4	2	2	1	1	0.666667	#DIV/0!
RE10231p OS=Drosophila melanogaster OX=7227 GN=Dmel\CG4658 PE=1 SV=1	Q9VL57	4.75285	58.4	1	0	1	1	1.33333	0.42265
RE10908p OS=Drosophila melanogaster OX=7227 GN=Dmel\CG8613 PE=1 SV=1	Q5BIA9	15.2228	92	4	5	8	7	1.54545	0.0513167
RE12073p OS=Drosophila melanogaster OX=7227 GN=Dmel\CG46280 PE=1 SV=1	Q9VG01	29.6992	58.8	4	5	1	3	0.545455	0.154846
RE15265p OS=Drosophila melanogaster OX=7227 GN=Sms PE=1 SV=1	Q9VTW1	3.27869	42	0	1	1	1	1.33333	0.42265
RE16337p OS=Drosophila melanogaster OX=7227 GN=Dmel\CG9921 PE=1 SV=1	Q9VXH4	51.9608	11.4	2	1	2	1	1	1
RE17417p OS=Drosophila melanogaster OX=7227 GN=Dmel\CG9372 PE=1 SV=1	Q9VW19	3.67647	46.1	1	1	0	1	0.75	0.42265
RE20374p OS=Drosophila melanogaster OX=7227 GN=Dmel\CG6733 PE=2 SV=1	Q9VCQ9	50.8728	44.9	14	12	1	3	0.214286	0.0161301
RE20510p OS=Drosophila melanogaster OX=7227 GN=Dmel\CG9297 PE=1 SV=1	Q8I0D4	14.4958	106	14	14	8	9	0.633333	0.0081634
RE23670p OS=Drosophila melanogaster OX=7227 GN=Dmel\CG10914 PE=1 SV=1	Q8SZ15	8.17308	70.5	3	3	2	1	0.625	0.095466
RE29468p OS=Drosophila melanogaster OX=7227 GN=CG17788 PE=1 SV=1	Q8SWS2	28.9941	17.1	3	2	0	0	0.285714	0.0377496
RE30473p OS=Drosophila melanogaster OX=7227 GN=BcDNA:RE30473 PE=2 SV=1	Q8MZ03	6.00858	26.3	1	1	1	1	1	#DIV/0!
RE31022p OS=Drosophila melanogaster OX=7227 GN=Spn42Da PE=1 SV=1	Q8MM39	37.2032	42.6	9	9	11	13	1.3	0.095466
RE33981p OS=Drosophila melanogaster OX=7227 GN=anon-EST:Posey268 PE=1 SV=2	Q9W5T4	4.60251	79.7	2	2	0	0	0.333333	#DIV/0!
RE38146p OS=Drosophila melanogaster OX=7227 GN=Dmel\CG8323 PE=2 SV=1	Q7JZE8	53.4653	33.2	7	9	7	9	1	1
RE41154p1 OS=Drosophila melanogaster OX=7227 GN=Dmel\CG17508 PE=1 SV=1	A1Z6G4	8.72274	35.2	5	5	3	3	0.666667	#DIV/0!
RE42071p OS=Drosophila melanogaster OX=7227 GN=Dmel\CG7638 PE=2 SV=2	Q9VTF5	5.84677	56	1	2	0	0	0.4	0.095466
RE43665p OS=Drosophila melanogaster OX=7227 GN=Dmel\CG9344 PE=1 SV=1	Q9W2P5	13.9241	9	1	1	1	1	1	#DIV/0!
RE45833p OS=Drosophila melanogaster OX=7227 GN=Dmel\CG5676 PE=2 SV=1	Q9VL16	65.3846	17.3	14	16	18	16	1.125	0.292893
RE48347p OS=Drosophila melanogaster OX=7227 GN=Rab19 PE=2 SV=1	O18339	8.6758	25	1	3	0	1	0.5	0.311753
RE49431p OS=Drosophila melanogaster OX=7227 GN=Dmel\CG7328 PE=2 SV=1	Q9VW84	3.92157	34.1	0	0	0	1	1.5	0.42265
RE49860p OS=Drosophila melanogaster OX=7227 GN=Dmel\CG12338 PE=1 SV=1	Q7JZB1	35.8209	37.8	6	4	6	1	0.75	0.633492
RE50040p OS=Drosophila melanogaster OX=7227 GN=Dmel\CG5510 PE=1 SV=1	Q9VCC2	18.845	37.6	5	5	6	2	0.833333	0.666667
RE51612p OS=Drosophila melanogaster OX=7227 GN=Dmel\CG11980 PE=1 SV=1	Q8INP9	41.5042	40.8	7	8	12	10	1.41176	0.0886776
RE52028p OS=Drosophila melanogaster OX=7227 GN=Snx3 PE=1 SV=1	Q9VG51	32.3353	19.4	3	2	3	2	1	1
RE54691p OS=Drosophila melanogaster OX=7227 GN=Dmel\CG3803 PE=2 SV=1	Q9W1F5	22.9008	44.3	5	5	5	6	1.08333	0.42265
RE55542p OS=Drosophila melanogaster OX=7227 GN=yellow-e PE=2 SV=1	Q9VFV1	5.4717	58.6	0	0	2	0	2	0.42265
RE56218p OS=Drosophila melanogaster OX=7227 GN=Dmel\CG10195 PE=2 SV=4	Q9VIV9	2.77008	41.1	0	0	0	1	1.5	0.42265
RE58433p OS=Drosophila melanogaster OX=7227 GN=CT31762 PE=1 SV=1	Q9VPJ0	10.4278	41.1	2	2	3	5	1.66667	0.183503
RE60063p OS=Drosophila melanogaster OX=7227 GN=Dmel\CG17883 PE=2 SV=1	Q9W5H8	4.2328	43.8	1	0	0	1	1	1
RE68036p OS=Drosophila melanogaster OX=7227 GN=Dmel\CG14615 PE=1 SV=1	Q9VR51	11.8421	34.8	3	2	3	1	0.857143	0.698489
RE68357p OS=Drosophila melanogaster OX=7227 GN=Dmel\CG10075 PE=2 SV=1	Q9VRZ7	32.8185	29.4	4	7	6	5	1	1
RE68725p OS=Drosophila melanogaster OX=7227 GN=Syn2 PE=2 SV=1	Q8SX22	3.6965	57.4	0	2	1	1	1	1
RE70333p OS=Drosophila melanogaster OX=7227 GN=cg1316 PE=1 SV=2	Q9VZE4	11.7021	52.4	2	3	1	3	0.857143	0.698489
RE71331p OS=Drosophila melanogaster OX=7227 GN=BcDNA:RH54117 PE=1 SV=1	Q9VGQ2	69.3069	10.9	8	8	6	5	0.722222	0.0377496
RE74312p OS=Drosophila melanogaster OX=7227 GN=Sar1 PE=1 SV=1	Q9VD29	61.1399	21.8	11	13	8	8	0.692308	0.057191
RE74969p OS=Drosophila melanogaster OX=7227 GN=sm PE=1 SV=1	Q6NND8	4.79167	52.4	0	0	2	1	2.5	0.095466
Real-time, isoform B OS=Drosophila melanogaster OX=7227 GN=retm PE=4 SV=1	M9PB50	2.40453	80.8	1	1	2	2	1.5	#DIV/0!
Receptor expression-enhancing protein OS=Drosophila melanogaster OX=7227 GN=ReepB PE=3 SV=1	A0A0B4JD51	13.0719	17.5	2	1	0	1	0.6	0.292893
Receptor expression-enhancing protein OS=Drosophila melanogaster OX=7227 GN=ReepB PE=3 SV=1	A1Z9M2	20.2247	20.3	2	3	1	3	0.857143	0.698489
Regulator of chromosome condensation OS=Drosophila melanogaster OX=7227 GN=Rcc1 PE=1 SV=2	P25171	12.2486	58.8	3	2	0	1	0.428571	0.105573
Regulatory particle non-ATPase 3, isoform B OS=Drosophila melanogaster OX=7227 GN=Rpn3 PE=1 SV=1	M9PG62	22.6721	56	3	3	10	7	2.375	0.0669922
Replication protein A 70 kDa DNA-binding subunit OS=Drosophila melanogaster OX=7227 GN=RpA-70 PE=1 SV=1	Q24492	9.45274	66.6	4	3	0	0	0.222222	0.0198039
Reticulon-like protein OS=Drosophila melanogaster OX=7227 GN=Rtnl1 PE=1 SV=1	E1JHT6	18.6161	65.4	23	24	19	20	0.836735	0.0298575
Reticulon-like protein OS=Drosophila melanogaster OX=7227 GN=Rtnl1 PE=1 SV=1	Q9VMW4	51.3514	24.7	23	24	19	21	0.857143	0.0886776
Reticulon-like protein OS=Drosophila melanogaster OX=7227 GN=Rtnl1 PE=1 SV=1	Q9VMW2	55.9406	22.6	23	25	20	21	0.86	0.0886776
Reticulon-like protein OS=Drosophila melanogaster OX=7227 GN=Rtnl1 PE=1 SV=2	Q9VMW1	62.0536	24.9	27	32	25	25	0.852459	0.213666
RH02475p OS=Drosophila melanogaster OX=7227 GN=Dmel\CG9394 PE=1 SV=1	Q9W2L6	3.82916	76.7	1	2	0	0	0.4	0.095466
RH03087p OS=Drosophila melanogaster OX=7227 GN=Dmel\CG14407 PE=1 SV=1	Q8SXQ5	16.9811	17.7	1	3	2	2	1	1
RH03540p OS=Drosophila melanogaster OX=7227 GN=Dmel\CG15347 PE=1 SV=2	Q9W3F3	38.3178	23.4	8	9	7	7	0.842105	0.095466
RH09070p OS=Drosophila melanogaster OX=7227 GN=BcDNA:RH09070 PE=1 SV=2	Q9W4U2	25.7028	26.2	6	5	3	2	0.538462	0.0513167
RH15778p OS=Drosophila melanogaster OX=7227 GN=Vamp7 PE=1 SV=1	Q7JYX5	9.63303	24.9	1	2	0	1	0.6	0.292893
RH17287p OS=Drosophila melanogaster OX=7227 GN=Dmel\CG9360 PE=1 SV=1	Q9VYU9	33.8645	27.1	2	2	3	6	1.83333	0.237507
RH17559p OS=Drosophila melanogaster OX=7227 GN=Dmel\CG32267 PE=1 SV=1	Q8IRD0	42.8571	5.5	1	2	1	2	1	1
RH19679p OS=Drosophila melanogaster OX=7227 GN=Dmel\CG7630 PE=1 SV=2	Q9VVG5	14.4444	9.6	0	1	1	1	1.33333	0.42265
RH23455p OS=Drosophila melanogaster OX=7227 GN=Dmel\CG2065 PE=1 SV=1	Q7JYX2	22	33.4	6	5	2	3	0.538462	0.0513167
RH26533p OS=Drosophila melanogaster OX=7227 GN=Dmel\CG31769 PE=2 SV=1	Q8SZK5	7.07395	35.2	0	0	1	0	1.5	0.42265
RH34413p OS=Drosophila melanogaster OX=7227 GN=Dmel\CG11267 PE=1 SV=1	Q9VU35	67.9612	11	11	9	12	11	1.13636	0.311753
RH47216p OS=Drosophila melanogaster OX=7227 GN=CG10220 PE=2 SV=1	A1Z9W2	38.4375	36.4	13	14	13	8	0.793103	0.360398
RH49330p OS=Drosophila melanogaster OX=7227 GN=Sccpdh2 PE=1 SV=1	Q9VG81	45.0116	47.2	12	16	13	13	0.933333	0.666667
RH57257p OS=Drosophila melanogaster OX=7227 GN=Dmel\CG7322 PE=1 SV=1	Q9VWP2	19.0083	25.6	3	2	0	0	0.285714	0.0377496
RH59310p OS=Drosophila melanogaster OX=7227 GN=spidey PE=1 SV=1	Q9W3N1	42.9907	35.1	12	11	10	7	0.76	0.198216
RH60267p OS=Drosophila melanogaster OX=7227 GN=Dmel\CG15096 PE=1 SV=1	Q7JRA7	8.42105	51.9	5	5	2	0	0.333333	0.057191
RH61816p OS=Drosophila melanogaster OX=7227 GN=Dmel\CG3091 PE=2 SV=1	Q9W503	12.5413	34.6	1	1	3	3	2	#DIV/0!
RH64870p OS=Drosophila melanogaster OX=7227 GN=Ucp4A PE=1 SV=1	Q9VX14	40.8824	37.1	17	19	16	15	0.868421	0.154846
RH72958p OS=Drosophila melanogaster OX=7227 GN=Dmel\CG2076 PE=1 SV=1	Q9VZ34	28.4457	35.8	7	9	6	7	0.833333	0.311753
RH73277p OS=Drosophila melanogaster OX=7227 GN=Dmel\CG4598 PE=1 SV=2	Q9VL68	46.9751	31	17	16	12	8	0.628571	0.0875789
Rho GTPase activating protein at 68F, isoform D OS=Drosophila melanogaster OX=7227 GN=RhoGAP68F PE=1 SV=1	M9PC96	34.8739	54.9	12	11	10	10	0.88	0.095466
Rho GTPase-activating protein 92B OS=Drosophila melanogaster OX=7227 GN=RhoGAP92B PE=1 SV=1	Q9VDS5	3.91892	83	1	0	1	1	1.33333	0.42265
Rhomboid-7, isoform A OS=Drosophila melanogaster OX=7227 GN=rho-7 PE=4 SV=1	A1Z8R8	9.97151	38.9	3	4	2	3	0.777778	0.292893
Rhythmically expressed gene 2 protein OS=Drosophila melanogaster OX=7227 GN=Reg-2 PE=2 SV=1	Q94915	11.5385	30.1	0	0	1	1	2	#DIV/0!
Ribonuclease Z, mitochondrial OS=Drosophila melanogaster OX=7227 GN=RNaseZ PE=2 SV=2	Q8MKW7	3.13316	85.4	1	1	2	1	1.25	0.42265
Ribonucleoside-diphosphate reductase large subunit OS=Drosophila melanogaster OX=7227 GN=RnrL PE=1 SV=2	P48591	1.60099	91.9	0	0	1	1	2	#DIV/0!
Ribonucloprotein OS=Drosophila melanogaster OX=7227 GN=hoip PE=1 SV=1	D2NUK9	9.44882	13.9	1	1	1	1	1	#DIV/0!
Ribose-phosphate diphosphokinase OS=Drosophila melanogaster OX=7227 GN=Prps PE=1 SV=1	M9PF46	42.8954	40.9	12	13	14	13	1.07407	0.292893
Ribosomal protein L10, isoform E OS=Drosophila melanogaster OX=7227 GN=RpL10 PE=4 SV=1	M9PIM0	22.9358	25.5	3	3	4	7	1.625	0.237507
Ribosomal protein L37 OS=Drosophila melanogaster OX=7227 GN=RpL37a PE=2 SV=1	M9PH59	20.4301	10.6	2	2	1	1	0.666667	#DIV/0!
Ribosomal protein L7, isoform B OS=Drosophila melanogaster OX=7227 GN=RpL7 PE=3 SV=1	X2J5G6	8.33333	29.5	1	2	1	0	0.6	0.292893
Ribosomal protein S6 kinase OS=Drosophila melanogaster OX=7227 GN=S6k PE=1 SV=2	Q94533	10.6122	55.4	2	4	3	3	1	1
Ribosome-releasing factor 2, mitochondrial OS=Drosophila melanogaster OX=7227 GN=mRRF2 PE=2 SV=3	Q9VCX4	2.7027	81.9	2	2	0	2	0.666667	0.42265
Ringmaker, isoform B OS=Drosophila melanogaster OX=7227 GN=ringer PE=3 SV=1	M9NFZ9	9.89583	20.6	0	1	0	0	0.666667	0.42265
RluA pseudouridine synthase 2, isoform C OS=Drosophila melanogaster OX=7227 GN=RluA-2 PE=1 SV=1	M9MRH0	1.84162	61.6	0	0	1	1	2	#DIV/0!
RNA helicase OS=Drosophila melanogaster OX=7227 GN=Dbp21E2 PE=1 SV=1	Q9VPT3	7.08955	59.6	3	4	0	1	0.333333	0.0513167
RNA helicase OS=Drosophila melanogaster OX=7227 GN=Dbp80 PE=1 SV=1	L7EEU0	2.079	53.5	1	1	1	1	1	#DIV/0!
RNA helicase OS=Drosophila melanogaster OX=7227 GN=Dmel\CG7878 PE=1 SV=1	Q7K4L8	9.95733	78.5	4	3	5	5	1.33333	0.095466
RNA helicase OS=Drosophila melanogaster OX=7227 GN=DmRH5 PE=1 SV=1	Q8MZI3	6.72372	88.2	3	3	4	3	1.125	0.42265
RNA helicase OS=Drosophila melanogaster OX=7227 GN=mahe PE=1 SV=1	Q9W3M7	9.31217	100.4	3	5	7	4	1.3	0.492907
RNA-binding protein 6, isoform F OS=Drosophila melanogaster OX=7227 GN=Rbp6 PE=3 SV=1	M9NDB5	7.11111	23.7	1	0	1	1	1.33333	0.42265
RNA-binding protein OS=Drosophila melanogaster OX=7227 GN=Rbp9 PE=3 SV=4	Q9VQJ0	32.2072	46.7	2	4	11	9	2.75	0.0384761
RPII140-upstream gene protein OS=Drosophila melanogaster OX=7227 GN=140up PE=2 SV=2	P81928	28.3525	29.2	4	8	2	3	0.5	0.23165
RRM domain-containing protein OS=Drosophila melanogaster OX=7227 GN=Dmel\CG3808 PE=1 SV=3	Q9VVV7	20.813	68.6	6	9	5	4	0.647059	0.198216
rRNA 2'-O-methyltransferase fibrillarin OS=Drosophila melanogaster OX=7227 GN=Fib PE=2 SV=1	Q9W1V3	7.26744	34.6	1	2	0	0	0.4	0.095466
rRNA methyltransferase 3, mitochondrial OS=Drosophila melanogaster OX=7227 GN=CG14100 PE=2 SV=1	Q9VW14	22.6044	45	3	3	4	5	1.375	0.095466
RutC family protein UK114 OS=Drosophila melanogaster OX=7227 GN=UK114 PE=2 SV=1	Q9V3W0	15.942	14.9	1	2	2	2	1.2	0.42265
S)-3-amino-2-methylpropionate transaminase OS=Drosophila melanogaster OX=7227 GN=Gabat PE=1 SV=1	Q9VW68	34.5679	54.6	12	15	9	4	0.517241	0.13836
S-adenosylmethionine mitochondrial carrier protein homolog OS=Drosophila melanogaster OX=7227 GN=CG4743 PE=2 SV=2	Q9VBN7	17.3145	31	5	5	3	3	0.666667	#DIV/0!
S-adenosylmethionine synthase OS=Drosophila melanogaster OX=7227 GN=Sam-S PE=2 SV=2	P40320	15.1961	44.7	2	2	4	1	1.16667	0.770584
Sallimus, isoform X OS=Drosophila melanogaster OX=7227 GN=sls PE=3 SV=1	M9PBJ0	0.726527	2052.4	8	6	1	2	0.3125	0.0389255
SAM50-like protein CG7639 OS=Drosophila melanogaster OX=7227 GN=CG7639 PE=2 SV=2	Q9V784	4.96614	49	1	0	1	2	1.66667	0.292893
Saposin-related, isoform B OS=Drosophila melanogaster OX=7227 GN=Sap-r PE=1 SV=2	Q8IMH4	1.82648	97.6	2	3	3	2	1	1
Sarcosine dehydrogenase OS=Drosophila melanogaster OX=7227 GN=Sardh PE=1 SV=1	A1ZAZ2	13.0872	99	1	3	6	7	2.5	0.0565436
SD01613p OS=Drosophila melanogaster OX=7227 GN=AFG3L2 PE=1 SV=1	Q8T4G5	31.8402	89.6	23	20	11	11	0.533333	0.0198039
SD01637p OS=Drosophila melanogaster OX=7227 GN=Dmel\CG8963 PE=1 SV=1	Q7K581	6.44007	63.2	3	3	1	1	0.5	#DIV/0!
SD02021p OS=Drosophila melanogaster OX=7227 GN=Dmel\CG10672 PE=1 SV=1	Q9VRJ4	35.9621	33.6	9	6	10	11	1.35294	0.198216
SD03629p OS=Drosophila melanogaster OX=7227 GN=CG 2017 PE=2 SV=1	Q960F7	1.71073	70.3	0	0	1	1	2	#DIV/0!
SD03870p OS=Drosophila melanogaster OX=7227 GN=Dmel\CG10376 PE=1 SV=1	Q9VJ61	5.14019	48	0	0	1	0	1.5	0.42265
SD04017p OS=Drosophila melanogaster OX=7227 GN=Dmel\CG1902 PE=1 SV=1	Q7K1M4	27.8846	35.8	8	5	2	1	0.333333	0.0871291
SD06560p OS=Drosophila melanogaster OX=7227 GN=EG:22E5.5 PE=1 SV=1	Q960D4	26.6442	65	12	13	11	10	0.851852	0.105573
SD06839p OS=Drosophila melanogaster OX=7227 GN=Dmel\CG17597 PE=1 SV=2	Q9VJ44	72.973	43.9	15	18	21	21	1.25714	0.095466
SD08189p OS=Drosophila melanogaster OX=7227 GN=Dmel\CG5646 PE=2 SV=1	Q9VB24	20.462	34.8	5	6	5	5	0.923077	0.42265
SD08549p OS=Drosophila melanogaster OX=7227 GN=Dmel\CG7943 PE=2 SV=1	Q7K483	16.8675	37.3	4	3	4	2	0.888889	0.698489
SD09259p OS=Drosophila melanogaster OX=7227 GN=Dmel\CG1907 PE=1 SV=1	Q9VAJ9	82.6498	34.6	39	50	31	37	0.769231	0.235732
SD10846p OS=Drosophila melanogaster OX=7227 GN=Vps45 PE=1 SV=1	Q9VHB5	7.49129	65	0	0	4	2	4	0.095466
SD17025p OS=Drosophila melanogaster OX=7227 GN=Dmel\CG7632 PE=1 SV=1	Q9VP50	32.1212	37.9	7	10	8	9	1	1
SD19278p OS=Drosophila melanogaster OX=7227 GN=Tim23 PE=1 SV=1	Q8MRW1	37.3786	22.1	6	6	4	5	0.785714	0.095466
SD21168p OS=Drosophila melanogaster OX=7227 GN=Dmel\CG18278 PE=1 SV=1	Q5BIL9	9.34959	56.2	2	2	0	2	0.666667	0.42265
SD21513p OS=Drosophila melanogaster OX=7227 GN=Dmel\CG9784 PE=1 SV=1	Q9VXE7	20.6693	58.9	8	5	4	6	0.8	0.492907
Secretory 24AB, isoform C OS=Drosophila melanogaster OX=7227 GN=Sec24AB PE=1 SV=1	A0A0B4LEK8	7.57315	127	4	4	0	2	0.4	0.095466
Secretory 24CD, isoform C OS=Drosophila melanogaster OX=7227 GN=Sec24CD PE=1 SV=1	M9PC99	6.33631	133.7	5	2	0	0	0.222222	0.144814
Secretory carrier-associated membrane protein OS=Drosophila melanogaster OX=7227 GN=Scamp PE=1 SV=1	Q9VXV6	3.207	38.5	1	1	1	1	1	#DIV/0!
Selenoprotein T, isoform B OS=Drosophila melanogaster OX=7227 GN=SelT PE=4 SV=1	M9PCL4	30.8081	22.3	4	3	2	2	0.666667	0.095466
Serine protease 1 OS=Drosophila melanogaster OX=7227 GN=Jon99Cii PE=2 SV=1	C0HKF7	23.3962	28.5	3	2	3	5	1.42857	0.311753
Serine protease grass OS=Drosophila melanogaster OX=7227 GN=grass PE=1 SV=1	Q9VB68	11.9363	41.5	1	0	0	1	1	1
Serine protease inhibitor 27A OS=Drosophila melanogaster OX=7227 GN=Spn27A PE=1 SV=1	Q9V3N1	8.72483	49.8	3	2	3	1	0.857143	0.698489
Serine protease inhibitor 28Dc OS=Drosophila melanogaster OX=7227 GN=Spn28Dc PE=2 SV=2	Q9VLU4	3.54478	59.3	0	2	1	1	1	1
Serine protease inhibitor 42Dd OS=Drosophila melanogaster OX=7227 GN=Spn42Dd PE=2 SV=1	Q7YTY6	32.5269	41.2	3	3	7	7	2	#DIV/0!
Serine/threonine-protein kinase 11-interacting protein OS=Drosophila melanogaster OX=7227 GN=mdcds_8484 PE=1 SV=1	M9PCP3	1.74507	147.7	1	2	0	1	0.6	0.292893
Serine/threonine-protein phosphatase 2A activator OS=Drosophila melanogaster OX=7227 GN=Ptpa PE=1 SV=1	Q9VQQ0	7.78894	44.2	1	1	1	2	1.25	0.42265
Serine/threonine-protein phosphatase 2B catalytic subunit 3 OS=Drosophila melanogaster OX=7227 GN=CanA-14F PE=1 SV=4	Q9VXF1	28.5959	64.2	15	15	15	20	1.15625	0.42265
Serine/threonine-protein phosphatase alpha-1 isoform OS=Drosophila melanogaster OX=7227 GN=Pp1alpha-96A PE=1 SV=1	P48461	22.63	37.3	5	6	6	4	0.923077	0.698489
Serine/threonine-protein phosphatase alpha-2 isoform OS=Drosophila melanogaster OX=7227 GN=Pp1-87B PE=1 SV=1	P12982	36.755	34.5	8	9	8	7	0.894737	0.292893
Serine/threonine-protein phosphatase OS=Drosophila melanogaster OX=7227 GN=CanA1 PE=3 SV=1	A0A0B4K6N5	20.302	66.3	10	12	8	12	0.916667	0.698489
Serine/threonine-protein phosphatase OS=Drosophila melanogaster OX=7227 GN=flw PE=1 SV=1	A0A4D6K293	17.1091	38.8	2	3	5	5	1.71429	0.0377496
Serine/threonine-protein phosphatase OS=Drosophila melanogaster OX=7227 GN=mts PE=3 SV=1	X2JDI1	8.41424	35.4	2	1	1	2	1	1
Serine/threonine-protein phosphatase OS=Drosophila melanogaster OX=7227 GN=Pp2B-14D PE=3 SV=1	M9NE01	28.7719	63.1	13	17	15	17	1.0625	0.698489
Serine-arginine protein 55 OS=Drosophila melanogaster OX=7227 GN=B52 PE=1 SV=4	P26686	20.2128	42.8	8	5	9	9	1.33333	0.237507
Serine--pyruvate aminotransferase OS=Drosophila melanogaster OX=7227 GN=Spat PE=1 SV=1	Q9W3Z3	44.9239	43.8	13	13	6	12	0.714286	0.314006
Serine--tRNA synthetase-like protein Slimp OS=Drosophila melanogaster OX=7227 GN=Slimp PE=1 SV=1	Q95T19	33.6207	52.9	7	10	12	11	1.31579	0.198216
Serpin 77Bb OS=Drosophila melanogaster OX=7227 GN=Spn77Bb PE=1 SV=3	Q9VWB4	11.6022	41	3	1	0	0	0.333333	0.183503
Seryl-tRNA synthetase OS=Drosophila melanogaster OX=7227 GN=SerRS PE=1 SV=1	Q9VQL1	43.9122	56.4	13	15	6	6	0.466667	0.0152681
Seryl-tRNA synthetase OS=Drosophila melanogaster OX=7227 GN=SerRS-m PE=1 SV=1	Q9VF85	41.9664	47.9	13	12	10	13	0.925926	0.591752
SET and MYND domain containing, arthropod-specific, member 2 OS=Drosophila melanogaster OX=7227 GN=SmydA-2 PE=4 SV=1	Q9VVV8	45.0943	60.3	12	12	10	9	0.807692	0.0377496
SET and MYND domain containing, arthropod-specific, member 9, isoform A OS=Drosophila melanogaster OX=7227 GN=SmydA-9 PE=4 SV=1	Q9W373	43.2	56	15	15	17	15	1.0625	0.42265
Sh3beta, isoform E OS=Drosophila melanogaster OX=7227 GN=Sh3beta PE=1 SV=1	M9MRQ6	25.9794	54.2	3	6	7	9	1.63636	0.19171
Shaggy, isoform J OS=Drosophila melanogaster OX=7227 GN=sgg PE=1 SV=1	A4V3W1	33.3913	58.7	19	13	15	16	0.970588	0.88453
Shaggy, isoform M OS=Drosophila melanogaster OX=7227 GN=sgg PE=1 SV=1	A8JUV9	23.3161	78.1	16	13	13	13	0.903226	0.42265
Short Calcium-binding mitochondrial carrier, isoform D OS=Drosophila melanogaster OX=7227 GN=SCaMC PE=1 SV=1	M9PF04	38.5714	39	7	9	6	8	0.888889	0.552786
Sideroflexin-1-3 OS=Drosophila melanogaster OX=7227 GN=Sfxn1-3 PE=2 SV=1	Q9VN13	47.6636	35.7	22	27	23	23	0.941176	0.609433
Sideroflexin-2 OS=Drosophila melanogaster OX=7227 GN=Sfxn2 PE=2 SV=2	Q9VVW3	61.1621	36.5	24	23	18	17	0.755102	0.0136061
Signal recognition particle 54 kDa protein OS=Drosophila melanogaster OX=7227 GN=Srp54k PE=1 SV=1	Q9V3D9	35.0394	55.8	11	13	10	10	0.846154	0.183503
Signal recognition particle receptor subunit alpha homolog OS=Drosophila melanogaster OX=7227 GN=SrpRalpha PE=1 SV=2	Q9U5L1	6.67752	67.8	2	0	2	4	2	0.292893
Signal recognition particle receptor subunit beta OS=Drosophila melanogaster OX=7227 GN=SrpRbeta PE=1 SV=2	Q9VSN9	12.2951	27.1	2	4	0	0	0.25	0.095466
Signal recognition particle subunit SRP68 OS=Drosophila melanogaster OX=7227 GN=Srp68 PE=2 SV=1	Q9VSS2	27.649	69	6	7	10	9	1.4	0.0513167
Signal recognition particle subunit SRP72 OS=Drosophila melanogaster OX=7227 GN=Srp72 PE=1 SV=1	Q9VDK7	43.2308	72.8	22	22	11	15	0.608696	0.0460019
Signal sequence receptor subunit delta OS=Drosophila melanogaster OX=7227 GN=Tapdelta PE=1 SV=1	Q7KLX3	18.6747	17.6	0	2	2	1	1.25	0.698489
Signal transducer and activator of transcription OS=Drosophila melanogaster OX=7227 GN=Stat92E PE=3 SV=1	A0A0B4KHS6	3.30709	71.9	1	1	1	1	1	#DIV/0!
Sinuous OS=Drosophila melanogaster OX=7227 GN=sinu PE=1 SV=3	Q9VRM3	10.1215	27.7	1	0	1	1	1.33333	0.42265
Small integral membrane protein 4 OS=Drosophila melanogaster OX=7227 GN=CG32736 PE=3 SV=1	Q9W3T5	15.1899	9.3	0	1	0	0	0.666667	0.42265
Small integral membrane protein 8 OS=Drosophila melanogaster OX=7227 GN=Dmel\CG32448 PE=3 SV=2	Q8IPS9	24.7059	9.7	1	2	2	1	1	1
Small monomeric GTPase OS=Drosophila melanogaster OX=7227 GN=Rap2l PE=1 SV=1	O96692	40.6593	20.4	4	9	5	5	0.8	0.609433
Small nuclear ribonucleoprotein Sm D3 OS=Drosophila melanogaster OX=7227 GN=SmD3 PE=1 SV=1	O44437	12.5828	15.6	3	2	1	1	0.571429	0.095466
Small nuclear ribonucleoprotein-associated protein B OS=Drosophila melanogaster OX=7227 GN=SmB PE=1 SV=1	Q05856	21.608	21	4	4	2	4	0.8	0.42265
Small ubiquitin-related modifier OS=Drosophila melanogaster OX=7227 GN=smt3 PE=1 SV=1	O97102	23.3333	10.1	0	1	1	2	1.66667	0.292893
S-methyl-5'-thioadenosine phosphorylase OS=Drosophila melanogaster OX=7227 GN=Mtap PE=3 SV=1	A0A0B4KG54	7.77778	40.3	1	0	1	0	1	1
Solute carrier family 66 member 3 OS=Drosophila melanogaster OX=7227 GN=Dmel\CG1265 PE=1 SV=2	Q9VZF3	20.8145	24.8	3	2	2	3	1	1
Sorting nexin OS=Drosophila melanogaster OX=7227 GN=SH3PX1 PE=1 SV=1	Q9NCC3	1.76991	63.1	1	1	1	0	0.75	0.42265
Sorting nexin OS=Drosophila melanogaster OX=7227 GN=Snx6 PE=1 SV=2	Q9VLQ9	2.89532	50.1	0	0	1	0	1.5	0.42265
Spaetzle-processing enzyme OS=Drosophila melanogaster OX=7227 GN=SPE PE=1 SV=2	Q9VCJ8	20	43.9	5	7	7	4	0.928571	0.80755
Sphingolipid 4-desaturase OS=Drosophila melanogaster OX=7227 GN=ifc PE=1 SV=1	Q94515	10.5919	37.2	0	0	1	2	2.5	0.095466
Sphingomyelin phosphodiesterase OS=Drosophila melanogaster OX=7227 GN=aSMase PE=1 SV=1	A0A0B4LGL2	1.79063	83.5	0	0	0	0	1	#DIV/0!
Sphingomyelin phosphodiesterase OS=Drosophila melanogaster OX=7227 GN=Dmel\CG15534 PE=3 SV=2	Q9VA77	1.8018	75.2	1	0	1	1	1.33333	0.42265
Sphingosine-1-phosphate lyase OS=Drosophila melanogaster OX=7227 GN=Sply PE=1 SV=1	Q9V7Y2	15.5963	60.3	6	8	6	6	0.875	0.42265
Squid, isoform E OS=Drosophila melanogaster OX=7227 GN=sqd PE=4 SV=1	A0A0B4K6U6	16.5584	33	4	3	2	3	0.777778	0.292893
Staphylococcal nuclease domain-containing protein 1 OS=Drosophila melanogaster OX=7227 GN=Tudor-SN PE=1 SV=1	Q9W0S7	17.2786	103	10	9	4	3	0.428571	0.0136061
Stoned B, isoform G OS=Drosophila melanogaster OX=7227 GN=stnB PE=3 SV=1	X2JGF5	5.30903	137.7	4	4	0	1	0.3	0.0198039
Stress-sensitive B, isoform E OS=Drosophila melanogaster OX=7227 GN=sesB PE=1 SV=1	X2JB48	97.9933	32.9	623	704	617	620	0.93228	0.38246
Stretchin-Mlck, isoform R OS=Drosophila melanogaster OX=7227 GN=Strn-Mlck PE=1 SV=2	A1ZA73	24.8175	214.9	34	36	19	20	0.569444	0.00516266
Succinate dehydrogenase [ubiquinone] flavoprotein subunit, mitochondrial OS=Drosophila melanogaster OX=7227 GN=SdhA PE=2 SV=3	Q94523	78.0635	72.3	127	125	147	148	1.16929	0.00269324
Succinate dehydrogenase [ubiquinone] iron-sulfur subunit, mitochondrial OS=Drosophila melanogaster OX=7227 GN=SdhB PE=2 SV=2	P21914	57.5758	33.7	53	52	57	52	1.03738	0.514929
Succinate dehydrogenase assembly factor 3, mitochondrial OS=Drosophila melanogaster OX=7227 GN=Sdhaf3 PE=2 SV=1	Q8SZ16	16.6667	13.9	1	1	0	0	0.5	#DIV/0!
Succinate dehydrogenase cytochrome b560 subunit, mitochondrial OS=Drosophila melanogaster OX=7227 GN=SdhC PE=1 SV=2	Q9VGS3	38.0117	18.5	14	15	18	16	1.16129	0.154846
Succinate--CoA ligase [ADP/GDP-forming] subunit alpha, mitochondrial OS=Drosophila melanogaster OX=7227 GN=Scsalpha1 PE=2 SV=3	Q94522	60.3659	34.4	32	28	25	29	0.903226	0.4
Succinate--CoA ligase [ADP-forming] subunit beta, mitochondrial OS=Drosophila melanogaster OX=7227 GN=ScsbetaA PE=1 SV=1	A0A0B4JCW4	63.4146	49	58	64	56	48	0.854839	0.213666
Succinate--CoA ligase [GDP-forming] subunit beta, mitochondrial OS=Drosophila melanogaster OX=7227 GN=ScsbetaG PE=1 SV=1	Q9V470	47.1154	45	14	14	12	13	0.9	0.095466
Succinate-semialdehyde dehydrogenase OS=Drosophila melanogaster OX=7227 GN=Ssadh PE=1 SV=1	Q9VBP6	28.2908	54.9	8	9	8	6	0.842105	0.311753
Succinyl-CoA:3-ketoacid-coenzyme A transferase, mitochondrial OS=Drosophila melanogaster OX=7227 GN=SCOT PE=1 SV=1	Q9W058	33.9147	54.9	17	13	5	3	0.3125	0.0389255
Sugar transporter SWEET OS=Drosophila melanogaster OX=7227 GN=Dmel\CG7272 PE=1 SV=1	Q9VUN8	9.21053	25	1	1	1	0	0.75	0.42265
Sulfhydryl oxidase OS=Drosophila melanogaster OX=7227 GN=Alr PE=2 SV=1	C0PVB3	16.5414	30.7	4	3	4	6	1.33333	0.311753
Sulfhydryl oxidase OS=Drosophila melanogaster OX=7227 GN=Qsox1 PE=1 SV=1	Q7JQR3	15.0706	71.8	3	4	7	4	1.44444	0.333333
Sulfurtransferase OS=Drosophila melanogaster OX=7227 GN=Dmel\CG12279 PE=1 SV=2	Q9VG33	26.3636	12.1	1	2	0	1	0.6	0.292893
Superoxide dismutase [Cu-Zn] OS=Drosophila melanogaster OX=7227 GN=Sod1 PE=1 SV=2	P61851	72.549	15.7	13	17	13	11	0.8125	0.311753
Superoxide dismutase OS=Drosophila melanogaster OX=7227 GN=Sod2 PE=3 SV=1	A0A0B4LGQ1	37.3272	24.6	9	6	9	6	1	1
SURF1-like protein OS=Drosophila melanogaster OX=7227 GN=Surf1 PE=2 SV=1	Q9U4F3	24.3333	34	6	6	4	6	0.857143	0.42265
Surfeit locus protein 4 homolog OS=Drosophila melanogaster OX=7227 GN=Surf4 PE=2 SV=1	O18405	28.5185	30.5	8	11	6	7	0.714286	0.198216
Synapse-associated protein 47kD, isoform K OS=Drosophila melanogaster OX=7227 GN=Sap47 PE=1 SV=1	A0A0B4LH71	55.9078	35	3	7	18	13	2.75	0.0817341
Synapse-associated protein of 47 kDa OS=Drosophila melanogaster OX=7227 GN=Sap47 PE=1 SV=1	Q960T2	37.5681	56.9	3	6	19	13	3.09091	0.0755519
Synapsin, isoform D OS=Drosophila melanogaster OX=7227 GN=Syn PE=1 SV=1	E2QCY9	26.3208	109.4	28	21	16	17	0.686275	0.152002
Synaptogyrin OS=Drosophila melanogaster OX=7227 GN=Syngr PE=1 SV=1	Q7JYV2	7.88382	26.6	1	2	0	0	0.4	0.095466
Synaptosomal-associated protein 25 OS=Drosophila melanogaster OX=7227 GN=Snap25 PE=2 SV=1	P36975	49.5283	23.7	8	7	6	5	0.764706	0.105573
Synaptotagmin 1 OS=Drosophila melanogaster OX=7227 GN=Syt1 PE=1 SV=3	P21521	4.00844	53.2	2	1	1	1	0.8	0.42265
Syncrip, isoform J OS=Drosophila melanogaster OX=7227 GN=Syp PE=1 SV=1	A0A0B4KHT5	22.4704	83.2	14	14	23	15	1.33333	0.337734
Syncrip, isoform O OS=Drosophila melanogaster OX=7227 GN=Syp PE=1 SV=1	A0A0B4KH24	34.0426	67.3	14	13	19	13	1.17241	0.497481
Syntaxin 1A, isoform C OS=Drosophila melanogaster OX=7227 GN=Syx1A PE=3 SV=1	A0A126GV04	37.457	33.6	8	9	6	7	0.789474	0.105573
Syntaxin 5, isoform B OS=Drosophila melanogaster OX=7227 GN=Syx5 PE=1 SV=1	A4V0S1	4.28266	51.8	0	0	0	1	1.5	0.42265
TA01656p1 OS=Drosophila melanogaster OX=7227 GN=BVR PE=1 SV=1	Q9VH72	5.39216	22.7	1	0	1	1	1.33333	0.42265
Tafazzin family protein OS=Drosophila melanogaster OX=7227 GN=Taz PE=3 SV=1	A0A0B4JD45	22.6619	32.1	8	4	2	2	0.428571	0.183503
Tapas, isoform A OS=Drosophila melanogaster OX=7227 GN=tapas PE=1 SV=1	Q7KN83	1.59272	99.6	1	1	0	0	0.5	#DIV/0!
TBC1 domain family member 23 OS=Drosophila melanogaster OX=7227 GN=TBC1D23 PE=1 SV=2	Q9VPW9	6.24093	77.4	4	1	2	3	1	1
T-complex protein 1 subunit delta OS=Drosophila melanogaster OX=7227 GN=CCT4 PE=1 SV=1	Q9VK69	24.3902	57.1	8	6	7	3	0.75	0.465478
T-complex protein 1 subunit eta OS=Drosophila melanogaster OX=7227 GN=CCT7 PE=1 SV=2	Q9VHL2	22.2426	59.3	6	7	6	5	0.866667	0.292893
T-complex protein 1 subunit gamma OS=Drosophila melanogaster OX=7227 GN=CCT3 PE=1 SV=1	A4V303	32.1691	59.4	12	12	12	11	0.961538	0.42265
Tetraspanin OS=Drosophila melanogaster OX=7227 GN=Tsp42Ea PE=1 SV=1	Q7K1I4	20.354	25.9	4	7	3	2	0.538462	0.198216
Tetraspanin OS=Drosophila melanogaster OX=7227 GN=Tsp42Ed PE=1 SV=1	Q7JWV7	15.4185	24.8	3	6	4	2	0.727273	0.492907
Tetraspanin OS=Drosophila melanogaster OX=7227 GN=Tsp42Ee PE=1 SV=1	Q7KJ73	23.2456	24.8	4	3	4	4	1.11111	0.42265
Tetraspanin OS=Drosophila melanogaster OX=7227 GN=Tsp42Ei PE=2 SV=1	Q7JZW3	5.67686	24.8	1	1	1	1	1	#DIV/0!
Tetraspanin OS=Drosophila melanogaster OX=7227 GN=Tsp5D PE=2 SV=4	Q9W441	7.42049	31.5	1	0	0	1	1	1
Tetraspanin OS=Drosophila melanogaster OX=7227 GN=Tsp66E PE=2 SV=1	Q9V3E5	7.49064	29.9	2	2	1	1	0.666667	#DIV/0!
Tetraspanin OS=Drosophila melanogaster OX=7227 GN=Tsp74F PE=2 SV=1	Q7JZI2	18.2203	26.5	0	2	0	0	0.5	0.42265
Tetraspanin OS=Drosophila melanogaster OX=7227 GN=Tsp96F PE=1 SV=1	A0A0B4KH03	20.4225	31.8	6	5	2	6	0.769231	0.542504
Tetratricopeptide repeat protein 19 homolog, mitochondrial OS=Drosophila melanogaster OX=7227 GN=Ttc19 PE=2 SV=1	Q8SYD0	39.0244	42	21	24	20	19	0.87234	0.198216
Tetratricopeptide repeat protein 2 OS=Drosophila melanogaster OX=7227 GN=Tpr2 PE=1 SV=1	Q9V3W1	28.7402	58	3	6	7	5	1.27273	0.492907
Thioredoxin domain-containing protein 5 homolog OS=Drosophila melanogaster OX=7227 GN=prtp PE=1 SV=2	Q9VYV3	53.8462	46.6	20	17	25	21	1.23077	0.213666
Thioredoxin peroxidase 1, isoform C OS=Drosophila melanogaster OX=7227 GN=Jafrac1 PE=1 SV=1	X2JF59	27.8351	21.7	4	3	2	2	0.666667	0.095466
Thioredoxin reductase 1, mitochondrial OS=Drosophila melanogaster OX=7227 GN=Trxr-1 PE=1 SV=2	P91938	57.3826	64.3	22	21	34	31	1.48889	0.0200421
Thioredoxin reductase 2, mitochondrial OS=Drosophila melanogaster OX=7227 GN=Trxr-2 PE=2 SV=1	Q9VNT5	5.62016	56.2	1	1	3	3	2	#DIV/0!
Thioredoxin-2 OS=Drosophila melanogaster OX=7227 GN=Trx-2 PE=1 SV=3	Q9V429	34.9057	11.7	5	3	3	3	0.8	0.42265
Threonyl-tRNA synthetase OS=Drosophila melanogaster OX=7227 GN=ThrRS PE=1 SV=1	Q8IP94	3.47826	79.3	0	0	0	2	2	0.42265
THUMP domain-containing protein 1 homolog OS=Drosophila melanogaster OX=7227 GN=CG15014 PE=1 SV=2	Q9VZD8	13.8889	36.2	2	1	1	2	1	1
TIM21-like protein, mitochondrial OS=Drosophila melanogaster OX=7227 GN=Dmel\CG7382 PE=1 SV=1	Q9VMR0	45.339	26.6	9	8	9	9	1.05263	0.42265
Trafficking protein particle complex subunit OS=Drosophila melanogaster OX=7227 GN=Bet3 PE=2 SV=3	Q9VSY8	10.1124	20.5	2	2	1	2	0.833333	0.42265
Trailer hitch, isoform C OS=Drosophila melanogaster OX=7227 GN=tral PE=1 SV=1	M9PF14	25.1524	69.7	12	14	14	9	0.892857	0.633492
Transcription factor BTF3 OS=Drosophila melanogaster OX=7227 GN=bic PE=1 SV=1	Q7KM15	41.4201	17.7	4	4	4	4	1	#DIV/0!
Transcription initiation factor IIE subunit alpha OS=Drosophila melanogaster OX=7227 GN=TfIIEalpha PE=1 SV=1	O96880	7.45921	48.3	1	1	1	2	1.25	0.42265
Transcription termination factor, mitochondrial OS=Drosophila melanogaster OX=7227 GN=mTTF PE=2 SV=1	Q9V3F3	4.39024	48.2	0	0	0	2	2	0.42265
Transferrin OS=Drosophila melanogaster OX=7227 GN=Tsf1 PE=1 SV=1	Q9VWV6	47.7379	71.8	18	20	21	24	1.175	0.19171
Transforming acidic coiled-coil protein, isoform K OS=Drosophila melanogaster OX=7227 GN=tacc PE=1 SV=1	A0A0B4JD97	1.36157	147.1	1	0	0	0	0.666667	0.42265
Transgelin OS=Drosophila melanogaster OX=7227 GN=Chd64 PE=1 SV=2	Q9VZI1	65.4255	20.6	10	13	10	12	0.96	0.80755
Transglutaminase, isoform B OS=Drosophila melanogaster OX=7227 GN=Tg PE=1 SV=1	Q8IPH0	20.9635	86.8	5	8	8	11	1.4	0.292893
Transitional endoplasmic reticulum ATPase TER94 OS=Drosophila melanogaster OX=7227 GN=TER94 PE=1 SV=1	Q7KN62	22.4719	88.8	9	12	1	6	0.391304	0.13836
Translation factor waclaw, mitochondrial OS=Drosophila melanogaster OX=7227 GN=waw PE=3 SV=2	Q9VRH6	14.2241	77.9	4	3	1	3	0.666667	0.311753
Translational regulator orb2 OS=Drosophila melanogaster OX=7227 GN=orb2 PE=1 SV=1	Q9VSR3	3.83523	74.5	0	0	0	2	2	0.42265
Translationally-controlled tumor protein homolog OS=Drosophila melanogaster OX=7227 GN=Tctp PE=1 SV=1	Q9VGS2	29.6512	19.6	1	1	2	2	1.5	#DIV/0!
Translocase of outer membrane 40, isoform C OS=Drosophila melanogaster OX=7227 GN=Tom40 PE=3 SV=1	M9PGL7	25.5814	36.3	2	5	4	5	1.22222	0.591752
Translocase of the inner mitochondrial membrane 17b, isoform A OS=Drosophila melanogaster OX=7227 GN=Tim17b PE=1 SV=1	Q7PLT4	37.5723	18.2	3	1	4	1	1.16667	0.80755
Translocating chain-associated membrane protein OS=Drosophila melanogaster OX=7227 GN=TRAM PE=1 SV=1	Q9W5C2	4.34783	41.8	0	1	0	1	1	1
Transmembrane 9 superfamily member OS=Drosophila melanogaster OX=7227 GN=TM9SF2 PE=1 SV=1	Q9VIK1	7.89074	74.6	2	1	0	1	0.6	0.292893
Transmembrane 9 superfamily member OS=Drosophila melanogaster OX=7227 GN=TM9SF3 PE=1 SV=2	Q9VRN1	2.36486	67.8	1	1	0	1	0.75	0.42265
Transmembrane emp24 domain-containing protein bai OS=Drosophila melanogaster OX=7227 GN=bai PE=2 SV=1	Q8SXY6	10.1942	23.7	2	1	1	1	0.8	0.42265
Transmembrane GTPase Marf OS=Drosophila melanogaster OX=7227 GN=Marf PE=1 SV=1	Q7YU24	16.1728	91.3	10	4	0	1	0.1875	0.16605
Transmembrane protein 11 homolog, mitochondrial OS=Drosophila melanogaster OX=7227 GN=Pmi PE=1 SV=3	Q8IQ56	47.8022	20.3	13	12	9	9	0.740741	0.0198039
Transmembrane protein 14 homolog OS=Drosophila melanogaster OX=7227 GN=CG5532 PE=3 SV=1	Q9W1K0	50	11.6	7	10	5	5	0.631579	0.144814
Transmembrane protein 186 OS=Drosophila melanogaster OX=7227 GN=Dmel\CG4627 PE=2 SV=1	Q059A4	19.1176	22.8	2	3	2	3	1	1
Transmembrane protein 242 OS=Drosophila melanogaster OX=7227 GN=Dmel\CG11699 PE=2 SV=1	Q9VYX5	15.7534	15.8	1	1	0	1	0.75	0.42265
Transmembrane protein 43 homolog OS=Drosophila melanogaster OX=7227 GN=CG8111 PE=2 SV=1	Q9VSB9	3.45745	42.7	1	1	1	0	0.75	0.42265
Transmembrane protein 70 homolog, mitochondrial OS=Drosophila melanogaster OX=7227 GN=CG7506 PE=2 SV=1	Q95SS8	33.8983	26.6	8	6	6	6	0.875	0.42265
Transport and golgi organization 5, isoform B OS=Drosophila melanogaster OX=7227 GN=Tango5 PE=1 SV=1	Q7KVQ7	15.4206	47.9	1	3	0	2	0.666667	0.552786
Trehalase OS=Drosophila melanogaster OX=7227 GN=Treh PE=1 SV=1	A4UZR3	36.25	63.5	13	22	20	21	1.16216	0.575736
Trehalose 6-phosphate phosphatase OS=Drosophila melanogaster OX=7227 GN=21430192 PE=1 SV=1	Q9VM18	61.2319	31.2	7	9	13	10	1.38889	0.19171
Trehalose 6-phosphate phosphatase OS=Drosophila melanogaster OX=7227 GN=CG5171-RC PE=1 SV=1	C9QPE7	5.74324	33.3	0	0	0	0	1	#DIV/0!
Tricornered, isoform B OS=Drosophila melanogaster OX=7227 GN=trc PE=3 SV=1	M9PG43	11.6631	53.3	0	0	3	1	3	0.183503
Trifunctional purine biosynthetic protein adenosine-3 OS=Drosophila melanogaster OX=7227 GN=Gart PE=1 SV=1	X2J516	0.813008	144.4	1	0	0	0	0.666667	0.42265
Triosephosphate isomerase OS=Drosophila melanogaster OX=7227 GN=Tpi PE=1 SV=3	P29613	77.3279	26.6	36	32	27	30	0.842857	0.158809
tRNA (cytosine(34)-C(5))-methyltransferase OS=Drosophila melanogaster OX=7227 GN=Nsun2 PE=2 SV=1	Q9W4M9	36.9973	84.1	15	16	22	18	1.27273	0.160746
Tropomodulin, isoform H OS=Drosophila melanogaster OX=7227 GN=tmod PE=1 SV=1	E1JJ21	14.5161	41.9	4	4	5	3	1	1
Tropomyosin 1, isoform Q OS=Drosophila melanogaster OX=7227 GN=Tm1 PE=1 SV=1	A0A0B4K661	52.4	29.2	20	16	19	16	0.973684	0.859972
Tropomyosin 1, isoform T OS=Drosophila melanogaster OX=7227 GN=Tm1 PE=1 SV=1	A0A6H2EG56	52.1277	32.3	18	15	17	16	1	1
Tropomyosin 2, isoform E OS=Drosophila melanogaster OX=7227 GN=Tm2 PE=1 SV=1	A0A0B4KHJ9	55.9859	32.8	30	27	18	23	0.728814	0.111111
Tropomyosin-1, isoforms 9A/A/B OS=Drosophila melanogaster OX=7227 GN=Tm1 PE=1 SV=2	P06754	40.708	39.3	23	23	23	16	0.854167	0.42265
Troponin C-akin-1 protein OS=Drosophila melanogaster OX=7227 GN=Tina-1 PE=2 SV=1	Q9W0Y1	24.5509	19	2	3	4	0	0.857143	0.830969
TRPL translocation defect protein 14 OS=Drosophila melanogaster OX=7227 GN=Ttd14 PE=1 SV=1	Q7K556	2.94737	54.3	1	1	1	1	1	#DIV/0!
Trypsin epsilon OS=Drosophila melanogaster OX=7227 GN=epsilonTry PE=2 SV=1	P35005	26.9531	27.8	2	1	4	3	1.8	0.105573
Tryptophanyl-tRNA synthetase OS=Drosophila melanogaster OX=7227 GN=TrpRS PE=1 SV=1	Q0KI98	17.2093	47.9	2	2	3	4	1.5	0.095466
Tryptophanyl-tRNA synthetase OS=Drosophila melanogaster OX=7227 GN=TrpRS-m PE=1 SV=1	Q9VVL8	14.2857	72.8	3	5	1	2	0.5	0.154846
Tubulin alpha-2 chain OS=Drosophila melanogaster OX=7227 GN=alphaTub85E PE=1 SV=1	P06604	58.7973	49.9	109	129	139	115	1.06667	0.659497
Tubulin alpha-3 chain OS=Drosophila melanogaster OX=7227 GN=alphaTub84D PE=2 SV=1	P06605	84	49.9	175	201	202	174	1	1
Tubulin alpha-4 chain OS=Drosophila melanogaster OX=7227 GN=alphaTub67C PE=3 SV=1	P06606	33.9827	51.1	11	17	18	16	1.2	0.442914
Tubulin beta chain OS=Drosophila melanogaster OX=7227 GN=betaTub60D PE=1 SV=1	A0A0B4LGH1	48.5651	50.7	74	88	86	74	0.987805	0.923528
Tubulin beta chain OS=Drosophila melanogaster OX=7227 GN=betaTub97EF PE=1 SV=1	Q8MST5	73.3042	51.2	93	96	103	86	1	1
Tubulin beta-1 chain OS=Drosophila melanogaster OX=7227 GN=betaTub56D PE=1 SV=2	Q24560	84.1163	50.1	176	182	201	172	1.04167	0.662815
Tubulin beta-2 chain OS=Drosophila melanogaster OX=7227 GN=betaTub85D PE=1 SV=1	P61857	64.3498	49.8	111	121	135	113	1.06838	0.576001
Tudor and KH domain-containing protein homolog OS=Drosophila melanogaster OX=7227 GN=papi PE=1 SV=1	Q9VQ91	21.0069	63.8	11	8	9	4	0.714286	0.411652
Tyramine beta hydroxylase, isoform C OS=Drosophila melanogaster OX=7227 GN=Tbh PE=3 SV=1	X2JIW9	8.95522	77.7	6	5	0	1	0.230769	0.0194193
Tyrosine 3-monooxygenase OS=Drosophila melanogaster OX=7227 GN=ple PE=2 SV=2	P18459	9.15371	66	1	1	3	2	1.75	0.095466
Tyrosine-protein kinase OS=Drosophila melanogaster OX=7227 GN=Csk PE=3 SV=2	Q8INJ8	2.47148	113.7	0	0	2	2	3	#DIV/0!
Tyrosine-protein kinase Src42A OS=Drosophila melanogaster OX=7227 GN=Src42A PE=1 SV=1	Q9V9J3	26.3056	59	4	4	9	7	1.8	0.057191
Tyrosine-protein phosphatase non-receptor type 61F OS=Drosophila melanogaster OX=7227 GN=Ptp61F PE=1 SV=1	Q9W0G1	3.64964	62.1	2	2	1	1	0.666667	#DIV/0!
Tyrosine--tRNA ligase OS=Drosophila melanogaster OX=7227 GN=TyrRS PE=1 SV=1	Q9VV60	72.381	58.1	43	39	24	29	0.654762	0.0454534
Tyrosine--tRNA ligase, mitochondrial OS=Drosophila melanogaster OX=7227 GN=TyrRS-m PE=2 SV=1	Q9W107	23.2759	52.5	5	3	6	6	1.4	0.183503
U1 small nuclear ribonucleoprotein A OS=Drosophila melanogaster OX=7227 GN=snf PE=1 SV=1	P43332	4.62963	24.5	0	1	0	0	0.666667	0.42265
U2 small nuclear riboprotein auxiliary factor 38, isoform B OS=Drosophila melanogaster OX=7227 GN=U2af38 PE=4 SV=1	M9PBM1	5.30303	29.9	0	0	0	0	1	#DIV/0!
U6 snRNA-associated Sm-like protein LSm1 OS=Drosophila melanogaster OX=7227 GN=LSm1 PE=1 SV=1	Q9W2K2	27.7372	15.7	0	3	1	3	1.2	0.80755
U6 snRNA-associated Sm-like protein LSm2 OS=Drosophila melanogaster OX=7227 GN=Dmel\CG10418 PE=1 SV=1	Q9VTW6	55.7895	10.7	1	5	2	1	0.625	0.542504
U6 snRNA-associated Sm-like protein LSm4 OS=Drosophila melanogaster OX=7227 GN=CG5356 PE=1 SV=3	Q9VKW8	34.4156	16.9	1	3	4	4	1.66667	0.183503
UbiA prenyltransferase domain-containing protein 1 homolog OS=Drosophila melanogaster OX=7227 GN=heix PE=2 SV=1	Q9V3R8	3.62117	39.2	1	1	1	1	1	#DIV/0!
Ubiquinone biosynthesis monooxygenase COQ6, mitochondrial OS=Drosophila melanogaster OX=7227 GN=Coq6 PE=2 SV=1	Q9VMQ5	48.6373	52	20	27	9	13	0.489796	0.0901568
Ubiquinone biosynthesis O-methyltransferase, mitochondrial OS=Drosophila melanogaster OX=7227 GN=Coq3 PE=3 SV=1	E1JHN2	28.0277	32	7	5	3	2	0.5	0.0886776
Ubiquinone biosynthesis protein COQ4 homolog, mitochondrial OS=Drosophila melanogaster OX=7227 GN=Coq4 PE=3 SV=3	Q9VVG6	17.5373	30.7	4	4	3	1	0.6	0.183503
Ubiquinone biosynthesis protein COQ9, mitochondrial OS=Drosophila melanogaster OX=7227 GN=Coq9 PE=2 SV=1	Q8MKN0	43.2515	36.3	18	16	10	9	0.583333	0.0215079
Ubiquitin carboxyl-terminal hydrolase 30 homolog OS=Drosophila melanogaster OX=7227 GN=Usp30 PE=2 SV=1	Q9W462	8.60215	60.8	1	2	2	3	1.4	0.292893
Ubiquitin carboxyl-terminal hydrolase MINDY-3 homolog OS=Drosophila melanogaster OX=7227 GN=mindy3 PE=1 SV=1	Q9VWN5	14.2857	61.7	1	2	3	3	1.6	0.095466
Ubiquitin carboxyl-terminal hydrolase OS=Drosophila melanogaster OX=7227 GN=Usp14 PE=1 SV=1	Q9VKZ8	25.8947	53.7	4	4	6	6	1.4	#DIV/0!
Ubiquitin carboxyl-terminal hydrolase OS=Drosophila melanogaster OX=7227 GN=Usp5 PE=1 SV=1	Q9VZU7	22.1282	92	4	4	14	8	2.4	0.144814
Ubiquitin fusion degradation protein 1 homolog OS=Drosophila melanogaster OX=7227 GN=Ufd1-like PE=2 SV=1	Q9VTF9	4.11392	34.8	1	2	0	0	0.4	0.095466
Ubiquitin-40S ribosomal protein S27a OS=Drosophila melanogaster OX=7227 GN=RpS27A PE=1 SV=2	P15357	50.641	17.9	12	9	9	6	0.73913	0.292893
Ubiquitin-activating enzyme E1 OS=Drosophila melanogaster OX=7227 GN=Uba1 PE=1 SV=1	A0A0B4KF46	34.3254	111.7	27	27	23	22	0.839286	0.0121217
Ubiquitin-fold modifier-conjugating enzyme 1 OS=Drosophila melanogaster OX=7227 GN=Ufc1 PE=2 SV=1	Q7K1Z5	12.8049	19	1	1	2	1	1.25	0.42265
UDP-glucose 4-epimerase OS=Drosophila melanogaster OX=7227 GN=Gale PE=1 SV=1	Q9W0P5	17.1429	38.7	5	3	4	5	1.1	0.698489
Ultraspiracle, isoform B OS=Drosophila melanogaster OX=7227 GN=usp PE=3 SV=1	M9PGS2	3.74016	55.2	0	0	0	2	2	0.42265
UMP-CMP kinase OS=Drosophila melanogaster OX=7227 GN=Cmpk PE=1 SV=1	Q9VBI2	6.71937	27.8	1	0	2	0	1.33333	0.698489
Unc-112-related protein OS=Drosophila melanogaster OX=7227 GN=Fit1 PE=1 SV=1	Q9VZI3	19.9153	80.4	12	9	7	6	0.652174	0.127128
Uncharacterized protein OS=Drosophila melanogaster OX=7227 GN=CT35363 PE=1 SV=3	Q59E14	5.12821	52.5	0	0	0	0	1	#DIV/0!
Uncharacterized protein OS=Drosophila melanogaster OX=7227 GN=Dmel\CG1236 PE=1 SV=2	Q8I725	33.1412	38.4	5	8	10	7	1.26667	0.4453
Uncharacterized protein OS=Drosophila melanogaster OX=7227 GN=Dmel\CG14309 PE=1 SV=2	Q9VE79	2.27743	110.5	1	0	2	0	1.33333	0.698489
Uncharacterized protein OS=Drosophila melanogaster OX=7227 GN=Dmel\CG14778 PE=3 SV=1	Q9W587	33.871	21.3	4	6	2	5	0.75	0.492907
Uncharacterized protein OS=Drosophila melanogaster OX=7227 GN=Dmel\CG15531 PE=3 SV=1	Q9VA93	6.28743	38.1	1	1	1	1	1	#DIV/0!
Uncharacterized protein OS=Drosophila melanogaster OX=7227 GN=Dmel\CG2064 PE=1 SV=1	A1Z729	40.9091	36.6	9	12	12	10	1.04348	0.80755
Uncharacterized protein OS=Drosophila melanogaster OX=7227 GN=Dmel\CG31548 PE=1 SV=1	Q8IPP8	36.3281	27.1	6	3	3	3	0.727273	0.42265
Uncharacterized protein OS=Drosophila melanogaster OX=7227 GN=Dmel\CG3862 PE=4 SV=1	Q9VPU0	4.18502	49.7	0	1	0	1	1	1
Uncharacterized protein OS=Drosophila melanogaster OX=7227 GN=Dmel\CG42488 PE=4 SV=1	E1JIX4	26.2136	11.8	1	1	1	1	1	#DIV/0!
Uncharacterized protein OS=Drosophila melanogaster OX=7227 GN=Dmel\CG4957 PE=3 SV=2	Q9VL11	15.0407	27.6	0	0	3	2	3.5	0.0377496
Uncharacterized protein OS=Drosophila melanogaster OX=7227 GN=Dmel\CG6300 PE=3 SV=2	Q9VDU4	10.0559	60.2	0	0	3	1	3	0.183503
Uncharacterized protein OS=Drosophila melanogaster OX=7227 GN=Dmel\CG9149 PE=1 SV=2	Q9W0H6	56.8878	41.1	17	16	1	1	0.114286	0.00103896
Uncharacterized protein OS=Drosophila melanogaster OX=7227 GN=Dmel\CG9953 PE=1 SV=1	Q9VS02	24.2126	56.8	8	5	10	13	1.66667	0.142507
Uncharacterized protein OS=Drosophila melanogaster OX=7227 GN=mdcds_23070 PE=1 SV=1	A1Z8Z9	7.47664	58.9	3	3	3	3	1	#DIV/0!
Uncharacterized protein, isoform A OS=Drosophila melanogaster OX=7227 GN=anon-SAGE:Wang-110 PE=4 SV=1	Q9VQA3	8.57143	26.4	0	1	0	0	0.666667	0.42265
Uncharacterized protein, isoform A OS=Drosophila melanogaster OX=7227 GN=BcDNA:AT09463 PE=3 SV=1	Q9VDT4	23.7569	19.7	3	3	3	3	1	#DIV/0!
Uncharacterized protein, isoform A OS=Drosophila melanogaster OX=7227 GN=BcDNA:LD22339 PE=1 SV=1	Q9VMB3	23.1959	42.5	1	2	4	6	2.4	0.0886776
Uncharacterized protein, isoform A OS=Drosophila melanogaster OX=7227 GN=BEST:CK00496 PE=1 SV=1	Q9VRP2	17.6471	42.7	5	4	3	4	0.818182	0.292893
Uncharacterized protein, isoform A OS=Drosophila melanogaster OX=7227 GN=BG:DS01759.2 PE=1 SV=1	Q9V3Y7	11.7117	36.7	2	1	0	1	0.6	0.292893
Uncharacterized protein, isoform A OS=Drosophila melanogaster OX=7227 GN=CG10167 PE=1 SV=3	Q9VP69	11.7647	17	0	0	0	0	1	#DIV/0!
Uncharacterized protein, isoform A OS=Drosophila melanogaster OX=7227 GN=cg10407 PE=1 SV=1	Q9VEZ6	6.17761	29.5	0	1	1	1	1.33333	0.42265
Uncharacterized protein, isoform A OS=Drosophila melanogaster OX=7227 GN=CG10727 PE=1 SV=2	Q9VRR3	30.2905	28.1	3	3	6	6	1.75	#DIV/0!
Uncharacterized protein, isoform A OS=Drosophila melanogaster OX=7227 GN=CG5134 PE=4 SV=1	E1JGK8	38.8235	10.2	2	1	1	1	0.8	0.42265
Uncharacterized protein, isoform A OS=Drosophila melanogaster OX=7227 GN=CT34439 PE=4 SV=2	Q9VN71	10.1626	27.5	1	2	0	0	0.4	0.095466
Uncharacterized protein, isoform A OS=Drosophila melanogaster OX=7227 GN=Dmel\CG11883 PE=1 SV=1	A1Z8A7	5.7377	80.6	3	2	1	2	0.714286	0.292893
Uncharacterized protein, isoform A OS=Drosophila melanogaster OX=7227 GN=Dmel\CG12065 PE=1 SV=1	Q9W3D6	33.77	76.6	9	11	13	11	1.18182	0.292893
Uncharacterized protein, isoform A OS=Drosophila melanogaster OX=7227 GN=Dmel\CG13284 PE=3 SV=1	Q86BQ3	25.5385	36.6	4	8	5	3	0.714286	0.465478
Uncharacterized protein, isoform A OS=Drosophila melanogaster OX=7227 GN=Dmel\CG15456 PE=4 SV=1	Q9VRA0	34.7368	10.5	2	1	1	1	0.8	0.42265
Uncharacterized protein, isoform A OS=Drosophila melanogaster OX=7227 GN=Dmel\CG16826 PE=1 SV=1	Q9VK00	37.2434	37.8	12	14	12	11	0.892857	0.311753
Uncharacterized protein, isoform A OS=Drosophila melanogaster OX=7227 GN=Dmel\CG18327 PE=3 SV=1	A1Z9L9	15.7895	33.1	3	4	3	2	0.777778	0.292893
Uncharacterized protein, isoform A OS=Drosophila melanogaster OX=7227 GN=Dmel\CG2082 PE=1 SV=1	Q9VNH7	17.2603	39.7	1	0	3	3	2.66667	0.0377496
Uncharacterized protein, isoform A OS=Drosophila melanogaster OX=7227 GN=Dmel\CG31087 PE=1 SV=2	Q9VBS6	16.0671	47.7	3	2	3	0	0.714286	0.591752
Uncharacterized protein, isoform A OS=Drosophila melanogaster OX=7227 GN=Dmel\CG33926 PE=4 SV=2	Q9VSZ0	11.2195	20.7	0	1	0	0	0.666667	0.42265
Uncharacterized protein, isoform A OS=Drosophila melanogaster OX=7227 GN=Dmel\CG42372 PE=4 SV=1	B7YZH8	19.1176	8.3	1	0	1	0	1	1
Uncharacterized protein, isoform A OS=Drosophila melanogaster OX=7227 GN=Dmel\CG44245 PE=1 SV=3	Q9W2J5	51.6055	49.2	15	22	18	18	0.974359	0.899496
Uncharacterized protein, isoform A OS=Drosophila melanogaster OX=7227 GN=Dmel\CG45089 PE=4 SV=1	X2JCX4	35.1852	6.2	2	1	2	1	1	1
Uncharacterized protein, isoform A OS=Drosophila melanogaster OX=7227 GN=Dmel\CG6726 PE=1 SV=2	Q9VCR2	75.5611	45	24	22	20	21	0.895833	0.154846
Uncharacterized protein, isoform A OS=Drosophila melanogaster OX=7227 GN=Dmel\CG7646 PE=1 SV=1	Q9VW66	17.7419	21.4	1	1	1	2	1.25	0.42265
Uncharacterized protein, isoform A OS=Drosophila melanogaster OX=7227 GN=Dmel\CG9331 PE=1 SV=3	Q9VIJ0	51.9231	39.7	11	12	16	16	1.36	0.0121217
Uncharacterized protein, isoform B OS=Drosophila melanogaster OX=7227 GN=anon-EST:Posey113 PE=1 SV=1	M9PGD7	14.8058	46.4	6	3	2	0	0.363636	0.19171
Uncharacterized protein, isoform B OS=Drosophila melanogaster OX=7227 GN=ATPW PE=3 SV=1	A1ZAA9	16.7488	22.7	0	0	1	1	2	#DIV/0!
Uncharacterized protein, isoform B OS=Drosophila melanogaster OX=7227 GN=BcDNA:RH27395 PE=1 SV=1	A1ZB83	31.5493	39.3	5	6	9	11	1.69231	0.0565436
Uncharacterized protein, isoform B OS=Drosophila melanogaster OX=7227 GN=BNIP3 PE=3 SV=1	Q8IPU8	16.0622	21.6	0	2	0	3	1.25	0.80755
Uncharacterized protein, isoform B OS=Drosophila melanogaster OX=7227 GN=BVRA PE=1 SV=1	M9PE54	8.90208	38	0	1	2	2	2	0.095466
Uncharacterized protein, isoform B OS=Drosophila melanogaster OX=7227 GN=CCG31673 PE=1 SV=1	X2J9A5	17.2308	35.6	3	2	3	2	1	1
Uncharacterized protein, isoform B OS=Drosophila melanogaster OX=7227 GN=CG10982 PE=4 SV=2	Q8IQI5	2.7451	58.1	0	0	1	0	1.5	0.42265
Uncharacterized protein, isoform B OS=Drosophila melanogaster OX=7227 GN=cg7461 PE=1 SV=2	A1ZBJ2	66.5072	68.3	92	84	56	54	0.629213	0.0152544
Uncharacterized protein, isoform B OS=Drosophila melanogaster OX=7227 GN=Dmel\CG10512 PE=1 SV=1	Q8IPU0	43.5696	40.2	8	6	20	13	2.1875	0.120785
Uncharacterized protein, isoform B OS=Drosophila melanogaster OX=7227 GN=Dmel\CG1129 PE=1 SV=1	E2QCZ9	4.87805	40.4	0	1	0	1	1	1
Uncharacterized protein, isoform B OS=Drosophila melanogaster OX=7227 GN=Dmel\CG12355 PE=3 SV=1	A8JNT1	19.6078	23.2	3	5	2	2	0.6	0.183503
Uncharacterized protein, isoform B OS=Drosophila melanogaster OX=7227 GN=Dmel\CG1628 PE=3 SV=1	Q7KVQ8	18.3007	50.1	7	7	8	9	1.1875	0.095466
Uncharacterized protein, isoform B OS=Drosophila melanogaster OX=7227 GN=Dmel\CG1648 PE=1 SV=1	A1Z7Z4	68.5345	24.2	13	11	16	13	1.19231	0.29986
Uncharacterized protein, isoform B OS=Drosophila melanogaster OX=7227 GN=Dmel\CG18324 PE=3 SV=1	A1Z9M0	15.3094	34.2	3	0	3	3	1.6	0.42265
Uncharacterized protein, isoform B OS=Drosophila melanogaster OX=7227 GN=Dmel\CG2200 PE=3 SV=1	X2JER0	13.75	26.6	1	0	0	0	0.666667	0.42265
Uncharacterized protein, isoform B OS=Drosophila melanogaster OX=7227 GN=Dmel\CG4666 PE=4 SV=1	X2JEA2	24.8705	22.9	5	6	5	5	0.923077	0.42265
Uncharacterized protein, isoform B OS=Drosophila melanogaster OX=7227 GN=Dmel\CG5554 PE=1 SV=1	A0A0B4LHC9	10.6061	37.2	2	2	1	3	1	1
Uncharacterized protein, isoform B OS=Drosophila melanogaster OX=7227 GN=Dmel\CG5793 PE=1 SV=3	Q9VDE2	43.6364	23.6	3	4	4	3	1	1
Uncharacterized protein, isoform B OS=Drosophila melanogaster OX=7227 GN=Dmel\CG7408 PE=1 SV=2	Q9VVM1	4.78632	65.5	1	1	0	0	0.5	#DIV/0!
Uncharacterized protein, isoform B OS=Drosophila melanogaster OX=7227 GN=Dmel\CG7460 PE=1 SV=2	Q9VVK1	20.9877	55.6	2	3	5	5	1.71429	0.0377496
Uncharacterized protein, isoform B OS=Drosophila melanogaster OX=7227 GN=Dmel\CG7519 PE=1 SV=1	M9PGB6	15.2318	17.6	0	1	2	1	1.66667	0.292893
Uncharacterized protein, isoform B OS=Drosophila melanogaster OX=7227 GN=Dmel\CG7675 PE=1 SV=2	Q9VE80	33.3333	37.1	10	11	7	7	0.695652	0.0198039
Uncharacterized protein, isoform C OS=Drosophila melanogaster OX=7227 GN=BcDNA:RE30346 PE=1 SV=3	Q9VCD9	7.14286	17.4	2	1	0	0	0.4	0.095466
Uncharacterized protein, isoform C OS=Drosophila melanogaster OX=7227 GN=ClpX PE=1 SV=1	A0A0B4LID7	38.1443	71.6	16	19	11	15	0.756757	0.213666
Uncharacterized protein, isoform C OS=Drosophila melanogaster OX=7227 GN=d3635 PE=1 SV=2	Q8IP91	21.9858	64.1	3	3	9	10	2.625	0.00586515
Uncharacterized protein, isoform C OS=Drosophila melanogaster OX=7227 GN=Dmel\CG11857 PE=1 SV=1	A0A140SRF8	18.8679	29.7	3	2	3	3	1.14286	0.42265
Uncharacterized protein, isoform C OS=Drosophila melanogaster OX=7227 GN=Dmel\CG18135 PE=1 SV=1	Q86BJ0	12.5176	80.5	6	6	6	5	0.928571	0.42265
Uncharacterized protein, isoform C OS=Drosophila melanogaster OX=7227 GN=Dmel\CG2246 PE=1 SV=1	Q7KRU0	6.99482	42.5	1	1	1	2	1.25	0.42265
Uncharacterized protein, isoform C OS=Drosophila melanogaster OX=7227 GN=Dmel\CG33056 PE=1 SV=1	Q86BG8	6.25	36.4	0	1	1	0	1	1
Uncharacterized protein, isoform D OS=Drosophila melanogaster OX=7227 GN=anon-EST:fe1H12 PE=1 SV=1	A1ZBH1	2.02703	66.2	0	1	0	1	1	1
Uncharacterized protein, isoform D OS=Drosophila melanogaster OX=7227 GN=anon-WO0118547.344 PE=1 SV=1	Q7KSU6	7.93103	63	1	1	0	1	0.75	0.42265
Uncharacterized protein, isoform D OS=Drosophila melanogaster OX=7227 GN=BcDNA:RH45308 PE=1 SV=1	M9NEX3	60.3774	11.6	15	15	12	12	0.8125	#DIV/0!
Uncharacterized protein, isoform D OS=Drosophila melanogaster OX=7227 GN=BcDNA:SD10385 PE=4 SV=1	M9PCT0	8	31.5	3	2	2	2	0.857143	0.42265
Uncharacterized protein, isoform D OS=Drosophila melanogaster OX=7227 GN=CG14308 PE=4 SV=4	Q9VE69	3.77074	73.4	1	2	2	2	1.2	0.42265
Uncharacterized protein, isoform D OS=Drosophila melanogaster OX=7227 GN=Dmel\CG3262 PE=1 SV=3	Q9V9M8	8.19113	32	0	0	2	2	3	#DIV/0!
Uncharacterized protein, isoform D OS=Drosophila melanogaster OX=7227 GN=Dmel\CG5028 PE=1 SV=1	A8JRC1	52.1628	43.4	24	26	22	22	0.884615	0.095466
Uncharacterized protein, isoform E OS=Drosophila melanogaster OX=7227 GN=ACSL1 PE=1 SV=1	M9PCX4	35.2853	74.6	13	11	12	14	1.07692	0.552786
Uncharacterized protein, isoform E OS=Drosophila melanogaster OX=7227 GN=BcDNA:AT13707 PE=1 SV=2	A1Z8I8	9.28571	15.6	1	1	3	2	1.75	0.095466
Uncharacterized protein, isoform E OS=Drosophila melanogaster OX=7227 GN=CG13818 PE=1 SV=1	A0A0B4K709	3.44371	84.6	1	1	1	0	0.75	0.42265
Uncharacterized protein, isoform E OS=Drosophila melanogaster OX=7227 GN=Dmel\CG7231 PE=3 SV=2	Q9VLU9	8.65922	39.9	3	6	4	4	0.909091	0.770584
Uncharacterized protein, isoform F OS=Drosophila melanogaster OX=7227 GN=11 PE=3 SV=1	A0A0B4JD15	6.15385	38	3	3	3	2	0.875	0.42265
Uncharacterized protein, isoform F OS=Drosophila melanogaster OX=7227 GN=Dmel\CG7956 PE=1 SV=2	Q0KI33	2.10158	127.8	1	2	1	0	0.6	0.292893
Uncharacterized protein, isoform G OS=Drosophila melanogaster OX=7227 GN=CG6239 PE=1 SV=1	M9NE59	4.03259	274.4	8	4	1	2	0.357143	0.160746
Uncharacterized protein, isoform G OS=Drosophila melanogaster OX=7227 GN=Dmel\CG31145 PE=3 SV=1	A0A4D6K5D6	1.93483	109.9	0	0	2	1	2.5	0.095466
Uncharacterized protein, isoform H OS=Drosophila melanogaster OX=7227 GN=BcDNA:RE63764 PE=1 SV=1	M9NFF0	17.5373	30	2	2	3	2	1.16667	0.42265
Uncharacterized protein, isoform M OS=Drosophila melanogaster OX=7227 GN=Dmel\CG5174 PE=1 SV=2	A1ZB79	50.9901	21.9	4	4	9	10	2.1	0.0081634
Uncharacterized protein, isoform V OS=Drosophila melanogaster OX=7227 GN=Dmel\CG10737 PE=1 SV=1	A0A0B4J401	15.2582	92.7	7	9	5	6	0.722222	0.154846
Unconventional myosin IC OS=Drosophila melanogaster OX=7227 GN=Myo61F PE=1 SV=3	Q23979	1.54589	118.9	1	1	0	0	0.5	#DIV/0!
UPF0389 protein CG9231 OS=Drosophila melanogaster OX=7227 GN=CG9231 PE=1 SV=1	Q9VW12	41.6	14.1	5	7	8	7	1.21429	0.311753
Upheld, isoform H OS=Drosophila melanogaster OX=7227 GN=up PE=1 SV=1	E1JJP0	43.8503	44.9	25	33	27	20	0.816667	0.409489
Upheld, isoform N OS=Drosophila melanogaster OX=7227 GN=up PE=1 SV=1	M9NH07	41.3706	47.2	25	31	24	18	0.758621	0.240743
Upheld, isoform P OS=Drosophila melanogaster OX=7227 GN=up PE=1 SV=1	M9PHJ0	41.9192	47.3	25	34	27	19	0.786885	0.393212
Uridine 5'-monophosphate synthase OS=Drosophila melanogaster OX=7227 GN=r-l PE=2 SV=2	Q01637	12.5761	53.4	3	4	0	0	0.222222	0.0198039
UT01133p OS=Drosophila melanogaster OX=7227 GN=Dmel\CG13392 PE=1 SV=1	Q9VLM7	20.1794	25.5	4	4	4	4	1	#DIV/0!
UTP--glucose-1-phosphate uridylyltransferase OS=Drosophila melanogaster OX=7227 GN=UGP PE=1 SV=2	Q9VSW1	32.3077	58.7	13	15	16	16	1.13333	0.183503
UV excision repair protein RAD23 OS=Drosophila melanogaster OX=7227 GN=Rad23 PE=1 SV=1	Q9V3W9	48.7923	45.8	11	10	10	7	0.826087	0.333333
Vacuolar protein sorting 20, isoform A OS=Drosophila melanogaster OX=7227 GN=Vps20 PE=1 SV=1	Q9W236	21.6981	24.1	4	5	4	3	0.818182	0.292893
Vacuolar proton pump subunit B OS=Drosophila melanogaster OX=7227 GN=Vha55 PE=1 SV=1	E1JIJ5	50.2041	54.5	15	14	19	18	1.25806	0.0298575
Valyl-tRNA synthetase OS=Drosophila melanogaster OX=7227 GN=ValRS PE=1 SV=1	Q0E993	23.0696	118.2	13	12	6	14	0.814815	0.59839
VAMP-associated protein 33kDa, isoform A OS=Drosophila melanogaster OX=7227 GN=Vap33 PE=1 SV=1	Q7KVX5	24.6809	26.8	4	2	2	3	0.875	0.698489
Vanin-like protein 1 OS=Drosophila melanogaster OX=7227 GN=vanin-like PE=1 SV=1	Q9NFP1	2.15054	62.3	0	1	0	0	0.666667	0.42265
Varicose, isoform C OS=Drosophila melanogaster OX=7227 GN=vari PE=1 SV=1	Q2PDR9	17.2708	53.4	4	5	5	6	1.18182	0.292893
Vesicle-fusing ATPase 2 OS=Drosophila melanogaster OX=7227 GN=Nsf2 PE=2 SV=2	P54351	56.6489	83.4	49	43	35	28	0.691489	0.0879421
Vesicle-fusing ATPase OS=Drosophila melanogaster OX=7227 GN=comt PE=1 SV=1	M9PH10	71.8121	82.5	78	68	57	56	0.777027	0.0815599
Vesicle-fusing ATPase OS=Drosophila melanogaster OX=7227 GN=Vps4 PE=1 SV=1	Q9Y162	21.267	49.6	5	6	9	9	1.53846	0.0198039
Vig2, isoform B OS=Drosophila melanogaster OX=7227 GN=vig2 PE=1 SV=2	Q9VBX3	10.158	48.7	1	3	4	4	1.66667	0.183503
Vitellogenin-1 OS=Drosophila melanogaster OX=7227 GN=Yp1 PE=1 SV=1	P02843	50.7973	48.7	33	26	27	30	0.967213	0.817426
Voltage-dependent anion-selective channel OS=Drosophila melanogaster OX=7227 GN=porin PE=1 SV=3	Q94920	91.844	30.5	75	65	62	75	0.978873	0.871729
V-type proton ATPase subunit C OS=Drosophila melanogaster OX=7227 GN=Vha44 PE=2 SV=5	Q9V7N5	17.5837	92.3	22	25	18	18	0.77551	0.0669922
V-type proton ATPase subunit D 1 OS=Drosophila melanogaster OX=7227 GN=Vha36-1 PE=2 SV=1	Q9V7D2	9.34959	27.6	1	1	2	1	1.25	0.42265
V-type proton ATPase subunit E OS=Drosophila melanogaster OX=7227 GN=Vha26 PE=2 SV=1	P54611	55.7522	26.1	5	8	8	6	1.06667	0.80755
V-type proton ATPase subunit G OS=Drosophila melanogaster OX=7227 GN=Vha13 PE=3 SV=1	Q9XZH6	13.6752	13.6	2	2	1	1	0.666667	#DIV/0!
V-type proton ATPase subunit H OS=Drosophila melanogaster OX=7227 GN=VhaSFD PE=2 SV=2	Q9V3J1	20.5128	53.7	6	8	6	5	0.8125	0.311753
V-type proton ATPase subunit S1 OS=Drosophila melanogaster OX=7227 GN=VhaAC45 PE=1 SV=1	Q7JR49	8.17942	41.1	3	3	3	2	0.875	0.42265
WD repeat domain phosphoinositide-interacting protein 2 OS=Drosophila melanogaster OX=7227 GN=Atg18a PE=1 SV=1	M9PER1	22.8188	47.9	4	3	3	3	0.888889	0.42265
WD repeat-containing protein 55 homolog OS=Drosophila melanogaster OX=7227 GN=CG14722 PE=2 SV=1	Q8T088	4.21687	55.3	1	1	1	0	0.75	0.42265
Widerborst, isoform H OS=Drosophila melanogaster OX=7227 GN=wdb PE=1 SV=1	A0A6F7R657	9.0268	79.4	5	4	3	1	0.545455	0.154846
Wings up A, isoform I OS=Drosophila melanogaster OX=7227 GN=wupA PE=1 SV=1	M9NFC0	28.6432	23.4	6	4	1	2	0.416667	0.0886776
Wings up A, isoform K OS=Drosophila melanogaster OX=7227 GN=wupA PE=1 SV=1	M9PJQ5	24.4565	21.6	5	3	3	4	0.9	0.698489
WW domain-containing oxidoreductase OS=Drosophila melanogaster OX=7227 GN=Wwox PE=3 SV=1	X2J7F1	6.35697	46.5	3	1	1	1	0.666667	0.42265
Yolk protein 2, isoform B OS=Drosophila melanogaster OX=7227 GN=Yp2 PE=1 SV=1	X2JB25	67.4208	49.6	29	30	13	16	0.508197	0.0109293
Yolk protein 3, isoform B OS=Drosophila melanogaster OX=7227 GN=Yp3 PE=1 SV=1	X2JEX8	53.5714	46.1	17	22	25	21	1.17073	0.388407
Z band alternatively spliced PDZ-motif protein 52, isoform X OS=Drosophila melanogaster OX=7227 GN=Zasp52 PE=1 SV=1	A0A126GUN6	20.028	233.3	22	19	23	22	1.09302	0.333333
Z band alternatively spliced PDZ-motif protein 66, isoform B OS=Drosophila melanogaster OX=7227 GN=Zasp66 PE=1 SV=1	Q7KUB5	13.7584	33	1	1	1	2	1.25	0.42265
Z band alternatively spliced PDZ-motif protein 67, isoform H OS=Drosophila melanogaster OX=7227 GN=Zasp67 PE=4 SV=1	X2JGI5	3.95894	75.6	1	2	0	0	0.4	0.095466
Zinc finger CCCH domain-containing protein 15 homolog OS=Drosophila melanogaster OX=7227 GN=CG8635 PE=1 SV=1	Q7JWR9	10.8911	45.3	3	5	4	4	1	1
Zinc finger FYVE domain-containing protein OS=Drosophila melanogaster OX=7227 GN=Sara PE=1 SV=1	Q7K9H6	1.1169	146.2	0	1	1	0	1	1
Zinc finger protein-like 1 homolog OS=Drosophila melanogaster OX=7227 GN=CG5382 PE=1 SV=1	Q9VD26	3.67893	33.5	1	1	1	0	0.75	0.42265
Zinc transporter ZIP13 homolog OS=Drosophila melanogaster OX=7227 GN=Zip99C PE=2 SV=1	Q9VAF0	4.50704	38.8	0	1	0	0	0.666667	0.42265
