# Supplementary material for: IDH2-mediated regulation of the biogenesis of the oxidative phosphorylation system
Source: Sci Adv. 2022 May 11;8(19):eabl8716. doi: 10.1126/sciadv.abl8716 (PMC9094667; doi:10.1126/sciadv.abl8716)
Supplement: Supplementary file 2 — Tables S1 to S8 [file sciadv.abl8716_tables_s1_to_s8.zip › sciadv.abl8716_table_s7.xlsx]

## Sheet: Sheet2
RNA-seq profile when dIDH2 is disrupted in flight muscles
Gene name	log2FoldChange	P-value	P adjusted value	wildtype	wildtype	wildtype	dIDH2B	dIDH2B	dIDH2B		Classification
CR44389	10.0294	0.000192659	0.00863499	0	0	0	0	1	478.148		non-coding RNA
Sfp96F	9.82429	2.98e-05	0.00215268	0	0	0	1.09741	2.09741	467.828
Sfp93F	9.80774	0.000210079	0.00925344	0	0	0	0	1	298.412
CG43319	9.54697	0.000502719	0.0177335	0	0	0	0	1	345.711
Acp26Ab	9.46311	0.000425452	0.0156233	0	0	0	0	1	246.814
Spn77Bb	9.34953	6.18e-05	0.00375845	0	1.03258	0	0	1	290.673
Acp33A	9.33277	8.7e-07	0.000120123	0.72434	1.03258	0	1.09741	2.09741	884.057
CG17472	9.19649	8.67e-05	0.00473758	0	1.03258	0	0	1	406.77
CG42789	9.04634	0.000978816	0.0286605	0	0	0	0	1	196.075
CG43147	8.9517	0.00121218	0.0328576	0	4.13032	2.81426	0	1	2586.81
SP	8.94875	1.54e-05	0.00129954	0	2.06516	0	1.09741	2.09741	841.918
CG42481	8.93983	0.00129141	0.0343556	0	3.09774	1.40713	0	1	1876.47
Sfp77F	8.91447	0.00130654	0.0344217	0	0	0	0	1	190.055
CG42852	8.84816	3.32e-05	0.00232117	0	2.06516	1.40713	0	1	1381.12
Anp	8.75372	0.00182896	0.0436685	0	1.03258	5.62853	0	1	1922.91
CG5402	8.7451	1.87e-05	0.00149399	0	1.03258	0	1.09741	2.09741	260.573
CG43254	8.72243	0.000104389	0.00536057	0	0	0	1.09741	2.09741	157.376
Hsp70Ab	8.65309	1.03e-11	4.21e-09	0	1.03258	0	151.443	152.443	118.677		protein homeostasis
Mst57Db	8.63853	0.00031459	0.012357	0	3.09774	11.2571	1.09741	2.09741	4508.86
CR43239	8.60328	2.88e-05	0.00209873	0	1.03258	0	1.09741	2.09741	282.933		non-coding RNA
CG33290	8.56174	0.00223361	0.0495125	0	0	0	0	1	101.477
CG42782	8.55244	0.00194864	0.0452571	0	2.06516	5.62853	0	1	2037.29
Mst57Dc	8.46594	1.56e-06	0.000191988	0	1.03258	2.81426	2.19483	3.19483	878.897
Spn38F	8.40191	0.000298488	0.0119618	0	2.06516	0	0	1	346.571
Sfp78E	8.26309	0.00024878	0.0102926	0	0	0	1.09741	2.09741	97.1775
CG17242	8.23175	5.35e-06	0.000540799	0	1.03258	4.22139	1.09741	2.09741	804.079		protein homeostasis
Spn77Bc	8.11447	1.71e-07	2.73e-05	2.17302	4.13032	2.81426	1.09741	2.09741	1153.23
Acp62F	8.11413	2.24e-07	3.46e-05	0.72434	1.03258	1.40713	4.38966	5.38966	584.785
Spn28F	8.00287	6.8e-05	0.00401922	1.44868	0	0	1.09741	2.09741	175.435
Acp53C14a	7.99616	1.23e-07	2.14e-05	2.89736	3.09774	1.40713	2.19483	3.19483	1209.99
Acp53C14b	7.97669	9.05e-06	0.000846523	0.72434	4.13032	2.81426	0	1	1279.65
Mst57Da	7.97204	5.1e-07	7.34e-05	0.72434	7.22805	12.6642	3.29224	4.29224	3698.76
CG43101	7.96263	7.4e-05	0.00427171	0	2.06516	4.22139	0	1	880.617
aqrs	7.91444	0.00011014	0.00562762	0	1.03258	0	1.09741	2.09741	116.957		protein homeostasis
Sfp33A3	7.78283	2.05e-05	0.0016139	0	3.09774	0	4.38966	5.38966	475.568
Sfp65A	7.77602	0.000156266	0.00735891	0	1.03258	0	1.09741	2.09741	151.356
CG17097	7.5341	8.18e-05	0.00459875	0	0	4.22139	3.29224	4.29224	182.315		lipid metabolism
Obp51a	7.52129	0.000219026	0.00940431	0	2.06516	7.03566	0	1	983.815
msopa	7.39126	0.00171015	0.0413145	0	3.09774	0	0	1	349.151
CG11037	7.27687	0.00056432	0.0192869	0	1.03258	1.40713	0	1	184.035		protein homeostasis
Cyp12d1-d	7.23427	9.99e-08	1.79e-05	0	1.03258	0	48.2862	49.2862	65.3583		oxidoreductase
CG9029	7.19537	5.86e-05	0.00363049	0	7.22805	2.81426	1.09741	2.09741	1000.15
BG642163	7.12557	0.0274601	NA	0	0	0	0	1	12.0397
CG43111	7.12225	0.000151197	0.00716154	0	0	1.40713	4.38966	5.38966	101.477
Acp26Aa	7.08911	0.000366401	0.0141292	0	3.09774	0	1.09741	2.09741	227.034
Sfp26Ad	7.02096	7.09e-05	0.00414273	0	2.06516	2.81426	1.09741	2.09741	402.47
CG31883	6.99805	8.31e-06	0.00078619	1.44868	2.06516	1.40713	1.09741	2.09741	277.773
CR44805	6.99159	0.0303979	NA	0	0	0	0	1	55.8986		non-coding RNA
Sfp26Ac	6.97411	0.0310229	NA	0	0	0	0	1	55.0386
BG642167	6.93327	0.00123385	0.0332683	0	1.03258	1.40713	0	1	200.375
CG34033	6.87204	0.0318635	NA	0	0	0	0	1	29.2392
CG15116	6.84782	0.0329864	NA	0	0	0	0	1	36.979		oxidoreductase	GPX4 paralog
CG6690	6.82535	0.0342099	NA	0	0	0	0	1	24.9394		oxidoreductase
CG43063	6.68588	0.044936	NA	0	0	0	0	1	45.5788
CG43392	6.66096	0.000198374	0.00885232	0	2.06516	2.81426	1.09741	2.09741	359.471
Acp36DE	6.64477	0.00103263	0.0296821	0	3.09774	0	1.09741	2.09741	87.7177
CR43888	6.64168	0.00144921	0.0372096	0	0	1.40713	1.09741	2.09741	62.7784		non-coding RNA
CR45013	6.61699	0.00135035	0.0352021	0	2.06516	0	1.09741	2.09741	149.636		non-coding RNA
CG14034	6.48606	0.000551952	0.0189913	2.17302	0	0	2.19483	3.19483	130.717		lipid metabolism
CG18258	6.44656	0.000349308	0.0135286	0.72434	3.09774	1.40713	0	1	179.735		lipid metabolism
CG1701	6.40429	0.00224023	0.0495518	0	0	1.40713	1.09741	2.09741	55.0386
CG44476	6.3842	0.00051362	0.0180367	0.72434	0	0	15.3638	16.3638	67.9383
CG17637	6.19769	0.000794138	0.0247417	0.72434	1.03258	0	1.09741	2.09741	50.7387		transporter
CG18231	6.14325	0.0175237	NA	0	1.03258	0	0	1	23.2194
CG34034	6.14175	2.57e-06	0.000288253	0.72434	8.26063	12.6642	18.656	19.656	827.299
CG12828	6.12828	0.018949	NA	0	0	1.40713	0	1	53.3186
CG43061	6.10976	0.0203591	NA	0	0	1.40713	0	1	56.7585
Acp63F	6.06849	1.11e-05	0.000998812	3.6217	4.13032	4.22139	3.29224	4.29224	594.245
CG31872	6.04946	0.000588562	0.0198499	0.72434	3.09774	4.22139	0	1	226.174		lipid metabolism
Acp32CD	5.98523	0.00012891	0.00634933	0.72434	6.19547	4.22139	1.09741	2.09741	423.109
CG11112	5.96154	0.0216808	NA	0	1.03258	0	0	1	43.8589
CG3640	5.93853	6.95e-05	0.00408411	4.34604	3.09774	0	4.38966	5.38966	273.473		protein homeostasis
CG43145	5.92669	0.0266707	NA	0.72434	0	0	0	1	54.1786		protein homeostasis
CR43146	5.88393	0.0234331	NA	0	1.03258	0	0	1	36.979		non-coding RNA
Hsp70Bb	5.68971	4.86e-23	1.24e-19	13.7625	49.5638	15.4784	1643.93	1644.93	989.835		protein homeostasis
Hsp70Ba	5.08694	4.77e-07	7.07e-05	1.44868	3.09774	0	35.1173	36.1173	50.7387		protein homeostasis
CG30479	5.03768	0.0224004	NA	0.72434	0	1.40713	27.4354	28.4354	39.559
BG642312	5.03617	1.38e-05	0.00118459	22.4546	12.3909	12.6642	14.2664	15.2664	933.936
CG14499	4.99639	3.96e-05	0.00261086	21.7302	258.145	57.6924	9032.82	9033.82	291.533
alphagamma-element:CR3286	4.99481	4.82e-05	0.00307865	0.72434	2.06516	0	18.656	19.656	30.0992
CG16995	4.94821	0.0273562	NA	0	2.06516	0	55.9681	56.9681	6.87982		secretory protein
CG13299	4.67147	2.38e-06	0.000270089	2.17302	5.1629	5.62853	160.223	161.223	139.316
CR43250	4.64155	0.00107543	0.0303587	0	2.06516	1.40713	15.3638	16.3638	50.7387		non-coding RNA
CG1304	4.58624	3.6e-10	1.05e-07	8.69208	17.5538	7.03566	327.03	328.03	380.11		protein homeostasis
CG11828	4.41474	0.0192089	NA	0.72434	1.03258	1.40713	0	1	32.6792
CR44138	4.20225	4.36e-10	1.24e-07	4.34604	17.5538	7.03566	230.457	231.457	173.716		non-coding RNA
CG17570	4.10344	0.000732833	0.0232572	4.34604	4.13032	0	97.6699	98.6699	39.559
Hsp70Bc	4.02379	1.39e-07	2.33e-05	3.6217	4.13032	4.22139	36.2147	37.2147	61.9184		protein homeostasis
y	3.99552	1.57e-05	0.00130337	3.6217	1.03258	1.40713	32.9224	33.9224	27.5193
CG42825	3.83592	2.99e-05	0.00215268	37.6657	51.629	59.0995	1185.21	1186.21	63.6384		transporter
CG15829	3.83492	0.000737897	0.0233454	1.44868	15.4887	4.22139	175.586	176.586	101.477		lipid metabolism
CG31041	3.82878	1.29e-05	0.00111832	27.5249	14.4561	12.6642	550.902	551.902	165.976
CG14205	3.76339	4.29e-05	0.00281126	11.5894	5.1629	8.44279	155.833	156.833	23.2194
Jon66Ci	3.69098	5.71e-11	1.95e-08	17.3842	25.8145	23.9212	285.328	286.328	434.289		protein homeostasis
Ilp8	3.64191	3.29e-05	0.00231672	5.79472	8.26063	11.2571	36.2147	37.2147	207.255		secretory protein
LysX	3.60483	0.0011676	0.0321568	7.96774	14.4561	8.44279	294.107	295.107	67.0783
CG13947	3.59878	0.000315605	0.012357	127.484	1123.45	596.624	987.673	988.673	14844.9
Fst	3.58146	1.79e-14	1.14e-11	94.1643	134.235	160.413	2450.53	2451.53	941.676		secretory protein
CR43928	3.56875	0.000151374	0.00716154	7.96774	3.09774	1.40713	32.9224	33.9224	36.979		non-coding RNA
Hsp70Aa	3.56577	0.00184022	NA	0.72434	1.03258	4.22139	13.169	14.169	21.4994		protein homeostasis
CG12398	3.54932	0.000122086	0.00611566	2.17302	1.03258	5.62853	36.2147	37.2147	37.839		oxidoreductase activity
CG34423	3.47037	4.03e-13	1.96e-10	122.414	249.884	215.291	1568.21	1569.21	3415.83		mitochondria
CG31659	3.43874	0.0021755	0.0486465	2.89736	5.1629	11.2571	8.77932	9.77932	109.217
CG11671	3.43245	4.97e-07	7.25e-05	35.4927	76.4109	99.9063	1435.42	1436.42	463.528
CG34194	3.34436	8.47e-05	0.00470613	6.51906	6.19547	4.22139	104.254	105.254	44.7189		lipid metabolism
CG12520	3.32911	2.98e-11	1.09e-08	8.69208	7.22805	8.44279	91.0854	92.0854	70.5182		protein homeostasis
CR45372	3.31259	0.0035882	NA	2.17302	3.09774	0	13.169	14.169	18.0595		non-coding RNA
CG42876	3.3072	1.94e-05	0.00153772	2.17302	3.09774	5.62853	30.7276	31.7276	36.979
CG14500	3.25499	3.48e-06	0.000378577	45.6334	32.01	42.2139	622.234	623.234	419.669
Hsp23	3.25419	2.02e-14	1.21e-11	42.7361	104.29	67.5423	783.554	784.554	720.661		protein homeostasis
MFS12	3.24663	1.22e-44	1.24e-40	61.5689	69.1828	87.2421	706.735	707.735	649.283		transporter
CG42564	3.23926	0.00164528	0.0403193	10.8651	6.19547	12.6642	10.9741	11.9741	147.056
CG11912	3.19448	6.64e-09	1.51e-06	160.804	102.225	68.9494	1612.1	1613.1	909.857		protein homeostasis
w	3.1793	8.65e-16	8.84e-13	578.748	1496.21	1008.91	10602.1	10603.1	8229.13
GstD2	3.11757	5.98e-06	0.000593054	6.51906	30.9774	14.0713	187.658	188.658	115.237		oxidoreductase
CG14036	3.10178	0.000324287	0.0126484	29.698	16.5213	11.2571	82.3061	83.3061	349.151
TotM	2.99768	1.35e-07	2.29e-05	120.965	219.939	371.483	938.289	939.289	2568.75		secretory protein
Diedel	2.94338	0.000215333	0.00936378	2.17302	13.4235	12.6642	83.4035	84.4035	66.2183		secretory protein
CG10000	2.93953	0.000228034	0.00962926	13.7625	6.19547	7.03566	105.352	106.352	28.3793
CG7130	2.90088	1.75e-13	9.43e-11	24.6276	49.5638	52.0639	302.886	303.886	323.352		protein homeostasis
Ser6	2.86935	3.16e-06	0.000346722	60.8446	64.0199	50.6567	696.858	697.858	436.869		protein homeostasis
tobi	2.78405	0.00166113	0.0404169	13.7625	30.9774	64.728	406.043	407.043	59.3385
CR46094	2.75313	1.48e-11	5.62e-09	22.4546	26.8471	16.8856	117.423	118.423	163.396		non-coding RNA
CG10814	2.69245	0.000683096	0.0223021	22.4546	12.3909	9.84992	162.417	163.417	34.3991		lipid metabolism
Hsp68	2.65103	1.63e-14	1.11e-11	138.349	143.528	123.828	758.313	759.313	608.864		protein homeostasis
CG17571	2.62475	4.75e-06	0.00049713	1399.43	874.595	945.592	11439.4	11440.4	5924.39		protein homeostasis
CG11911	2.6207	3.83e-08	7.68e-06	1791.29	1136.87	865.386	11352.8	11353.8	7816.34		protein homeostasis
CG1698	2.53665	2.21e-06	0.000254126	49.2551	113.584	125.235	772.58	773.58	322.492		transporter
CG12057	2.52643	3.13e-10	9.42e-08	2396.84	1758.48	1816.61	11105.8	11106.8	16761
Ets21C	2.4403	4.69e-05	0.00303633	23.1789	41.3032	25.3284	218.385	219.385	75.6781
CG43156	2.38644	0.0442413	NA	1.44868	3.09774	7.03566	6.58449	7.58449	36.979
Arc1	2.37908	1.13e-18	1.66e-15	963.373	1048.07	851.314	5246.74	5247.74	3593.85
CG13658	2.36234	6.44e-09	1.5e-06	20.2815	29.9448	23.9212	139.372	140.372	140.176
MFS3	2.34825	4.87e-11	1.72e-08	54.3255	78.476	87.2421	344.588	345.588	298.412		transporter
CG16775	2.33125	8.01e-05	0.00454463	87.6452	82.6063	111.163	747.339	748.339	494.487
Pebp1	2.31424	0.000308729	0.0122581	775.044	1050.13	671.202	5918.36	5919.36	5451.4		signaling
Uhg8	2.30673	0.000233095	0.00980246	9.41643	29.9448	28.1426	94.3776	95.3776	146.196		non-coding RNA
CG42397	2.26501	3.79e-08	7.68e-06	228.167	202.386	288.462	1630.76	1631.76	1155.81
CG14545	2.25827	0.000216315	0.0093666	56.4986	27.8796	23.9212	164.612	165.612	259.713
lambdaTry	2.2498	5.66e-08	1.09e-05	300.601	279.829	288.462	1795.37	1796.37	1630.52		protein homeostasis
pgc	2.23751	0.000613254	0.0204877	194.848	109.453	70.3566	470.791	471.791	1032.83
CG10592	2.22996	5.99e-05	0.00366233	438.95	114.616	225.141	1632.95	1633.95	1084.43
Damm	2.21634	6.86e-06	0.000667327	87.6452	78.476	119.606	716.612	717.612	316.472		protein homeostasis
CG13324	2.20161	4.37e-15	3.73e-12	213.68	257.112	358.818	1314.7	1315.7	1375.1
CG5550	2.19908	0.000204201	0.00903348	20.2815	30.9774	30.9569	205.217	206.217	92.8776
Tspo	2.145	9.95e-05	0.00521394	166.598	275.699	402.44	875.737	876.737	2086.31		mitochondria
CG13323	2.12188	1.45e-08	3.09e-06	1334.23	1055.3	2109.29	8665.18	8666.18	5471.18
dhd	2.11069	0.00024829	0.0102926	1845.62	1188.5	932.928	3973.74	3974.74	10394.6		oxidoreductase
CG10268	2.09275	1.77e-09	4.42e-07	49.2551	54.7267	50.6567	170.099	171.099	280.353		lipid metabolism
RpS5b	2.0867	0.000242735	0.010166	781.563	356.24	409.475	1643.93	1644.93	3776.16		protein homeostasis
CG13905	2.07536	2.2e-05	0.00170666	169.496	134.235	163.227	1079.86	1080.86	528.026
CG14907	2.04376	9.99e-10	2.69e-07	62.2933	41.3032	45.0282	237.042	238.042	190.055
ImpL3	2.03374	3.69e-24	1.88e-20	451.988	505.964	543.153	2032.41	2033.41	1755.21
ver	2.00218	1.64e-06	0.000197195	24.6276	37.1728	40.8068	137.177	138.177	162.536
Arc2	1.97903	1.77e-08	3.69e-06	93.4399	110.486	171.67	455.427	456.427	587.365
phu	1.9778	0.00087121	0.0264181	76.0557	349.012	242.027	988.77	989.77	1000.15
CG15044	1.95408	6.6e-08	1.25e-05	58.6716	45.4335	49.2496	251.308	252.308	192.635
GstD5	1.94056	8.88e-07	0.000120941	29.698	34.0751	50.6567	149.248	150.248	164.256		oxidoreductase
CG11674	1.93701	0.00094955	0.0281336	209.334	94.9973	87.2421	432.381	433.381	794.62
Alr	1.93295	6.14e-20	1.05e-16	165.15	184.832	171.67	676.007	677.007	570.165		protein homeostasis
CG7194	1.91331	5.2e-06	0.000536596	39.8387	20.6516	28.1426	110.839	111.839	116.957
CG42807	1.87413	5.36e-05	0.0033631	424.463	634.004	592.402	2897.17	2898.17	971.775
Hsp26	1.85616	0.000641381	0.0211428	1048.12	679.437	374.297	2083.99	2084.99	4027.28		protein homeostasis
Ag5r2	1.8542	0.000697997	0.022482	239.757	119.779	159.006	1060.1	1061.1	440.309		secretory protein
Uro	1.83678	1.64e-07	2.65e-05	670.015	337.653	704.973	2203.61	2204.61	1836.91		oxidoreductase
rtet	1.82416	5.29e-09	1.26e-06	93.4399	78.476	68.9494	288.62	289.62	340.551		transporter
CG15043	1.82212	2.35e-07	3.59e-05	1226.31	1819.4	1948.88	7938.7	7939.7	4061.68
CG14544	1.81822	0.000487646	0.0173632	27.5249	20.6516	23.9212	76.819	77.819	121.257		protein homeostasis
Uhg3	1.80499	1.2e-05	0.00104436	51.4282	55.7593	61.9138	147.054	148.054	278.633		non-coding RNA
CG13321	1.79672	0.000955076	0.0281336	603.376	621.613	962.478	4563.05	4564.05	1629.66
CG5535	1.79019	1.52e-09	3.99e-07	122.414	94.9973	95.6849	353.367	354.367	437.729		transporter
CG13311	1.7822	0.00214161	0.0483114	31.871	21.6842	67.5423	151.443	152.443	159.956
stet	1.7646	0.00127917	0.0342194	114.446	37.1728	60.5066	249.113	250.113	299.272		signaling
CG7632	1.76408	8.61e-15	6.77e-12	282.493	351.077	334.897	1237.88	1238.88	902.117		protein homeostasis
CG14298	1.7616	5.08e-05	0.00320307	86.9208	213.744	191.37	550.902	551.902	651.863		protein homeostasis
epsilonTry	1.75894	6.45e-05	0.00387675	1645.7	2392.49	3061.92	8776.02	8777.02	10922.6		protein homeostasis
Uhg1	1.73933	1.74e-05	0.00141145	63.0176	122.877	85.835	277.646	278.646	383.55		non-coding RNA
Mec2	1.72802	0.000282168	0.0113971	212.232	381.022	461.539	1711.97	1712.97	717.222
CG13926	1.71725	0.0485541	NA	6.51906	5.1629	2.81426	12.0716	13.0716	22.3594		protein homeostasis
hoip	1.71565	0.00165629	0.0404169	315.088	303.578	479.832	849.399	850.399	2125.87		splicing
Tektin-C	1.71378	4.77e-06	0.00049713	102.856	180.701	98.4992	353.367	354.367	499.647
CG43402	1.69503	0.00227253	0.049942	44.1848	143.528	137.899	301.789	302.789	454.928
CG34010	1.6901	0.0304576	NA	5.07038	4.13032	7.03566	16.4612	17.4612	20.6395
CG30109	1.68744	0.00103028	0.0296821	55.0499	80.5412	63.3209	149.248	150.248	343.991		apoptosis inhibitor
CNT2	1.64969	2.34e-05	0.00177605	111.548	100.16	73.1708	413.725	414.725	239.934		transporter
mbf1	1.64528	4.17e-20	8.53e-17	428.085	505.964	450.282	1459.56	1460.56	1585.8		signaling
CG44008	1.63578	0.000697401	0.022482	559.191	576.179	1219.98	3129.83	3130.83	2776.87		protein homeostasis
CG10472	1.62666	0.0019206	0.0449402	4469.18	2690.9	2990.15	16538	16539	10429.8		protein homeostasis
Vha100-5	1.6239	0.00180677	0.0432397	479.513	237.493	251.877	1451.88	1452.88	506.527
Qtzl	1.5976	0.000808561	0.0250384	26.0763	54.7267	53.471	139.372	140.372	159.096		oxidoreductase	Fe-S cluster assembly
CG6048	1.56518	0.00136277	0.0354354	193.399	196.19	272.983	999.745	1000.74	634.664		protein homeostasis
CG44014	1.55195	0.000248068	0.0102926	472.994	730.033	910.414	3017.89	3018.89	1774.13
CG15255	1.49911	0.00197281	0.0456112	623.657	306.676	399.625	1958.88	1959.88	1022.51		protein homeostasis
CG3332	1.48516	0.00118126	0.0321901	132.554	83.6389	163.227	513.59	514.59	294.972		transporter
CG15347	1.43851	0.00151336	0.0384702	482.411	528.681	782.365	2550.39	2551.39	1316.63
GstD9	1.41547	0.00060769	0.0204276	142.695	266.405	339.119	638.695	639.695	802.359		oxidoreductase
CG4653	1.40745	0.00200093	0.0458463	304.223	305.643	427.768	1327.87	1328.87	951.136		protein homeostasis
CG2909	1.40579	4e-08	7.86e-06	72.434	77.4434	88.6493	188.755	189.755	223.594		signaling
CG4611	1.39875	8.67e-05	0.00473758	105.029	102.225	60.5066	216.191	217.191	214.994		mitochondria
CG11034	1.38842	0.000761857	0.0239551	409.252	229.233	244.841	1089.73	1090.73	589.945		protein homeostasis
CR45604	1.38182	0.000426549	0.0156233	72.434	152.822	133.677	319.348	320.348	343.131		non-coding RNA
l(1)G0045	1.37935	1.6e-05	0.00132254	58.6716	57.8244	49.2496	139.372	140.372	170.276
Fib	1.37288	0.000147829	0.00709231	393.317	566.886	700.751	1275.2	1276.2	1922.05		protein homeostasis
CG6428	1.37035	0.000855956	0.0261887	242.654	256.08	181.52	634.306	635.306	339.691
CG7912	1.36762	0.0022489	0.0496125	62.2933	69.1828	57.6924	229.36	230.36	100.617		transporter
bor	1.36737	6.66e-06	0.000654862	357.824	636.069	388.368	1230.2	1231.2	1203.97		mitochondria
NHP2	1.35221	0.00218538	0.0486545	137.625	182.767	195.591	336.906	337.906	677.663		protein homeostasis
Fdx1	1.34735	2.27e-05	0.00174252	98.5103	149.724	177.299	353.367	354.367	380.97		oxidoreductase	Fe-S cluster assembly
Mal-B2	1.33974	7.9e-07	0.000111342	1206.03	2105.43	1836.31	4098.84	4099.84	4329.99
CG10116	1.33699	0.000439701	0.0159904	172.393	157.985	227.955	614.552	615.552	490.187		lipid metabolism
dmGlut	1.33025	6.76e-05	0.00401658	481.686	390.315	330.676	1242.27	1243.27	1100.77		transporter
Nop60B	1.31722	0.000163921	0.00764889	751.141	657.753	429.175	1379.45	1380.45	2011.49		protein homeostasis
FeCH	1.3121	3.85e-07	5.78e-05	446.194	722.805	666.98	1547.35	1548.35	1584.94
TrpRS	1.30822	2.8e-09	6.82e-07	227.443	301.513	227.955	672.715	673.715	615.744		protein homeostasis
Cyp4p2	1.3031	0.000889548	0.0267362	325.953	161.082	167.449	537.733	538.733	467.828		oxidoreductase
Nop56	1.3017	0.000114836	0.00583137	329.575	346.947	251.877	592.604	593.604	1048.31		protein homeostasis
l(2)efl	1.30114	0.000394456	0.0148196	1449.41	2621.72	2980.3	4649.75	4650.75	7319.27		protein homeostasis
r-l	1.27927	0.000224936	0.0095776	145.592	197.223	164.634	339.101	340.101	559.846		DNA repair/synthesis
CG5323	1.2758	0.000467167	0.0168098	113.721	157.985	175.891	290.815	291.815	483.308
CG7231	1.27481	0.00120634	0.0327862	178.912	240.591	212.477	569.558	570.558	657.023
CG8785	1.27451	4.26e-06	0.000453548	221.648	186.897	180.113	598.091	599.091	425.689		transporter
CCT5	1.27272	4.83e-12	2.06e-09	843.132	934.484	775.329	2232.14	2233.14	2165.42		protein homeostasis
MME1	1.26887	1.2e-11	4.7e-09	199.194	239.558	236.398	547.61	548.61	565.005		transporter
CG11267	1.2657	0.000542076	0.0188417	466.475	560.69	751.408	1304.83	1305.83	1963.33		mitochondria	UPR(mt)
CG10638	1.26365	1.83e-12	8.51e-10	294.807	377.924	337.712	809.892	810.892	822.139		oxidoreductase
CG15117	1.26142	7.77e-05	0.00443389	149.938	250.917	151.97	401.654	402.654	443.749
PHGPx	1.25675	8.2e-05	0.00459875	2804.65	4765.35	4964.36	9032.82	9033.82	12300.3		oxidoreductase	GPX4
CCT4	1.25213	1.44e-07	2.38e-05	742.449	924.158	728.894	1924.87	1925.87	2241.96		protein homeostasis
Gadd45	1.24864	1.1e-05	0.00099845	149.938	225.102	209.663	538.831	539.831	406.77		signaling
Tango14	1.23319	0.00215814	0.0484703	86.1965	153.854	128.049	306.179	307.179	355.171
AspRS	1.20566	1.32e-06	0.000170844	446.194	343.849	385.554	1048.03	1049.03	722.381		protein homeostasis
Fer1HCH	1.2033	3.63e-05	0.00247117	7616.44	11498.8	12184.4	28501	28502	24721.8		ferritin
CCT2	1.20225	4.63e-12	2.06e-09	1117.66	1168.88	972.328	2728.17	2729.17	2566.17		protein homeostasis
Cyp4d1	1.19951	7.37e-05	0.00427171	84.7478	131.138	98.4992	253.503	254.503	254.553		oxidoreductase
CG4630	1.19708	0.000306903	0.0122509	161.528	276.731	288.462	592.604	593.604	469.548		transporter
mbm	1.18431	0.00111813	0.0312191	170.944	144.561	108.349	272.159	273.159	428.269		protein homeostasis
mwh	1.15602	5.34e-06	0.000540799	165.15	217.874	147.749	402.751	403.751	415.369
CCT3	1.15516	1.93e-06	0.000226865	1044.5	1044.97	937.149	2393.46	2394.46	2655.61		protein homeostasis
rasp	1.15027	0.000433557	0.0158233	68.8123	99.1276	88.6493	183.268	184.268	225.314		secretory
CG4038	1.14014	0.00147273	0.0376246	237.584	283.959	333.49	534.441	535.441	880.617		protein homeostasis
NA	1.13916	1.06e-06	0.00014295	918.464	885.953	647.28	1916.09	1917.09	1940.11		transporter
CG17544	1.1377	0.00221183	0.0491364	430.258	684.6	640.245	1825	1826	1045.73		lipid metabolism	Acyl Co A oxidase
CCT1	1.13002	2.69e-06	0.000298428	788.082	813.672	697.937	1670.26	1671.26	2044.17		protein homeostasis
La	1.12784	3.79e-05	0.00253233	519.352	738.294	651.502	1269.71	1270.71	1737.16
P32	1.10232	7.79e-16	8.84e-13	517.179	544.169	522.046	1155.58	1156.58	1188.49		mitochondria
CG3770	1.0992	0.00462244	0.0776919	32.5953	41.3032	35.1783	73.5268	74.5268	92.8776
CG2064	1.09489	0.000254064	0.0103851	264.384	401.673	374.297	884.516	885.516	749.041
CaBP1	1.09284	1.05e-10	3.26e-08	1046.67	1092.47	1014.54	2371.51	2372.51	2437.18		protein homeostasis
CG12264	1.0844	0.000188881	0.00854062	784.461	1312.41	1400.1	2348.47	2349.47	2643.57		oxidoreductase	Fe-S cluster assembly
CG3394	1.08355	0.00110677	0.0311079	303.499	420.26	423.547	1097.41	1098.41	637.244		lipid metabolism
CHKov1	1.05924	2.46e-05	0.00185013	355.651	241.624	261.726	644.182	645.182	546.086
CG8728	1.05856	0.00103694	0.0296821	433.156	758.946	607.881	1150.09	1151.09	1554.84		mitochondria	UPR(mt)
CG42553	1.03946	0.000101304	0.00525494	89.8182	103.258	101.313	181.073	182.073	234.774
nop5	1.03641	0.00154418	0.0387223	399.836	309.774	216.698	557.487	558.487	749.901		protein homeostasis
lectin-28C	1.03228	8.96e-05	0.004823	441.848	593.733	726.08	1186.31	1187.31	1312.33
CCT7	1.02394	1.18e-05	0.0010387	924.258	912.8	706.38	1857.92	1858.92	1914.31		protein homeostasis
eIF6	1.02323	0.0010715	0.0303314	244.827	344.881	319.419	571.753	572.753	793.76		protein homeostasis
Hsp60A	1.01651	1.56e-05	0.0013029	2445.37	3749.29	3588.18	6991.63	6992.63	6651.07		mitochondria	UPR(mt)
CG1943	1.00977	0.00158286	0.0394519	658.425	596.831	491.089	1111.68	1112.68	1563.44
RtcB	1.00848	9.57e-05	0.00504608	284.666	429.553	388.368	825.256	826.256	738.721
CG6512	0.998057	0.000190562	0.00857863	2963.28	4709.59	3910.42	8124.16	8125.16	6290.74		mitochondria	UPR(mt)
Prat	0.95761	0.000101869	0.00525759	202.815	225.102	174.484	378.608	379.608	454.068		DNA repair/synthesis
CREG	0.946932	0.0010345	0.0296821	318.71	512.159	486.867	839.522	840.522	968.335
CG18600	0.94618	0.00101828	0.0295619	101.408	93.9647	128.049	192.048	193.048	240.794
bcn92	0.934998	0.000349502	0.0135286	160.079	168.31	173.077	298.497	299.497	390.43		oxidoreductase	Fe-S cluster
eIF2Bdelta	0.924456	3.39e-05	0.00235335	359.997	505.964	384.147	761.606	762.606	848.798		protein homeostatsis
vig2	0.923257	0.00145539	0.0372748	1726.83	2035.21	1912.29	3273.59	3274.59	4820.18		signaling
cactin	0.923233	3.41e-05	0.00235335	258.59	260.21	211.07	458.719	459.719	407.63		signaling
pit	0.922064	0.00140517	0.0364453	328.126	271.568	196.998	493.837	494.837	565.865		protein homeostasis
Lst8	0.913412	0.000575737	0.0195464	170.22	232.33	171.67	388.485	389.485	385.27		signaling
Dgp-1	0.912254	0.000870472	0.0264181	770.698	1148.23	911.821	1893.04	1894.04	1389.72		protein homeostasis
Sas10	0.872645	0.00177083	0.0424792	133.279	111.519	105.535	228.262	229.262	238.214
CCT6	0.872036	1.09e-07	1.92e-05	1024.94	1167.85	963.885	1920.48	1921.48	2087.17		protein homeostasis
eIF2beta	0.87192	1.15e-13	6.56e-11	948.162	1048.07	999.063	1877.68	1878.68	1781.01		protein homeostasis
CG8531	0.871554	9.11e-06	0.000846523	549.05	707.317	582.552	1024.99	1025.99	1234.93		protein homeostasis
Phb2	0.867718	0.000423563	0.0156233	1317.58	1808.05	1674.49	3023.38	3024.38	3393.47		mitochondria
slif	0.863874	0.00110806	0.0311079	519.352	540.039	471.389	1158.87	1159.87	923.616		transporter
CG2260	0.856924	0.00208108	0.0471542	128.933	155.919	119.606	215.093	216.093	290.673		protein homeostasis
Manf	0.853347	0.00152799	0.0386498	315.088	331.458	303.94	553.097	554.097	719.801		protein homeostasis
Gmd	0.836659	0.00152414	0.0386481	207.886	223.037	187.148	406.043	407.043	411.929		signaling
bocks	0.809896	0.000252413	0.0103851	180.361	212.711	168.856	330.322	331.322	299.272
Naa15-16	0.789861	8.63e-05	0.00473758	813.434	953.071	675.423	1398.11	1399.11	1346.73
peng	0.769741	0.000955315	0.0281336	327.402	473.954	415.104	631.013	632.013	748.181
CG10576	0.753958	0.000423405	0.0156233	1826.79	1960.87	1640.72	2688.67	2689.67	3710.8
eIF2Bgamma	0.736933	1.62e-05	0.00132629	235.411	227.167	233.584	377.511	378.511	369.79		protein homeostasis
Hsc70-5	0.732634	0.00153335	0.0386515	4685.76	6107.71	5310.51	9295.1	9296.1	7096.54		mitochondria	UPR(mt)
LysRS	0.717389	0.000581423	0.019674	595.408	506.996	419.325	812.087	813.087	833.319		protein homeostasis
CG4882	0.703288	0.00064134	0.0211428	298.428	356.24	303.94	476.278	477.278	589.945		mitochondria
Chchd2	0.680705	0.000220257	0.00941761	3811.48	4896.49	4329.74	6800.68	6801.68	6291.6		mitochondria
CG16892	0.680031	0.00187396	0.0444316	149.938	152.822	133.677	250.211	251.211	238.214
CG1941	0.660596	0.00187236	0.0444316	157.906	162.115	135.085	245.821	246.821	246.814		lipid metabolism
CG11710	0.627093	0.00175451	0.0421867	331.024	431.618	426.361	640.89	641.89	598.545
CG5484	0.615021	0.000724626	0.0230684	270.903	265.373	225.141	392.874	393.874	392.15
Tom40	0.609402	0.000269971	0.0109478	672.188	595.798	592.402	979.991	980.991	1012.19		mitochondria	Tom40 and above are induced by 1.5 fold or more
by	-0.601589	0.000884078	0.026729	2081.75	2247.92	2137.43	1438.71	1439.71	1203.11			By and below are downregulated by 1.5 fold or more
CG14259	-0.606916	0.00116976	0.0321568	585.267	666.014	699.344	464.206	465.206	434.289
CG9917	-0.607371	0.000215032	0.00936378	1521.84	1892.72	1630.87	1043.64	1044.64	1097.33
CG7778	-0.612879	0.000115269	0.00583137	1213.99	1212.25	1120.08	796.723	797.723	686.262
CG3906	-0.621201	0.00202356	0.0461579	8611.68	6448.46	7583.03	4696.93	4697.93	4421.15
CG10237	-0.624825	0.00127854	0.0342194	3935.34	4930.57	3913.23	2440.65	2441.65	3088.18
alpha-Est2	-0.630687	0.0019297	0.0450218	691.745	722.805	583.96	426.894	427.894	382.69
UGP	-0.66268	0.00111608	0.0312191	12690.4	12494.2	13789.9	9184.26	9185.26	6507.45
Aldh-III	-0.66403	0.000289937	0.0116648	2427.26	2746.66	2212.01	1651.61	1652.61	1352.75
wun	-0.667767	0.00150374	0.0383211	563.537	572.049	537.524	387.387	388.387	288.093
Vmat	-0.673181	8.24e-05	0.00459875	1435.64	1796.69	1428.24	959.14	960.14	992.414
Gk2	-0.680755	6.41e-05	0.00387354	1405.94	1453.87	1300.19	873.542	874.542	759.36
Lst	-0.702077	0.000145447	0.00701094	1089.41	830.194	997.656	599.188	600.188	619.184
Ddc	-0.703082	0.000167026	0.00775836	1480.55	1951.57	1894	1099.61	1100.61	1030.25
CG9701	-0.708479	0.0011706	0.0321568	1687.71	2473.03	2297.85	1271.9	1272.9	1393.16
CG17928	-0.709666	5.43e-10	1.5e-07	1217.62	1274.2	1287.53	763.8	764.8	757.641
AhcyL2	-0.712241	0.00130571	0.0344217	221.648	272.601	270.169	160.223	161.223	154.796
CG14591	-0.713894	9.58e-05	0.00504608	598.305	730.033	710.601	399.459	400.459	394.73
Pax	-0.716184	0.0013214	0.0345356	5099.36	7830.05	6811.92	3884.85	3885.85	4219.91
CG6664	-0.718322	8.94e-05	0.004823	1582.68	2112.66	1999.53	1127.04	1128.04	1188.49
Wnt6	-0.7511	5.78e-05	0.00360312	402.009	477.052	479.832	258.99	259.99	264.013
Zasp66	-0.756459	1.55e-06	0.000191988	27869.7	31599	29544.1	16980.3	16981.3	15843.4
jdp	-0.757293	0.000627531	0.0208206	571.505	589.603	683.866	334.711	335.711	325.072
Ank2	-0.774713	0.000823287	0.0254174	1797.09	1346.48	1179.18	832.938	833.938	837.618
CG3097	-0.775732	2.79e-05	0.00204805	730.135	928.289	840.057	517.98	518.98	453.208
CG5945	-0.789218	0.000128233	0.00634933	9263.59	10347.5	11338.7	5276.37	5277.37	7171.36
Tsf1	-0.808515	0.000828707	0.0255077	22485	28253.4	28120.1	18786.6	18787.6	12529.9
GlcAT-S	-0.822123	5.58e-06	0.000559442	821.402	845.682	848.5	524.564	525.564	405.05
Karl	-0.822403	7.67e-05	0.00440463	247	238.526	239.212	144.859	145.859	141.036
CG14661	-0.829751	9.39e-05	0.00499875	1118.38	1418.76	1181.99	694.663	695.663	601.125
CG30427	-0.843065	0.000715162	0.0228383	596.856	938.614	758.444	426.894	427.894	415.369
CG8306	-0.848495	0.00052228	0.018278	1854.31	1442.51	1311.45	834.035	835.035	730.981
ATPsynbeta	-0.855142	0.000862297	0.0263039	84203.8	64231.6	69852.8	41423	41424	30480.2
GlyS	-0.857479	1.92e-06	0.000226865	9535.22	12597.5	11076.9	5744.96	5745.96	5889.13
CG11617	-0.859168	1.83e-05	0.00147247	518.628	437.814	436.211	239.236	240.236	246.814
CG9664	-0.875643	0.00188747	0.0445356	212.232	181.734	204.034	132.787	133.787	100.617
Nep2	-0.884494	0.000472029	0.0168659	1248.76	1930.92	1751.88	776.969	777.969	933.936
CG2010	-0.888086	1.05e-05	0.00096003	2354.11	2664.05	2597.56	1394.81	1395.81	1128.29
CG8539	-0.889186	2.14e-05	0.00167024	889.49	685.633	786.586	480.668	481.668	405.05
Nplp1	-0.902778	0.000381376	0.0145421	1597.17	1924.73	1756.1	1072.17	1073.17	696.582
Gpo-1	-0.906107	0.000707822	0.0226747	17439.2	30391.9	27175.9	12817.8	12818.8	13258.3
Cyp6a2	-0.913174	0.000567385	0.019327	3118.29	5161.86	4131.34	2143.25	2144.25	1957.31
CG11672	-0.914813	0.00203627	0.0463444	919.912	860.138	1376.17	603.578	604.578	454.928
PyK	-0.921706	0.00125177	0.0336627	33588.4	40620.6	42059.2	22469.6	22470.6	14095.9
CG9990	-0.922572	0.00157574	0.0393705	3904.19	3945.48	3267.36	1878.77	1879.77	1409.5
Ude	-0.931433	0.00189142	0.0445356	250.622	365.533	250.469	130.592	131.592	155.656
CAH2	-0.939058	0.000213074	0.00934509	2110.73	1618.05	1920.73	1156.67	1157.67	755.061
Cht8	-0.94512	0.000137838	0.00673031	1684.09	1537.51	2226.08	858.178	859.178	859.978
CG10947	-0.94758	4.44e-05	0.00289269	1162.57	1779.13	1590.06	797.82	798.82	761.08
SmydA-2	-0.958216	4.97e-05	0.00315577	454.886	367.598	377.111	199.729	200.729	181.455
slgA	-0.959095	0.00103476	0.0296821	5464.42	3958.91	4540.81	2291.4	2292.4	1787.03
CG6357	-0.959213	0.000217649	0.00938464	1740.59	1261.81	1131.33	697.956	698.956	629.504
bond	-0.965929	2.11e-06	0.000244882	778.666	879.757	1070.83	485.057	486.057	455.788
CG11842	-0.969597	7.95e-07	0.000111342	294.807	335.588	294.09	162.417	163.417	153.936
Cyp18a1	-0.984811	0.000123633	0.00616297	651.182	552.43	507.974	252.405	253.405	258.853
Ets98B	-0.984848	0.00199837	0.0458463	489.654	313.904	415.104	198.632	199.632	165.976
t	-0.985382	0.00468151	0.0782985	252.795	496.671	353.19	195.34	196.34	175.435
Snmp1	-1.00048	0.000200386	0.00890324	133.279	131.138	143.527	73.5268	74.5268	61.9184
CG10553	-1.01523	0.000503077	0.0177335	1319.02	865.301	1153.85	521.272	522.272	448.908
Pu	-1.01727	1.54e-06	0.000191988	1440.71	1873.1	1601.32	794.528	795.528	705.182
CG8008	-1.05114	3.87e-05	0.00256645	460.68	394.445	367.261	159.125	160.125	204.675
CR44645	-1.0645	0.00129193	0.0343556	95.6129	116.681	136.492	54.8707	55.8707	51.5987
CG6675	-1.0739	7.07e-06	0.000681493	268.006	279.829	223.734	110.839	111.839	124.697
CG2233	-1.07804	0.000528153	0.0184205	46381	27086.6	24319.5	15364.9	15365.9	15080.6
Corp	-1.08511	0.000836245	0.0256624	364.343	485.312	472.796	153.638	154.638	269.173
CG16820	-1.08955	0.000653367	0.0214687	143.419	146.626	178.706	65.8449	66.8449	63.6384
NtR	-1.09648	1.42e-08	3.08e-06	849.651	989.211	841.465	463.109	464.109	364.631
Tm2	-1.1011	2.51e-05	0.00187344	10912.9	7398.43	7991.1	4437.94	4438.94	3263.62
CG18549	-1.11085	8.64e-11	2.76e-08	573.678	681.502	600.845	290.815	291.815	291.533
CG6409	-1.11304	0.000178869	0.00816761	18132.4	11727	10943.3	6472.55	6473.55	5103.97
CG14153	-1.13461	0.000549141	0.0189808	296.255	212.711	246.248	130.592	131.592	85.1378
CG13024	-1.15041	0.000139446	0.00675356	116.619	147.659	116.792	58.163	59.163	55.0386
Clect27	-1.17087	3.65e-05	0.00247117	1977.45	1380.56	1847.56	885.613	886.613	577.045
CG1092	-1.17638	2.35e-05	0.00177605	495.449	314.937	388.368	174.489	175.489	167.696
GlyP	-1.17929	0.00117915	0.0321901	27955.9	20915.9	20635.6	11144.2	11145.2	6079.18
CG11550	-1.20792	0.00173415	0.0417954	98.5103	152.822	132.27	69.1371	70.1371	48.1588
CG11073	-1.21509	0.000129236	0.00634933	2995.87	1984.62	1788.46	993.16	994.16	758.501
CG10307	-1.23707	3.21e-05	0.00229173	943.816	547.267	665.573	275.451	276.451	325.932
Cyp6d5	-1.23908	0.00144186	0.0371272	3585.48	1779.13	2088.18	1108.39	1109.39	755.061
emp	-1.24474	0.0019865	0.0458191	4803.83	2600.03	2939.5	1350.92	1351.92	989.835
pgant4	-1.26368	0.00046969	0.0168413	947.437	587.538	626.173	279.841	280.841	224.454
CG3819	-1.27678	0.00183592	0.0437325	5179.03	3954.78	4522.52	1006.33	1007.33	2708.93
CG4757	-1.28274	0.000158585	0.00743388	310.742	180.701	216.698	99.8647	100.865	90.2977
Cht5	-1.28517	1.42e-06	0.00018201	178.912	176.571	208.255	75.7216	76.7216	85.9978
Adh	-1.31097	1.17e-06	0.000153213	1247.31	813.672	845.686	374.218	375.218	362.911
CG6839	-1.3125	0.000687222	0.0223654	2429.44	2019.72	2842.41	557.487	558.487	1313.19
Cyp28a5	-1.32416	1.89e-13	9.65e-11	1333.51	1745.06	1560.51	611.26	612.26	595.105
to	-1.34954	1.6e-09	4.1e-07	1531.98	1368.17	1992.5	591.506	592.506	653.583
Cyp4ac2	-1.35047	0.000952607	0.0281336	877.901	394.445	506.567	210.704	211.704	204.675
CG10550	-1.35401	7.55e-08	1.4e-05	1637.73	1517.89	1390.25	446.648	447.648	617.464
CG18302	-1.3633	0.000699607	0.022482	285.39	186.897	258.912	125.105	126.105	63.6384
nrv3	-1.37983	0.00162322	0.0400669	2421.47	936.549	1110.23	547.61	548.61	533.186
CG5973	-1.38454	0.00160479	0.039708	3947.66	1950.54	1829.27	1011.82	1012.82	671.643
Gnmt	-1.41167	3.76e-06	0.00040488	2914.75	4603.24	3776.74	1107.29	1108.29	1809.39
mbl	-1.42187	0.000100795	0.00525494	1438.54	777.532	955.442	412.628	413.628	288.953
amd	-1.44249	0.00153562	0.0386515	71.7097	98.095	68.9494	21.9483	22.9483	37.839
CG6908	-1.45091	1.14e-06	0.000151397	417.22	279.829	274.391	117.423	118.423	116.097
Cda9	-1.46502	0.000412061	0.0153122	522.974	276.731	388.368	115.229	116.229	117.817
CG11407	-1.4736	0.00196214	0.0454674	2131.01	922.093	1037.06	474.083	475.083	325.072
CG3823	-1.51226	0.000149887	0.00715747	111.548	154.887	174.484	55.9681	56.9681	37.839
CG11425	-1.5175	0.0002676	0.0108948	260.763	604.059	433.396	136.079	137.079	180.595
CG31221	-1.51785	0.00225269	0.0496125	540.358	194.125	260.319	134.982	135.982	105.777
CG40198	-1.53869	3.79e-05	0.00253233	371.587	409.934	593.809	200.827	201.827	110.077
CG33177	-1.57662	1.17e-05	0.0010387	112.997	116.681	137.899	32.9224	33.9224	50.7387
scaf	-1.60466	0.000503251	0.0177335	281.044	135.268	181.52	74.6242	75.6242	46.4388
Cpr47Ef	-1.61023	1.81e-07	2.84e-05	1281.36	2173.58	2245.78	696.858	697.858	534.046
CG4576	-1.78112	0.000169888	0.0078556	59.3959	68.1502	46.4353	18.656	19.656	14.6196
CG16885	-1.80718	0.00131379	0.0345133	98.5103	144.561	146.342	55.9681	56.9681	18.0595
CG18208	-1.85108	8.7e-08	1.59e-05	220.924	153.854	164.634	55.9681	56.9681	41.2789
scro	-2.00228	0.00163416	0.0401731	48.5308	38.2054	35.1783	6.58449	7.58449	8.59978
CkIIalpha-i1	-2.02757	0.0213976	NA	34.044	13.4235	14.0713	5.48707	6.48707	4.29989
Lsp2	-2.10101	1.58e-06	0.000191988	2086.82	957.201	939.964	232.652	233.652	357.751
chinmo	-2.11782	0.00131802	0.0345356	102.132	42.3357	43.6211	12.0716	13.0716	18.0595
CG15021	-2.12223	0.00054979	0.0189808	1052.47	401.673	365.854	158.028	159.028	70.5182
smp-30	-2.14641	1.02e-05	0.000940295	3436.27	4353.35	10362.1	1401.4	1402.4	1611.6
CG42329	-2.17862	8.36e-11	2.75e-08	538.909	875.627	834.429	181.073	182.073	124.697
NA	-2.21549	0.00170724	0.0413145	838.062	176.571	199.813	91.0854	92.0854	75.6781
Ggamma30A	-2.23658	0.000181238	0.00823144	1268.32	1261.81	353.19	174.489	175.489	296.692
mmd	-2.25522	0.00214658	0.0483171	420.117	86.7366	119.606	44.994	45.994	33.5391
Acf	-2.27373	0.000689491	0.022368	514.282	198.255	111.163	72.4294	73.4294	50.7387
mt:tRNA:Leu-TAA	-2.2813	0.00141347	0.0365677	41.2874	61.9547	66.1352	16.4612	17.4612	4.29989
Syt1	-2.31558	0.00201759	0.0461246	2015.84	431.618	347.561	204.119	205.119	125.557
l(2)01289	-2.34202	0.00166038	0.0404169	8235.03	1476.59	1450.75	791.236	792.236	508.247
Nckx30C	-2.43248	0.00170639	0.0413145	783.736	156.952	144.935	68.0397	69.0397	51.5987
ple	-2.45962	0.000253787	0.0103851	2313.54	550.365	537.524	233.749	234.749	146.196
Rdl	-2.49359	0.00130694	0.0344217	609.17	123.909	113.978	54.8707	55.8707	43.8589
CG34383	-2.50411	0.0019376	0.0451033	883.695	155.919	157.599	85.5983	86.5983	47.2988
scrt	-2.54931	0.000799306	0.0248271	241.93	68.1502	63.3209	28.5328	29.5328	14.6196
CG16884	-2.57217	0.000460148	0.0166157	78.2288	29.9448	45.0282	9.87673	10.8767	5.15987
Cow	-2.5829	0.00112155	0.0312293	1024.94	203.418	173.077	83.4035	84.4035	52.4587
Msp300	-2.59715	0.00204899	0.0465302	12796.2	2053.8	1376.17	1006.33	1007.33	568.445
LUBEL	-2.64398	0.00129434	0.0343556	2587.34	424.39	318.012	166.807	167.807	158.236
CG17612	-2.6646	0.0252417	NA	46.3578	8.26063	8.44279	4.38966	5.38966	3.43991
CG34227	-2.67408	7.53e-09	1.67e-06	134.727	177.604	267.355	32.9224	33.9224	35.2591
sls	-2.67599	0.00114644	0.0318355	28250.7	4642.48	2874.77	1827.2	1828.2	1618.48
CG34417	-2.71832	0.0019218	0.0449402	6304.66	981.983	614.916	434.576	435.576	239.934
bt	-2.75109	0.000765229	0.0239873	33644.2	4758.12	4042.69	2100.45	2101.45	1773.27
CG9988	-2.7601	5.92e-05	0.0036424	139.798	44.4009	60.5066	12.0716	13.0716	12.0397
Teh4	-2.7747	0.0365154	NA	36.217	4.13032	7.03566	2.19483	3.19483	2.57993
CG15263	-2.80406	0.000985769	0.0287816	423.015	244.721	1042.68	127.3	128.3	17.1996
zormin	-2.81453	0.00121958	0.0329707	6758.1	1070.78	717.637	408.238	409.238	229.614
GluClalpha	-2.82928	0.000391238	0.0147851	1059.71	167.278	194.184	71.3319	72.3319	55.8986
NA	-2.84731	0.00100578	0.0292823	4543.06	648.46	553.003	274.354	275.354	154.796
CG34353	-2.87451	0.00104394	0.0297159	99.2346	25.8145	33.7712	7.6819	8.6819	4.29989
CG14125	-2.88588	0.000906945	0.0270996	7431.01	1055.3	1338.18	301.789	302.789	215.854
SP2353	-2.92992	0.00208789	0.0472038	325.229	49.5638	42.2139	14.2664	15.2664	20.6395
dpy	-2.941	0.000368012	0.014138	1760.15	396.51	187.148	95.4751	96.4751	81.6979
CG15765	-2.98591	0.00104392	0.0297159	491.103	84.6715	80.2065	14.2664	15.2664	26.6593
CG43078	-2.98721	0.00216683	0.0485588	15416.9	1980.49	1204.5	748.437	749.437	322.492
shot	-2.99306	0.000887194	0.0267362	16252.7	2156.03	1260.79	932.802	933.802	639.824
CG10211	-2.99395	0.000392089	0.0147851	270.903	58.857	52.0639	16.4612	17.4612	12.8997
Sr-CI	-2.99652	0.00105315	0.0298948	699.713	90.867	95.6849	36.2147	37.2147	27.5193
brp	-3.00967	0.00144236	0.0371272	835.164	118.747	77.3922	49.3837	50.3837	33.5391
ex	-3.02299	0.000786456	0.0245774	380.279	77.4434	60.5066	24.1431	25.1431	11.1797
Slob	-3.02764	3.61e-05	0.00247117	220.924	142.496	45.0282	16.4612	17.4612	12.8997
futsch	-3.03581	0.00116903	0.0321568	1574.72	241.624	161.82	85.5983	86.5983	38.699
Tep1	-3.03763	0.0293303	NA	34.7683	19.619	7.03566	2.19483	3.19483	5.15987
bnb	-3.05514	0.000448223	0.0162425	1103.17	255.047	157.599	73.5268	74.5268	24.0794
eater	-3.0682	0.0019132	0.0449402	220.199	33.0425	39.3997	6.58449	7.58449	17.1996
trv	-3.15691	0.000621191	0.0206773	347.683	54.7267	50.6567	18.656	19.656	14.6196
CG12239	-3.19097	0.00031303	0.0123508	466.475	94.9973	68.9494	18.656	19.656	16.3396
CG18278	-3.20085	0.00163539	0.0401731	36.9414	29.9448	19.6998	6.58449	7.58449	0.859978
CG4294	-3.21918	0.00188065	0.044487	543.255	72.2805	46.4353	24.1431	25.1431	12.8997
CG15282	-3.30049	0.00466389	NA	15.2111	23.7493	18.2927	2.19483	3.19483	3.43991
CG8299	-3.3508	1.45e-05	0.0012316	183.982	96.0299	56.2853	4.38966	5.38966	12.0397
poe	-3.45704	0.000174735	0.00804331	7282.52	900.409	554.41	296.302	297.302	206.395
CG42795	-3.46524	0.000936733	0.0279081	608.446	66.0851	43.6211	19.7535	20.7535	23.2194
CG42390	-3.51229	0.00039679	0.0148527	4577.11	540.039	268.762	118.521	119.521	124.697
tnc	-3.60266	0.000309482	0.0122581	391.868	67.1176	33.7712	14.2664	15.2664	12.0397
CG12934	-3.63548	2.33e-15	2.17e-12	351.305	177.604	267.355	18.656	19.656	18.0595
olf413	-3.64814	0.000892872	0.0267573	206.437	24.7819	22.5141	7.6819	8.6819	6.01985
Wnk	-3.71954	0.000613489	0.0204877	1883.29	188.962	70.3566	60.3578	61.3578	55.8986
Mal-B1	-3.91365	2.69e-23	9.15e-20	419.393	383.087	507.974	36.2147	37.2147	17.1996
CG4213	-4.14696	0.000179034	0.00816761	2447.55	214.776	106.942	41.7018	42.7018	31.8192
Cyp6a17	-4.18812	1.4e-14	1.02e-11	394.041	218.907	291.276	12.0716	13.0716	10.3197
Plp	-4.20455	0.000116027	0.00584081	3948.38	358.305	156.192	76.819	77.819	48.1588
Hml	-4.26854	2.54e-05	0.00188172	5744.02	568.951	282.833	115.229	116.229	103.197
CG34220	-4.85217	7.6e-06	0.0007258	123216	9553.42	4471.86	987.673	988.673	1488.62
Os-C	-5.20671	0.000369905	0.0141575	4.34604	197.223	23.9212	2.19483	3.19483	1.71996
CG31267	-5.97556	0.034649	NA	0	62.9873	5.62853	0	1	0.859978
CG8329	-6.61702	0.000138308	0.00673031	0.72434	575.147	43.6211	2.19483	3.19483	0.859978
CG8343	-6.71821	9.34e-05	0.00499457	0.72434	479.117	49.2496	2.19483	3.19483	1.71996
a10	-6.85906	0.00199077	0.0458191	1.44868	116.681	8.44279	0	1	0
CG3088	-7.3824	0.000744915	0.0234947	0.72434	676.339	45.0282	4.38966	5.38966	0
Rh2	-8.01083	0.000973339	0.028582	0.72434	119.779	23.9212	0	1	0
